# Supplementary material for: Transcriptomic profiling of host-parasite interactions in the microsporidian Trachipleistophora hominis
Source: BMC Genomics. 2015 Nov 21;16:983. doi: 10.1186/s12864-015-1989-z (PMC4654818; doi:10.1186/s12864-015-1989-z)
Supplement: Additional file 2: Table S1. — Expression levels of T. hominis transcripts. These include novel transcripts identified in this study (Locus tag labelled as “NA”). Genes annotated in the T. hominis genome but not detected during this study are also included for reference. In some cases multiple locus tags map to a single transcript, as discussed in the main text. (XLSX 486 kb) [file 12864_2015_1989_MOESM2_ESM.xlsx]

## Sheet: T_hominis_expression_data_expre
Table S1: Expression levels of T. hominis transcripts, including novel transcripts identified in this study (Locus tag labelled as "NA"). Genes annotated in the T. hominis genome but not detected during this study are also included for reference. In some cases multiple locus tags mapping to a single transcript (discussed in main text).
		Per Sample FPKM
Gene Id.	T. hominis locus tag	Lane 1 Sample 0	Lane 1 Sample 1	Lane 1 Sample 2	Lane 2 Sample 0	Lane 2 Sample 1	Lane 2 Sample 2	Average FPKM	stddev	Locus	Annotations
XLOC_000568	THOM_4230,THOM_4231	123218	146679	180485	323240	207440	229053	201686	70978.8	gi|440491718|gb|JH994046.1|:9192-12215	THOM_4230: SSU rRNA, THOM_4231: LSU rRNA
XLOC_002117	THOM_1269	5317.15	8984.63	11127	348179	329390	318629	170271	177499	gi|440493278|gb|JH993925.1|:107521-107692	THOM_1269:hypothetical protein
XLOC_002531	THOM_0860,THOM_0861,THOM_0862	45035.9	44842.7	34803	106717	80871.3	79217.2	65247.8	27966.8	gi|440493725|gb|JH993866.1|:12594-13584	THOM_0860:Polyadenylate-binding protein (RRM superfamily), THOM_0861:putative Nucleotide-binding, alpha-beta plait protein, THOM_0862:hypothetical protein
XLOC_001986	THOM_1337	43430.1	51663.8	53466.6	45374.1	50967.1	52080.5	49497	4076.62	gi|440493145|gb|JH993935.1|:57194-57464	THOM_1337:hypothetical protein
XLOC_000639	THOM_2672	45345.6	38962.4	37205.7	44550.8	38525	37015.1	40267.4	3710.15	gi|440491796|gb|JH994042.1|:7987-10017	THOM_2672:hypothetical protein
XLOC_003134	THOM_0255	55046.9	59971.3	63042.5	9988.26	9729.05	11033.9	34802	27019.2	gi|440494360|gb|JH993818.1|:815-1007	THOM_0255:hypothetical protein
XLOC_002030	THOM_1316	26989.8	36463.3	31522.8	27427.6	37348.3	32186.9	31989.8	4354.22	gi|440493227|gb|JH993932.1|:9868-10612	THOM_1316:hypothetical protein
XLOC_002029	THOM_1315	30628.4	40791.5	34161.4	22671.7	30696.8	26044.1	30832.3	6322.2	gi|440493227|gb|JH993932.1|:6669-7401	THOM_1315:Zinc finger containing protein
XLOC_000081	THOM_3237	32023.7	24511.2	30665.8	35497.5	27047.8	33543.5	30548.2	4107.47	gi|440491166|gb|JH994100.1|:97175-97628	THOM_3237:Ubiquitin/40S ribosomal protein S27a fusion
XLOC_000784	THOM_3301	15230.1	27889	32903.2	17954.5	33006.9	38316.3	27550	9146.76	gi|440491929|gb|JH994035.1|:67415-67571	THOM_3301:Ribosomal protein L39
XLOC_002098	THOM_1263	29091.1	24232.7	23538.4	27331.4	23180.3	22761.3	25022.5	2577.5	gi|440493278|gb|JH993925.1|:82042-83791	THOM_1263:hypothetical protein
XLOC_002101	THOM_1268	31550.2	17454.6	24104.1	30648.1	17311.9	24376.1	24240.8	6141.34	gi|440493278|gb|JH993925.1|:100155-101749	THOM_1268:hypothetical protein
XLOC_000991	THOM_2322	29434.7	19378.5	18527.7	31541.8	21284.9	20272.1	23406.6	5601.35	gi|440492152|gb|JH994025.1|:53097-53493	THOM_2322:hypothetical protein
XLOC_001747	THOM_1573	23789.7	22028.5	23816.2	23029	21900.9	23502.2	23011.1	859.529	gi|440492947|gb|JH993954.1|:1-705	THOM_1573:hypothetical protein
XLOC_001406	THOM_1886	15230.2	27103.2	23763.4	15541.5	27373.2	24239.3	22208.5	5483.06	gi|440492590|gb|JH993985.1|:33520-34234	THOM_1886:putative transporter
XLOC_003170	THOM_0212	17876.6	22083.8	19970.2	19210	23615	21357.7	20685.5	2076.91	gi|440494387|gb|JH993814.1|:10837-11257	THOM_0212:Histones H3 and H4
XLOC_001399	THOM_1924,THOM_1925	18492.2	18145.3	16480.2	22422.5	22303.2	20018.6	19643.7	2388.06	gi|440492579|gb|JH993986.1|:12154-13569	THOM_1924:hypothetical protein, THOM_1925:hypothetical protein
XLOC_000260	THOM_3049	550.99	1775.03	1791.2	22297.4	41446.1	42102.6	18327.2	19894.3	gi|440491387|gb|JH994082.1|:25532-25679	THOM_3049:hypothetical protein
XLOC_002725	THOM_4042,THOM_4043,THOM_4044	9802.93	10101	13884.5	26441.5	20813	28829.8	18312.1	8275.21	gi|440493910|gb|JH993854.1|:39819-42580	THOM_4042: hypothetical protein, THOM_4043: hypothetical protein, THOM_4044:hypothetical protein
XLOC_002871	THOM_0497	9813.08	11297.3	11136.6	23079	26802.5	27209.3	18223	8328.88	gi|440494054|gb|JH993845.1|:16398-17034	THOM_0497:putative Homeodomain-like, Homeodomain-related, Homeobox protein
XLOC_002408	THOM_0976	18830.8	15751.4	18185.6	19167.6	16342.2	18775.7	17842.2	1438.39	gi|440493598|gb|JH993885.1|:39807-40173	THOM_0976:hypothetical protein
XLOC_003224	THOM_0159	19825.9	12746.9	17385.4	20575.9	13610.3	18734.6	17146.5	3267.42	gi|440494454|gb|JH993811.1|:8115-8754	THOM_0159:hypothetical protein
XLOC_000828	THOM_2472	17367.3	21448	24349.8	10775.4	13702.3	14999.8	17107.1	5049.59	gi|440491929|gb|JH994035.1|:53305-53608	THOM_2472:Histone H4
XLOC_000567	THOM_2745	9391.19	15838.3	16948.9	18184.1	19340.8	20973.1	16779.4	4040.32	gi|440491718|gb|JH994046.1|:8103-8319	THOM_2745:hypothetical protein
XLOC_001429	THOM_1893	16262.4	16742.1	15714.9	17017.9	17914.7	16876	16754.7	742.063	gi|440492590|gb|JH993985.1|:50887-51377	THOM_1893:60S ribosomal protein L26
XLOC_002330	THOM_1042	18421.1	17484.7	14481.7	18036.2	17436.7	14394.8	16709.2	1796.69	gi|440493529|gb|JH993890.1|:7627-9001	THOM_1042:hypothetical protein
XLOC_002241	THOM_1132	12414.7	16990.9	17632.7	12869.3	18216.2	18835	16159.8	2796.38	gi|440493430|gb|JH993905.1|:19569-19938	THOM_1132:60S ribosomal protein L35
XLOC_000136	THOM_3168	17637.9	15200.8	13638.2	18199.7	15868	14139.4	15780.7	1840.05	gi|440491254|gb|JH994097.1|:13973-14342	THOM_3168:hypothetical protein
XLOC_001742	THOM_1584	2843.57	4309.31	4593.43	25820.3	29767.8	26920	15709.1	12996.9	gi|440492940|gb|JH993956.1|:328-652	THOM_1584:hypothetical protein
XLOC_003284	THOM_0097	18103.4	13447.4	14175.2	18428.1	13904	14738.6	15466.1	2210.87	gi|440494511|gb|JH993806.1|:29758-32957	THOM_0097:hypothetical protein
XLOC_001960	THOM_1368	22657.3	9478.38	11279.3	23253.4	9925.57	11903.9	14749.6	6419.41	gi|440493145|gb|JH993935.1|:144579-145449	THOM_1368:hypothetical protein
XLOC_001720	THOM_1636	12042.9	13119.3	11396.2	12653.8	13934.1	12148	12549	894.496	gi|440492881|gb|JH993964.1|:72536-74026	THOM_1636:hypothetical protein
XLOC_000182	THOM_3121,THOM_3123	4285.65	2598.76	2604.63	20322.5	23518.7	17924.1	11875.7	9727.43	gi|440491300|gb|JH994095.1|:41746-44050	THOM_3121:hypothetical protein, THOM_3123:40S ribosomal protein S23
XLOC_002721	THOM_0652	13828.1	10543.8	9887.88	14350.5	11256.4	10625.7	11748.7	1871.43	gi|440493910|gb|JH993854.1|:25350-25998	THOM_0652:hypothetical protein
XLOC_002729	THOM_0664	10833.4	11759.8	11285.5	10977.3	12110	11603.7	11428.3	486.43	gi|440493910|gb|JH993854.1|:51498-52506	THOM_0664:hypothetical protein
XLOC_000166	THOM_3137	13354.8	9873.27	9302.7	14195.9	10662.7	10101.1	11248.4	2022.91	gi|440491266|gb|JH994096.1|:23795-24179	THOM_3137:60S ribosomal protein L22
XLOC_001340	THOM_1971	10465.3	10051.5	11971.9	10166.6	9968.64	11897.4	10753.6	930.519	gi|440492526|gb|JH993993.1|:6362-7871	THOM_1971:hypothetical protein
XLOC_002313	THOM_1061	9517.26	10150.8	11865.4	9773.66	10648.4	12470.9	10737.7	1187.18	gi|440493510|gb|JH993894.1|:8494-10426	THOM_1061:hypothetical protein
XLOC_003067	THOM_0394	9240.56	11353.1	11023	9031.06	11077	10502.8	10371.3	997.874	gi|440494176|gb|JH993832.1|:222062-222389	THOM_0394:40s ribosomal protein s10
XLOC_001407	THOM_1887	11350.4	11120.5	9749.41	9965.14	9744.73	8719.24	10108.2	977.582	gi|440492590|gb|JH993985.1|:36330-38324	THOM_1887:Histone H2B
XLOC_002919	THOM_0471	10761.7	8518.18	9172.66	11342	8465.31	9155.6	9569.24	1201.37	gi|440494134|gb|JH993839.1|:5211-5469	THOM_0471:hypothetical protein
XLOC_002770	THOM_0620	10105.6	9794.59	8756.4	9847.67	9186.77	8264.54	9325.93	716.941	gi|440493968|gb|JH993851.1|:10956-11238	THOM_0620:60S ribosomal protein L36
XLOC_000370	THOM_2932	7853.2	9282.82	9512.67	8193.45	9915.79	10102.2	9143.35	920.728	gi|440491507|gb|JH994068.1|:20821-21250	THOM_2932:40S ribosomal protein S19
XLOC_001177	THOM_2136,THOM_2137	6326.59	5673.78	5330.12	11192.6	12429.5	12269.3	8870.32	3430.31	gi|440492352|gb|JH994007.1|:926-2083	THOM_2136:asparagine synthetase A (asnA), THOM_2137:putative Aspartate--ammonia ligase protein
XLOC_000666	THOM_2665	9684.59	6262.44	8867.61	10451.8	6870.55	9831.43	8661.4	1710.33	gi|440491799|gb|JH994041.1|:52315-52513	THOM_2665:40S ribosomal protein S21
XLOC_001735	THOM_1595	7101.88	10271	7497.17	7780.46	11150.3	8119.22	8653.34	1651.82	gi|440492923|gb|JH993959.1|:18526-18841	THOM_1595:40s ribosomal protein S26
XLOC_003201	THOM_0199	8105.93	8383.99	9120.79	7817.02	7902.87	8435.4	8294.33	474.876	gi|440494417|gb|JH993813.1|:14744-18471	THOM_0199:60S ribosomal protein L44
XLOC_001774	THOM_1551	6639.22	8541.86	7730.55	7245.74	9320.22	8702.56	8030.02	1001.8	gi|440492961|gb|JH993952.1|:60993-61368	THOM_1551:Histone 2A
XLOC_003085	THOM_0430	2809.65	3312.47	3855.41	9860.49	11475.3	13252.6	7427.65	4631.5	gi|440494176|gb|JH993832.1|:297107-297260	THOM_0430:hypothetical protein
XLOC_000060	THOM_3249	8279.17	6170.02	7119.61	8621.91	6631.03	7618.42	7406.69	948.285	gi|440491166|gb|JH994100.1|:137956-138673	THOM_3249:hypothetical protein
XLOC_000675	THOM_3300	7417.46	10644.3	9112.83	4865.22	6403.45	5921.71	7394.16	2147.69	gi|440491830|gb|JH994040.1|:25870-26145	THOM_3300:Ribosomal protein S27
XLOC_002011	THOM_1383	8441.39	6895.35	6135.98	8576.35	7152.52	6387.48	7264.85	1029.33	gi|440493145|gb|JH993935.1|:187364-187793	THOM_1383:hypothetical protein
XLOC_002643	THOM_0743	6944.32	7230.94	6970.35	7136.48	7663.03	7210.22	7192.56	259.72	gi|440493843|gb|JH993857.1|:61979-62297	THOM_0743:putative Heat shock protein DnaJ
XLOC_002129	THOM_1230	1250.84	2014.3	2467.21	10910.6	13732.6	12721.2	7182.79	5858.47	gi|440493321|gb|JH993922.1|:50-275	THOM_1230:hypothetical protein
XLOC_003317	THOM_0066	3149.26	2962.25	3047.17	10440	11858.2	10569.4	7004.38	4357.35	gi|440494555|gb|JH993804.1|:868-1102	THOM_0066:hypothetical protein
XLOC_002765	THOM_0629	6378.63	7269.16	7630.4	6156.37	6929.54	7307.8	6945.32	574.357	gi|440493968|gb|JH993851.1|:32780-33194	THOM_0629:40S ribosomal protein S17
XLOC_002684	THOM_0695	3324.98	4807.6	4632.47	10606.2	8641.48	8904.25	6819.5	2934.19	gi|440493892|gb|JH993855.1|:6808-7003	THOM_0695:hypothetical protein
XLOC_000960	THOM_2350	7008.9	8238.46	7769.66	5527.69	6352.04	5901.4	6799.69	1065.83	gi|440492109|gb|JH994028.1|:8519-8822	THOM_2350:60S acidic ribosomal protein P2
XLOC_001077	THOM_2237	7393.17	7170.32	6046.59	7043.56	7013.51	5919.98	6764.52	621.032	gi|440492242|gb|JH994017.1|:38176-39037	THOM_2237:hypothetical protein
XLOC_002786	THOM_0609	5049.14	7129.28	6641.51	4832.14	6924.99	6593.85	6195.15	993.438	gi|440493987|gb|JH993849.1|:30222-30468	THOM_0609:40S ribosomal protein S28
XLOC_001682	THOM_1654	5560.48	4958.49	5515.59	7734.13	6103.23	6498.15	6061.68	975.271	gi|440492866|gb|JH993965.1|:37670-37856	THOM_1654:hypothetical protein
XLOC_002374	THOM_1026	4995.18	4121.92	3538.57	10002.2	7000.31	6059.76	5952.99	2349.64	gi|440493543|gb|JH993888.1|:72624-72882	THOM_1026:hypothetical protein
XLOC_002864	THOM_0546	7056.77	5801.45	4669.68	7098.57	5878.16	4804.11	5884.79	1048.63	gi|440494054|gb|JH993845.1|:142265-142796	THOM_0546:Calponin
XLOC_000702	THOM_2609	5523.37	4902.31	3865.48	8146.15	7220.92	5255.93	5819.03	1577.47	gi|440491855|gb|JH994039.1|:9338-9692	THOM_2609:Ubiquitin/60s ribosomal protein L40 fusion
XLOC_000363	THOM_2938	6160.68	5627.33	4936.09	6247.07	5906.62	5201.87	5679.94	527.022	gi|440491507|gb|JH994068.1|:38167-38869	THOM_2938:Protein involved in inorganic phosphate transport
XLOC_000460	THOM_2845	6892.67	5472.32	5529.37	5640.32	4603.13	4748.33	5481.02	815.852	gi|440491602|gb|JH994057.1|:15657-16122	THOM_2845:Ribosomal protein S18
XLOC_000764	THOM_4215,THOM_4216	6281.31	5948.39	6045.73	4900.88	4433.55	4767.63	5396.25	784.52	gi|440491917|gb|JH994036.1|:5935-6812	THOM_4215: hypothetical protein, THOM_4216: hypothetical protein
XLOC_002200	THOM_1168	5437.9	5228.82	5761.95	5100.39	4627.98	5551.2	5284.71	397.652	gi|440493390|gb|JH993910.1|:10441-10633	THOM_1168:hypothetical protein
XLOC_001772	THOM_1547	6027.48	5174.29	5381.03	5558.5	4667.51	4885.57	5282.4	487.515	gi|440492961|gb|JH993952.1|:56064-58203	THOM_1547:hypothetical protein
XLOC_001560	THOM_1787	5165.82	4760.78	5914.41	5127.5	4683.74	6024.89	5279.52	568.989	gi|440492718|gb|JH993974.1|:69753-69999	THOM_1787:hypothetical protein
XLOC_000695	THOM_4218,THOM_4219	3565.2	7288.81	7159.69	2388.75	5620.86	5328.99	5225.38	1947.77	gi|440491830|gb|JH994040.1|:29788-30072	THOM_4218: hypothetical protein, THOM_4219: 60s Ribosomal Protein L29
XLOC_002049	THOM_1278	7060.68	4991.18	4211.7	6462.37	4561.43	3846.08	5188.91	1289.67	gi|440493249|gb|JH993928.1|:17043-17847	THOM_1278:40S ribosomal protein S4
XLOC_002960	THOM_0302	6907.23	4995.88	3732.88	6575.84	4949.78	3741.29	5150.48	1354.8	gi|440494176|gb|JH993832.1|:32912-34709	THOM_0302:60S ribosomal protein L30
XLOC_003058	THOM_0375	4006.9	5395.48	5020.73	4263.88	5761.74	5383.36	4972.02	693.897	gi|440494176|gb|JH993832.1|:175463-175880	THOM_0375:60S ribosomal protein L32
XLOC_002717	THOM_0646	5249.4	4535.14	5010.07	5284.54	4611.1	5124.52	4969.13	322.611	gi|440493910|gb|JH993854.1|:10708-11623	THOM_0646:Ubiquitin-like protein
XLOC_000952	THOM_2354	6117.76	4412.39	4029.65	6188.6	4546.2	4157.36	4908.66	981.32	gi|440492109|gb|JH994028.1|:22314-23040	THOM_2354:hypothetical protein
XLOC_000391	THOM_2916	5744.06	4008.99	4874.17	5605.31	4016.47	4902.79	4858.63	744.96	gi|440491531|gb|JH994066.1|:49493-50657	THOM_2916:hypothetical protein
XLOC_001252	THOM_2036	6080.93	4058.22	4374.03	6163.29	4107.71	4356.88	4856.84	988.662	gi|440492427|gb|JH993998.1|:4940-5486	THOM_2036:Molecular chaperone (DnaJ superfamily)
XLOC_001570	THOM_1753	3661.53	4868.19	5364.49	4040.64	5019.14	5454.45	4734.74	727.573	gi|440492761|gb|JH993973.1|:19106-19433	THOM_1753:hypothetical protein
XLOC_000475	THOM_2822	3732.13	4173.89	3188.68	5114.41	6374.74	4650.59	4539.07	1124.38	gi|440491618|gb|JH994056.1|:15003-15390	THOM_2822:60s ribosomal protein L18
XLOC_001335	THOM_1978	4598.71	4556.89	4454.75	4434.54	4473.9	4499.51	4503.05	63.148	gi|440492517|gb|JH993994.1|:14872-15202	THOM_1978:hypothetical protein
XLOC_000513	THOM_3302	5751.02	6442.5	5981.74	2411.25	3125.95	2981.1	4448.93	1793.11	gi|440491639|gb|JH994055.1|:32746-33056	THOM_3302:putative superoxide dismutase
XLOC_001134	THOM_2140	3465.6	4292.43	4048.72	4658.86	5126.22	4727.46	4386.55	584.572	gi|440492316|gb|JH994008.1|:9568-9850	THOM_2140:hypothetical protein
XLOC_000303	THOM_2995	3671.17	4356.88	4184.46	4974.33	4308.65	4190.05	4280.92	418.739	gi|440491438|gb|JH994077.1|:45778-46105	THOM_2995:60s ribosomal protein L34
XLOC_003163	THOM_0229	4850.38	3892.68	3438.72	5102.51	4103.44	3613.26	4166.83	672.086	gi|440494387|gb|JH993814.1|:48819-49503	THOM_0229:40S ribosomal protein S11
XLOC_000998	THOM_2323	3089.58	5392.69	3792.64	3180.44	5589.4	3917.73	4160.41	1082.75	gi|440492152|gb|JH994025.1|:55376-55919	THOM_2323:Translation initiation factor 5A (eIF-5A)
XLOC_003292	THOM_0096	4246.2	3948.46	4025.82	4240.74	3993.17	4114.6	4094.83	127.369	gi|440494511|gb|JH993806.1|:27160-27841	THOM_0096:40S ribosomal protein S3A
XLOC_001000	THOM_2296	3994.19	4730.01	3776.52	3810	4430.28	3575.01	4052.67	440.024	gi|440492172|gb|JH994024.1|:6663-7170	THOM_2296:60S Ribosomal protein L13
XLOC_001800	THOM_1563	3192.03	4482.14	5655.29	2679.72	3687.56	4243.84	3990.1	1051.18	gi|440492961|gb|JH993952.1|:85238-85475	THOM_1563:putative Ubiquitin, Ubiquitin subgroup protein
XLOC_002793	THOM_0597	4285.91	4137.74	4138.33	3736.39	3750.36	3741.44	3965.03	249.47	gi|440493987|gb|JH993849.1|:11017-12732	THOM_0597:40S ribosomal protein S3
XLOC_002859	THOM_0536,THOM_0537	3237.35	4042.38	5092.96	2420.45	3754.95	4922.09	3911.7	1013.56	gi|440494054|gb|JH993845.1|:120214-122173	THOM_0536:putative Prefoldin beta-like protein, THOM_0537:hypothetical protein
XLOC_001262	THOM_2054	2915.97	4540.15	3690.94	3171.37	4885.06	3958.48	3860.33	763.811	gi|440492427|gb|JH993998.1|:47773-48277	THOM_2054:40S ribosomal protein S7
XLOC_001269	THOM_2069	1185.2	1488.03	2195.42	5895.29	5912.05	6385.52	3843.59	2460.96	gi|440492427|gb|JH993998.1|:86504-86732	THOM_2069:dUTPase
XLOC_001010	THOM_2295	2653.54	4564.1	4508.25	2566.62	4312.82	4239.46	3807.47	935.611	gi|440492172|gb|JH994024.1|:4863-5292	THOM_2295:40S ribosomal protein S16
XLOC_000823	THOM_2466	3309.38	3651.57	4553.87	3132.58	3749.27	4444.5	3806.86	582.096	gi|440491929|gb|JH994035.1|:44330-44591	THOM_2466:hypothetical protein
XLOC_003150	THOM_0240	4298.71	3949.81	3042.73	4292.58	4002.68	3076.21	3777.12	574.292	gi|440494377|gb|JH993816.1|:1764-2151	THOM_0240:40S ribosomal protein S15/S22
XLOC_001426	THOM_1885	3669.79	3845.72	3475.71	3837.14	4021.73	3700.31	3758.4	186.712	gi|440492590|gb|JH993985.1|:28377-29067	THOM_1885:putative transporter
XLOC_000510	THOM_2812	2963.53	3257.78	2624.68	4736.41	4912.01	3957.05	3741.91	947.936	gi|440491639|gb|JH994055.1|:25309-25552	THOM_2812:hypothetical protein
XLOC_002852	THOM_0523	2086.91	4021.61	4760.08	2158.36	4370.86	4968.65	3727.74	1285.37	gi|440494054|gb|JH993845.1|:84995-85175	THOM_0523:Ubiquitin-like/40S ribosomal S30 protein fusion
XLOC_001754	THOM_1577	2805.16	3947.29	3707.45	3210.37	4157.76	3952.2	3630.04	518.742	gi|440492947|gb|JH993954.1|:7036-7300	THOM_1577:60S ribosomal protein L37
XLOC_001451	THOM_1867,THOM_1868	2691.13	2915.79	3149.15	4434.62	4244.64	4290.65	3621	785.361	gi|440492638|gb|JH993983.1|:6599-8685	THOM_1868:Molecular chaperones HSP70/HSC70, HSP70 superfamily, THOM_1867:putative Heat shock protein 70 protein
XLOC_002507	THOM_0880	2240.77	2562.08	2688.87	5227.29	4283.46	4653.51	3609.33	1263.29	gi|440493705|gb|JH993869.1|:17965-18283	THOM_0880:Transcription elongation factor SPT4
XLOC_002006	THOM_1376	3762.35	3859.88	3160.02	3596.72	3750.63	3071.05	3533.44	335.674	gi|440493145|gb|JH993935.1|:162660-163101	THOM_1376:Transcription factor
XLOC_002764	THOM_0628	3750.38	3580.98	3179.07	3832.51	3647.99	3198	3531.49	279.271	gi|440493968|gb|JH993851.1|:30799-31198	THOM_0628:putative Zinc finger, AN1-type protein
XLOC_002104	THOM_1233,THOM_1234	3313.53	3454.75	3597.4	3451.75	3549.32	3821.82	3531.43	172.457	gi|440493278|gb|JH993925.1|:4919-6402	THOM_1234:Protein disulfide isomerase (prolyl 4-hydroxylase beta subunit), THOM_1233:hypothetical protein
XLOC_003045	THOM_0354	3869.9	3777.63	3033.2	3664.08	3721.31	3006.51	3512.11	387.391	gi|440494176|gb|JH993832.1|:132061-133345	THOM_0354:hypothetical protein
XLOC_002636	THOM_0726	3634.7	3040.07	2767.71	4512.92	3836.47	3238.3	3505.03	628.249	gi|440493843|gb|JH993857.1|:21565-21976	THOM_0726:Ras-related small GTPase, Rho type
XLOC_001782	THOM_1566	3542.86	3332.14	3211.38	3616.11	3479.65	3347.78	3421.65	150.7	gi|440492961|gb|JH993952.1|:88924-89599	THOM_1566:60S ribosomal protein L7A
XLOC_002538	THOM_0846,THOM_0847	2281.13	3645.54	3463.94	2738.06	4395.42	4001.53	3420.94	787.97	gi|440493741|gb|JH993863.1|:6265-6905	THOM_0846:Nucleoside diphosphate kinase, THOM_0847:hypothetical protein
XLOC_001028	THOM_2277,THOM_2278	3295.53	3479.49	3378.37	3283.62	3537.49	3470.48	3407.5	104.67	gi|440492186|gb|JH994023.1|:45977-52246	THOM_2278:RNA helicase, nucleoside-triphosphatase, THOM_2277:60s ribosomal protein L15/L27
XLOC_002930	THOM_0459	2360.64	3502.81	3141.22	3346.35	4208.63	3829.43	3398.18	632.291	gi|440494141|gb|JH993838.1|:1623-2109	THOM_0459:40S ribosomal protein S8
XLOC_002121	THOM_4102	6574.92	3726.7	3847.2	3146.98	1448.71	1557.81	3383.72	1878.85	gi|440493278|gb|JH993925.1|:75057-75567	THOM_4102: hypothetical protein
XLOC_000970	THOM_2336	2978.52	3901.48	2997.27	3102.08	4129.84	3169.3	3379.75	502.693	gi|440492129|gb|JH994027.1|:20949-21378	THOM_2336:60S ribosomal protein L14/L17/L23
XLOC_000897	THOM_2408	3583.16	3566.19	2915.52	3570.56	3520.37	2925.11	3346.82	331.064	gi|440492055|gb|JH994032.1|:6692-7175	THOM_2408:40S ribosomal protein S12
XLOC_002941	THOM_0452	2752.85	3628.84	3098.69	3030.82	4052.93	3466.19	3338.39	470.356	gi|440494151|gb|JH993837.1|:8761-9136	THOM_0452:putative Translation protein SH3-like, subgroup protein
XLOC_000710	THOM_2573	3183.2	3542.89	2921.05	3254.86	3664.76	3060.39	3271.19	284.17	gi|440491864|gb|JH994038.1|:15022-15733	THOM_2573:40S ribosomal protein S6
XLOC_002239	THOM_1131	3621.09	2944.49	2877.97	3769.57	3159.2	3108.17	3246.75	365.431	gi|440493430|gb|JH993905.1|:18447-18837	THOM_1131:putative Ribosomal protein L24e protein
XLOC_001440	THOM_1908	4305.14	2346.41	2672.82	4374.42	2670.6	2869.6	3206.5	894.014	gi|440492590|gb|JH993985.1|:95657-95846	THOM_1908:hypothetical protein
XLOC_002001	THOM_1361	1993.4	3506.75	3751.87	2118.08	3784.53	4025.58	3196.7	899.809	gi|440493145|gb|JH993935.1|:123575-124076	THOM_1361:hypothetical protein
XLOC_000682	THOM_2624	2623.16	3058.69	3598.28	2774.28	3222.17	3817.24	3182.3	463.071	gi|440491830|gb|JH994040.1|:11874-12147	THOM_2624:hypothetical protein
XLOC_001801	THOM_1564	2970.55	3456.68	2672.85	3069.59	3593.11	2834.55	3099.55	358.045	gi|440492961|gb|JH993952.1|:86438-87185	THOM_1564:60S ribosomal protein L7
XLOC_002255	THOM_1119	4282.66	3802.78	4406.27	1744.07	1992.34	2232.2	3076.72	1217.72	gi|440493447|gb|JH993903.1|:7940-10114	THOM_1119:Transcription factor MBF1
XLOC_002628	THOM_0771	2726.96	3674.59	3200.17	2518.46	3360.02	2749.33	3038.26	443.901	gi|440493821|gb|JH993858.1|:24315-24912	THOM_0771:GTP-binding ADP-ribosylation factor Arf1
XLOC_000669	THOM_2671	3182.23	3088.54	2552.04	3302.1	3268.24	2700.78	3015.66	314.005	gi|440491799|gb|JH994041.1|:63276-63789	THOM_2671:60S ribosomal protein L18A
XLOC_002456	THOM_0926	3244.78	2871.97	2675.79	3247.74	2940.13	2845.42	2970.97	230.313	gi|440493647|gb|JH993875.1|:3040-3520	THOM_0926:40S ribosomal protein S14
XLOC_001352	THOM_1963	3693.52	3298.19	2814.57	3022.63	2615.9	2360.31	2967.52	480.664	gi|440492539|gb|JH993989.1|:3797-4853	THOM_1963:60S acidic ribosomal protein P0
XLOC_001070	THOM_2238,THOM_2239	2881.61	2670.08	2361.73	3777.78	3086.57	3015.63	2965.57	476.617	gi|440492242|gb|JH994017.1|:43069-43551	THOM_2239:hypothetical protein, THOM_2238:hypothetical protein
XLOC_000259	THOM_3045,THOM_3046,THOM_3047	3170.99	1554.31	3911.47	3259.18	1653.34	4202.77	2958.68	1119.56	gi|440491387|gb|JH994082.1|:19113-22620	THOM_3047:hypothetical protein, THOM_3046:hypothetical protein, THOM_3045:hypothetical protein
XLOC_002706	THOM_4039,THOM_4040,THOM_4041	2419.45	2991.25	3953.55	1938.41	2641.12	3761.09	2950.81	783.183	gi|440493910|gb|JH993854.1|:39819-42580	THOM_4039:hypothetical protein, THOM_4040:hypothetical protein, THOM_4041:hypothetical protein
XLOC_000343	THOM_2952	3088.15	3032.66	2244.24	3439.57	3266.59	2474.85	2924.34	465.992	gi|440491482|gb|JH994072.1|:7688-8174	THOM_2952:60S ribosomal protein L21
XLOC_000268	THOM_3008	3232.08	2963.88	2360.37	3383.23	3164.79	2428.16	2922.09	431.02	gi|440491405|gb|JH994079.1|:13157-13547	THOM_3008:hypothetical protein
XLOC_003009	THOM_0419	2501.78	2622.77	3140.97	2814.82	2888.79	3428.75	2899.65	340.723	gi|440494176|gb|JH993832.1|:266604-268026	THOM_0419:Translation elongation factor EF-1 alpha/Tu
XLOC_001967	THOM_1377	2525.06	3088.83	2950.54	2511.07	3125.04	3003.25	2867.3	277.469	gi|440493145|gb|JH993935.1|:166261-168479	THOM_1377:Actin
XLOC_002650	THOM_0753	3024.18	2804.86	2401.54	3190.42	3024.93	2564.48	2835.07	303.369	gi|440493843|gb|JH993857.1|:85893-86385	THOM_0753:Nuclear distribution protein NUDC
XLOC_000015	THOM_3278,THOM_3279	3806.34	1313.73	3279.58	3753.22	1358.42	3374.72	2814.34	1163.41	gi|440491125|gb|JH994105.1|:3551-5395	THOM_3278:hypothetical protein, THOM_3279:hypothetical protein
XLOC_001547	THOM_1758,THOM_1759	1954.1	1807.72	2278.65	3377.55	3377.39	3919.06	2785.74	882.042	gi|440492718|gb|JH993974.1|:5195-6019	THOM_1759:hypothetical protein, THOM_1758:RRM domain protein
XLOC_000774	THOM_2456	3393.51	2741.69	2332.23	3273.78	2625.17	2266.71	2772.18	471.01	gi|440491929|gb|JH994035.1|:30077-31070	THOM_2456:Septin family protein (P-loop GTPase)
XLOC_002767	THOM_0631	2646.52	2610.18	2687.52	2833.24	2863.15	2946.47	2764.51	135.078	gi|440493968|gb|JH993851.1|:35367-36381	THOM_0631:hypothetical protein
XLOC_003324	THOM_0074	3438.3	3261.06	3369.57	1924.1	2133.69	2286.37	2735.51	692.019	gi|440494555|gb|JH993804.1|:20665-21049	THOM_0074:40S ribosomal protein S13
XLOC_002273	THOM_1107	2911.67	3804.29	2855.48	2104	2694.78	2027.02	2732.87	646.544	gi|440493460|gb|JH993901.1|:26948-27230	THOM_1107:60S ribosomal protein L37
XLOC_000150	THOM_3139	3812.35	2404.41	2699.89	3289.93	2009.7	2006.88	2703.86	725.197	gi|440491266|gb|JH994096.1|:26710-26959	THOM_3139:hypothetical protein
XLOC_003111	THOM_0282	2644.91	2479.03	2431.92	2985	2835.69	2804.2	2696.79	216.408	gi|440494328|gb|JH993826.1|:17646-18507	THOM_0282:60S ribosomal protein L5
XLOC_000656	THOM_2648	2730.44	2680.11	2524.12	2705.18	2739.53	2585.17	2660.76	86.939	gi|440491799|gb|JH994041.1|:22047-22443	THOM_2648:Signal recognition particle, subunit Srp19
XLOC_000315	THOM_2991	3060.36	2179.3	2489.79	3167.31	2296.98	2663.23	2642.83	401.925	gi|440491438|gb|JH994077.1|:33989-36439	THOM_2991:putative Nucleotide-binding, alpha-beta plait, RNA recognition motif domain protein
XLOC_001372	THOM_1939	2585.77	2420.82	2586.19	2703.21	2577.82	2745.88	2603.28	113.894	gi|440492544|gb|JH993988.1|:17602-18322	THOM_1939:putative Nucleotide-binding, alpha-beta plait, RNA recognition motif domain protein
XLOC_001078	THOM_4197	2906.17	2725.21	2914.49	2307.11	2167.69	2333.63	2559.05	329.208	gi|440492242|gb|JH994017.1|:41241-41972	THOM_4197:hypothetical protein
XLOC_001051	THOM_2251	2372.76	2447.67	2647.35	2434.48	2544.76	2779.78	2537.8	152.735	gi|440492227|gb|JH994021.1|:12921-13374	THOM_2251:40S ribosomal protein S25
XLOC_002674	THOM_0716	1960.61	2554.13	2296.78	2455.94	3150.07	2809.16	2537.78	411.514	gi|440493883|gb|JH993856.1|:15784-16213	THOM_0716:Class 2 transcription repressor NC2, beta subunit (Dr1)
XLOC_001431	THOM_1895	2660.39	1988.91	2277.57	3112.58	2327.04	2634.79	2500.21	389.808	gi|440492590|gb|JH993985.1|:55665-56076	THOM_1895:40S ribosomal protein S15
XLOC_002667	THOM_0747	2430.76	2677.26	2215.26	2459.66	2810.83	2325.23	2486.5	221.353	gi|440493843|gb|JH993857.1|:74698-75289	THOM_0747:Ribosomal protein S7
XLOC_002831	THOM_0566	2462.57	2529.53	2763.32	2340.98	2296.21	2463.86	2476.08	165.107	gi|440494029|gb|JH993846.1|:32780-33137	THOM_0566:Protein DRE2, required for cell viability
XLOC_002649	THOM_0751	2374.7	2527.61	2273.52	2509.83	2697.68	2446.22	2471.59	144.9	gi|440493843|gb|JH993857.1|:80730-81384	THOM_0751:60s ribosomal protein L10
XLOC_002665	THOM_0742	3949.54	1790.22	1652.16	3958.71	1713	1605.94	2444.93	1170.65	gi|440493843|gb|JH993857.1|:57870-58257	THOM_0742:hypothetical protein
XLOC_002045	THOM_1274	2052.43	2487.73	3336.63	1900.62	2007.53	2799.28	2430.7	559.099	gi|440493249|gb|JH993928.1|:714-4887	THOM_1274:hypothetical protein
XLOC_001485	THOM_1836	1905.31	2474.4	1926.57	2599.37	3193.03	2426.62	2420.88	477.729	gi|440492645|gb|JH993981.1|:43380-43875	THOM_1836:40S ribosomal protein S2
XLOC_001699	THOM_1631	3321.54	1967.97	2264.77	3035.66	1733.67	2039.65	2393.88	637.473	gi|440492881|gb|JH993964.1|:56214-56526	THOM_1631:hypothetical protein
XLOC_003063	THOM_0387	2292.08	2142.45	2341.7	2492.69	2344.09	2571.79	2364.13	151.584	gi|440494176|gb|JH993832.1|:204000-206203	THOM_0387:Molecular chaperones HSP70/HSC70, HSP70 superfamily
XLOC_003225	THOM_0162	2310.12	2459.61	2033.42	2478.14	2563.4	2129.68	2329.06	210.569	gi|440494454|gb|JH993811.1|:16459-18430	THOM_0162:60s ribosomal protein L6
XLOC_002186	THOM_4091,THOM_4092	1919.27	1121.46	1651.63	3453.61	2082.07	3685.64	2318.95	1024.74	gi|440493373|gb|JH993913.1|:25674-26458	THOM_4091:hypothetical protein, THOM_4092:hypothetical protein
XLOC_002922	THOM_0470	2281.19	1831.26	2283.45	2698.01	2177.96	2620.67	2315.42	314.659	gi|440494134|gb|JH993839.1|:3219-3693	THOM_0470:putative High mobility group, HMG1/HMG2, High mobility group, superfamily protein
XLOC_001880	THOM_1446	2873.64	2065.85	1829.84	3005.68	2177.9	1921.98	2312.48	501.955	gi|440493066|gb|JH993941.1|:18698-19568	THOM_1446:60s ribosomal protein L2/L8
XLOC_002700	THOM_0642	2052.9	2165.71	1786.35	2792.73	2778.78	2292.59	2311.51	403.535	gi|440493910|gb|JH993854.1|:1650-2526	THOM_0642:hypothetical protein
XLOC_001334	THOM_1977	2212.16	2227.33	2044.87	2502.9	2531.68	2262.02	2296.83	186.716	gi|440492517|gb|JH993994.1|:8013-8928	THOM_1977:hypothetical protein
XLOC_002180	THOM_1181	2922.67	2017.46	1779.31	2965.21	2135.4	1881.04	2283.51	525.768	gi|440493373|gb|JH993913.1|:4175-4943	THOM_1181:Regulator of arginine metabolism, MADS box-containing transcription factor
XLOC_001145	THOM_2157	2458.45	2118.75	2019.61	2546.16	2236.67	2149.41	2254.84	205.73	gi|440492316|gb|JH994008.1|:61858-63250	THOM_2157:GATA-4/5/6 transcription factor
XLOC_001353	THOM_1964	2553.34	2419.97	2101.47	2335.43	2180.44	1936.46	2254.52	225.072	gi|440492539|gb|JH993989.1|:6537-7542	THOM_1964:Glyceraldehyde 3-phosphate dehydrogenase
XLOC_000854	THOM_2528	2128.02	2221.17	2063.91	2359.26	2430.06	2252.22	2242.44	137.376	gi|440491929|gb|JH994035.1|:163707-164220	THOM_2528:hypothetical protein
XLOC_000055	THOM_3241	2595.11	1714.26	2258.86	2590.33	1753.65	2306.88	2203.18	389.479	gi|440491166|gb|JH994100.1|:109396-111679	THOM_3241:Molecular chaperone (HSP90 family)
XLOC_000326	THOM_2977	996.547	1057.66	1666.1	1902.77	2762.45	4704.38	2181.65	1393.76	gi|440491464|gb|JH994075.1|:19300-19441	THOM_2977:hypothetical protein
XLOC_001287	THOM_2033	2105.22	2368.63	1772.39	2294.61	2571.83	1935.88	2174.76	294.42	gi|440492462|gb|JH993997.1|:51529-51934	THOM_2033:Zinc-binding protein of the histidine triad (HIT) family
XLOC_000388	THOM_2910	2388.15	2007.59	2062.72	2332.43	2049.93	2097.29	2156.35	161.521	gi|440491531|gb|JH994066.1|:24612-25305	THOM_2910:20S proteasome, regulatory subunit alpha type PSMA1/PRE5
XLOC_000193	THOM_3116	149.135	132.646	160.287	5884.87	2872.4	3720.75	2153.35	2407.09	gi|440491300|gb|JH994095.1|:30722-31004	THOM_3116:putative Histone-fold protein
XLOC_000646	THOM_2650	2544.07	3036	2262.3	1678.24	1876.05	1440.87	2139.59	592.067	gi|440491799|gb|JH994041.1|:25877-26327	THOM_2650:Lectin VIP36
XLOC_001336	THOM_1979	2883.23	2324.11	2220.32	1937.43	1770.75	1655.11	2131.82	448.294	gi|440492517|gb|JH993994.1|:16953-17844	THOM_1979:hypothetical protein
XLOC_002779	THOM_0593	1837.18	1971.48	1969.42	2560.7	2173.53	2221.36	2122.28	257.699	gi|440493987|gb|JH993849.1|:4424-5504	THOM_0593:RRM domain protein
XLOC_002014	THOM_1396	2121.38	2045.76	1954.89	2240.71	2233.43	2071.54	2111.28	111.449	gi|440493145|gb|JH993935.1|:211532-214090	THOM_1396:hypothetical protein
XLOC_001255	THOM_2040	2248.75	1744.57	2243.41	2220.7	1753.21	2280.28	2081.82	258.601	gi|440492427|gb|JH993998.1|:11701-13195	THOM_2040:Prolyl-tRNA synthetase
XLOC_001203	THOM_2107	2124.17	2156.6	2031.74	1758.1	2156.7	2058.62	2047.65	150.884	gi|440492385|gb|JH994004.1|:1389-1955	THOM_2107:hypothetical protein
XLOC_001785	THOM_1525	1981.96	2305.02	1500.08	2192.58	2503.26	1686.72	2028.27	381.311	gi|440492961|gb|JH993952.1|:12749-13133	THOM_1525:hypothetical protein
XLOC_002591	THOM_0789	1431.37	2182.6	2433.69	1436.79	2221.19	2450.01	2025.94	471.035	gi|440493791|gb|JH993859.1|:25482-25821	THOM_0789:RNA polymerase II, fourth largest subunit
XLOC_000344	THOM_2953	1738.19	2014.77	2028.75	1876.39	2229.94	2231.96	2020	194.498	gi|440491482|gb|JH994072.1|:8891-9446	THOM_2953:Ribosomal protein S4
XLOC_001988	THOM_1339	1460.85	1497.57	2335.01	2020.45	1785.94	2967.6	2011.24	572.203	gi|440493145|gb|JH993935.1|:61018-61234	THOM_1339:hypothetical protein
XLOC_002081	THOM_4104,THOM_4105	2088.73	1961.59	1848.21	2073.3	2057.43	1989.02	2003.05	90.6912	gi|440493277|gb|JH993926.1|:1992-2797	THOM_4104:hypothetical protein, THOM_4105:hypothetical protein
XLOC_001956	THOM_1362	2170.93	1996.9	1717.26	2204.67	2122.95	1804.22	2002.82	202.216	gi|440493145|gb|JH993935.1|:124710-125262	THOM_1362:hypothetical protein
XLOC_000860	THOM_2544	2088.91	1938.75	1928.44	2024.1	1873.92	1915.22	1961.56	79.4666	gi|440491929|gb|JH994035.1|:215338-215881	THOM_2544:Membrane protein involved in ER to Golgi transport
XLOC_003291	THOM_0094	1784.91	2287.07	2255.73	1534.06	1878.69	1911.54	1942	287.586	gi|440494511|gb|JH993806.1|:24906-25131	THOM_0094:hypothetical protein
XLOC_003004	THOM_0412	2043.52	1826.33	1840.41	2071.5	1923.74	1918.35	1937.31	101.526	gi|440494176|gb|JH993832.1|:254584-255310	THOM_0412:C4-type Zn-finger protein
XLOC_002909	THOM_0483	1744.64	1021.91	1466.09	2792.03	2130.18	2436.22	1931.85	650.17	gi|440494121|gb|JH993843.1|:9615-9873	THOM_0483:hypothetical protein
XLOC_001105	THOM_2203	2560.58	2037.25	1938.85	1939.69	1570.47	1543.65	1931.75	370.895	gi|440492279|gb|JH994014.1|:6328-6760	THOM_2203:Suppressor of G2 allele of skp1
XLOC_000312	THOM_2984	2227.04	1941.02	1605.48	2186	1943.9	1649.45	1925.48	259.993	gi|440491438|gb|JH994077.1|:16234-17363	THOM_2984:hypothetical protein
XLOC_002743	THOM_0689	2382.56	1754.01	1803.84	2230.31	1675.72	1695.52	1923.66	303.738	gi|440493910|gb|JH993854.1|:122220-123468	THOM_0689:Fructose-biphosphate aldolase
XLOC_000903	THOM_2406	1642.97	1861.21	2088.01	1738.27	1971.56	2215.97	1919.66	215.272	gi|440492055|gb|JH994032.1|:5784-6262	THOM_2406:protein-disulfide reductase
XLOC_000242	THOM_3062	1141.06	2106.93	1958.24	1493.94	2385.19	2222.04	1884.57	474.295	gi|440491372|gb|JH994083.1|:22627-22990	THOM_3062:40S ribosomal protein S20
XLOC_003304	THOM_0113	1677.71	2041.59	1747.81	1742.36	2170.3	1898.89	1879.78	193.95	gi|440494511|gb|JH993806.1|:78608-79052	THOM_0113:hypothetical protein
XLOC_001549	THOM_1761	2239.41	2501.12	1983.99	1515.04	1617.27	1402.26	1876.52	437.302	gi|440492718|gb|JH993974.1|:11926-12451	THOM_1761:Translation initiation factor 2, beta subunit (eIF-2beta)
XLOC_001414	THOM_1911	2232.52	1845.41	1528.91	2236.87	1841.77	1561.34	1874.47	309.486	gi|440492590|gb|JH993985.1|:98829-99873	THOM_1911:hypothetical protein
XLOC_002063	THOM_1285	2013.02	1784.5	1749	2015.15	1823.9	1821.49	1867.84	116.555	gi|440493249|gb|JH993928.1|:28186-28711	THOM_1285:LisH motif-containing protein
XLOC_000800	THOM_2520,THOM_2521	1436.1	636.601	1423.25	2519.42	1772.49	3300.92	1848.13	936.488	gi|440491929|gb|JH994035.1|:141855-144673	THOM_2521:hypothetical protein, THOM_2520:hypothetical protein
XLOC_002269	THOM_1104	1878.15	1755.29	1732.94	1984.15	1816.44	1829.35	1832.72	90.7995	gi|440493460|gb|JH993901.1|:17787-18411	THOM_1104:hypothetical protein
XLOC_000797	THOM_2511	2186.85	1849.61	1390.87	2183.09	1858.13	1389.54	1809.68	357.086	gi|440491929|gb|JH994035.1|:123298-124123	THOM_2511:Septin family protein (P-loop GTPase)
XLOC_002274	THOM_1108	1662.91	2239.27	1781.15	1468.14	2013	1663.94	1804.73	277.843	gi|440493460|gb|JH993901.1|:28490-29192	THOM_1108:hypothetical protein
XLOC_001165	THOM_2164	749.397	2445.52	2475.97	556.45	2185.06	2324.26	1789.44	888.399	gi|440492316|gb|JH994008.1|:80486-80657	THOM_2164:hypothetical protein
XLOC_001154	THOM_2138	1754.53	1640.08	1369.79	2101.08	2133.53	1676.69	1779.28	292.316	gi|440492316|gb|JH994008.1|:4352-4706	THOM_2138:Transcription initiation factor IIA, gamma subunit
XLOC_000389	THOM_2911	2076.57	1650.62	1660.66	1946.67	1650.56	1640.91	1771	190.96	gi|440491531|gb|JH994066.1|:26166-26544	THOM_2911:hypothetical protein
XLOC_003295	THOM_0101	2114.67	1572.31	1734.42	2008.02	1451.69	1740.29	1770.23	252.191	gi|440494511|gb|JH993806.1|:42117-42579	THOM_0101:Peptidyl-tRNA hydrolase
XLOC_001681	THOM_1653	1071.54	1490.06	1681.04	1978.22	2265.94	2122.97	1768.3	444.524	gi|440492866|gb|JH993965.1|:36085-36307	THOM_1653:hypothetical protein
XLOC_002036	THOM_1307	1696.85	1690.74	2163.64	1452.26	1547.3	2035.41	1764.37	278.349	gi|440493236|gb|JH993930.1|:11497-13292	THOM_1307:6-phosphogluconate dehydrogenase
XLOC_003298	THOM_0105	873.608	1288.99	1444.34	2032.53	2410.9	2528.87	1763.21	662.756	gi|440494511|gb|JH993806.1|:52042-52246	THOM_0105:hypothetical protein
XLOC_002056	THOM_1287	2143.03	1561.72	1486.28	2160.5	1599.17	1539.28	1748.33	314.68	gi|440493249|gb|JH993928.1|:31401-32337	THOM_1287:hypothetical protein
XLOC_002208	THOM_4085,THOM_4086,THOM_4087	761.814	2106.48	2229.47	777.163	2236.6	2361.34	1745.48	760.301	gi|440493399|gb|JH993909.1|:1479-2128	THOM_4085:hypothetical protein, THOM_4086:hypothetical protein, THOM_4087:hypothetical protein
XLOC_000739	THOM_2590	1921.92	1755.58	1479.2	1924.84	1820.11	1489.51	1731.86	202.131	gi|440491864|gb|JH994038.1|:53042-53480	THOM_2590:hypothetical protein
XLOC_002655	THOM_0719	2557.58	2873.76	2688.68	618.641	880.044	754.707	1728.9	1078.97	gi|440493843|gb|JH993857.1|:3028-3259	THOM_0719:hypothetical protein
XLOC_002511	THOM_0881	1637.8	1499.63	1159.55	2660.11	1768.84	1571.63	1716.26	505.479	gi|440493705|gb|JH993869.1|:19027-19630	THOM_0881:putative Emp24/Gp25L/p24 protein
XLOC_000261	THOM_3037	1897.22	1579.73	1580.63	1904.95	1633.03	1660.01	1709.26	151.779	gi|440491399|gb|JH994081.1|:2417-3287	THOM_3037:hypothetical protein
XLOC_002902	THOM_0486,THOM_0487	2290.89	2062.09	2071.66	1253.83	1261.17	1302.41	1707.01	483.283	gi|440494112|gb|JH993844.1|:10951-11951	THOM_0486:hypothetical protein, THOM_0487:hypothetical protein
XLOC_001528	THOM_1767	128.45	380.45	107.376	3433.6	3766.39	2337.6	1692.31	1698.76	gi|440492718|gb|JH993974.1|:25567-25687	THOM_1767:hypothetical protein
XLOC_001891	THOM_1460	1322.91	1615.49	1529.4	1881	1893.39	1833.27	1679.24	229.687	gi|440493066|gb|JH993941.1|:51043-51226	THOM_1460:hypothetical protein
XLOC_000898	THOM_2409	2328.01	2746.04	2674.41	518.586	822.956	900.757	1665.13	1023.18	gi|440492055|gb|JH994032.1|:7912-8245	THOM_2409:hypothetical protein
XLOC_003112	THOM_0283	2131.41	1056.16	1920.38	1972.11	1010.65	1873.73	1660.74	493.841	gi|440494328|gb|JH993826.1|:19991-21764	THOM_0283:putative SMAD/FHA domain, Forkhead-associated (FHA) domain protein
XLOC_002654	THOM_0718	1422.05	1403.5	1604.19	1831.53	1687.89	1966.02	1652.53	223.178	gi|440493843|gb|JH993857.1|:1976-2912	THOM_0718:hypothetical protein
XLOC_002346	THOM_1010	1592.25	1686	1691.22	1571.7	1635.97	1704.53	1646.94	55.8129	gi|440493543|gb|JH993888.1|:29806-33210	THOM_1010:40S ribosomal protein SA (P40)/Laminin receptor 1
XLOC_000509	THOM_2811	1906.18	1611.6	1653.07	1765.63	1495.73	1446.96	1646.53	170.549	gi|440491639|gb|JH994055.1|:24839-25229	THOM_2811:hypothetical protein
XLOC_003330	THOM_0065	1714.5	1553.93	1614.71	1688.52	1586.66	1635.05	1632.23	60.7607	gi|440494567|gb|JH993803.1|:6777-7470	THOM_0065:60s ribosomal protein L15
XLOC_002855	THOM_0528	1913.6	1408.65	1517.38	1891.83	1455.41	1494.23	1613.52	227.133	gi|440494054|gb|JH993845.1|:98376-98745	THOM_0528:RNA polymerase II transcription initiation factor TFIIA, large chain
XLOC_002850	THOM_0519	1547.42	1702	1555.32	1514.97	1743.77	1601.72	1610.87	92.0427	gi|440494054|gb|JH993845.1|:74143-74911	THOM_0519:Multifunctional chaperone (14-3-3 family)
XLOC_001297	THOM_2025	1675.21	1855.3	2087.35	1126.55	1384.14	1483.45	1602	344.283	gi|440492462|gb|JH993997.1|:35332-35881	THOM_2025:hypothetical protein
XLOC_000424	THOM_2886	1536.26	1636.55	1428.18	1703.51	1737.2	1506.19	1591.32	120.67	gi|440491562|gb|JH994062.1|:37808-38279	THOM_2886:Protein involved in membrane traffic (YOP1/TB2/DP1/HVA22 family)
XLOC_000372	THOM_2936	1544.33	1337.13	1806.34	1681.76	1350.46	1818.83	1589.81	214.939	gi|440491507|gb|JH994068.1|:32374-34646	THOM_2936:Translation initiation factor 1 (eIF-1/SUI1)
XLOC_001943	THOM_1329	1202.72	1900.64	1765.01	1160.06	1810.2	1677.94	1586.1	321.897	gi|440493145|gb|JH993935.1|:32297-32843	THOM_1329:Alkyl hydroperoxide reductase
XLOC_003038	THOM_0342	1514.32	1986.14	1355.35	1468.82	1876.89	1280.85	1580.39	286.261	gi|440494176|gb|JH993832.1|:116515-117178	THOM_0342:GTPase Ran/TC4/GSP1 (nuclear protein transport pathway), small G protein superfamily
XLOC_001486	THOM_1838	1834.43	1565.5	1226.97	1883.78	1662.6	1299.38	1578.78	271.079	gi|440492645|gb|JH993981.1|:48140-48857	THOM_1838:hypothetical protein
XLOC_000038	THOM_3262	1256.94	1616.41	1598.54	1579.46	1688.53	1718.42	1576.38	165.468	gi|440491146|gb|JH994102.1|:9254-9683	THOM_3262:putative Nucleic acid-binding, OB-fold, Cold-shock protein
XLOC_003094	THOM_4026	2637.36	2294.96	2419.76	429.875	943.077	677.738	1567.13	987.514	gi|440494176|gb|JH993832.1|:136339-136484	THOM_4026:hypothetical protein
XLOC_002716	THOM_0690	1366.56	1760.69	1608.61	1331.93	1748.4	1574.28	1565.08	183.095	gi|440493910|gb|JH993854.1|:128222-129388	THOM_0690:putative Nucleotide-binding, alpha-beta plait, RNA recognition motif domain protein
XLOC_000131	THOM_3160	1885.23	1737.35	1527.29	1590.69	1372.84	1268.21	1563.6	227.742	gi|440491254|gb|JH994097.1|:1982-4113	THOM_3160:Regulator of ribosome synthesis
XLOC_003329	THOM_0064	1804.36	1550.89	1222.98	1901.06	1612.17	1245.59	1556.17	279.709	gi|440494567|gb|JH993803.1|:5842-6154	THOM_0064:RNA polymerase, subunit L
XLOC_000387	THOM_2909	1401.61	1481.23	1205.97	1791.41	1813.14	1585.9	1546.54	234.027	gi|440491531|gb|JH994066.1|:21415-22003	THOM_2909:MOT2 transcription factor
XLOC_002648	THOM_0750	973.301	1556.13	2287.71	777.971	1481.26	2193.52	1544.98	615.07	gi|440493843|gb|JH993857.1|:79135-79375	THOM_0750:hypothetical protein
XLOC_002608	THOM_0801	1571.98	1429.87	1375.74	1817.62	1554.47	1492.43	1540.35	154.711	gi|440493791|gb|JH993859.1|:54340-54673	THOM_0801:Dynein light chain type 1
XLOC_000921	THOM_2404	2563.92	3555.01	2492.19	166.028	231.399	199.888	1534.74	1510.72	gi|440492066|gb|JH994031.1|:45260-45440	THOM_2404:U3 small nucleolar ribonucleoprotein (snoRNP) subunit - Mpp10p
XLOC_000218	THOM_3097	1570.5	1483.63	1450.23	1611.2	1525.4	1539.24	1530.03	58.058	gi|440491329|gb|JH994091.1|:49968-50637	THOM_3097:60S ribosomal protein L9
XLOC_001515	THOM_4161	2335.7	2193.41	2092.56	823.258	747.936	877.882	1511.79	766.827	gi|440492699|gb|JH993979.1|:12479-12731	THOM_4161:hypothetical protein
XLOC_001631	THOM_1701	1193.45	1506.44	1671.39	1294.73	1557.23	1801.26	1504.08	227.797	gi|440492818|gb|JH993968.1|:12266-12704	THOM_1701:hypothetical protein
XLOC_000879	THOM_2439	1509.97	1460.37	1299.17	1706.4	1555.83	1439.6	1495.22	135.079	gi|440492032|gb|JH994033.1|:40807-41533	THOM_2439:Glyoxylase
XLOC_003393	THOM_0021	1034.81	2561.43	2463.29	362.233	1189.9	1312.1	1487.29	859.765	gi|440494608|gb|JH993798.1|:52043-52295	THOM_0021:hypothetical protein
XLOC_001848	THOM_1496	190.934	435.679	594.101	2421.98	2506.53	2753.36	1483.76	1191.6	gi|440493036|gb|JH993943.1|:39431-39677	THOM_1496:60S ribosomal protein L10A
XLOC_003057	THOM_0374	1483.15	1549.72	1302.88	1544.12	1627.7	1368.78	1479.39	122.096	gi|440494176|gb|JH993832.1|:174276-174906	THOM_0374:60S ribosomal protein L13a
XLOC_000443	THOM_2860	1463.12	1526.73	1420.45	1480.64	1516.41	1422.88	1471.7	45.1459	gi|440491578|gb|JH994060.1|:11933-13628	THOM_2860:ATP:ADP Antiporter (AAA) Family
XLOC_003246	THOM_0136,THOM_0137	1344.33	1386.59	1632.86	1325.44	1401.07	1697.16	1464.58	158.964	gi|440494471|gb|JH993810.1|:495-1297	THOM_0136:Chromatin remodeling factor subunit, transcription factor, THOM_0137:hypothetical protein
XLOC_002623	THOM_0762	1669.64	1371.45	1212.53	1740.5	1460.16	1293.11	1457.9	209.541	gi|440493821|gb|JH993858.1|:6816-7485	THOM_0762:20S proteasome, regulatory subunit beta type PSMB4/PRE4
XLOC_001050	THOM_2248	1437.46	1485.36	1284.69	1517.87	1610.91	1383	1453.21	112.836	gi|440492227|gb|JH994021.1|:2100-4267	THOM_2248:hypothetical protein
XLOC_002879	THOM_0517	1321.84	1586.91	1254.43	1446.16	1753.54	1340.49	1450.56	188.446	gi|440494054|gb|JH993845.1|:58294-58990	THOM_0517:putative C2H2-type/integrase, DNA-binding, Zinc finger protein
XLOC_000179	THOM_3117	1227.18	1836.84	1329.77	1223	1783.36	1296.46	1449.43	282.836	gi|440491300|gb|JH994095.1|:32282-33149	THOM_3117:Inorganic pyrophosphatase/Nucleosome remodeling factor, subunit NURF38
XLOC_001790	THOM_1535	1700.31	1359.76	1348.6	1660.1	1320.26	1305.55	1449.1	180.508	gi|440492961|gb|JH993952.1|:26352-26946	THOM_1535:60S ribosomal protein L11
XLOC_000717	THOM_2599	1337.72	1771.26	1530.39	1221.14	1502.53	1283.49	1441.09	202.318	gi|440491864|gb|JH994038.1|:73312-74044	THOM_2599:20S proteasome, regulatory subunit beta type PSMB1/PRE7
XLOC_000320	THOM_2971	1736.11	841.981	1305.41	1986.9	1150.24	1608.59	1438.21	418.303	gi|440491464|gb|JH994075.1|:6729-7479	THOM_2971:hypothetical protein
XLOC_000111	THOM_3183	1461.77	1242.37	1500.77	1513.97	1306.84	1591.52	1436.21	133.641	gi|440491226|gb|JH994098.1|:42350-43859	THOM_3183:hypothetical protein
XLOC_002126	THOM_4101	1149.45	1369.52	1564.04	1252.22	1500.21	1746.54	1430.33	217.745	gi|440493278|gb|JH993925.1|:97369-97789	THOM_4101:hypothetical protein
XLOC_003238	THOM_0138	1289.04	1433.13	1386.12	1375.91	1559.11	1498.46	1423.63	95.7531	gi|440494471|gb|JH993810.1|:4162-4897	THOM_0138:40S ribosomal protein S2/30S ribosomal protein S5
XLOC_003255	THOM_4012,THOM_4013	1105.38	1618.89	1708.76	958.952	1532.93	1564.19	1414.85	305.9	gi|440494471|gb|JH993810.1|:2703-3012	THOM_4012:hypothetical protein,THOM_4013:hypothetical protein
XLOC_002197	THOM_1162	1353.11	1213.42	1163.15	1757.28	1463.22	1464.37	1402.42	213.945	gi|440493390|gb|JH993910.1|:397-1060	THOM_1162:Transcription initiation factor IIE, beta subunit
XLOC_002583	THOM_0781	1368.11	1415.17	1344.79	1393.23	1445.9	1363.58	1388.46	37.3517	gi|440493791|gb|JH993859.1|:5524-6121	THOM_0781:GTPase Rab5/YPT51, small G protein superfamily GTPase
XLOC_001094	THOM_2221	1640.05	1121.97	1399.05	1588.11	1113.04	1393.53	1375.96	223.263	gi|440492261|gb|JH994015.1|:50462-51335	THOM_2221:putative GTPase-activating protein
XLOC_000215	THOM_3093	1400.8	1537.4	1144.65	1415.45	1544.33	1178.25	1370.15	172.614	gi|440491329|gb|JH994091.1|:38482-39148	THOM_3093:Transcription factor of the Forkhead/HNF3 family
XLOC_003381	THOM_0026	914.118	1531.22	1442.29	1033.57	1682.48	1605.19	1368.14	317.858	gi|440494608|gb|JH993798.1|:61292-61802	THOM_0026:hypothetical protein
XLOC_002754	THOM_0639	1392.2	1448.26	1361.56	1376.12	1401.4	1197.28	1362.8	86.2943	gi|440493957|gb|JH993853.1|:15188-17191	THOM_0639:TPR repeat-containing protein
XLOC_003282	THOM_0093	1683.24	1299.63	1579.38	1096.81	1155.38	1359.98	1362.4	231.24	gi|440494511|gb|JH993806.1|:23290-23530	THOM_0093:hypothetical protein
XLOC_002656	THOM_0721	1593.17	1763.12	1532.78	971.088	1162.42	1109.59	1355.36	316.099	gi|440493843|gb|JH993857.1|:12128-12581	THOM_0721:hypothetical protein
XLOC_002145	THOM_1219	1814.9	1617.18	2062.14	785.02	699.013	1147.65	1354.32	561.868	gi|440493334|gb|JH993919.1|:12973-13183	THOM_1219:putative Like-Sm ribonucleoprotein (LSM) domain protein
XLOC_001982	THOM_1328	1766.54	1296.96	1010.99	1725.4	1298.03	999.103	1349.5	334.066	gi|440493145|gb|JH993935.1|:29064-30207	THOM_1328:hypothetical protein
XLOC_002043	THOM_1302	1485.54	1265.3	1226.91	1538.81	1305.23	1272.05	1348.97	129.938	gi|440493243|gb|JH993929.1|:10085-11072	THOM_1302:G protein beta subunit-like protein
XLOC_000520	THOM_2791	1379.21	3230.99	3317.62	0	24.2742	134.799	1347.82	1579.07	gi|440491659|gb|JH994054.1|:14426-14609	THOM_2791:hypothetical protein
XLOC_000920	THOM_2403	719.123	1120.1	1243.74	1436.2	1839.15	1698.22	1342.76	407.38	gi|440492066|gb|JH994031.1|:45000-45234	THOM_2403:hypothetical protein
XLOC_000644	THOM_2647	1283.84	1240.07	1107.98	1402.84	1550.47	1468.71	1342.32	162.329	gi|440491799|gb|JH994041.1|:20552-21530	THOM_2647:Ribosomal protein RPL1/RPL2/RL4L4
XLOC_002792	THOM_0596	1538.6	964.738	440.008	1488.2	2025.27	1590.05	1341.14	555.756	gi|440493987|gb|JH993849.1|:9969-10134	THOM_0596:hypothetical protein
XLOC_003126	THOM_0268	1757.15	1553.85	1129.26	1365.51	1286.4	950.795	1340.49	289.538	gi|440494348|gb|JH993821.1|:15934-17497	THOM_0268:Major Intrinsic Protein (MIP) Family
XLOC_001536	THOM_1784	1496.52	1359.52	1132.11	1508.42	1368.66	1154.77	1336.67	162.19	gi|440492718|gb|JH993974.1|:65121-65700	THOM_1784:hypothetical protein
XLOC_003144	THOM_0245	1607.52	1274.98	1179.4	1507.63	1243.09	1179.47	1332.02	181.365	gi|440494367|gb|JH993817.1|:344-1184	THOM_0245:Ran-binding protein RANBP1, RanBD domain protein
XLOC_001433	THOM_1898	1447.11	1071.23	1332.91	1440.16	1317.33	1334.74	1323.91	136.221	gi|440492590|gb|JH993985.1|:65886-66174	THOM_1898:hypothetical protein
XLOC_001556	THOM_1776	1493.83	1160.01	1326.57	1461.4	1123.91	1309.82	1312.59	151.047	gi|440492718|gb|JH993974.1|:46945-47422	THOM_1776:hypothetical protein
XLOC_002714	THOM_0686	1083.74	1545.79	1362.66	1098.69	1462.61	1319.04	1312.09	188.447	gi|440493910|gb|JH993854.1|:112873-113482	THOM_0686:hypothetical protein
XLOC_002875	THOM_0507,THOM_0508	1278.92	1208.95	1564.39	1241.61	945.106	1534.21	1295.53	229.229	gi|440494054|gb|JH993845.1|:36318-40596	THOM_0507:hypothetical protein, THOM_0508:Serine/threonine kinase (haspin family)
XLOC_001482	THOM_1819	624.01	781.535	938.577	1899.94	1728.29	1790.4	1293.79	572.716	gi|440492645|gb|JH993981.1|:2648-6308	THOM_1819:Vacuolar H+-ATPase V1 sector, subunit E
XLOC_000979	THOM_4203	672.28	1382.59	1748.4	702.561	1438.71	1812.52	1292.84	498.088	gi|440492129|gb|JH994027.1|:5418-5685	THOM_4203:hypothetical protein
XLOC_002357	THOM_1024	1088.8	1287.78	1350.28	1164.83	1346.7	1451.1	1281.58	133.064	gi|440493543|gb|JH993888.1|:68447-68819	THOM_1024:putative Zn-finger protein
XLOC_002470	THOM_0910	1571.61	1130.51	1048.08	1631.15	1172.13	1103.34	1276.14	255.825	gi|440493670|gb|JH993873.1|:11071-11620	THOM_0910:putative mRNA cap-binding protein
XLOC_001355	THOM_1962	1017.55	1366.61	1693.29	817.521	1193.46	1550.32	1273.13	329.046	gi|440492539|gb|JH993989.1|:2015-2666	THOM_1962:3-phosphoglycerate kinase
XLOC_002963	THOM_0311	1268.99	1321.28	1155.2	1330.41	1360.45	1182.57	1269.82	84.0048	gi|440494176|gb|JH993832.1|:54312-55560	THOM_0311:26S proteasome regulatory complex, subunit RPN5/PSMD12
XLOC_001678	THOM_1650	2609.25	1976.92	1814.05	445.997	311.914	395.912	1259.01	994.94	gi|440492866|gb|JH993965.1|:32011-32242	THOM_1650:putative Sgf11, transcriptional regulation protein
XLOC_001597	THOM_1721	1525.57	1153.36	1189.05	1372.11	1107.24	1176.72	1254.01	160.971	gi|440492778|gb|JH993971.1|:51239-54387	THOM_1721:Transcription initiation factor IID subunit
XLOC_001232	THOM_2072	1200.22	1290.71	1052.23	1352.27	1442.27	1170.5	1251.37	139.273	gi|440492419|gb|JH993999.1|:3831-4647	THOM_2072:Haloacid dehalogenase-like hydrolase
XLOC_000162	THOM_3128	1089.98	1411.26	1199.29	1074.72	1424.04	1210.54	1234.97	151.92	gi|440491266|gb|JH994096.1|:7659-8460	THOM_3128:Vesicle coat complex COPII, subunit SEC13
XLOC_001971	THOM_1386	1355.03	1237.05	1021.92	1392.52	1285.21	1065.4	1226.19	151.952	gi|440493145|gb|JH993935.1|:198397-199279	THOM_1386:Zuotin, molecular chaperone (DnaJ superfamily)
XLOC_003306	THOM_0115	1199.71	1203.47	1124.08	1302.16	1244.55	1179.68	1208.94	60.2171	gi|440494511|gb|JH993806.1|:84725-85385	THOM_0115:Vesicle coat complex COPII, GTPase subunit SAR1
XLOC_000079	THOM_3231	1291.26	980.402	1170.76	1348.51	1101.19	1313.92	1201.01	142.966	gi|440491166|gb|JH994100.1|:78086-78500	THOM_3231:putative Vacuolar (H+)-ATPase G subunit protein
XLOC_000173	THOM_3153	1603.32	1253.37	1198.74	1150.58	1013.41	910.793	1188.37	239	gi|440491266|gb|JH994096.1|:65574-69830	THOM_3153:Ribosome biogenesis protein - Nop56p/Sik1p
XLOC_001698	THOM_1629	1116.66	1296.45	1078.53	1184.91	1353.43	1084.01	1185.66	115.752	gi|440492881|gb|JH993964.1|:51436-51712	THOM_1629:Small nuclear ribonucleoprotein (snRNP)
XLOC_003156	THOM_0210	1207.8	1078.43	1256.28	1278.49	1017.76	1245.16	1180.65	106.933	gi|440494387|gb|JH993814.1|:6869-7202	THOM_0210:hypothetical protein
XLOC_001003	THOM_2300	1154.9	1174.29	1110.74	1188.4	1232.07	1150.2	1168.43	40.8086	gi|440492172|gb|JH994024.1|:11909-12416	THOM_2300:putative Ribosomal protein L24e protein
XLOC_001163	THOM_2159	1262.77	1348.38	988.023	1225.07	1262.94	917.221	1167.4	172.666	gi|440492316|gb|JH994008.1|:63799-66270	THOM_2159:Polyadenylate-binding protein (RRM superfamily)
XLOC_003305	THOM_0114	1435.05	2139.93	1999.35	280.412	390.819	675.2	1153.46	817.375	gi|440494511|gb|JH993806.1|:82080-82269	THOM_0114:hypothetical protein
XLOC_002140	THOM_1214	1156.72	1532.38	1447.72	683.611	1017.92	1033.93	1145.38	310.871	gi|440493334|gb|JH993919.1|:3402-3888	THOM_1214:TFIIF-interacting CTD phosphatase, including NLI-interacting factor
XLOC_002495	THOM_0890	1140.52	1206.52	1050.57	1115.22	1216.7	1048.46	1129.66	73.0185	gi|440493688|gb|JH993870.1|:4649-6971	THOM_0890:Endoplasmic reticulum membrane-associated oxidoreductin involved in disulfide bond formation
XLOC_002268	THOM_1103	1146.02	1045.98	765.702	1427.36	1362.03	1015.95	1127.17	243.002	gi|440493460|gb|JH993901.1|:16440-17370	THOM_1103:Pyruvate kinase
XLOC_002683	THOM_0694	1116.49	1216.24	1211.92	1064.13	1140.12	1005.55	1125.74	82.645	gi|440493892|gb|JH993855.1|:6103-6412	THOM_0694:hypothetical protein
XLOC_001842	THOM_1486	1574.15	1164.59	1174.96	1212.24	784.591	839.417	1124.99	286.652	gi|440493036|gb|JH993943.1|:9820-10387	THOM_1486:hypothetical protein
XLOC_002622	THOM_0758	1017.85	1034.24	961.008	1324.46	1275.52	1132.68	1124.29	147.722	gi|440493821|gb|JH993858.1|:517-904	THOM_0758:Transcription initiation factor TFIID, subunit TAF9
XLOC_000311	THOM_2983	1266.08	1043.56	991.164	1293.39	1091.4	1041.51	1121.18	127.134	gi|440491438|gb|JH994077.1|:10002-11325	THOM_2983:Beta tubulin
XLOC_002520	THOM_0870	917.502	1064.56	1223.02	994.29	1176.2	1341.95	1119.59	156.789	gi|440493718|gb|JH993867.1|:4711-4945	THOM_0870:hypothetical protein
XLOC_001531	THOM_1775	1077.6	1050.02	955.496	1251.66	1238	1087.44	1110.04	114.437	gi|440492718|gb|JH993974.1|:45962-46322	THOM_1775:Translation initiation factor 1A (eIF-1A)
XLOC_001036	THOM_2271	1087.82	1045.42	1069.02	1115.55	1144.65	1195.31	1109.63	54.4982	gi|440492186|gb|JH994023.1|:32582-35624	THOM_2271:Long-chain acyl-CoA synthetases (AMP-forming)
XLOC_002669	THOM_4048	1086.58	1049.92	1536.44	697.063	841.574	1411.02	1103.77	322.167	gi|440493843|gb|JH993857.1|:3440-4258	THOM_4048: Hypothetical protein
XLOC_000258	THOM_3041	1185.68	1113.05	989.607	1180.98	1122.66	990.751	1097.12	87.9259	gi|440491387|gb|JH994082.1|:11719-12907	THOM_3041:putative Concanavalin A-like lectin/glucanase protein
XLOC_002085	THOM_1240	1186.42	813.706	968.767	1293.5	1097.74	1196.57	1092.78	174.995	gi|440493278|gb|JH993925.1|:20361-24710	THOM_1240:hypothetical protein
XLOC_001464	THOM_1831	1087.96	1046.57	1199.48	1025.68	1019.08	1165.28	1090.67	75.7724	gi|440492645|gb|JH993981.1|:27349-28597	THOM_1831:26S proteasome regulatory complex, ATPase RPT1
XLOC_002067	THOM_1296	284.579	276.201	278.383	2452.08	1451.65	1800.16	1090.51	944.465	gi|440493249|gb|JH993928.1|:51345-52050	THOM_1296:Dolichol-phosphate mannosyltransferase
XLOC_002969	THOM_0322	1579.9	1377.51	880.465	1109.86	881.627	657.722	1081.18	345.479	gi|440494176|gb|JH993832.1|:79980-80298	THOM_0322:putative Histone-fold protein
XLOC_002724	THOM_0658	1288.66	884.187	1054.6	1289.2	889.64	1052.94	1076.54	180.659	gi|440493910|gb|JH993854.1|:34869-37108	THOM_0658:26S proteasome regulatory complex, ATPase RPT6
XLOC_002336	THOM_1038	1112.38	1109.55	1010.54	1119.41	1092.12	1014.06	1076.34	50.4267	gi|440493537|gb|JH993889.1|:15269-16424	THOM_1038:60S ribosomal protein L3
XLOC_001811	THOM_1516	989.923	1265.29	1124.41	917.407	1153.5	1006.07	1076.1	127.775	gi|440493011|gb|JH993950.1|:9015-9378	THOM_1516:60S ribosomal protein L35A/L37
XLOC_000986	THOM_2311	1202.88	1186.12	930.332	1115.47	1115.99	873.666	1070.74	136.656	gi|440492152|gb|JH994025.1|:19725-20949	THOM_2311:Translation initiation factor 4F, helicase subunit
XLOC_000191	THOM_3114	1281.54	930.97	1004.07	1278.96	920.151	1003.03	1069.79	166.751	gi|440491300|gb|JH994095.1|:26324-27851	THOM_3114:Lysyl-tRNA synthetase (class II)
XLOC_000120	THOM_3179	1190.6	1148.24	1035.76	1040.64	1042.45	960.627	1069.72	84.168	gi|440491226|gb|JH994098.1|:35612-36116	THOM_3179:hypothetical protein
XLOC_002718	THOM_0647	1193.03	1306.95	1140.06	993.293	893.877	885.997	1068.87	171.431	gi|440493910|gb|JH993854.1|:15925-16384	THOM_0647:putative E3 ubiquitin ligase
XLOC_002248	THOM_1123	1152.33	1026.18	924.075	1268.54	1063.11	975.385	1068.27	125.214	gi|440493440|gb|JH993904.1|:10371-10659	THOM_1123:hypothetical protein
XLOC_001483	THOM_1820	944.992	1208.31	963.924	981.571	1270.98	1014.97	1064.12	139.314	gi|440492645|gb|JH993981.1|:10620-11109	THOM_1820:Myosin regulatory light chain, EF-Hand protein superfamily
XLOC_000605	THOM_4225	497.826	1226.48	1387.18	369.651	1431.1	1430.48	1057.12	490.368	gi|440491729|gb|JH994045.1|:65771-65883	THOM_4225:Hypothetical protein
XLOC_000010	THOM_3284	1087.69	1050.16	951.411	1148.53	1087.7	985.754	1051.87	72.631	gi|440491125|gb|JH994105.1|:19346-19850	THOM_3284:hypothetical protein
XLOC_000181	THOM_3120	1096.68	1165.58	863.726	1201.29	1090.39	883.313	1050.16	143.206	gi|440491300|gb|JH994095.1|:40238-40709	THOM_3120:putative Actin-binding, cofilin/tropomyosin type protein
XLOC_000723	THOM_2568	988.902	1178.54	1033.6	946.974	1130.04	989.397	1044.58	90.5995	gi|440491864|gb|JH994038.1|:9178-9850	THOM_2568:HVA22/DP1t-related protein
XLOC_002553	THOM_0831	1549.76	871.709	1123.7	1163.12	675.447	877.864	1043.6	306.415	gi|440493752|gb|JH993862.1|:2576-2885	THOM_0831:Transcription initiation factor TFIIIB, Bdp1 subunit
XLOC_003149	THOM_0243	1614.63	845.512	1040.68	1268.94	741.783	737.129	1041.45	346.725	gi|440494377|gb|JH993816.1|:6964-7240	THOM_0243:hypothetical protein
XLOC_001855	THOM_1475	1238.87	868.197	946.628	1302.53	920.126	957.653	1039	183.222	gi|440493056|gb|JH993942.1|:14321-18894	THOM_1475:Class 2 transcription repressor NC2, alpha subunit (DRAP1)
XLOC_000923	THOM_2371	1134.89	950.771	976.119	1116.6	988.166	994.963	1026.92	78.2337	gi|440492084|gb|JH994030.1|:4218-5478	THOM_2371:hypothetical protein
XLOC_000157	THOM_3149	943.066	1088.53	1193.74	836.89	989.083	1087.49	1023.13	126.319	gi|440491266|gb|JH994096.1|:56422-57577	THOM_3149:GDP-mannose pyrophosphorylase/mannose-1-phosphate guanylyltransferase
XLOC_000336	THOM_2954,THOM_2955	1215.8	896.576	1109.22	1152.97	755.197	976.625	1017.73	173.887	gi|440491482|gb|JH994072.1|:13353-14659	THOM_2954:hypothetical protein, THOM_2955:hypothetical protein
XLOC_000948	THOM_2347	1105.21	1008.96	1071.52	1021.58	953.138	922.172	1013.76	69.0607	gi|440492109|gb|JH994028.1|:5558-5864	THOM_2347:hypothetical protein
XLOC_002419	THOM_0958	804.148	1004.48	1294.27	695.136	947.097	1247.31	998.74	237.431	gi|440493619|gb|JH993883.1|:748-1048	THOM_0958:hypothetical protein
XLOC_001961	THOM_1369	1370.41	1007.71	844.576	1184.53	871.318	704.322	997.144	244.707	gi|440493145|gb|JH993935.1|:147548-148151	THOM_1369:Transcription factor of the Forkhead/HNF3 family
XLOC_003377	THOM_0013,THOM_0014	1221.15	1593.04	1413.1	502.602	700.336	523.427	992.276	476.492	gi|440494608|gb|JH993798.1|:36605-37822	THOM_0013:hypothetical protein, THOM_0014:Ribosome biogenesis protein - Nop58p/Nop5p
XLOC_001491	THOM_1847,THOM_1848	1212.45	986.245	940.682	1044.71	877.627	873.29	989.167	127.411	gi|440492645|gb|JH993981.1|:73557-74965	THOM_1847:Hexokinase, THOM_1848:putative Hexokinase
XLOC_003152	THOM_0244	1114.35	998.991	917.754	1084.69	988.568	805.833	985.031	112.695	gi|440494377|gb|JH993816.1|:7827-9111	THOM_0244:hypothetical protein
XLOC_000590	THOM_2709	1396.26	1289	1171.87	694.008	683.8	660.848	982.631	339.679	gi|440491729|gb|JH994045.1|:10798-11411	THOM_2709:hypothetical protein
XLOC_002351	THOM_1018	1441.62	1008.19	1258.84	920.45	585.999	642.036	976.189	336.022	gi|440493543|gb|JH993888.1|:48774-49032	THOM_1018:hypothetical protein
XLOC_001667	THOM_1687	824.633	981.812	1019.03	846.093	1095.74	1073.17	973.413	114.379	gi|440492825|gb|JH993966.1|:62728-63347	THOM_1687:Signal peptidase complex subunit
XLOC_001607	THOM_1712	610.048	427.572	587.23	1585.43	1291.36	1327.99	971.605	485.896	gi|440492778|gb|JH993971.1|:33048-33255	THOM_1712:hypothetical protein
XLOC_002300	THOM_1075	1002.44	921.109	1032.02	965.944	915.11	991.922	971.424	46.4477	gi|440493495|gb|JH993895.1|:29114-29555	THOM_1075:Glucosamine-phosphate N-acetyltransferase
XLOC_002240	THOM_1127	992.367	873.508	955.483	1050.84	910.525	1028.98	968.617	68.6459	gi|440493430|gb|JH993905.1|:4657-5320	THOM_1127:Cell cycle-regulated histone H1-binding protein
XLOC_001373	THOM_1942	938.646	778.046	757.527	1241.64	1089.32	987.849	965.505	185.039	gi|440492544|gb|JH993988.1|:24728-25193	THOM_1942:20S proteasome, regulatory subunit alpha type PSMA5/PUP2
XLOC_002642	THOM_0740,THOM_0741	795.972	549.385	698.291	1369.64	1208.77	1162.78	964.14	327.02	gi|440493843|gb|JH993857.1|:53030-53758	THOM_0741:CCAAT-binding factor, subunit B (HAP2), THOM_0740:hypothetical protein
XLOC_001671	THOM_1696	1267.89	892.468	1190.55	870.514	662.267	899.518	963.868	224.825	gi|440492825|gb|JH993966.1|:74195-74888	THOM_1696:Chaperonin complex component, TCP-1 eta subunit (CCT7)
XLOC_000912	THOM_2396,THOM_2397	867.726	1016.65	1815.87	393.628	581.67	1100.93	962.746	495.573	gi|440492066|gb|JH994031.1|:30657-34076	THOM_2396:hypothetical protein, THOM_2397:hypothetical protein
XLOC_001984	THOM_1331	1221.51	641.032	1094.68	1080.18	645.118	1077.26	959.963	251.241	gi|440493145|gb|JH993935.1|:39285-40179	THOM_1331:hypothetical protein
XLOC_000700	THOM_2614	1139.13	964.532	1086.03	911.584	747.621	881.971	955.145	142.399	gi|440491855|gb|JH994039.1|:18655-21696	THOM_2614:hypothetical protein
XLOC_001668	THOM_1692	957.298	1013.94	894.538	945.286	998.551	904.227	952.307	48.2914	gi|440492825|gb|JH993966.1|:67684-69515	THOM_1692:26S proteasome regulatory complex, subunit RPN9/PSMD13
XLOC_001888	THOM_1456	1044.53	798.838	1000.75	1030.83	809.511	1023.11	951.261	114.863	gi|440493066|gb|JH993941.1|:40271-42629	THOM_1456:Polyadenylate-binding protein (RRM superfamily)
XLOC_001748	THOM_1578	645.768	1499.37	1238.42	550.017	1146.59	618.529	949.782	396.499	gi|440492947|gb|JH993954.1|:8628-8796	THOM_1578:DNA-directed RNA polymerase, subunit RPB7.0
XLOC_001685	THOM_1644	1165.49	1007.34	894.494	995.562	832.592	798.13	948.935	135.442	gi|440492866|gb|JH993965.1|:15491-16025	THOM_1644:hypothetical protein
XLOC_003290	THOM_0092	600.691	942.328	951.425	1197.24	1008.81	969.016	944.918	193.324	gi|440494511|gb|JH993806.1|:23094-23271	THOM_0092:hypothetical protein
XLOC_002773	THOM_0627	1140.98	861.384	815.258	1093.31	871.735	822.223	934.148	144.197	gi|440493968|gb|JH993851.1|:25735-26896	THOM_0627:hypothetical protein
XLOC_003065	THOM_0389	922.717	1001.77	953.913	876.062	945.968	871.88	928.718	49.6149	gi|440494176|gb|JH993832.1|:212688-213771	THOM_0389:26S proteasome regulatory complex, subunit RPN7/PSMD6
XLOC_001171	THOM_4190	1001.98	1067.2	1087.36	783.215	757.4	855.648	925.467	145.264	gi|440492316|gb|JH994008.1|:12013-12417	THOM_4190:Deoxyhypusine hydroxylase
XLOC_001376	THOM_1946	996.564	892.517	822.163	1019.89	928.065	875.818	922.503	75.0293	gi|440492544|gb|JH993988.1|:33337-34006	THOM_1946:Glutaredoxin-related protein
XLOC_000366	THOM_2927	1178.13	900.385	806.076	1010.49	804.773	703.875	900.621	170.832	gi|440491507|gb|JH994068.1|:11174-11846	THOM_2927:putative Bromodomain transcription factor protein
XLOC_000778	THOM_2474	743.967	1108.74	985.906	681.747	1008.54	874.646	900.591	164.532	gi|440491929|gb|JH994035.1|:55365-55812	THOM_2474:Histones H3 and H4
XLOC_001636	THOM_1659,THOM_1660	505.444	217.291	182.688	2430.4	847.332	1214.49	899.607	846.18	gi|440492825|gb|JH993966.1|:5873-8260	THOM_1659:hypothetical protein, THOM_1660:hypothetical protein
XLOC_001546	THOM_1757	0	52.8832	59.5037	1744.21	1350.53	2181.74	898.144	979.035	gi|440492718|gb|JH993974.1|:4624-4765	THOM_1757:hypothetical protein
XLOC_000204	THOM_3090,THOM_3091,THOM_3092	997.438	858.105	927.328	915.371	824.992	865.128	898.06	61.7286	gi|440491329|gb|JH994091.1|:25295-34725	THOM_3090:Leucyl-tRNA synthetase, THOM_3091:hypothetical protein, THOM_3092:hypothetical protein
XLOC_001374	THOM_1943	1808.39	1793.69	1230.96	187.031	167.097	185.584	895.459	811.064	gi|440492544|gb|JH993988.1|:25206-25437	THOM_1943:20S proteasome, regulatory subunit alpha type PSMA5/PUP2
XLOC_002188	THOM_4089	491.001	458.078	590.017	1230.47	1190.93	1410.87	895.228	427.403	gi|440493373|gb|JH993913.1|:29798-30017	THOM_4089:hypothetical protein
XLOC_001126	THOM_2189	1056.59	726.513	926.975	1012.87	717.637	929.289	894.979	142.862	gi|440492294|gb|JH994010.1|:22620-23823	THOM_2189:hypothetical protein
XLOC_000946	THOM_4204	969.721	1094.68	906.83	781.685	906.257	681.253	890.071	144.294	gi|440492104|gb|JH994029.1|:9729-10254	THOM_4204: Zinc Finger Protein,
XLOC_002986	THOM_0355	924.807	693.233	988.258	917.272	713.93	1040.83	879.722	143.836	gi|440494176|gb|JH993832.1|:140536-141592	THOM_0355:hypothetical protein
XLOC_002853	THOM_0526	826.028	869.924	689.65	957.921	1040.89	888.82	878.872	119.394	gi|440494054|gb|JH993845.1|:91576-93036	THOM_0526:Glutaredoxin
XLOC_001137	THOM_2143	869.037	984.985	694.711	917.164	1031.17	740.703	872.962	133.277	gi|440492316|gb|JH994008.1|:23148-23751	THOM_2143:Ras-related small GTPase, Rho type
XLOC_002953	THOM_0439	729.582	772.479	871.547	927.943	830.134	1061.74	865.571	119.015	gi|440494172|gb|JH993834.1|:2203-2664	THOM_0439:hypothetical protein
XLOC_001913	THOM_1430	877.298	751.346	922.683	886.459	778.248	964.72	863.459	82.8396	gi|440493101|gb|JH993939.1|:21292-22900	THOM_1430:Chaperonin complex component, TCP-1 delta subunit (CCT4)
XLOC_000232	THOM_3070	1190.27	971.988	1109.01	690.479	491.865	712.541	861.025	271.891	gi|440491362|gb|JH994086.1|:16610-16844	THOM_3070:putative Ubiquitin, Ubiquitin subgroup protein
XLOC_002668	THOM_0752	730.195	715.701	882.836	903.653	916.719	1014.19	860.549	115.835	gi|440493843|gb|JH993857.1|:82725-83370	THOM_0752:hypothetical protein
XLOC_001761	THOM_1524	751.273	542.39	531.675	1283.67	1067.57	977.162	858.957	302.257	gi|440492961|gb|JH993952.1|:11218-11562	THOM_1524:putative Nucleotide-binding, alpha-beta plait, RNA recognition motif domain protein
XLOC_002912	THOM_0480	819.984	964.066	757.421	846.176	991.139	769.937	858.12	98.4197	gi|440494126|gb|JH993841.1|:7577-8345	THOM_0480:Phosphatidylinositol transfer protein
XLOC_000826	THOM_2470	973.301	589.962	727.472	1186.09	760.381	888.376	854.264	209.851	gi|440491929|gb|JH994035.1|:48200-48440	THOM_2470:hypothetical protein
XLOC_000386	THOM_2907	846.298	494.792	578.152	1217.98	992.285	929.714	843.203	269.005	gi|440491531|gb|JH994066.1|:19444-20003	THOM_2907:hypothetical protein
XLOC_001199	THOM_2112,THOM_2113	445.069	306.56	402.007	1545.3	992.888	1346.41	839.706	530.969	gi|440492373|gb|JH994005.1|:9939-10700	THOM_2112:hypothetical protein, THOM_2113:Synaptic vesicle protein EHS-1, EH domain protein
XLOC_001980	THOM_1323	718.89	899.448	837.924	725.686	952.251	891.087	837.548	96.3823	gi|440493145|gb|JH993935.1|:13694-14285	THOM_1323:hypothetical protein
XLOC_001403	THOM_1880	934.902	843.703	835	879.347	724.762	784.056	833.628	73.1563	gi|440492590|gb|JH993985.1|:16125-16746	THOM_1880:hypothetical protein
XLOC_001942	THOM_1326	899.62	965.72	700.544	840.309	929.238	666.158	833.598	123.892	gi|440493145|gb|JH993935.1|:21225-25354	THOM_1326:Regulator of nuclear mRNA
XLOC_003088	THOM_0433,THOM_0434,THOM_0435	640.291	325.756	838.987	1227.74	577.568	1374.84	830.864	402.268	gi|440494176|gb|JH993832.1|:304187-306359	THOM_0433:hypothetical protein, THOM_0435:hypothetical protein, THOM_0434:hypothetical protein
XLOC_001976	THOM_1391	610.711	759.095	775.229	856.556	994.843	931.588	821.337	137.013	gi|440493145|gb|JH993935.1|:208541-208736	THOM_1391:hypothetical protein
XLOC_002837	THOM_4033	1715.91	1014.32	2008.15	0	0	164.353	817.122	897.412	gi|440494029|gb|JH993846.1|:1552-1663	THOM_4033:hypothetical protein
XLOC_000689	THOM_2635	1325.85	1106.57	799.031	652.509	576.827	424.824	814.269	341.057	gi|440491830|gb|JH994040.1|:34536-34995	THOM_2635:Chaperonin complex component, TCP-1 theta subunit (CCT8)
XLOC_001410	THOM_1896	820.212	681.969	874.017	855.029	720.447	932.114	813.965	95.3512	gi|440492590|gb|JH993985.1|:57516-58761	THOM_1896:Medium subunit of clathrin adaptor complex
XLOC_001079	THOM_2222	874.259	615.813	906.588	873.317	649.151	951.21	811.723	142.106	gi|440492256|gb|JH994016.1|:1934-5066	THOM_2222:Acyl-CoA synthetase
XLOC_003269	THOM_0122	843.196	704.709	858.378	845.209	719.805	871.209	807.084	74.2953	gi|440494504|gb|JH993807.1|:7530-10669	THOM_0122:Glucosamine 6-phosphate synthetase
XLOC_003261	THOM_0135	845.4	743.639	772.622	854.753	786.828	814.382	802.937	43.1596	gi|440494492|gb|JH993809.1|:15814-17398	THOM_0135:hypothetical protein
XLOC_001885	THOM_1451	732.542	1104.47	879.911	579.519	842.825	672.135	801.9	184.614	gi|440493066|gb|JH993941.1|:29570-30128	THOM_1451:hypothetical protein
XLOC_002751	THOM_0640	833.325	816.054	758.188	826.236	794.106	760.141	798.008	32.8772	gi|440493957|gb|JH993853.1|:19743-21003	THOM_0640:Cytoplasmic tryptophanyl-tRNA synthetase
XLOC_002108	THOM_1246	803.046	664.636	588.228	1029.04	831.527	861.783	796.377	155.159	gi|440493278|gb|JH993925.1|:31306-31735	THOM_1246:Neutral trehalase
XLOC_001366	THOM_1959	553.877	713.309	1578.44	280.412	542.804	1109.26	796.35	470.265	gi|440492544|gb|JH993988.1|:69489-69678	THOM_1959:hypothetical protein
XLOC_001937	THOM_1399	906.788	813.98	770.378	790.416	760.77	726.929	794.877	62.1117	gi|440493140|gb|JH993936.1|:6243-6567	THOM_1399:Mitochondrial matrix protein frataxin, involved in Fe/S protein biosynthesis
XLOC_003176	THOM_0226	900.05	802.02	700.509	850.636	781.76	688.196	787.195	82.856	gi|440494387|gb|JH993814.1|:43142-44924	THOM_0226:GTPase Rab1/YPT1, small G protein superfamily
XLOC_002099	THOM_1264	2251.1	866.499	906.041	464.307	215.707	0	783.942	801.735	gi|440493278|gb|JH993925.1|:87025-87160	THOM_1264:hypothetical protein
XLOC_001703	THOM_1606	298.13	288.845	523.359	896.551	1079.86	1599.11	780.976	512.588	gi|440492881|gb|JH993964.1|:295-475	THOM_1606:hypothetical protein
XLOC_001084	THOM_2204	762.364	754.84	814.688	765.696	752.052	828.423	779.677	33.0973	gi|440492261|gb|JH994015.1|:6229-7114	THOM_2204:Translation initiation factor 2, alpha subunit (eIF-2alpha)
XLOC_000274	THOM_3017	1167.23	1052.18	1463.61	278.584	287.609	399.286	774.75	515.751	gi|440491405|gb|JH994079.1|:41550-41685	THOM_3017:hypothetical protein
XLOC_000317	THOM_3001	857.649	817.942	691.97	798.542	792.831	680.253	773.198	71.2721	gi|440491438|gb|JH994077.1|:71337-72171	THOM_3001:hypothetical protein
XLOC_002707	THOM_0659	848.595	602.028	407.89	1051.49	987.977	731.521	771.583	242.376	gi|440493910|gb|JH993854.1|:43068-43314	THOM_0659:hypothetical protein
XLOC_003019	THOM_0293	628.695	543.617	819.677	898.461	682.737	1041.07	769.043	185.081	gi|440494176|gb|JH993832.1|:9121-10216	THOM_0293:non-specific serine/threonine protein kinase
XLOC_002631	THOM_0777	750.277	716.277	834.736	743.476	719.588	843.383	767.956	56.6936	gi|440493821|gb|JH993858.1|:38611-39262	THOM_0777:hypothetical protein
XLOC_000406	THOM_2897	733.452	812.389	785.287	709.242	799.277	748.812	764.743	40.4922	gi|440491546|gb|JH994065.1|:15516-16008	THOM_2897:CCAAT-binding factor, subunit A (HAP3)
XLOC_001525	THOM_1799	0	260.645	686.183	653.044	1516.95	1460.14	762.827	617.57	gi|440492716|gb|JH993975.1|:171-294	THOM_1799:hypothetical protein
XLOC_001258	THOM_2047	830.744	700.458	751.946	806.499	704.444	746.11	756.7	52.8981	gi|440492427|gb|JH993998.1|:34274-35264	THOM_2047:26S proteasome regulatory complex, subunit RPN11
XLOC_001412	THOM_1906	644.744	807.778	827.504	529.517	898.637	829.635	756.303	139.451	gi|440492590|gb|JH993985.1|:86587-86878	THOM_1906:putative bZIP transcription factor
XLOC_001950	THOM_1345	916.888	438.7	851.469	952.219	465.495	898.209	753.83	236.122	gi|440493145|gb|JH993935.1|:77234-79244	THOM_1345:Golgi reassembly stacking protein GRASP65
XLOC_001992	THOM_1344	761.901	810.03	676.481	750.436	836.726	677.438	752.169	66.195	gi|440493145|gb|JH993935.1|:73796-74834	THOM_1344:Glycerol-3-phosphate dehydrogenase/dihydroxyacetone 3-phosphate reductase
XLOC_001653	THOM_1694	748.738	763.674	748.188	744.045	736.453	757.88	749.83	9.72376	gi|440492825|gb|JH993966.1|:70810-71857	THOM_1694:Septin family protein (P-loop GTPase)
XLOC_001439	THOM_1907	842.605	695.141	625.78	901.648	765.705	666.995	749.646	106.91	gi|440492590|gb|JH993985.1|:87813-88365	THOM_1907:Ca2+ sensor (EF-Hand superfamily)
XLOC_003198	THOM_0207	619.79	730.712	617.694	715.513	970.183	834.861	748.125	135.412	gi|440494417|gb|JH993813.1|:28960-29566	THOM_0207:20S proteasome, regulatory subunit beta type PSMB6/PSMB9/PRE3
XLOC_000506	THOM_2805	819.027	846.171	737.013	692.221	764.504	604.511	743.908	87.9493	gi|440491639|gb|JH994055.1|:13113-13440	THOM_2805:putative RNA polymerase III subunit C17
XLOC_002446	NA	1373.89	1637.37	1131.09	52.1672	125.667	134.585	742.462	717.921	gi|440493644|gb|JH993876.1|:5-322
XLOC_000796	THOM_2509,THOM_2510	1176.09	1135.62	889.502	404.153	404.659	439.558	741.597	370.01	gi|440491929|gb|JH994035.1|:120543-121129	THOM_2509:hypothetical protein, THOM_2510:putative membrane protein
XLOC_003340	THOM_0044	665.034	805.909	737.271	658.283	823.464	751.488	740.241	68.9157	gi|440494576|gb|JH993801.1|:3222-7169	THOM_0044:putative transporter
XLOC_002530	THOM_0857	672.874	787.88	667.803	718.603	860.886	717.429	737.579	74.2379	gi|440493725|gb|JH993866.1|:4189-4831	THOM_0857:putative Ras small GTPase
XLOC_001534	THOM_1781	498.195	902.186	737.213	520.422	968.707	797.277	737.333	194.186	gi|440492718|gb|JH993974.1|:59036-59435	THOM_1781:putative EF-hand-like domain protein
XLOC_001561	THOM_1788	427.091	634.598	595.037	554.974	982.205	1227.23	736.856	303.403	gi|440492718|gb|JH993974.1|:70688-70829	THOM_1788:hypothetical protein
XLOC_000583	THOM_2731	627.968	772.707	706.486	722.742	814.603	764.381	734.814	64.8701	gi|440491729|gb|JH994045.1|:73396-73831	THOM_2731:Histones H3 and H4
XLOC_000792	THOM_2500	715.558	835.249	682.486	675.105	819.05	676.749	734.033	73.7902	gi|440491929|gb|JH994035.1|:102728-104282	THOM_2500:Ca2+-binding actin-bundling protein (actinin), alpha chain (EF-Hand protein superfamily)
XLOC_002210	THOM_1154	675.762	712.387	756.659	702.316	743.584	807.45	733.026	46.5986	gi|440493401|gb|JH993908.1|:2840-3581	THOM_1154:SNARE protein YKT6, synaptobrevin/VAMP syperfamily
XLOC_001386	THOM_1929	700.916	594.08	821.772	745.366	641.566	880.383	730.681	108.084	gi|440492572|gb|JH993987.1|:5140-7819	THOM_1929:hypothetical protein
XLOC_000042	THOM_3210	1181.05	848.873	1077.04	382.675	481.494	390.789	726.987	356.487	gi|440491166|gb|JH994100.1|:4289-4487	THOM_3210:hypothetical protein
XLOC_002223	THOM_1137	346.138	367.928	413.357	771.053	1321.98	1136.7	726.193	423.356	gi|440493416|gb|JH993906.1|:4318-4474	THOM_1137:RRM domain protein
XLOC_002162	THOM_1209	937.414	793.366	903.963	756.964	490.834	471.384	725.654	200.995	gi|440493343|gb|JH993918.1|:35624-36008	THOM_1209:mRNA cleavage and polyadenylation factor I/II complex, subunit Pcf11
XLOC_000244	THOM_3053	1079.81	1041.65	1015.07	394.846	386.552	433.221	725.192	351.847	gi|440491372|gb|JH994083.1|:7941-8292	THOM_3053:Vesicle coat complex COPI, beta' subunit
XLOC_001089	THOM_2213	674.849	735.343	645.427	754.926	814.962	723.536	724.841	59.9077	gi|440492261|gb|JH994015.1|:30217-31039	THOM_2213:Cell cycle control protein
XLOC_000803	THOM_2526,THOM_2527	879.259	652.979	454.194	984.443	833.574	539.671	724.02	207.73	gi|440491929|gb|JH994035.1|:158621-159514	THOM_2527:hypothetical protein, THOM_2526:hypothetical protein
XLOC_000217	THOM_3096	725.205	813.307	704.357	675.564	768.71	641.087	721.372	62.5159	gi|440491329|gb|JH994091.1|:46582-48854	THOM_3096:DNA replication factor/protein phosphatase inhibitor SET/SPR-2
XLOC_000278	THOM_3030	723.742	637.295	788.082	720.887	646.988	791.154	718.025	66.1216	gi|440491405|gb|JH994079.1|:52555-54436	THOM_3030:Cysteinyl-tRNA synthetase
XLOC_002229	THOM_1136	743.45	708.262	722.162	740.533	678.463	714.422	717.882	23.8474	gi|440493416|gb|JH993906.1|:775-3177	THOM_1136:ubiquitin---protein ligase
XLOC_002328	THOM_1040	1096.73	581.574	885.169	628.231	408.298	673.768	712.295	243.199	gi|440493529|gb|JH993890.1|:3023-4448	THOM_1040:Seryl-tRNA synthetase
XLOC_000955	THOM_2359	832.01	624.505	685.906	808.832	611.153	677.61	706.669	93.0563	gi|440492109|gb|JH994028.1|:34924-36133	THOM_2359:Histone chaperone
XLOC_003335	THOM_0045	744.093	681.56	637.639	770.704	720.176	682.56	706.122	48.2877	gi|440494576|gb|JH993801.1|:10475-11915	THOM_0045:Molecular chaperone (DnaJ superfamily)
XLOC_001360	THOM_1952	688.234	762.059	660.288	665.816	773.309	678.18	704.648	49.9121	gi|440492544|gb|JH993988.1|:48034-48943	THOM_1952:20S proteasome, regulatory subunit alpha type PSMA4/PRE9
XLOC_000265	THOM_3004	622.205	585.866	596.404	792.859	814.555	766.161	696.342	105.691	gi|440491405|gb|JH994079.1|:187-1530	THOM_3004:Chaperonin complex component, TCP-1 epsilon subunit (CCT5)
XLOC_000273	THOM_3016	570.361	280.728	953.574	423.51	491.883	1456.81	696.144	435.735	gi|440491405|gb|JH994079.1|:41167-41275	THOM_3016:hypothetical protein
XLOC_002950	THOM_0441	871.177	584.871	636.683	823.527	602.229	655.741	695.705	121.022	gi|440494168|gb|JH993835.1|:3887-4445	THOM_0441:Molecular chaperone (DnaJ superfamily)
XLOC_002574	THOM_0817	755.01	678.702	608.649	775.11	713.463	642.812	695.624	64.5028	gi|440493770|gb|JH993860.1|:16870-18226	THOM_0817:Nucleosome-binding factor SPN, POB3 subunit
XLOC_001680	THOM_1652	944.085	1181.49	935.162	237.333	441.549	422.368	693.664	375.342	gi|440492866|gb|JH993965.1|:35676-36084	THOM_1652:Heat shock transcription factor
XLOC_003365	THOM_0033	332.067	265.055	315.876	1517.68	790.006	932.247	692.155	490.382	gi|440494600|gb|JH993799.1|:9116-9356	THOM_0033:hypothetical protein
XLOC_002750	THOM_0637,THOM_0638	585.63	430.397	511.536	1027.69	819.302	778.183	692.123	222.997	gi|440493957|gb|JH993853.1|:15188-17191	THOM_0637:Casein kinase (serine/threonine/tyrosine protein kinase), THOM_0638:Casein kinase (serine/threonine/tyrosine protein kinase)
XLOC_000773	THOM_2455	733.394	724.218	629.132	714.902	702.653	614.787	686.514	51.2311	gi|440491929|gb|JH994035.1|:28312-29053	THOM_2455:rRNA processing protein
XLOC_003342	THOM_0049	577.578	508.027	558.173	890.585	788.91	775.461	683.122	155.028	gi|440494576|gb|JH993801.1|:19444-20011	THOM_0049:putative membrane protein
XLOC_000082	THOM_3239	610.362	795.759	783.377	528.748	691.207	686.187	682.607	101.918	gi|440491166|gb|JH994100.1|:101901-102597	THOM_3239:20S proteasome, regulatory subunit alpha type PSMA7/PRE6
XLOC_001354	THOM_1961	415.524	493.162	496.653	852.542	895.877	939.133	682.149	237.473	gi|440492539|gb|JH993989.1|:1563-1932	THOM_1961:3-phosphoglycerate kinase
XLOC_000444	THOM_2864	680.836	810.751	544.564	652.227	836.625	567.647	682.108	121.11	gi|440491578|gb|JH994060.1|:26164-26884	THOM_2864:20S proteasome, regulatory subunit alpha type PSMA6/SCL1
XLOC_001527	THOM_1766	1312.51	1204.69	1090.01	133.765	125.769	205.416	678.693	578.661	gi|440492718|gb|JH993974.1|:25287-25551	THOM_1766:hypothetical protein
XLOC_001849	THOM_4130,THOM_4131	918.144	579.859	627.199	815.108	531.253	583.598	675.86	154.337	gi|440493036|gb|JH993943.1|:15969-16534	THOM_4130:hypothetical protein,THOM_4131:UDP-N-acetylglucosamine pyrophosphorylase
XLOC_003245	THOM_0154	633.32	700.166	650.043	637.528	738.38	681.856	673.549	41.107	gi|440494471|gb|JH993810.1|:41456-42038	THOM_0154:Golgi SNAP receptor complex member
XLOC_001708	THOM_1615,THOM_1616	870.313	517.401	731.195	733.765	491.347	696.614	673.439	144.067	gi|440492881|gb|JH993964.1|:19365-21027	THOM_1615:hypothetical protein, THOM_1616:Centromere-associated protein HEC1
XLOC_001896	THOM_1437	824.861	557.879	579.177	864.744	593.933	619.41	673.334	134.912	gi|440493099|gb|JH993940.1|:2494-4015	THOM_1437:UDP-glucose pyrophosphorylase
XLOC_001689	THOM_1649	718.082	726.715	746.617	580.29	639.168	628.552	673.237	66.4111	gi|440492866|gb|JH993965.1|:29018-29801	THOM_1649:putative transporter
XLOC_000192	THOM_3115	864.355	587.394	508.06	908.432	621.806	525.844	669.315	173.651	gi|440491300|gb|JH994095.1|:29046-29673	THOM_3115:Ras-related small GTPase, Rho type
XLOC_000579	THOM_2725	736.501	652.761	654.149	769.042	569.001	631.952	668.901	72.693	gi|440491729|gb|JH994045.1|:49591-49810	THOM_2725:hypothetical protein
XLOC_003212	THOM_0178	61.2211	136.541	153.531	1500.13	1161.55	996.859	668.305	626.017	gi|440494439|gb|JH993812.1|:15078-15225	THOM_0178:hypothetical protein
XLOC_002012	THOM_1392	578.254	536.004	444.014	897.599	886.811	649.097	665.297	187.912	gi|440493145|gb|JH993935.1|:208762-209197	THOM_1392:hypothetical protein
XLOC_001987	THOM_1338	595.505	909.493	817.824	413.754	677.42	564.954	663.158	179.571	gi|440493145|gb|JH993935.1|:59508-59925	THOM_1338:ATP binding protein
XLOC_000472	THOM_2819	842.515	594.784	630.538	763.998	552.445	586.785	661.844	115.027	gi|440491618|gb|JH994056.1|:2804-3986	THOM_2819:hypothetical protein
XLOC_001144	THOM_2152	689.6	660.906	549.669	728.292	731.35	600.864	660.114	72.528	gi|440492316|gb|JH994008.1|:47420-48287	THOM_2152:putative starch-binding protein
XLOC_000045	THOM_3215	605.668	512.911	792.287	633.03	548.755	863.034	659.281	138.859	gi|440491166|gb|JH994100.1|:17135-18887	THOM_3215:RAB proteins geranylgeranyltransferase component A (RAB escort protein)
XLOC_000012	THOM_3286	726.211	619.64	581.496	755.52	642.349	622.964	658.03	67.7639	gi|440491125|gb|JH994105.1|:24602-25262	THOM_3286:hypothetical protein
XLOC_000497	THOM_2806	533.44	679.46	667.005	567.091	748.636	745.299	656.822	89.6091	gi|440491639|gb|JH994055.1|:15007-15886	THOM_2806:putative transporter
XLOC_000875	THOM_2428	667.062	698.575	660.47	642.337	644.909	620.512	655.644	26.5455	gi|440492032|gb|JH994033.1|:17797-18316	THOM_2428:hypothetical protein
XLOC_000688	THOM_2634	666.571	684.254	553.204	723.195	737.801	567.72	655.457	78.0708	gi|440491830|gb|JH994040.1|:33559-34396	THOM_2634:Chaperonin complex component, TCP-1 theta subunit (CCT8)
XLOC_002872	THOM_0500	703.045	635.833	578.048	731.595	656.111	609.784	652.403	57.3922	gi|440494054|gb|JH993845.1|:23017-23641	THOM_0500:hypothetical protein
XLOC_002550	THOM_0840	550.664	508.44	498.517	809.872	770.433	756.068	648.999	144.334	gi|440493752|gb|JH993862.1|:29262-30237	THOM_0840:26S proteasome regulatory complex, ATPase RPT4
XLOC_002150	THOM_1201	626.743	717.888	659.767	574.379	685.796	625.73	648.384	50.6326	gi|440493343|gb|JH993918.1|:5990-7316	THOM_1201:Asparaginyl-tRNA synthetase
XLOC_001217	THOM_2105	1073.05	1126.9	912.794	265.122	273.711	227.995	646.595	434.329	gi|440492388|gb|JH994003.1|:27428-27791	THOM_2105:hypothetical protein
XLOC_000789	THOM_2490	678.722	683.638	522.091	707.94	723.565	563.273	646.538	83.1092	gi|440491929|gb|JH994035.1|:82736-83489	THOM_2490:20S proteasome, regulatory subunit alpha type PSMA3/PRE10
XLOC_000973	THOM_2343	568.193	708.779	711.424	534.744	672.966	670.182	644.381	74.7657	gi|440492129|gb|JH994027.1|:33249-33942	THOM_2343:20S proteasome, regulatory subunit alpha type PSMA2/PRE8
XLOC_001939	THOM_1321	598.368	601.442	719.098	600.471	606.395	734.67	643.407	64.9015	gi|440493145|gb|JH993935.1|:7139-9691	THOM_1321:Phosphoglucomutase/phosphomannomutase
XLOC_001847	THOM_1494	796.829	616.435	671.837	646.761	527.414	570.976	638.375	93.4174	gi|440493036|gb|JH993943.1|:33434-34346	THOM_1494:Paf1/RNA polymerase II complex, RTF1 component (involved in regulation of TATA box-binding protein)
XLOC_002585	THOM_0783	709.868	587.761	619.339	706.637	574.425	632.15	638.363	58.0059	gi|440493791|gb|JH993859.1|:11282-12485	THOM_0783:hypothetical protein
XLOC_000542	THOM_2759	682.853	569.172	625.451	704.357	597.815	647.711	637.893	51.0272	gi|440491692|gb|JH994047.1|:23822-25496	THOM_2759:Translational repressor Pumilio/PUF3, RNA-binding proteins (Puf superfamily)
XLOC_003211	THOM_0177	779.816	668.503	711.822	603.995	481.199	562.339	634.612	107.602	gi|440494439|gb|JH993812.1|:14049-14523	THOM_0177:hypothetical protein
XLOC_002570	THOM_0822	615.924	575.033	668.569	632.491	596.403	714.416	633.806	50.7566	gi|440493770|gb|JH993860.1|:26227-27886	THOM_0822:GTP-binding protein CRFG/NOG1 (ODN superfamily)
XLOC_001936	THOM_1398	619.016	595.731	665.376	615.8	609.373	681.356	631.109	34.0695	gi|440493140|gb|JH993936.1|:3905-5129	THOM_1398:26S proteasome regulatory complex, ATPase RPT5
XLOC_001034	THOM_2257	569.767	568.797	541.883	729.943	692.841	660.176	627.235	77.3831	gi|440492186|gb|JH994023.1|:4072-4957	THOM_2257:putative Rab-GAP/TBC domain protein
XLOC_002675	THOM_0708	731.983	502.368	665.218	683.563	491.098	659.538	622.295	100.608	gi|440493883|gb|JH993856.1|:2061-4353	THOM_0708:Long-chain acyl-CoA synthetases (AMP-forming)
XLOC_000282	THOM_3012	696.145	608.566	550.174	693.458	620.443	564.651	622.24	62.0228	gi|440491405|gb|JH994079.1|:32155-32960	THOM_3012:B-cell receptor-associated protein
XLOC_003034	THOM_0330	650.269	634.682	555.093	652.11	647.395	566.994	617.757	44.51	gi|440494176|gb|JH993832.1|:94530-95484	THOM_0330:hypothetical protein
XLOC_001088	THOM_2211	623.815	621.949	604.797	614.011	628.789	604.674	616.339	10.1693	gi|440492261|gb|JH994015.1|:20541-22044	THOM_2211:putative aminopeptidase of the M17 family
XLOC_003296	THOM_0102	71.3711	824.034	596.619	437.211	1046.37	717.787	615.565	336.992	gi|440494511|gb|JH993806.1|:43598-43769	THOM_0102:hypothetical protein
XLOC_000977	THOM_2339,THOM_2340,THOM_2341	592.325	774.961	634.9	556.718	492.647	640.303	615.309	95.3985	gi|440492129|gb|JH994027.1|:24665-29246	THOM_2340:hypothetical protein, THOM_2341:ATP-dependent RNA helicase, THOM_2339:hypothetical protein
XLOC_003343	THOM_0050	747.932	772.295	642.231	533.147	527.37	467.655	615.105	125.892	gi|440494576|gb|JH993801.1|:20028-20739	THOM_0050:putative membrane protein
XLOC_003196	THOM_0203	632.717	583.457	626.725	617.243	581.23	642.427	613.966	25.8364	gi|440494417|gb|JH993813.1|:25481-27458	THOM_0203:Zn-finger
XLOC_002350	THOM_1017	660.546	594.506	636.224	622.426	564.618	603.569	613.648	33.6395	gi|440493543|gb|JH993888.1|:47148-47871	THOM_1017:hypothetical protein
XLOC_000373	THOM_2937	514.299	687.937	660.977	480.927	668.861	665.149	613.025	90.4903	gi|440491507|gb|JH994068.1|:35301-35946	THOM_2937:hypothetical protein
XLOC_000243	THOM_3052	614.621	492.318	593.459	701.427	582.675	679.986	610.748	75.0257	gi|440491372|gb|JH994083.1|:6343-7912	THOM_3052:Vesicle coat complex COPI, beta' subunit
XLOC_002251	THOM_1121	671.835	614.087	749.424	530.658	490.228	600.808	609.507	93.8113	gi|440493440|gb|JH993904.1|:104-2524	THOM_1121:Uncharacterized protein PSP1 (suppressor of DNA polymerase alpha mutations )
XLOC_000214	THOM_3089	552.751	687.234	597.951	533.67	689.472	594.262	609.223	65.9907	gi|440491329|gb|JH994091.1|:21101-22524	THOM_3089:E2F-like protein
XLOC_001362	THOM_1954	940.729	509.822	624.785	645.97	421.276	507.563	608.357	182.77	gi|440492544|gb|JH993988.1|:56291-56846	THOM_1954:Protein kinase essential for the initiation of DNA replication
XLOC_000992	THOM_2312	1215.56	820.412	666.84	465.399	262.078	218.304	608.099	376.715	gi|440492152|gb|JH994025.1|:21605-21889	THOM_2312:hypothetical protein
XLOC_000887	THOM_2427	605.66	660.609	515.584	614.756	701.226	548.18	607.669	68.7436	gi|440492032|gb|JH994033.1|:15438-15969	THOM_2427:Signal peptidase I
XLOC_003347	THOM_0054	762.874	499.69	535.822	763.078	529.226	545.506	606.033	122.526	gi|440494576|gb|JH993801.1|:36347-36839	THOM_0054:H/ACA small nucleolar RNP component GAR1
XLOC_000112	THOM_3184	698.866	581.259	484.466	725.235	623.287	522.449	605.927	95.3974	gi|440491226|gb|JH994098.1|:44810-45548	THOM_3184:hypothetical protein
XLOC_001538	THOM_1786	407.684	825.531	308.342	627.058	1038.03	409.082	602.621	283.522	gi|440492718|gb|JH993974.1|:68018-68222	THOM_1786:hypothetical protein
XLOC_002719	THOM_0649,THOM_0650	416.442	435.354	526.253	724.283	735.263	768.478	601.012	160.226	gi|440493910|gb|JH993854.1|:19095-21349	THOM_0649:hypothetical protein, THOM_0650:Golgi protein
XLOC_000598	THOM_2727	184.775	309.419	308.922	360.153	1234.98	1194.63	598.813	480.807	gi|440491729|gb|JH994045.1|:57238-57397	THOM_2727:hypothetical protein
XLOC_003253	THOM_0153	632.143	547.038	518.946	717.35	600.464	570.693	597.772	70.7224	gi|440494471|gb|JH993810.1|:38738-40013	THOM_0153:26S proteasome regulatory complex, ATPase RPT2
XLOC_002777	THOM_0616	569.123	704.133	656.944	658.31	520.633	477.459	597.767	89.135	gi|440493984|gb|JH993850.1|:3318-5276	THOM_0616:hypothetical protein
XLOC_001596	THOM_1720	702.329	502.971	593.017	677.575	502.856	585.591	594.057	84.125	gi|440492778|gb|JH993971.1|:49050-50457	THOM_1720:Signal recognition particle, subunit Srp54
XLOC_002158	THOM_1202	711.828	619.575	513.617	661.685	569.575	482.901	593.197	87.7678	gi|440493343|gb|JH993918.1|:8821-9592	THOM_1202:putative transporter
XLOC_002958	THOM_0298	609.914	611.554	552.338	615.633	601.919	567.67	593.171	26.5216	gi|440494176|gb|JH993832.1|:24588-25461	THOM_0298:Zn-finger
XLOC_001161	THOM_2155	587.619	626.934	645.209	531.116	570.366	596.321	592.928	40.6428	gi|440492316|gb|JH994008.1|:53794-56068	THOM_2155:Molecular chaperone (HSP90 family)
XLOC_000808	THOM_2540	596.633	600.755	559.443	599.481	616.632	579.026	591.995	19.9454	gi|440491929|gb|JH994035.1|:198158-198746	THOM_2540:DNA repair and recombination protein RAD52/RAD22
XLOC_002366	THOM_1003	633.964	614.401	489.011	692.725	627.231	490.381	591.285	83.162	gi|440493543|gb|JH993888.1|:15519-16380	THOM_1003:26S proteasome regulatory complex, subunit RPN8/PSMD7
XLOC_000553	THOM_2756	554.986	633.392	560.035	557.798	637.025	579.671	587.151	38.2441	gi|440491692|gb|JH994047.1|:12283-12946	THOM_2756:hypothetical protein
XLOC_000584	THOM_2733	627.34	547.538	597.813	607.247	547.739	594.775	587.075	32.5984	gi|440491729|gb|JH994045.1|:77166-78228	THOM_2733:26S proteasome regulatory complex, subunit RPN3/PSMD3
XLOC_000031	THOM_3265	586.912	571.105	590.467	597.398	578.3	596.005	586.698	10.2862	gi|440491146|gb|JH994102.1|:17249-18812	THOM_3265:Chaperonin complex component, TCP-1 gamma subunit (CCT3)
XLOC_002840	THOM_0498	519.564	606.44	494.461	600.945	685.901	589.522	582.806	68.3603	gi|440494054|gb|JH993845.1|:19250-19604	THOM_0498:putative DNA-binding SAP protein
XLOC_001194	THOM_2110	591.852	589.867	549.625	600.473	602.293	561.734	582.641	21.7642	gi|440492373|gb|JH994005.1|:5590-6358	THOM_2110:hypothetical protein
XLOC_001484	THOM_1822	440.357	525.902	441.734	653.957	772.193	660.793	582.489	134.493	gi|440492645|gb|JH993981.1|:11804-12026	THOM_1822:hypothetical protein
XLOC_003281	THOM_0091	707.573	602.017	674.721	516.742	462.229	529.601	582.147	96.0371	gi|440494511|gb|JH993806.1|:21484-22261	THOM_0091:Phosphomannomutase
XLOC_001432	THOM_1897	529.378	393.75	786.444	538.149	410.129	821.362	579.869	183.703	gi|440492590|gb|JH993985.1|:59668-62992	THOM_1897:hypothetical protein
XLOC_002161	THOM_1208	472.116	473.344	588.274	617.457	626.207	696.947	579.058	89.7689	gi|440493343|gb|JH993918.1|:31078-34751	THOM_1208:Pseudouridylate synthase
XLOC_002410	THOM_0979	496.978	653.537	592.088	507.04	641.208	577.215	578.011	65.5745	gi|440493598|gb|JH993885.1|:46197-46866	THOM_0979:putative transporter
XLOC_000978	THOM_2344	385.154	589.16	614.55	523.587	659.268	685.917	576.273	109.402	gi|440492129|gb|JH994027.1|:34365-34983	THOM_2344:20S proteasome, regulatory subunit beta type PSMB3/PUP3
XLOC_002561	THOM_0830	674.282	480.791	564.73	668.915	478.692	568.487	572.649	85.9561	gi|440493767|gb|JH993861.1|:4283-5435	THOM_0830:Molecular chaperone (DnaJ superfamily)
XLOC_001211	THOM_2102	679.168	866.652	794.44	299.374	399.449	390.772	571.643	238.632	gi|440492388|gb|JH994003.1|:19941-20397	THOM_2102:dUTPase
XLOC_000390	THOM_2912	552.403	468.702	674.432	533.071	478.43	714.277	570.219	102.021	gi|440491531|gb|JH994066.1|:27749-30533	THOM_2912:putative Homeodomain-related, SANT domain, DNA binding, Myb transcription factor protein
XLOC_001922	THOM_1406	617.523	550.923	497.334	641.825	581.581	528.822	569.668	54.5722	gi|440493125|gb|JH993937.1|:9620-10604	THOM_1406:hypothetical protein
XLOC_000632	THOM_2700	550.718	525.89	565.313	582.453	563.35	610.537	566.377	28.647	gi|440491767|gb|JH994043.1|:58690-61588	THOM_2700:Ras GTPase-activating protein family - IQGAP
XLOC_002327	THOM_1046	552.155	553.251	607.409	527.207	542.739	600.993	563.959	32.6019	gi|440493527|gb|JH993891.1|:1902-4707	THOM_1046:26S proteasome regulatory complex, subunit RPN2/PSMD1
XLOC_003366	THOM_0034	605.84	687.33	643.244	475.062	484.946	485.239	563.61	93.3835	gi|440494600|gb|JH993799.1|:10522-11074	THOM_0034:mRNA splicing protein CDC5 (Myb superfamily)
XLOC_002284	THOM_1086	467.985	577.243	586.811	535.404	592.23	618.774	563.074	53.8968	gi|440493482|gb|JH993898.1|:12139-12820	THOM_1086:Single-stranded DNA-binding replication protein A (RPA), medium (30 kD) subunit
XLOC_000962	THOM_2355	327.943	533.252	797.5	265.645	539.93	913.776	563.008	254.214	gi|440492109|gb|JH994028.1|:28623-28803	THOM_2355:hypothetical protein
XLOC_003021	THOM_0296	625.63	618.241	529.056	587.692	555.822	460.901	562.89	61.9865	gi|440494176|gb|JH993832.1|:14410-15451	THOM_0296:Ran GTPase-activating protein
XLOC_001214	THOM_2091	606.725	600.207	610.97	510.324	512.41	536.539	562.862	48.2318	gi|440492388|gb|JH994003.1|:1182-2208	THOM_2091:hypothetical protein
XLOC_000733	THOM_2584	645.287	571.338	471.218	648.498	571.852	463.906	562.016	80.5813	gi|440491864|gb|JH994038.1|:41674-42697	THOM_2584:Tyrosyl-tRNA synthetase, cytoplasmic
XLOC_001257	THOM_2044	640.688	513.143	526.748	646.941	528.247	515.882	561.942	63.7222	gi|440492427|gb|JH993998.1|:20582-20957	THOM_2044:Transcription initiation factor TFIID, subunit TAF10
XLOC_001835	THOM_1492	297.153	436.907	248.402	992.903	768.801	569.238	552.234	287.075	gi|440493036|gb|JH993943.1|:31743-31839	THOM_1492:hypothetical protein
XLOC_002805	THOM_0580,THOM_0582	445.418	513.225	497.374	833.577	532.286	489.61	551.915	141.006	gi|440494015|gb|JH993847.1|:13542-19977	THOM_0582:hypothetical protein, THOM_0580:H+- or Na+-translocating F-type, V-type and A-type ATPase (F-ATPase) Superfamily
XLOC_001705	THOM_1608	927.825	744.289	1223.07	79.4928	123.102	205.082	550.477	480.855	gi|440492881|gb|JH993964.1|:6002-6173	THOM_1608:hypothetical protein
XLOC_000459	THOM_2844	552.126	577.642	496.214	551.439	603.58	521.389	550.398	38.3459	gi|440491602|gb|JH994057.1|:13906-14578	THOM_2844:putative exosome subunit
XLOC_000556	THOM_2765	536.064	508.567	562.789	553.721	531.106	601.979	549.038	32.0673	gi|440491692|gb|JH994047.1|:36423-37251	THOM_2765:putative Transcription factor, STE-like protein
XLOC_003115	THOM_0278	589.614	811.207	407.751	561.278	427.724	492.019	548.265	147.279	gi|440494328|gb|JH993826.1|:9798-10795	THOM_0278:hypothetical protein
XLOC_001316	THOM_2002	503.777	599.139	512.36	509.134	609.064	549.945	547.236	47.076	gi|440492491|gb|JH993996.1|:54040-55012	THOM_2002:hypothetical protein
XLOC_000847	THOM_2513	606.52	560.27	515.851	590.177	519.649	488.544	546.835	46.2996	gi|440491929|gb|JH994035.1|:127382-128045	THOM_2513:putative RNA-binding protein Nob1p involved in 26S proteasome assembly
XLOC_003328	THOM_0063	589.038	436.436	547.786	634.84	493.902	563.323	544.221	70.3528	gi|440494567|gb|JH993803.1|:2286-3159	THOM_0063:Protein interacting with poly(A)-binding protein
XLOC_002755	THOM_0641	338.361	530.306	645.477	422.765	637.856	677.263	542.005	137.124	gi|440493957|gb|JH993853.1|:23231-23714	THOM_0641:putative GNS1/SUR4 membrane protein
XLOC_003315	THOM_0078	507.522	702.569	618.496	333.717	550.19	527.113	539.934	123.667	gi|440494550|gb|JH993805.1|:5131-5632	THOM_0078:Ubiquitin-protein ligase
XLOC_002242	THOM_1133	542.063	572.072	581.492	491.033	521.99	517.363	537.669	34.515	gi|440493430|gb|JH993905.1|:20789-22898	THOM_1133:Threonyl-tRNA synthetase
XLOC_000664	THOM_2663	472.799	594.365	521.163	467.23	623.611	528.333	534.583	63.3604	gi|440491799|gb|JH994041.1|:48810-49275	THOM_2663:hypothetical protein
XLOC_002847	THOM_0510,THOM_0511	787.374	882.469	846.407	218.746	160.092	306.639	533.621	338.854	gi|440494054|gb|JH993845.1|:43818-47573	THOM_0510:Vesicle trafficking protein Sly1 (Sec1 family), THOM_0511:hypothetical protein
XLOC_001892	THOM_1461	495.449	654.057	502.97	408.007	631.046	508.761	533.382	92.509	gi|440493066|gb|JH993941.1|:51356-52223	THOM_1461:DNA polymerase sigma
XLOC_001369	THOM_1936	508.895	633.476	380.058	535.156	701.755	432.996	532.056	120.454	gi|440492544|gb|JH993988.1|:10322-10760	THOM_1936:hypothetical protein
XLOC_001128	THOM_2173	532.019	523.823	546.229	522.567	512.486	550.485	531.268	14.6805	gi|440492309|gb|JH994009.1|:1578-2778	THOM_2173:26S proteasome regulatory complex, subunit RPN6/PSMD11
XLOC_000362	THOM_2935	556.8	553.492	450.064	562.075	574.11	473.812	528.392	52.4899	gi|440491507|gb|JH994068.1|:30106-31102	THOM_2935:hypothetical protein
XLOC_002629	THOM_0772	556.563	494.057	470.4	603.44	529.363	500.064	525.648	48.4273	gi|440493821|gb|JH993858.1|:27284-28475	THOM_0772:26S proteasome regulatory complex, ATPase RPT3
XLOC_001760	THOM_1523	675.424	507.409	548.007	527.62	434.232	461.051	525.624	84.6156	gi|440492961|gb|JH993952.1|:9900-10899	THOM_1523:hypothetical protein
XLOC_000624	THOM_2684	489.911	503.855	555.492	520.494	507.535	570.572	524.643	31.6528	gi|440491767|gb|JH994043.1|:25107-25902	THOM_2684:Ubiquitin-like protein
XLOC_000703	THOM_2615	459.506	589.237	492.675	537.663	571.551	492.353	523.831	50.6868	gi|440491855|gb|JH994039.1|:18655-21696	THOM_2615:methionine---tRNA ligase
XLOC_000853	THOM_2524	644.113	326.652	628.349	601.031	318.565	610.222	521.489	154.787	gi|440491929|gb|JH994035.1|:149066-151674	THOM_2524:E3 ubiquitin ligase involved in syntaxin degradation
XLOC_000119	THOM_3178	539.088	512.08	466.792	557.406	549.719	492.802	519.648	35.4389	gi|440491226|gb|JH994098.1|:34229-34778	THOM_3178:Mitotic checkpoint protein MAD1
XLOC_000622	THOM_2679	717.266	461.608	884.545	316.391	177.611	557.772	519.199	258.97	gi|440491767|gb|JH994043.1|:13627-13909	THOM_2679:RNA helicase nonsense mRNA reducing factor (pNORF1)
XLOC_003327	THOM_0062	209.569	382.279	484.34	775.768	536.886	726.168	519.168	212.042	gi|440494567|gb|JH993803.1|:1380-1677	THOM_0062:RNA polymerase II transcription elongation factor Elongin/SIII, subunit elongin C
XLOC_000269	THOM_3009	504.103	605.132	445.73	498.578	607.937	453.29	519.128	71.6292	gi|440491405|gb|JH994079.1|:15700-16948	THOM_3009:Peptide chain release factor 1 (eRF1)
XLOC_002155	THOM_1210	512.832	465.582	537.109	530.744	493.08	573.895	518.874	37.5302	gi|440493343|gb|JH993918.1|:37835-39680	THOM_1210:Phenylalanyl-tRNA synthetase beta subunit
XLOC_002630	THOM_0774	561.5	497.895	474.762	560.848	516.45	500.81	518.711	35.4875	gi|440493821|gb|JH993858.1|:33108-33783	THOM_0774:hypothetical protein
XLOC_001927	THOM_1403	650.441	396.668	629.02	568.202	360.765	500.847	517.657	120.103	gi|440493125|gb|JH993937.1|:3884-4325	THOM_1403:hypothetical protein
XLOC_000569	THOM_2705	543.319	506.215	475.244	554.502	524.51	493.493	516.214	30.2134	gi|440491729|gb|JH994045.1|:4765-7069	THOM_2705:Argonaute
XLOC_001539	THOM_1790,THOM_1792	491.304	459.24	434.561	554.307	569.677	580.117	514.868	61.5075	gi|440492718|gb|JH993974.1|:73849-79737	THOM_1790:Centromere-associated protein NUF2, THOM_1792:H+- or Na+-translocating F-type, V-type and A-type ATPase (F-ATPase) Superfamily
XLOC_002435	THOM_0949	538.033	481.095	503.306	540.601	502.057	519.429	514.087	23.0407	gi|440493635|gb|JH993877.1|:15434-16064	THOM_0949:hypothetical protein, contains CCCH-type Zn-finger
XLOC_003166	THOM_0232	503.825	518.166	462.197	525.784	571.451	501.931	513.892	35.7478	gi|440494387|gb|JH993814.1|:52306-52930	THOM_0232:GTPase Rab11/YPT3, small G protein superfamily
XLOC_002096	THOM_1261	554.413	541.714	508.279	542.005	483.365	450.599	513.396	40.4334	gi|440493278|gb|JH993925.1|:69548-70352	THOM_1261:20S proteasome, regulatory subunit beta type PSMB7/PSMB10/PUP1
XLOC_000356	THOM_2923	506.227	544.84	562.394	435.541	515.031	515.091	513.187	43.6064	gi|440491507|gb|JH994068.1|:2860-3892	THOM_2923:putative Uncharacterized protein family, ATP binding protein
XLOC_000146	THOM_3132	0	56.5802	31.7543	1142.34	753.473	1091.52	512.611	546.199	gi|440491266|gb|JH994096.1|:13136-13304	THOM_3132:hypothetical protein
XLOC_000649	THOM_2662	468.298	569.25	560.338	449.998	514.729	510.11	512.12	47.7057	gi|440491799|gb|JH994041.1|:48412-48670	THOM_2662:Signal peptidase subunit
XLOC_000245	THOM_3054	480.432	482.788	517.785	510.969	518.715	546.045	509.456	24.697	gi|440491372|gb|JH994083.1|:10461-11478	THOM_3054:putative GTPase-activating protein
XLOC_003108	THOM_0277	505.855	488.512	490.903	515.371	520.485	524.666	507.632	15.2567	gi|440494328|gb|JH993826.1|:6790-8488	THOM_0277:putative Heat shock protein DnaJ,, Molecular chaperone, Hsp40, DnaJ, Sec63 domain protein
XLOC_001722	THOM_1638	564.89	504.261	451.06	570.983	492.094	451.146	505.739	52.7526	gi|440492881|gb|JH993964.1|:81865-82813	THOM_1638:putative Rab-GAP/TBC domain protein
XLOC_001524	THOM_1806	490.341	508.923	493.529	506.955	523.378	509.674	505.467	12.0331	gi|440492707|gb|JH993977.1|:11847-12603	THOM_1806:20S proteasome, regulatory subunit beta type PSMB5/PSMB8/PRE2
XLOC_002189	THOM_1173	455.201	454.114	565.978	472.544	467.271	592.622	501.288	61.4157	gi|440493379|gb|JH993912.1|:1819-2710	THOM_1173:Molecular chaperone (DnaJ superfamily)
XLOC_000836	THOM_2495	545.393	496.353	461.164	533.01	520.233	450.618	501.128	38.7609	gi|440491929|gb|JH994035.1|:94895-96064	THOM_2495:hypothetical protein
XLOC_000511	THOM_2813	615.717	635.763	507.058	431.161	457.395	356.183	500.546	108.727	gi|440491639|gb|JH994055.1|:25763-26165	THOM_2813:Polyadenylation factor I complex, subunit FIP1
XLOC_001200	THOM_2114,THOM_2115	551.711	440.556	360.899	545.44	661.38	421.539	496.921	109.329	gi|440492373|gb|JH994005.1|:12807-13574	THOM_2114:ubiquitinyl hydrolase 1, Protein containing Peptidase C19, ubiquitin carboxyl-terminal hydrolase 2, THOM_2115:putative Peptidase C19, ubiquitin carboxyl-terminal hydrolase 2 protein
XLOC_002484	THOM_0904	467.91	464.285	533.642	478.667	477.609	558.045	496.693	39.2356	gi|440493682|gb|JH993872.1|:2143-4627	THOM_0904:CTP synthase (UTP-ammonia lyase)
XLOC_002695	THOM_0693	226.189	320.507	340.345	755.785	643.722	693.275	496.637	226.296	gi|440493892|gb|JH993855.1|:5846-6041	THOM_0693:hypothetical protein
XLOC_002568	THOM_0815,THOM_0816	532.143	560.904	461.489	387.149	529.662	505.859	496.201	62.9102	gi|440493770|gb|JH993860.1|:14923-15876	THOM_0815:carboxylesterase, THOM_0816:hypothetical protein
XLOC_002692	THOM_0707	516.104	500.327	469.36	562.201	484.221	437.296	494.918	42.6451	gi|440493892|gb|JH993855.1|:35945-36362	THOM_0707:Heterochromatin-associated protein HP1, CHROMO domain protein
XLOC_000346	THOM_2961	601.238	439.268	448.006	577.208	438.573	437.053	490.224	77.1546	gi|440491482|gb|JH994072.1|:24099-25746	THOM_2961:hypothetical protein
XLOC_003320	THOM_0071	451.506	498.109	450.302	486.703	537.809	505.251	488.28	33.5705	gi|440494555|gb|JH993804.1|:17057-17804	THOM_0071:26S proteasome regulatory complex, subunit RPN10/PSMD4
XLOC_001619	THOM_1736	340.037	559.523	496.251	334.199	629.18	569.763	488.159	124.377	gi|440492778|gb|JH993971.1|:101319-103857	THOM_1736:Cyclophilin type peptidyl-prolyl cis-trans isomerase
XLOC_001861	THOM_1476	434.345	482.285	549.45	431.162	482.198	544.233	487.279	51.2072	gi|440493056|gb|JH993942.1|:14321-18894	THOM_1476:Elongation factor 2
XLOC_001563	THOM_1791,THOM_1793	576.32	567.321	469.211	431.515	460.05	418.819	487.206	68.1165	gi|440492718|gb|JH993974.1|:73849-79737	THOM_1791:hypothetical protein, THOM_1793:hypothetical protein
XLOC_000549	THOM_2774	547.749	448.373	453.949	543.654	447.343	474.285	485.892	47.353	gi|440491692|gb|JH994047.1|:64784-65762	THOM_2774:ethanolamine kinase
XLOC_000135	THOM_3167	552.603	408.891	474.142	554.805	417.837	499.475	484.625	63.3608	gi|440491254|gb|JH994097.1|:11701-12529	THOM_3167:hypothetical protein
XLOC_001608	THOM_1713	791.409	722.842	602.882	316.333	253.192	220.072	484.455	251.682	gi|440492778|gb|JH993971.1|:33290-33683	THOM_1713:hypothetical protein
XLOC_000110	THOM_3182	575.909	446.864	404.676	587.526	476.513	412.513	484	80.0034	gi|440491226|gb|JH994098.1|:41220-41787	THOM_3182:putative Sec20 protein
XLOC_001589	THOM_1709	460.198	482.832	504.262	461.735	484.719	506.477	483.37	19.8873	gi|440492778|gb|JH993971.1|:21012-25989	THOM_1709:Myosin class II heavy chain
XLOC_003385	THOM_0006	336.956	520.745	550.093	353.223	554.976	575.874	481.978	107.608	gi|440494608|gb|JH993798.1|:19414-20077	THOM_0006:putative transporter
XLOC_002931	THOM_0462	493.499	442.985	532.601	453.946	445.713	522.656	481.9	39.9286	gi|440494141|gb|JH993838.1|:10032-11226	THOM_0462:ATP-dependent RNA helicase
XLOC_001958	THOM_1364	443.892	522.717	430.25	461.862	564.048	461.766	480.756	51.625	gi|440493145|gb|JH993935.1|:128928-129672	THOM_1364:hypothetical protein
XLOC_001300	THOM_2032	653.065	429.439	465.489	555.227	368.116	407.862	479.866	105.924	gi|440492462|gb|JH993997.1|:49210-50007	THOM_2032:Transcription initiation factor IIF, large subunit (RAP74)
XLOC_002993	THOM_0379	337.042	444.51	399.568	514.633	621.5	559.955	479.535	105.621	gi|440494176|gb|JH993832.1|:189331-190030	THOM_0379:hypothetical protein
XLOC_001367	THOM_1934	468.009	518.893	423.775	483.104	540.615	442.301	479.45	44.5442	gi|440492544|gb|JH993988.1|:2589-3573	THOM_1934:Acyl-CoA thioesterase
XLOC_000968	THOM_2331,THOM_2332,THOM_2333	599.978	410.936	483.82	523.894	385.16	469.687	478.913	77.7171	gi|440492129|gb|JH994027.1|:9999-13650	THOM_2332:hypothetical protein, THOM_2333:DNA repair protein RAD50, ABC-type ATPase/SMC superfamily, THOM_2331:DNA repair protein RAD50, ABC-type ATPase/SMC superfamily
XLOC_002360	THOM_1031	488.189	422.251	465.339	513.65	469.627	510.876	478.322	34.0391	gi|440493543|gb|JH993888.1|:82355-83864	THOM_1031:26S proteasome regulatory complex, subunit RPN1/PSMD2
XLOC_000777	THOM_2473	341.536	169.324	190.335	634.001	932.719	599.738	477.942	297.516	gi|440491929|gb|JH994035.1|:53735-53885	THOM_2473:hypothetical protein
XLOC_001202	THOM_2106	449.06	561.678	503.09	389.366	508.602	451.897	477.282	59.8996	gi|440492385|gb|JH994004.1|:50-1109	THOM_2106:hypothetical protein
XLOC_000995	THOM_2316	480.9	524.634	401.313	499.732	542.287	413.13	476.999	58.0883	gi|440492152|gb|JH994025.1|:37721-38660	THOM_2316:hypothetical protein
XLOC_002086	THOM_1242	421.215	469.84	571.093	373.729	455.98	539.517	471.896	73.3151	gi|440493278|gb|JH993925.1|:20361-24710	THOM_1242:putative membrane protein
XLOC_000527	THOM_2800	513.268	493.967	395.874	521.141	496.449	401.986	470.447	56.3575	gi|440491659|gb|JH994054.1|:33877-34294	THOM_2800:Iron binding protein involved in Fe-S cluster formation
XLOC_001535	THOM_1782	440.61	503.407	475.034	456.351	479.421	453.579	468.067	22.483	gi|440492718|gb|JH993974.1|:60752-61250	THOM_1782:Glutathione peroxidase
XLOC_000164	THOM_3134	520.003	463.302	451.376	492.549	425.008	441.043	465.547	35.055	gi|440491266|gb|JH994096.1|:14585-16556	THOM_3134:Glutaminyl-tRNA synthetase
XLOC_000003	THOM_3293	461.086	445.176	486.603	449.818	446.186	493.304	463.695	21.2149	gi|440491116|gb|JH994107.1|:471-2059	THOM_3293:hypothetical protein
XLOC_002873	THOM_0501	468.462	437.442	470.68	478.162	450.92	476.249	463.652	16.0675	gi|440494054|gb|JH993845.1|:25580-27539	THOM_0501:hypothetical protein
XLOC_000139	THOM_3164	520.744	314.739	393.852	552.383	470.479	522.53	462.454	91.3066	gi|440491254|gb|JH994097.1|:9955-10189	THOM_3164:hypothetical protein
XLOC_000550	THOM_2751	478.5	587.452	541.172	470.251	364.114	323.518	460.834	101.092	gi|440491692|gb|JH994047.1|:804-987	THOM_2751:hypothetical protein
XLOC_001989	THOM_1340	408.725	465.542	497.087	420.024	466.737	506.839	460.826	39.67	gi|440493145|gb|JH993935.1|:62841-63852	THOM_1340:bifunctional Thymidylate synthase
XLOC_003208	THOM_0182	463.59	565.784	620.053	269.237	374.102	466.237	459.834	126.986	gi|440494439|gb|JH993812.1|:24411-24981	THOM_0182:Rab GTPase interacting factor, Golgi membrane protein
XLOC_001952	THOM_1352,THOM_1353	382.866	472.61	448.446	407.273	527.978	516.053	459.204	57.9335	gi|440493145|gb|JH993935.1|:101725-103260	THOM_1353:hypothetical protein, THOM_1352:hypothetical protein
XLOC_001979	THOM_1322	501.268	453.346	396.316	515.523	460.578	422.689	458.287	45.3004	gi|440493145|gb|JH993935.1|:11412-12264	THOM_1322:putative Homeodomain-like, Homeodomain-related, SANT domain, DNA binding protein
XLOC_000876	THOM_2432	411.168	525.923	438.232	422.936	503.211	445.948	457.903	46.0788	gi|440492032|gb|JH994033.1|:25110-26319	THOM_2432:Amino Acid/Auxin Permease (AAAP) Family
XLOC_000697	THOM_2611	527.905	454.155	432.777	485.82	428.902	413.881	457.24	42.6646	gi|440491855|gb|JH994039.1|:13664-14165	THOM_2611:hypothetical protein
XLOC_000533	THOM_2780	509.363	486.207	455.307	483.069	434.929	367.116	455.998	50.6708	gi|440491684|gb|JH994049.1|:11362-11683	THOM_2780:hypothetical protein
XLOC_002554	THOM_0832	595.634	589.547	572.242	301.826	336.888	336.009	455.358	143.664	gi|440493752|gb|JH993862.1|:6889-8851	THOM_0832:hypothetical protein
XLOC_000418	THOM_2885	456.061	452.657	416.664	489.978	489.028	425.227	454.936	30.8027	gi|440491562|gb|JH994062.1|:35798-36302	THOM_2885:60S ribosomal protein L22
XLOC_003380	THOM_0023	340.372	505.551	414.453	418.92	572.335	467.438	453.178	80.676	gi|440494608|gb|JH993798.1|:55282-55876	THOM_0023:RNA polymerase, 25-kDa subunit (common to polymerases I, II and III)
XLOC_000284	THOM_3019	903.808	616.218	889.144	122.533	82.8824	97.8078	452.066	398.106	gi|440491405|gb|JH994079.1|:43877-44418	THOM_3019:hypothetical protein
XLOC_001408	THOM_1891	449.063	511.532	441.708	391.796	476.349	430.122	450.095	40.8237	gi|440492590|gb|JH993985.1|:42909-43518	THOM_1891:mRNA cleavage and polyadenylation factor I complex, subunit RNA15
XLOC_002888	THOM_0538	159.48	158.274	177.922	943.697	658.319	599.851	449.591	332.602	gi|440494054|gb|JH993845.1|:120214-122173	THOM_0538:hypothetical protein
XLOC_003032	THOM_0320	478.576	521.671	467.752	393.693	430.833	404.63	449.526	48.7101	gi|440494176|gb|JH993832.1|:77265-78888	THOM_0320:Chaperonin complex component, TCP-1 alpha subunit (CCT1)
XLOC_000734	THOM_2585	348.184	458.22	391.476	457.611	567.522	473.566	449.43	75.2089	gi|440491864|gb|JH994038.1|:43676-44228	THOM_2585:Serine/threonine protein kinase involved in cell cycle control
XLOC_000788	THOM_2489	519.559	380.753	434.319	494.09	395.97	469.537	449.038	54.9887	gi|440491929|gb|JH994035.1|:80956-81511	THOM_2489:hypothetical protein
XLOC_001314	THOM_1998	459.116	384.073	422.172	552.27	427.621	448.545	448.966	56.8499	gi|440492491|gb|JH993996.1|:43888-44146	THOM_1998:Apoptosis-related protein/predicted DNA-binding protein
XLOC_000220	THOM_3100	544.916	470.636	375.105	523.128	422.667	348.984	447.573	79.1301	gi|440491329|gb|JH994091.1|:55503-56838	THOM_3100:NMD protein affecting ribosome stability and mRNA decay
XLOC_001802	THOM_4140	442.175	458.636	479.012	427.162	408.573	462.419	446.329	25.6463	gi|440492961|gb|JH993952.1|:8894-9230	THOM_4140:hypothetical protein,
XLOC_001540	THOM_1794	394.84	438.94	445.2	439.771	483.053	474.93	446.122	31.3573	gi|440492718|gb|JH993974.1|:80840-81098	THOM_1794:hypothetical protein
XLOC_000987	THOM_2313	321.95	397.774	269.131	597.644	370.203	719.53	446.039	174.675	gi|440492152|gb|JH994025.1|:21605-21889	THOM_2313:hypothetical protein
XLOC_000016	THOM_3280	421.303	438.694	430.77	449.854	468.431	465.229	445.714	18.8814	gi|440491125|gb|JH994105.1|:9628-10180	THOM_3280:CCCH-type Zn-finger protein
XLOC_002782	THOM_0603,THOM_0604	435.409	366.366	363.864	522.019	504.792	476.487	444.823	68.347	gi|440493987|gb|JH993849.1|:20341-21264	THOM_0604:hypothetical protein, THOM_0603:hypothetical protein
XLOC_000402	THOM_2900	373.744	391.734	404.699	495	493.5	500.8	443.246	59.1376	gi|440491546|gb|JH994065.1|:18656-19487	THOM_2900:hypothetical protein
XLOC_002513	THOM_0884	390.412	446.784	482.01	404.735	442.882	489.004	442.638	39.7024	gi|440493705|gb|JH993869.1|:22522-22927	THOM_0884:hypothetical protein
XLOC_000573	THOM_2710	227.854	298.905	283.407	611.632	637.926	572.59	438.719	187.423	gi|440491729|gb|JH994045.1|:10798-11411	THOM_2710:RNA polymerase II, subunit POLR2C/RPB3
XLOC_001278	THOM_2017	394.076	447.872	486.354	379.303	434.853	485.191	437.942	44.8265	gi|440492462|gb|JH993997.1|:20572-21559	THOM_2017:Zinc (Zn2+)-Iron (Fe2+) Permease (ZIP) Family
XLOC_003206	THOM_0176	264.214	514.946	441.734	261.583	620.286	520.198	437.16	146.451	gi|440494439|gb|JH993812.1|:13266-13488	THOM_0176:hypothetical protein
XLOC_001721	THOM_1637	447.955	429.181	444.409	434.91	429.826	435.565	436.974	7.66723	gi|440492881|gb|JH993964.1|:76841-79553	THOM_1637:Vesicle coat complex COPI, alpha subunit
XLOC_001660	THOM_1669	613.416	343.816	344.799	677.33	305.551	329.226	435.69	164.286	gi|440492825|gb|JH993966.1|:20756-21071	THOM_1669:hypothetical protein
XLOC_000636	THOM_4223	626.179	443.334	587.185	287.679	281.929	379.761	434.344	146.944	gi|440491767|gb|JH994043.1|:315-1156	THOM_4223: hypothetical protein
XLOC_002310	THOM_1058	429.066	436.757	423.475	493.955	407.343	414.421	434.17	31.084	gi|440493510|gb|JH993894.1|:2596-3136	THOM_1058:Ubiquitin hydrolase
XLOC_000761	THOM_2554	269.954	196.626	280.635	578.218	680.522	596.693	433.775	207.277	gi|440491917|gb|JH994036.1|:26179-26557	THOM_2554:Uridylate kinase/adenylate kinase
XLOC_002066	THOM_1293	486.54	397.902	379.166	506.07	412.151	414.906	432.789	51.1811	gi|440493249|gb|JH993928.1|:45780-46758	THOM_1293:hypothetical protein
XLOC_001401	THOM_1874,THOM_1875	658.158	659.039	629.336	235.733	215.448	189.923	431.273	239.019	gi|440492590|gb|JH993985.1|:4346-5424	THOM_1874:hypothetical protein, THOM_1875:hypothetical protein
XLOC_001841	THOM_1485	389.31	388.895	403.694	473.331	452.357	478.208	430.966	41.7927	gi|440493036|gb|JH993943.1|:8909-9521	THOM_1485:hypothetical protein
XLOC_002798	THOM_0611	409.648	439.077	428.473	415.807	436.818	448.421	429.707	14.7355	gi|440493987|gb|JH993849.1|:32003-32507	THOM_0611:hypothetical protein
XLOC_001930	THOM_1407	356.837	445.341	418.462	428.288	473.705	455.076	429.618	40.6504	gi|440493125|gb|JH993937.1|:11930-12483	THOM_1407:VAMP-associated protein involved in inositol metabolism
XLOC_001471	THOM_1843	464.747	451.6	407.157	410.889	437.032	406.162	429.598	25.2098	gi|440492645|gb|JH993981.1|:61806-62472	THOM_1843:hypothetical protein
XLOC_002266	THOM_1099	669.831	223.993	555.814	508.954	177.715	437.424	428.955	192.726	gi|440493460|gb|JH993901.1|:11820-13079	THOM_1099:hypothetical protein
XLOC_002814	THOM_0553,THOM_0554	424.732	380.693	526.587	396.49	358.557	481.673	428.122	64.2868	gi|440494029|gb|JH993846.1|:2167-4100	THOM_0554:hypothetical protein, THOM_0553:hypothetical protein
XLOC_000851	THOM_2518	495.109	379.453	361.018	518.81	397.722	401.836	425.658	65.0567	gi|440491929|gb|JH994035.1|:138458-139055	THOM_2518:GTPase Rab6/YPT6/Ryh1, small G protein superfamily
XLOC_001934	THOM_1397	421.069	427.607	423.689	422.148	431.34	423.847	424.95	3.83697	gi|440493140|gb|JH993936.1|:316-2704	THOM_1397:AAA+-type ATPase
XLOC_001717	THOM_1632	368.478	440.506	448.036	552.187	364	372.186	424.232	73.0057	gi|440492881|gb|JH993964.1|:57075-57363	THOM_1632:putative Histone H4 acetyltransferase, NuA4 complex, Eaf6 protein
XLOC_000693	THOM_2639	398.298	462.063	434.636	376.707	449.678	421.281	423.777	32.0175	gi|440491830|gb|JH994040.1|:43482-44505	THOM_2639:SWI/SNF transcription activation complex subunit
XLOC_000130	THOM_3159	495.996	443.492	336.034	516.331	391.406	344.662	421.32	76.3416	gi|440491254|gb|JH994097.1|:1370-1760	THOM_3159:hypothetical protein
XLOC_002810	THOM_0576	422.03	377.592	445.218	427.069	390.948	462.775	420.939	32.1151	gi|440494015|gb|JH993847.1|:2125-5245	THOM_0576:Alanyl-tRNA synthetase
XLOC_002244	THOM_4083	470.597	417.454	395.199	454.263	406.78	379.249	420.59	35.1821	gi|440493430|gb|JH993905.1|:5704-6469	THOM_4083:hypothetical protein
XLOC_003037	THOM_0339	422.625	554.202	458.078	291.207	429.339	367.063	420.419	88.2532	gi|440494176|gb|JH993832.1|:110077-110449	THOM_0339:putative Tubulin binding cofactor A protein
XLOC_000458	THOM_2842	428.062	433.276	357.834	440.563	453.277	404.816	419.638	34.2515	gi|440491602|gb|JH994057.1|:6907-7219	THOM_2842:hypothetical protein
XLOC_003341	THOM_0047	455.266	358.621	401.718	475.522	385.645	435.094	418.644	44.3285	gi|440494576|gb|JH993801.1|:15366-16170	THOM_0047:hypothetical protein
XLOC_003151	THOM_0242	489.957	437.742	460.106	405.74	326.51	390.06	418.353	57.6907	gi|440494377|gb|JH993816.1|:5567-6152	THOM_0242:hypothetical protein
XLOC_000403	THOM_2901	394.599	415.453	395.832	427.196	450.563	426.332	418.329	21.2565	gi|440491546|gb|JH994065.1|:19743-20331	THOM_2901:Nuclear protein Ataxin-7
XLOC_002303	THOM_1064	422.722	467.71	176.685	470.826	364.559	607.338	418.307	142.983	gi|440493495|gb|JH993895.1|:9454-9559	THOM_1064:hypothetical protein
XLOC_000904	THOM_2413	212.03	433.391	358.106	645.82	447.811	410.318	417.913	140.782	gi|440492055|gb|JH994032.1|:17583-17925	THOM_2413:hypothetical protein
XLOC_001480	THOM_1860	464.86	356.566	429.415	447.985	351.86	438.483	414.861	48.4445	gi|440492645|gb|JH993981.1|:114879-116976	THOM_1860:hypothetical protein
XLOC_001908	THOM_1421	411.718	402.299	418.3	430.35	382.382	442.887	414.656	21.258	gi|440493101|gb|JH993939.1|:2333-2627	THOM_1421:hypothetical protein
XLOC_003391	THOM_0019	698.406	380.177	488.017	418.859	250.19	250.426	414.346	168.001	gi|440494608|gb|JH993798.1|:50180-50552	THOM_0019:hypothetical protein
XLOC_003192	THOM_0194,THOM_0195,THOM_0196,THOM_0197,THOM_0198	214.856	311.159	378.809	559.874	392.021	627.038	413.959	154.026	gi|440494417|gb|JH993813.1|:14744-18471	THOM_0194:Structural maintenance of chromosome protein SMC5/Spr18, SMC superfamily, THOM_0195:Structural maintenance of chromosome protein SMC5/Spr18, SMC superfamily, THOM_0196:hypothetical protein, THOM_0197:hypothetical protein, THOM_0198:Structural maintenance of chromosome protein SMC5/Spr18, SMC superfamily
XLOC_001736	THOM_1600	338.527	462.802	427.811	339.899	473.986	438.688	413.619	59.9441	gi|440492923|gb|JH993959.1|:38406-39831	THOM_1600:Chaperonin complex component, TCP-1 zeta subunit (CCT6)
XLOC_000638	THOM_2673	387.29	407.988	408.615	409.702	435.197	431.254	413.341	17.5582	gi|440491796|gb|JH994042.1|:14255-16304	THOM_2673:putative transporter
XLOC_002278	THOM_1093	360.959	394.562	335.686	552.798	470.832	358.699	412.256	83.4973	gi|440493474|gb|JH993900.1|:5874-6210	THOM_1093:hypothetical protein
XLOC_003109	THOM_0279	434.394	433.971	411.899	388.768	420.455	383.565	412.175	21.9263	gi|440494328|gb|JH993826.1|:9798-10795	THOM_0279:DNA-directed RNA polymerase
XLOC_000759	THOM_2548	425.489	424.896	394.344	415.037	415.947	396.151	411.977	13.682	gi|440491917|gb|JH994036.1|:13796-14459	THOM_2548:Lysophospholipase
XLOC_001827	THOM_1504	483.956	271.434	454.454	487.372	283.745	471.909	408.812	102.369	gi|440493029|gb|JH993944.1|:14248-17390	THOM_1504:Structural maintenance of chromosome protein 2
XLOC_000647	THOM_2651	129.077	185.211	233.064	557.807	699.068	647.832	408.676	254.053	gi|440491799|gb|JH994041.1|:26370-26688	THOM_2651:hypothetical protein
XLOC_002342	THOM_0999	490.17	418.82	389.583	436.335	361.398	351.512	407.97	51.7178	gi|440493543|gb|JH993888.1|:4762-5923	THOM_0999:Molybdopterin synthase sulfurylase
XLOC_001098	THOM_2214	260.061	462.914	465.616	257.231	503.791	498.184	407.966	116.843	gi|440492261|gb|JH994015.1|:31955-32471	THOM_2214:RNA polymerase subunit 8
XLOC_002826	THOM_0556	328.904	454.409	421.58	348.887	465.995	427.542	407.886	56.2743	gi|440494029|gb|JH993846.1|:7143-7734	THOM_0556:Ribosome biogenesis protein NIP7
XLOC_000753	THOM_2545	296.37	415.573	489.452	293.866	434.818	514.945	407.504	94.1643	gi|440491917|gb|JH994036.1|:1802-2678	THOM_2545:hypothetical protein
XLOC_000770	THOM_2450	456.519	536.797	486.954	300.526	327.14	332.37	406.718	98.9702	gi|440491929|gb|JH994035.1|:17917-19042	THOM_2450:Chaperonin complex component, TCP-1 beta subunit (CCT2)
XLOC_003110	THOM_0281	606.321	345.914	328.117	550.917	313.737	293.43	406.406	135.638	gi|440494328|gb|JH993826.1|:15688-16081	THOM_0281:hypothetical protein
XLOC_001796	THOM_1554	345.102	511.701	391.857	336.326	481.149	371.863	406.333	73.1407	gi|440492961|gb|JH993952.1|:65589-66003	THOM_1554:hypothetical protein
XLOC_003069	THOM_0397	284.353	430.283	449.849	292.287	480.141	500.624	406.256	94.5423	gi|440494176|gb|JH993832.1|:226144-227705	THOM_0397:Extracellular matrix glycoprotein Laminin subunits alpha and gamma
XLOC_002571	THOM_0823	306.056	426.009	471.556	354.252	424.382	454.09	406.058	63.2695	gi|440493770|gb|JH993860.1|:32323-32623	THOM_0823:hypothetical protein
XLOC_001104	THOM_2202	349.123	369.934	452.537	373.108	387.633	496.856	404.865	57.215	gi|440492279|gb|JH994014.1|:4440-5073	THOM_2202:proline 3-hydroxylase, demethylmenaquinone methyltransferase
XLOC_000870	THOM_2441	384.27	367.139	390.987	421.513	425.126	438.699	404.622	27.8282	gi|440492028|gb|JH994034.1|:922-1438	THOM_2441:hypothetical protein
XLOC_001149	THOM_2163	190.894	334.798	298.338	369.769	579.779	651.872	404.242	175.999	gi|440492316|gb|JH994008.1|:76884-77151	THOM_2163:Small nuclear ribonucleoprotein SMD1
XLOC_000586	THOM_2736	334.219	432.125	419.08	358.797	445.372	435.828	404.237	46.1637	gi|440491729|gb|JH994045.1|:84987-85794	THOM_2736:hypothetical protein
XLOC_002693	THOM_0691	428.41	460.588	369.524	398.689	413.565	353.741	404.086	39.0698	gi|440493892|gb|JH993855.1|:631-1369	THOM_0691:hypothetical protein
XLOC_000053	THOM_3238	295.324	511.086	658.328	438.574	424.483	94.2891	403.681	192.611	gi|440491166|gb|JH994100.1|:97747-97876	THOM_3238:hypothetical protein
XLOC_003006	THOM_0415	376.597	411.42	398.387	388.492	431.493	412.672	403.177	19.5192	gi|440494176|gb|JH993832.1|:259288-260848	THOM_0415:hypothetical protein
XLOC_000706	THOM_2567	394.103	410.894	419.847	368.621	393.081	423.362	401.651	20.5392	gi|440491864|gb|JH994038.1|:6597-7638	THOM_2567:hypothetical protein
XLOC_001588	THOM_1708	301.238	466.545	414.098	316.132	481.477	429.591	401.514	76.0462	gi|440492778|gb|JH993971.1|:16690-17347	THOM_1708:putative Cdc37
XLOC_001256	THOM_2043	365.562	434.041	389.284	374.096	441.269	399.765	400.67	31.0841	gi|440492427|gb|JH993998.1|:18497-19745	THOM_2043:AAA+-type ATPase
XLOC_002874	THOM_0505	457.8	382.79	364.26	452.829	377.049	358.943	398.945	44.522	gi|440494054|gb|JH993845.1|:31635-33250	THOM_0505:hypothetical protein
XLOC_002060	THOM_1294	488.215	447.035	425.966	332.921	331.431	368.099	398.945	64.6231	gi|440493249|gb|JH993928.1|:48159-48789	THOM_1294:Arginyl-tRNA synthetase
XLOC_002427	THOM_0956	502.465	401.316	482.605	339.401	296.789	349.611	395.365	82.534	gi|440493627|gb|JH993879.1|:457-2497	THOM_0956:hypothetical protein
XLOC_003017	THOM_0290	418.87	328.986	470.525	393.898	314.431	444.802	395.252	62.6164	gi|440494176|gb|JH993832.1|:1228-2821	THOM_0290:Glucose-6-phosphate isomerase
XLOC_001206	THOM_2095	389.722	400.046	418.535	361.52	384.657	414.524	394.834	21.0529	gi|440492388|gb|JH994003.1|:6981-8286	THOM_2095:Alpha tubulin
XLOC_002146	THOM_1220	433.901	268.077	491.809	422.798	264.646	486.933	394.694	103.161	gi|440493334|gb|JH993919.1|:14196-16842	THOM_1220:DNA helicase
XLOC_001081	THOM_2224	200.367	341.156	223.326	694.3	415.995	483.343	393.081	183.334	gi|440492256|gb|JH994016.1|:7744-8110	THOM_2224:hypothetical protein
XLOC_002359	THOM_1029	285.693	443.383	411.762	308.229	478.093	428.049	392.535	77.5362	gi|440493543|gb|JH993888.1|:79543-80425	THOM_1029:20S proteasome, regulatory subunit beta type PSMB2/PRE1
XLOC_001032	THOM_2254	240.357	428.424	383.907	305.952	518.213	474.825	391.946	104.481	gi|440492186|gb|JH994023.1|:368-854	THOM_2254:Ubiquitin-protein ligase
XLOC_001769	THOM_1542	717.266	599.56	391.812	253.113	226.607	163.25	391.935	222.643	gi|440492961|gb|JH993952.1|:39994-40276	THOM_1542:hypothetical protein
XLOC_002103	THOM_1232	407.138	398.864	330.696	440.653	414.186	357.564	391.517	40.1951	gi|440493278|gb|JH993925.1|:201-2230	THOM_1232:Acyl-CoA thioesterase
XLOC_000957	THOM_2361	255.293	558.234	568.203	195.487	352.267	409.579	389.844	153.523	gi|440492109|gb|JH994028.1|:39749-40142	THOM_2361:GTP-binding ADP-ribosylation factor Arf6 (dArf3)
XLOC_001635	THOM_1658	305.363	391.764	385.4	371.789	440.203	437.29	388.635	49.5274	gi|440492825|gb|JH993966.1|:3426-4035	THOM_1658:Casein kinase II, beta subunit
XLOC_002399	THOM_0963	262.333	393.493	471.319	280.192	417.443	506.754	388.589	99.3522	gi|440493598|gb|JH993885.1|:6628-8074	THOM_0963:Major Facilitator Superfamily (MFS)
XLOC_001670	THOM_1695	343.979	370.726	444.004	371.854	358.598	440.908	388.345	43.1194	gi|440492825|gb|JH993966.1|:73350-74154	THOM_1695:Chaperonin complex component, TCP-1 eta subunit (CCT7)
XLOC_000863	THOM_4212	409.484	502.549	391.742	284.188	389.574	351.21	388.125	71.7354	gi|440491929|gb|JH994035.1|:153510-154793	THOM_4212:Putative Transporter
XLOC_002118	THOM_1270	401.884	312.884	446.181	403.151	313.202	447.736	387.506	61.0105	gi|440493278|gb|JH993925.1|:111331-114049	THOM_1270:Phospholipase A2-activating protein (contains WD40 repeats)
XLOC_001860	THOM_1473	362.125	414.181	407.936	348.333	404.152	382.092	386.47	26.8612	gi|440493056|gb|JH993942.1|:9705-10536	THOM_1473:putative WD40/YVTN repeat-like-containing domain, WD40 repeat-like-containing domain protein
XLOC_000841	THOM_2503	457.089	366.701	343.573	436.735	367.483	340.84	385.404	49.3566	gi|440491929|gb|JH994035.1|:110422-111430	THOM_2503:TATA box binding protein (TBP)-associated factor, RNA polymerase II
XLOC_002061	THOM_1295	399.094	282.244	285.239	471.368	425.808	441.736	384.248	81.3019	gi|440493249|gb|JH993928.1|:48844-50056	THOM_1295:Arginyl-tRNA synthetase
XLOC_000043	THOM_3211	385.751	231.22	248.247	584.799	435.646	400.27	380.989	130.362	gi|440491166|gb|JH994100.1|:4492-5092	THOM_3211:SNARE protein Syntaxin 1
XLOC_000696	THOM_2610	431.608	362.689	408.686	386.326	325.525	368.304	380.523	37.2254	gi|440491855|gb|JH994039.1|:11544-12522	THOM_2610:Ribonucleotide reductase, beta subunit
XLOC_002694	THOM_0692	333.147	368.425	426.489	335.289	377.619	440.794	380.294	45.1454	gi|440493892|gb|JH993855.1|:2319-4701	THOM_0692:Vesicle coat complex COPI, gamma subunit
XLOC_003271	THOM_0124	409.534	376.555	354.371	402.725	380.48	357.351	380.169	22.6735	gi|440494504|gb|JH993807.1|:15782-16619	THOM_0124:hypothetical protein
XLOC_002253	THOM_1118	441.717	359.704	371.135	408.24	330.662	363.35	379.135	39.5069	gi|440493447|gb|JH993903.1|:7940-10114	THOM_1118:TBP-1 interacting protein
XLOC_000508	THOM_2809,THOM_2810	336.665	275.489	506.871	355.782	293.082	498.369	377.71	101.013	gi|440491639|gb|JH994055.1|:18106-23631	THOM_2809:hypothetical protein, THOM_2810:hypothetical protein
XLOC_000143	THOM_3127	343.824	333.883	431.897	346.577	343.811	454.145	375.69	52.8044	gi|440491266|gb|JH994096.1|:5021-7199	THOM_3127:putative Rho GTPase-activating protein domain, Rho GTPase activation protein
XLOC_002752	THOM_0635	392.29	364.482	352.426	401.059	372.919	363.1	374.379	18.6647	gi|440493957|gb|JH993853.1|:2356-4864	THOM_0635:hypothetical protein
XLOC_000121	THOM_3186	396.799	314.269	399.053	394.348	324.27	411.872	373.435	42.5082	gi|440491226|gb|JH994098.1|:48970-51280	THOM_3186:Molecular chaperones HSP105/HSP110/SSE1, HSP70 superfamily
XLOC_002044	THOM_1273	514.895	261.443	482.64	467.683	150.025	357.847	372.422	143.882	gi|440493249|gb|JH993928.1|:714-4887	THOM_1273:hypothetical protein
XLOC_000104	THOM_3172	368.853	286.71	436.385	366.628	305.611	460.671	370.81	68.8769	gi|440491226|gb|JH994098.1|:12137-15407	THOM_3172:Gamma-glutamylcysteine synthetase
XLOC_001013	THOM_2255	322.188	406.325	331.18	348.663	453.208	362.403	370.661	50.0927	gi|440492186|gb|JH994023.1|:2092-3769	THOM_2255:hypothetical protein
XLOC_002881	THOM_0522	302.619	404.53	358.112	326.522	438.774	381.339	368.649	50.2228	gi|440494054|gb|JH993845.1|:83244-84090	THOM_0522:putative transporter
XLOC_002657	THOM_0722	360.437	373.031	364.135	351.985	388.923	368.959	367.912	12.5903	gi|440493843|gb|JH993857.1|:13288-14203	THOM_0722:cAMP-dependent protein kinase types I and II, regulatory subunit
XLOC_000076	THOM_3228	392.85	374.658	341.487	374.14	390.352	331.289	367.463	25.4875	gi|440491166|gb|JH994100.1|:67188-67818	THOM_3228:RasGAP SH3 binding protein rasputin
XLOC_001789	THOM_1530	411.154	319.736	342.786	433.583	350.81	345.632	367.284	44.545	gi|440492961|gb|JH993952.1|:19678-20437	THOM_1530:hypothetical protein
XLOC_001315	THOM_2000	451.578	368.119	301.645	430.948	346.273	287.688	364.375	66.6243	gi|440492491|gb|JH993996.1|:48879-49665	THOM_2000:Zn-finger protein
XLOC_002219	THOM_1152,THOM_1153	406.117	274.139	445.211	370.535	243.492	426.766	361.043	83.5417	gi|440493409|gb|JH993907.1|:8144-12987	THOM_1153:Dopey, predicted leucine zipper transcription factor, THOM_1152:hypothetical protein
XLOC_000095	THOM_3208	492.09	327.354	265.877	501.3	305.348	264.407	359.396	109.051	gi|440491213|gb|JH994099.1|:19712-20012	THOM_3208:hypothetical protein
XLOC_003215	THOM_0183	259.769	326.99	460.892	259.806	354.328	484.929	357.786	96.9164	gi|440494439|gb|JH993812.1|:25991-26423	THOM_0183:Transcription initiation factor TFIID, subunit TAF11
XLOC_002258	THOM_1111,THOM_1112	380.769	344.748	355.367	373.282	342.157	345.87	357.032	16.2913	gi|440493452|gb|JH993902.1|:11425-12861	THOM_1112:hypothetical protein, THOM_1111:hypothetical protein
XLOC_002737	THOM_0677	338.408	285.131	325.546	400.848	368.281	416.743	355.826	49.2159	gi|440493910|gb|JH993854.1|:87808-88237	THOM_0677:60S ribosomal protein 15.5kD/SNU13, NHP2/L7A family
XLOC_003182	THOM_0236	415.461	364.318	274.582	418.558	380.503	275.956	354.896	65.0343	gi|440494387|gb|JH993814.1|:60138-61215	THOM_0236:putative GTP-binding protein (ODN superfamily)
XLOC_003174	THOM_0221	346.299	313.367	389.553	355.557	314.57	407.417	354.461	38.4282	gi|440494387|gb|JH993814.1|:31324-33894	THOM_0221:Histone deacetylase complex, catalytic component RPD3
XLOC_000945	THOM_2367	391.661	475.334	480.714	204.267	302.922	267.958	353.809	113.691	gi|440492104|gb|JH994029.1|:7477-8071	THOM_2367:H+- or Na+-translocating F-type, V-type and A-type ATPase (F-ATPase) Superfamily
XLOC_002702	THOM_0648	369.944	242.613	576.82	282.555	135.842	513.252	353.504	167.551	gi|440493910|gb|JH993854.1|:19095-21349	THOM_0648:hypothetical protein
XLOC_002915	THOM_0475	311.383	387.641	384.114	299.949	386.115	349.837	353.173	39.5497	gi|440494130|gb|JH993840.1|:3713-4277	THOM_0475:Protein involved in meiotic recombination/predicted coiled-coil protein
XLOC_002466	THOM_0920	319.459	337.727	358.452	365.686	347.629	384.956	352.318	22.7867	gi|440493664|gb|JH993874.1|:2231-4493	THOM_0920:Isoleucyl-tRNA synthetase
XLOC_001225	THOM_2081	360.284	369.162	304.624	385.967	378.31	313.476	351.971	34.4607	gi|440492411|gb|JH994000.1|:6431-7076	THOM_2081:putative FY-rich
XLOC_001095	THOM_2206	392.947	369.984	369.539	302.997	368.206	307.612	351.881	37.2608	gi|440492261|gb|JH994015.1|:10477-10840	THOM_2206:Box H/ACA snoRNP component, involved in ribosomal RNA pseudouridinylation
XLOC_001215	THOM_2092	405.579	359.525	286.255	411.157	349.774	297.75	351.673	52.3386	gi|440492388|gb|JH994003.1|:2812-3265	THOM_2092:putative Heat shock protein DnaJ
XLOC_002687	THOM_0699	355.577	334.515	333.605	386.56	349.062	336.05	349.228	20.3383	gi|440493892|gb|JH993855.1|:18919-19765	THOM_0699:hypothetical protein
XLOC_001737	THOM_1601	378.459	316.926	357.9	368.36	318.405	352.232	348.714	25.6772	gi|440492923|gb|JH993959.1|:40308-41760	THOM_1601:Polypeptide release factor 3
XLOC_000029	THOM_3263	361.554	251.608	330.029	425.841	326.143	394.07	348.207	60.7573	gi|440491146|gb|JH994102.1|:12561-12909	THOM_3263:putative T-complex 10/CenJ
XLOC_000186	THOM_3109	376.513	437.609	389.591	268.005	329.649	284.984	347.725	65.2366	gi|440491300|gb|JH994095.1|:13135-16137	THOM_3109:Metallopeptidase
XLOC_003181	THOM_0235	363.361	343.149	329.932	383.776	330.924	331.532	347.112	22.0178	gi|440494387|gb|JH993814.1|:58810-59401	THOM_0235:Ca2+/calmodulin-dependent protein phosphatase (calcineurin subunit B), EF-Hand superfamily protein
XLOC_003390	THOM_0018	410.139	274.855	367.681	390.007	273.737	365.482	346.983	58.6136	gi|440494608|gb|JH993798.1|:46656-50055	THOM_0018:Structural maintenance of chromosome protein 4
XLOC_001770	THOM_1543	366.86	307.875	289.314	427.881	370.108	314.921	346.16	51.6786	gi|440492961|gb|JH993952.1|:43804-44182	THOM_1543:hypothetical protein
XLOC_001162	THOM_2156	220.376	319.02	348.844	310.734	412.457	464.826	346.043	85.2024	gi|440492316|gb|JH994008.1|:58444-58906	THOM_2156:hypothetical protein
XLOC_002256	THOM_1110	314.925	223.966	261.827	495.641	330.635	427.871	342.478	102.176	gi|440493452|gb|JH993902.1|:6413-6971	THOM_1110:protein contaning Peptidase C65, otubain
XLOC_000634	THOM_2702	348.767	350.938	316.722	353.1	356.583	328.209	342.387	16.0613	gi|440491767|gb|JH994043.1|:66787-68485	THOM_2702:Glycyl-tRNA synthetase, class II tRNA synthetase
XLOC_002187	THOM_4090	265.74	244.257	247.774	409.819	484.796	401.376	342.294	102.726	gi|440493373|gb|JH993913.1|:28173-28422	THOM_4090:hypothetical protein
XLOC_002844	THOM_0504	405.681	324.118	310.14	402.928	312.983	293.365	341.536	49.6153	gi|440494054|gb|JH993845.1|:30031-30760	THOM_0504:SNARE protein Syntaxin 18/UFE1
XLOC_001899	THOM_1420	147.676	155.028	152.34	626.427	544.654	421.331	341.243	217.692	gi|440493101|gb|JH993939.1|:1527-1923	THOM_1420:Adaptor complexes medium subunit family
XLOC_002908	THOM_0482	107.057	26.5818	29.831	794.928	461.633	615.246	339.213	330.517	gi|440494121|gb|JH993843.1|:5101-5272	THOM_0482:hypothetical protein
XLOC_001216	THOM_2096	364.851	357.553	300.337	367.077	344.274	297.887	338.663	31.664	gi|440492388|gb|JH994003.1|:10742-11600	THOM_2096:Actin
XLOC_001898	THOM_1419	441.685	523.03	427.996	192.763	231.657	210.664	337.966	142.62	gi|440493101|gb|JH993939.1|:983-1523	THOM_1419:hypothetical protein
XLOC_000249	THOM_3059	282.136	104.389	117.924	628.484	486.633	405.354	337.487	208.392	gi|440491372|gb|JH994083.1|:18747-18864	THOM_3059:hypothetical protein
XLOC_002222	THOM_1135	307.497	404.094	406.455	268.211	334.237	302.57	337.177	56.7817	gi|440493416|gb|JH993906.1|:775-3177	THOM_1135:Phosphatidylinositol synthase
XLOC_002262	THOM_4081	543.486	457.358	538.931	176.453	144.217	162.28	337.121	195.636	gi|440493452|gb|JH993902.1|:5460-5939	THOM_4081:hypothetical protein
XLOC_000730	THOM_2581	366.271	339.148	284.719	388.888	349.824	293.444	337.049	40.8623	gi|440491864|gb|JH994038.1|:33699-34257	THOM_2581:Inosine triphosphate pyrophosphatase
XLOC_000811	THOM_2543	287.982	337.447	350.828	303.151	369.508	371.704	336.77	34.6432	gi|440491929|gb|JH994035.1|:213024-213573	THOM_2543:CCAAT-binding factor, subunit C (HAP5)
XLOC_000799	THOM_2519	352.885	267.679	441.697	299.861	249.541	407.89	336.592	77.5525	gi|440491929|gb|JH994035.1|:140554-141724	THOM_2519:hypothetical protein
XLOC_000001	THOM_3294	0	556.883	1345.65	0	0	102.79	334.221	540.599	gi|440491116|gb|JH994107.1|:471-2059	THOM_3294:hypothetical protein
XLOC_001266	THOM_2059	353.151	339.012	299.202	356.13	342.973	303.21	332.28	24.913	gi|440492427|gb|JH993998.1|:55404-55989	THOM_2059:putative RNA-binding protein Pno1p interacting with Nob1p and involved in 26S proteasome assembly
XLOC_001331	THOM_1981	439.063	432.072	378.364	264.841	263.527	213.768	331.939	96.7514	gi|440492517|gb|JH993994.1|:19971-20757	THOM_1981:Deoxycytidylate deaminase
XLOC_002989	THOM_0367	358.319	381.248	277.917	339.435	365.829	267.723	331.745	47.6945	gi|440494176|gb|JH993832.1|:164603-165794	THOM_0367:DNA helicase TIP49, TBP-interacting protein
XLOC_001537	THOM_1785	371.646	386.946	340.738	300.438	320.51	256.451	329.455	47.8836	gi|440492718|gb|JH993974.1|:66722-67229	THOM_1785:hypothetical protein
XLOC_003177	THOM_0228	274.693	361.031	392.877	239.025	342.391	365.882	329.317	59.4811	gi|440494387|gb|JH993814.1|:47372-47858	THOM_0228:Ubiquitin-protein ligase
XLOC_002917	THOM_0476	439.979	314.869	384.603	337.236	220.32	263.954	326.827	79.611	gi|440494130|gb|JH993840.1|:6097-6814	THOM_0476:Phosphorylcholine transferase/cholinephosphate cytidylyltransferase
XLOC_000577	THOM_2716	312.946	392.923	236.843	335.648	416.492	262.74	326.265	70.5427	gi|440491729|gb|JH994045.1|:29127-29802	THOM_2716:putative transporter
XLOC_001706	THOM_1611	395.568	268.758	358.907	361.259	235.148	333.276	325.486	61.2338	gi|440492881|gb|JH993964.1|:10977-12675	THOM_1611:hypothetical protein
XLOC_003028	THOM_0309,THOM_0310	412.65	139.435	452.916	371.268	137.345	431.334	324.158	146.381	gi|440494176|gb|JH993832.1|:47868-52519	THOM_0309:hypothetical protein, THOM_0310:hypothetical protein
XLOC_000737	THOM_2588	240.8	335.456	416.007	178.801	373.801	399.781	324.108	94.683	gi|440491864|gb|JH994038.1|:45946-46162	THOM_2588:Small Nuclear ribonucleoprotein splicing factor
XLOC_002166	THOM_4093	458.392	302.134	428.633	269.727	172.62	308.878	323.397	105.428	gi|440493343|gb|JH993918.1|:36534-37229	THOM_4093:hypothetical protein
XLOC_002394	THOM_0981	286.206	302.346	299.063	292.21	370.239	388.355	323.07	44.2813	gi|440493592|gb|JH993886.1|:3417-3609	THOM_0981:hypothetical protein
XLOC_001016	THOM_2260	324.163	327.635	317.787	311.817	332.084	322.721	322.701	7.17122	gi|440492186|gb|JH994023.1|:8964-9786	THOM_2260:Fibrillarin
XLOC_001810	THOM_1513	614.266	404.8	370.14	218.078	155.613	169.152	322.008	176.884	gi|440493011|gb|JH993950.1|:2523-3201	THOM_1513:putative transporter
XLOC_001356	THOM_1940	282.648	355.071	303.31	304.2	362.897	322.437	321.76	31.5621	gi|440492544|gb|JH993988.1|:20626-21595	THOM_1940:Protein tyrosine phosphatase-like protein PTPLA (contains Pro instead of catalytic Arg)
XLOC_002373	THOM_1025	219.078	404.418	250.381	272.603	462.004	311.477	319.993	94.491	gi|440493543|gb|JH993888.1|:71181-71739	THOM_1025:60S acidic ribosomal protein P0
XLOC_000783	THOM_2480	314.721	316.704	321.952	312.12	325.123	324.846	319.244	5.49434	gi|440491929|gb|JH994035.1|:64966-66439	THOM_2480:mRNA capping enzyme, guanylyltransferase (alpha) subunit
XLOC_002803	THOM_0578	334.824	256.032	357.105	321.488	275.479	364.936	318.311	43.9884	gi|440494015|gb|JH993847.1|:10153-10513	THOM_0578:RNA polymerase subunit K
XLOC_001325	THOM_2001	304.492	323.126	286.532	327.774	355.018	312.015	318.159	23.2401	gi|440492491|gb|JH993996.1|:51156-52074	THOM_2001:pantothenate kinase
XLOC_002289	THOM_1083	344.888	324.873	295.698	311.494	316.5	300.694	315.691	17.7746	gi|440493487|gb|JH993897.1|:14242-14995	THOM_1083:Kinesin (KAR3 subfamily)
XLOC_002008	THOM_1380	360.138	271.722	326.472	348.907	265.787	319.766	315.465	39.077	gi|440493145|gb|JH993935.1|:175811-177935	THOM_1380:DNA replication licensing factor, MCM6 component
XLOC_000544	THOM_2763	330.594	247.795	344.917	341.654	265.476	358.869	314.884	46.3512	gi|440491692|gb|JH994047.1|:32914-34801	THOM_2763:Kinesin-like protein
XLOC_000886	THOM_2426	98.8965	404.721	289.35	330.451	383.801	378.9	314.353	113.544	gi|440492032|gb|JH994033.1|:13440-13596	THOM_2426:hypothetical protein
XLOC_002715	THOM_0688	342.651	365.62	305.015	276.434	314.673	280.299	314.115	34.9673	gi|440493910|gb|JH993854.1|:120458-120989	THOM_0688:putative nucleic-acid-binding protein
XLOC_003024	THOM_0301	234.529	86.8818	0	914.262	303.39	336.955	312.67	321.695	gi|440494176|gb|JH993832.1|:30274-31651	THOM_0301:hypothetical protein
XLOC_003283	THOM_0095	303.653	312.167	302.085	309.324	326.8	319.689	312.286	9.51669	gi|440494511|gb|JH993806.1|:25781-26711	THOM_0095:Thioredoxin reductase
XLOC_000168	THOM_3145	348.411	284.326	303.876	352.417	279.94	304.046	312.169	31.2477	gi|440491266|gb|JH994096.1|:38943-41523	THOM_3145:Translation initiation factor 4F, ribosome/mRNA-bridging subunit (eIF-4G)
XLOC_001463	THOM_1830	214.329	341.717	307.988	258.448	398.703	351.197	312.064	66.8737	gi|440492645|gb|JH993981.1|:25759-26305	THOM_1830:Phosphatidylglycerolphosphate synthase
XLOC_000241	THOM_3060	332.959	382.711	358.552	236.436	297.178	263.209	311.841	56.4206	gi|440491372|gb|JH994083.1|:19037-19658	THOM_3060:Ubiquitin-protein ligase
XLOC_001103	THOM_2200	214.736	352.363	269.259	239.172	462.975	329.085	311.265	90.887	gi|440492279|gb|JH994014.1|:1571-1769	THOM_2200:Small nuclear ribonucleoprotein (snRNP) LSM3
XLOC_002562	THOM_0829	284.228	365.7	305.939	259.555	351.867	297.122	310.735	40.6037	gi|440493767|gb|JH993861.1|:1956-2955	THOM_0829:Ras1 guanine nucleotide exchange factor
XLOC_001309	THOM_1991	305.053	293.63	310.003	317.335	308.008	325.88	309.985	10.9763	gi|440492491|gb|JH993996.1|:21894-24363	THOM_1991:hypothetical protein
XLOC_001179	THOM_2120	287.135	318.022	301.853	304.061	335.798	307.318	309.031	16.4676	gi|440492356|gb|JH994006.1|:1605-2367	THOM_2120:Apoptosis inhibitor IAP1, BIR domain protein
XLOC_002243	THOM_1134	377.87	282.156	201.012	484.638	296.252	208.385	308.385	107.942	gi|440493430|gb|JH993905.1|:24153-24393	THOM_1134:Small Nuclear ribonucleoprotein G
XLOC_000755	THOM_2550	266.811	343.375	292.397	278.69	361.706	304.487	307.911	37.2749	gi|440491917|gb|JH994036.1|:18320-20393	THOM_2550:putative Kelch-type beta propeller protein
XLOC_001558	THOM_1780	339.908	304.524	321.671	285.727	294.522	294.857	306.868	20.2973	gi|440492718|gb|JH993974.1|:57930-58512	THOM_1780:Nuclear cap-binding protein complex, subunit CBP20 (RRM superfamily)
XLOC_000802	THOM_2525	297.108	339.965	271.061	298.949	349.889	279.375	306.058	32.057	gi|440491929|gb|JH994035.1|:157207-158194	THOM_2525:Pyruvate dehydrogenase E1, beta subunit
XLOC_002537	THOM_0845	366.6	215.626	303.404	382.82	231.182	332.07	305.284	69.314	gi|440493741|gb|JH993863.1|:3248-5285	THOM_0845:putative E3 ubiquitin ligase
XLOC_002829	THOM_0564	377.21	225.566	360.828	328.374	206.046	332.835	305.143	71.7687	gi|440494029|gb|JH993846.1|:25859-28130	THOM_0564:hypothetical protein
XLOC_002458	THOM_0928	420.489	325.883	340.814	282.646	221.397	231.288	303.753	74.7927	gi|440493647|gb|JH993875.1|:4761-6201	THOM_0928:Ubiquitin-specific protease UBP14
XLOC_001168	THOM_2168	381.868	213.879	345.82	354.436	201.255	325.121	303.73	76.7856	gi|440492316|gb|JH994008.1|:95462-95856	THOM_2168:hypothetical protein
XLOC_000137	THOM_3169	352.652	357.657	290.26	270.199	287.085	256.488	302.39	42.674	gi|440491254|gb|JH994097.1|:21640-23413	THOM_3169:ATP-binding Cassette (ABC) Superfamily
XLOC_002797	THOM_0608	227.223	304.856	344.385	241.254	320.493	360.019	299.705	54.3377	gi|440493987|gb|JH993849.1|:27717-28206	THOM_0608:Zn-finger
XLOC_001438	THOM_1905	277.278	283.196	312.512	291.848	297.082	332.924	299.14	20.5414	gi|440492590|gb|JH993985.1|:83321-85679	THOM_1905:putative WD40/YVTN repeat-like-containing domain, WD40 repeat-like-containing domain protein
XLOC_000609	THOM_2674	149.94	156.211	310.27	292.939	351.892	532.085	298.889	141.349	gi|440491767|gb|JH994043.1|:2456-2906	THOM_2674:putative Armadillo-like helical protein
XLOC_001422	THOM_1877	356.544	278.17	308.729	309.63	255.048	281.226	298.224	35.2049	gi|440492590|gb|JH993985.1|:7331-10106	THOM_1877:Vesicle coat complex AP-1/AP-2/AP-4, beta subunit
XLOC_001122	THOM_2183	343.604	312.189	250.545	337.4	308.327	236.837	298.15	44.5709	gi|440492294|gb|JH994010.1|:9290-10061	THOM_2183:Ngg1-interacting factor 3 protein NIF3L1
XLOC_002609	THOM_0802,THOM_0803	344.11	324.534	302.925	271.919	272.287	272.734	298.085	31.0939	gi|440493791|gb|JH993859.1|:55670-57453	THOM_0802:ER to golgi transport protein/RAD50-interacting protein 1, THOM_0803:hypothetical protein
XLOC_000421	THOM_2880	202.034	306.869	279.722	283.039	367.529	346.206	297.567	58.3147	gi|440491562|gb|JH994062.1|:17674-18262	THOM_2880:hypothetical protein
XLOC_001068	THOM_2231	389.662	181.046	297.874	405.386	193.673	317.72	297.56	94.7457	gi|440492242|gb|JH994017.1|:21383-28141	THOM_2231:Sirtuin 5, class III sirtuins (SIR2 family)
XLOC_002964	THOM_0312	310.245	223.754	314.365	332.468	248.256	356.166	297.542	50.9407	gi|440494176|gb|JH993832.1|:57337-60286	THOM_0312:Ubiquitin activating enzyme UBA1
XLOC_003168	THOM_0209	331.236	280.791	276.893	315.662	288.716	291.816	297.519	21.3601	gi|440494387|gb|JH993814.1|:4561-5107	THOM_0209:Transcription elongation factor TFIIS/Cofactor of enhancer-binding protein Sp1
XLOC_003361	THOM_0032	303.663	229.711	391.403	280.882	218.982	358.443	297.181	68.7107	gi|440494600|gb|JH993799.1|:4138-6445	THOM_0032:hypothetical protein
XLOC_002903	THOM_0490	334.738	267.179	305.523	314.646	262.589	298.015	297.115	27.8659	gi|440494112|gb|JH993844.1|:16457-19456	THOM_0490:DNA repair protein RAD18 (SMC family protein)
XLOC_001332	THOM_1982	255.653	323.008	278.089	262.638	359.474	303.425	297.048	39.6702	gi|440492517|gb|JH993994.1|:22190-23159	THOM_1982:17 beta-hydroxysteroid dehydrogenase type 3, HSD17B3
XLOC_002641	THOM_0738	268.604	298.691	312.705	279.59	302.595	317.888	296.679	19.1099	gi|440493843|gb|JH993857.1|:46476-47544	THOM_0738:Anaphase promoting complex, Cdc20, Cdh1, and Ama1 subunits
XLOC_003079	THOM_0414	278.877	281.027	304.247	289.554	303.01	319.179	295.982	15.5779	gi|440494176|gb|JH993832.1|:257974-258949	THOM_0414:tRNA-binding protein
XLOC_001764	THOM_1533	289.083	283.574	279.334	308.131	305.603	309.64	295.894	13.4564	gi|440492961|gb|JH993952.1|:24699-25293	THOM_1533:hypothetical protein
XLOC_002156	THOM_1211	347.302	365.078	341.487	221.948	244.277	253.579	295.612	62.3383	gi|440493343|gb|JH993918.1|:39688-40318	THOM_1211:Phenylalanyl-tRNA synthetase beta subunit
XLOC_001569	THOM_1749	379.062	292.711	204.339	380.767	297.882	217.165	295.321	75.78	gi|440492761|gb|JH993973.1|:12824-13370	THOM_1749:hypothetical protein
XLOC_000699	THOM_2613	281.561	260.286	329.201	289.156	264.993	345.965	295.194	34.8917	gi|440491855|gb|JH994039.1|:16826-17999	THOM_2613:hypothetical protein
XLOC_003368	THOM_4002	0	0	0	976.271	440.955	349.814	294.507	387.172	gi|440494600|gb|JH993799.1|:3476-3616	THOM_4002:hypothetical protein
XLOC_001189	THOM_2122	318.25	310.993	247.339	320.491	326.197	242.497	294.295	38.5863	gi|440492356|gb|JH994006.1|:5482-6283	THOM_2122:DNA polymerase delta processivity factor (proliferating cell nuclear antigen)
XLOC_000183	THOM_3125	288.273	302.715	279.846	291.095	314.032	286.426	293.731	12.4558	gi|440491300|gb|JH994095.1|:47119-48565	THOM_3125:hypothetical protein
XLOC_003231	THOM_0158	254.37	293.193	361.469	210.892	280.593	354.735	292.542	58.1136	gi|440494454|gb|JH993811.1|:3323-4853	THOM_0158:hypothetical protein
XLOC_003180	THOM_0234	321.185	288.105	263.473	317.615	290.368	273.136	292.314	23.2154	gi|440494387|gb|JH993814.1|:56462-57881	THOM_0234:Puf family RNA-binding protein
XLOC_003129	THOM_0269	357.317	305.813	297.63	291.566	248.829	252.566	292.287	39.7675	gi|440494348|gb|JH993821.1|:18130-19288	THOM_0269:Nucleosome remodeling factor, subunit CAF1/NURF55/MSI1
XLOC_002726	THOM_0660	219.068	338.901	300.144	222.856	358.755	309.818	291.59	58.5469	gi|440493910|gb|JH993854.1|:44876-45848	THOM_0660:ubiquitin thiolesterase
XLOC_002184	THOM_1186	283.095	268.269	322.704	275	276.395	323.536	291.5	24.9429	gi|440493373|gb|JH993913.1|:20214-21930	THOM_1186:Vacuolar assembly/sorting protein VPS9
XLOC_003321	THOM_0072,THOM_0073	432.368	278.6	234.708	361.223	245.969	195.787	291.442	88.6914	gi|440494555|gb|JH993804.1|:18833-19794	THOM_0073:hypothetical protein, THOM_0072:putative Arrestin-like protein
XLOC_000504	THOM_2818	308.58	288.797	287.584	291.676	285.182	283.981	290.967	9.04593	gi|440491639|gb|JH994055.1|:35600-37262	THOM_2818:Putative SAM-dependent rRNA methyltransferase SPB1
XLOC_002491	THOM_0894	356.477	204.388	274.848	370.059	235.795	301.662	290.538	65.5135	gi|440493688|gb|JH993870.1|:16453-16831	THOM_0894:dUTPase
XLOC_002224	THOM_1140	281.34	299.215	306.979	275.373	280.754	296.39	290.009	12.5576	gi|440493416|gb|JH993906.1|:14067-16197	THOM_1140:Enolase
XLOC_002760	THOM_0621	0	0	128.673	428.607	663.737	516.019	289.506	284.324	gi|440493968|gb|JH993851.1|:13195-13333	THOM_0621:hypothetical protein
XLOC_000262	THOM_3038	302.528	292.386	267.277	306.885	294.001	273.289	289.394	15.8565	gi|440491399|gb|JH994081.1|:4479-6981	THOM_3038:Vesicle coat complex COPI, beta subunit
XLOC_002590	THOM_0788	153.853	376.488	307.333	166.91	410.115	317.693	288.732	106.445	gi|440493791|gb|JH993859.1|:24435-24942	THOM_0788:Golgi proteins involved in ER retention (RER)
XLOC_000804	THOM_2529	228.569	285.904	314.555	243.462	316.768	342.732	288.665	44.8236	gi|440491929|gb|JH994035.1|:170251-171673	THOM_2529:Transport protein Sec61, alpha subunit
XLOC_001915	THOM_1434,THOM_1435	354.029	351.912	337.83	249.142	227.658	210.786	288.56	66.391	gi|440493101|gb|JH993939.1|:31046-34715	THOM_1434:hypothetical protein, THOM_1435:hypothetical protein
XLOC_003140	THOM_0249	504.319	384.443	467.954	134.81	95.6843	140.084	287.882	184.83	gi|440494367|gb|JH993817.1|:8947-9268	THOM_0249:Exopolyphosphatase
XLOC_000014	THOM_3288	294.68	268.897	259.21	319.635	299.577	284.579	287.763	21.8384	gi|440491125|gb|JH994105.1|:27565-29269	THOM_3288:Sec5 subunit of exocyst complex
XLOC_001423	THOM_1879	285.993	321.466	254.698	281.063	315.96	263.187	287.061	27.1046	gi|440492590|gb|JH993985.1|:14660-15188	THOM_1879:putative N6-DNA-methyltransferase
XLOC_000159	THOM_3155	318.086	308.846	255.439	304.335	288.711	246.732	287.025	29.5453	gi|440491266|gb|JH994096.1|:72356-73142	THOM_3155:Transcription initiation factor TFIID, subunit TAF7
XLOC_000474	THOM_2821	187.648	494.776	598.639	94.5779	170.311	174.346	286.716	206.637	gi|440491618|gb|JH994056.1|:9099-11514	THOM_2821:hypothetical protein
XLOC_001167	THOM_2167	683.937	388.772	268.762	110.684	115.95	151.174	286.546	222.28	gi|440492316|gb|JH994008.1|:91500-91803	THOM_2167:hypothetical protein
XLOC_002806	THOM_0585	329.779	392.141	992.43	0	0	0	285.725	389.259	gi|440494015|gb|JH993847.1|:23230-23374	THOM_0585:hypothetical protein
XLOC_001654	THOM_1657	310.556	295.56	228.553	316.106	316.522	246.22	285.586	38.507	gi|440492825|gb|JH993966.1|:2207-2819	THOM_1657:DNA excision repair protein XPA/XPAC/RAD14
XLOC_000447	THOM_2870	159.848	194.22	172.04	331.595	422.177	432.522	285.4	126.027	gi|440491578|gb|JH994060.1|:37438-37945	THOM_2870:hypothetical protein
XLOC_002559	THOM_0844	273.384	340.116	243.518	306.989	316.934	229.657	285.1	43.4961	gi|440493752|gb|JH993862.1|:36984-37458	THOM_0844:hypothetical protein
XLOC_001082	THOM_2225	307.186	328.359	270.832	299.374	308.383	195.386	284.92	47.6591	gi|440492256|gb|JH994016.1|:13258-13714	THOM_2225:hypothetical protein
XLOC_000526	THOM_2799	296.045	260.169	226.585	374.697	290.126	259.621	284.541	50.7258	gi|440491659|gb|JH994054.1|:32879-33398	THOM_2799:RNA polymerase II transcriptional regulation mediator
XLOC_000539	THOM_2753	298.774	279.057	283.692	283.972	283.028	274.847	283.895	8.09266	gi|440491692|gb|JH994047.1|:1815-4123	THOM_2753:Vesicle coat complex COPII, subunit SFB3
XLOC_002057	THOM_1288	324.868	252.521	214.801	359.793	299.163	251.393	283.757	53.8275	gi|440493249|gb|JH993928.1|:38388-38922	THOM_1288:Ubiquitin-protein ligase
XLOC_002363	THOM_1000	259.983	285.518	241.477	293.764	339.024	282.7	283.744	33.2012	gi|440493543|gb|JH993888.1|:7162-7849	THOM_1000:cytidylate kinase
XLOC_000254	THOM_3044	230.235	301.421	318.754	232.252	292.178	325.803	283.44	42.1719	gi|440491387|gb|JH994082.1|:16595-18143	THOM_3044:hypothetical protein
XLOC_003064	THOM_0388	342.847	226.61	256.143	350.994	242.77	274.401	282.294	52.5269	gi|440494176|gb|JH993832.1|:208866-211023	THOM_0388:Trehalose-6-phosphate synthase component TPS1 subunit
XLOC_002579	THOM_0826	335.067	297.524	270.512	285.053	248.321	255.233	281.952	31.7778	gi|440493770|gb|JH993860.1|:36954-38795	THOM_0826:Ferritin
XLOC_001420	THOM_1873	287.9	254.045	311.561	283.376	242.128	309.104	281.352	28.3335	gi|440492590|gb|JH993985.1|:1131-2697	THOM_1873:hypothetical protein
XLOC_000625	THOM_2685	334.675	274.292	221.212	335.917	286.109	231.1	280.551	49.0538	gi|440491767|gb|JH994043.1|:27568-28396	THOM_2685:putative Rad21/Rec8-like protein,, Rad21/Rec8-like protein,, eukaryotic protein
XLOC_002397	THOM_0961	288.572	230.331	281.93	305.979	252.622	322.656	280.348	34.022	gi|440493598|gb|JH993885.1|:397-2137	THOM_0961:RNA polymerase II transcription elongation factor DSIF/SUPT5H/SPT5
XLOC_001164	THOM_2160	240.8	259.774	293.023	268.202	312.816	306.551	280.194	28.4118	gi|440492316|gb|JH994008.1|:67136-67538	THOM_2160:putative Mitochondrial inner membrane translocase complex, subunit Tim17/22 protein
XLOC_002832	THOM_0569	251.411	280.143	292.207	259.356	292.647	299.527	279.215	19.6473	gi|440494029|gb|JH993846.1|:39925-42391	THOM_0569:Nuclear transport receptor RANBP7/RANBP8 (importin beta superfamily)
XLOC_000917	THOM_2395	260.987	287.603	265.745	268.953	305.712	285.801	279.134	16.9399	gi|440492066|gb|JH994031.1|:25561-26512	THOM_2395:M-phase inducer phosphatase
XLOC_002183	THOM_1185	298.976	272.056	269.3	291.696	257.839	284.145	279.002	15.3414	gi|440493373|gb|JH993913.1|:19434-19899	THOM_1185:hypothetical protein
XLOC_002439	THOM_0950	369.828	162.098	325.185	348.895	155.382	309.906	278.549	95.0469	gi|440493635|gb|JH993877.1|:16413-18009	THOM_0950:putative Pleckstrin like-type, Pleckstrin like domain protein
XLOC_000334	THOM_2963	272.667	252.064	289.37	283.352	263.278	306.985	277.953	19.5749	gi|440491477|gb|JH994073.1|:3027-4629	THOM_2963:Sulfate Permease (SulP) Family
XLOC_001788	THOM_1529	323.11	285.926	321.432	252.404	228.848	252.066	277.298	39.3059	gi|440492961|gb|JH993952.1|:17564-18599	THOM_1529:Splicing factor RNPS1, SR protein superfamily
XLOC_002058	THOM_1289	256.439	319.872	236.976	258.843	329.14	247.541	274.802	39.3695	gi|440493249|gb|JH993928.1|:39966-40776	THOM_1289:mRNA deadenylase subunit
XLOC_001091	THOM_2217	258.916	291.696	239.525	278.767	317.074	261.221	274.533	27.455	gi|440492261|gb|JH994015.1|:39955-40510	THOM_2217:putative Signal peptidase complex subunit 2 protein
XLOC_001448	THOM_1872	231.561	214.904	241.62	343.882	267.683	344.488	274.023	56.9804	gi|440492634|gb|JH993984.1|:4904-5477	THOM_1872:Acetyl-CoA carboxylase
XLOC_001587	THOM_1705	299.137	274.728	228.677	314.183	290.455	236.157	273.889	34.6527	gi|440492778|gb|JH993971.1|:8558-9617	THOM_1705:Serine/threonine protein kinase of the CDC7 subfamily
XLOC_003122	THOM_0270	192.946	302.325	291.565	223.168	319.996	312.751	273.792	52.6906	gi|440494346|gb|JH993822.1|:1505-1871	THOM_0270:Component of the U4/U6.U5 snRNP/mitosis protein DIM1
XLOC_002017	THOM_4119	164.201	183.99	205.893	338.339	346.939	401.05	273.402	100.395	gi|440493145|gb|JH993935.1|:85023-85291	THOM_4119:hypothetical protein
XLOC_000942	THOM_2365	348.204	265.89	253.96	306.488	246.13	219.36	273.339	46.4515	gi|440492104|gb|JH994029.1|:473-2759	THOM_2365:hypothetical protein
XLOC_000048	THOM_3227	271.673	294.831	252.335	275.271	292.866	252.985	273.327	18.4671	gi|440491166|gb|JH994100.1|:65352-65877	THOM_3227:hypothetical protein
XLOC_003083	THOM_0428	298.448	241.043	296.563	284.792	229.022	289.797	273.277	30.2617	gi|440494176|gb|JH993832.1|:289842-291525	THOM_0428:putative WD40/YVTN repeat-like domain, LisH dimerization motif protein
XLOC_000225	THOM_3077	278.972	250.059	279.71	283.906	252.582	291.03	272.71	17.1312	gi|440491352|gb|JH994088.1|:12079-14557	THOM_3077:Global transcriptional regulator, cell division control protein
XLOC_002070	THOM_4117	436.896	1077.42	121.739	0	0	0	272.676	429.05	gi|440493249|gb|JH993928.1|:34846-34962	THOM_4117:hypothetical protein
XLOC_002735	THOM_0675	294.336	277.522	276	286.495	243.905	251.277	271.589	19.8658	gi|440493910|gb|JH993854.1|:85139-85817	THOM_0675:hypothetical protein
XLOC_001125	THOM_2188	249.911	247.751	335.308	252.274	241.131	302.76	271.522	38.3944	gi|440492294|gb|JH994010.1|:19142-21525	THOM_2188:hypothetical protein
XLOC_000332	THOM_2962	275.282	281.864	268.673	265.673	270.965	264.361	271.136	6.544	gi|440491477|gb|JH994073.1|:229-1276	THOM_2962:hypothetical protein
XLOC_000226	THOM_3079	247.268	253.965	302.715	254.923	257.222	308.579	270.779	27.2743	gi|440491352|gb|JH994088.1|:18730-22573	THOM_3079:hypothetical protein
XLOC_001869	THOM_1445	221.29	221.36	184.194	309.67	373.529	307.064	269.518	71.7851	gi|440493066|gb|JH993941.1|:17071-17917	THOM_1445:Transcription initiation factor TFIID, subunit BDF1
XLOC_002361	THOM_1033	108.62	88.8675	90.7996	480.819	385.106	455.278	268.248	191.295	gi|440493543|gb|JH993888.1|:86888-87746	THOM_1033:PP-loop superfamily ATPase-like protein
XLOC_000650	THOM_2667	272.581	261.5	241.334	282.527	282.212	266.453	267.768	15.4233	gi|440491799|gb|JH994041.1|:56624-57695	THOM_2667:hypothetical protein
XLOC_002097	THOM_1262	315.674	275.763	363.765	187.299	204.816	258.559	267.646	66.479	gi|440493278|gb|JH993925.1|:71357-71972	THOM_1262:putative SNase-like domain protein
XLOC_002749	THOM_0634	163.024	179.942	183.326	412.867	346.461	319.73	267.558	105.604	gi|440493957|gb|JH993853.1|:39-555	THOM_0634:hypothetical protein
XLOC_003389	THOM_0016	235.969	300.766	259.445	238.222	301.744	268.324	267.412	28.9696	gi|440494608|gb|JH993798.1|:42074-42800	THOM_0016:Translation initiation factor 6 (eIF-6)
XLOC_001797	THOM_1560	313.074	182.752	295.948	318.16	184.089	308.844	267.144	65.2701	gi|440492961|gb|JH993952.1|:78743-80699	THOM_1560:Deoxyribodipyrimidine photolyase/cryptochrome
XLOC_001533	THOM_1778	289.083	376.549	315.712	176.57	235.904	208.412	267.038	74.0791	gi|440492718|gb|JH993974.1|:52831-53425	THOM_1778:hypothetical protein
XLOC_001655	THOM_1661,THOM_1662	168.186	179.897	155.389	206.726	357.23	534.591	267.003	150.458	gi|440492825|gb|JH993966.1|:5873-8260	THOM_1661:hypothetical protein, THOM_1662:Ubiquitin fusion-degradation protein
XLOC_002092	THOM_1254,THOM_1255	286.817	266.471	333.129	240.732	206.243	265.983	266.562	42.7723	gi|440493278|gb|JH993925.1|:50008-51662	THOM_1254:hypothetical protein, THOM_1255:Protein involved in vacuole import and degradation
XLOC_003207	THOM_0179	242.995	188.909	205.794	447.171	247.2	266.339	266.401	93.0296	gi|440494439|gb|JH993812.1|:17280-18355	THOM_0179:SNARE protein SED5/Syntaxin 5
XLOC_000248	THOM_3058	37.9863	311.191	349.297	169.236	327.597	400.225	265.922	135.753	gi|440491372|gb|JH994083.1|:18075-18243	THOM_3058:hypothetical protein
XLOC_000858	THOM_2536	287.118	210.159	302.868	281.639	208.465	297.413	264.61	43.4821	gi|440491929|gb|JH994035.1|:185105-187493	THOM_2536:Translation initiation factor 5B (eIF-5B)
XLOC_001661	THOM_1670	227.577	222.712	344.245	235.369	233.648	321.777	264.221	53.9434	gi|440492825|gb|JH993966.1|:23494-23806	THOM_1670:Glutaredoxin
XLOC_000496	THOM_2804	261.146	282.481	274.214	247.589	265.507	254.37	264.218	12.7911	gi|440491639|gb|JH994055.1|:10481-11921	THOM_2804:Aspartyl-tRNA synthetase
XLOC_001909	THOM_1423,THOM_1425	912.169	192.47	123.061	127.589	103.895	121.787	263.495	319.239	gi|440493101|gb|JH993939.1|:4434-8878	THOM_1423:hypothetical protein, THOM_1425:Vacuolar H+-ATPase V1 sector, subunit C
XLOC_000515	THOM_2797	273.012	258.875	264.099	267.785	254.297	261.496	263.261	6.6175	gi|440491659|gb|JH994054.1|:28001-29735	THOM_2797:Single-stranded DNA-binding replication protein A
XLOC_001116	THOM_2187	281.894	256.368	234.838	302.109	264.884	236.669	262.794	26.1541	gi|440492294|gb|JH994010.1|:19142-21525	THOM_2187:Decapping enzyme complex, predicted pyrophosphatase DCP2
XLOC_003337	THOM_0048	154.374	216.132	207.299	318.274	359.743	316.174	261.999	80.4173	gi|440494576|gb|JH993801.1|:17613-18186	THOM_0048:Farnesyl cysteine-carboxyl methyltransferase
XLOC_001153	THOM_2171	333.705	272.428	305.83	179.02	227.064	240.455	259.75	56.0561	gi|440492316|gb|JH994008.1|:101206-101806	THOM_2171:hypothetical protein
XLOC_000771	THOM_2452	332.475	243.212	270.408	285.367	200.637	217.909	258.335	48.0942	gi|440491929|gb|JH994035.1|:20801-22424	THOM_2452:Tetratricopeptide repeat containing protein, Hsp40
XLOC_001962	THOM_1370	260.155	257.241	234.643	278.322	273.069	245.903	258.222	16.3516	gi|440493145|gb|JH993935.1|:150078-150636	THOM_1370:Protein required for 18S rRNA maturation and 40S ribosome biogenesis
XLOC_001652	THOM_1691	74.7753	371.668	289.388	100.277	370.914	334.889	256.985	134.914	gi|440492825|gb|JH993966.1|:67684-69515	THOM_1691:Sec61 protein translocation complex, beta subunit
XLOC_002723	THOM_0657	324.729	268.892	185.482	317.486	254.907	181.5	255.499	61.9567	gi|440493910|gb|JH993854.1|:32154-33108	THOM_0657:hypothetical protein
XLOC_001921	THOM_1402	126.157	169.191	145.782	338.884	460.795	291.427	255.373	131.61	gi|440493125|gb|JH993937.1|:2738-3104	THOM_1402:hypothetical protein
XLOC_002485	THOM_0905	245.214	281.212	243.521	247.628	272.38	239.882	254.973	17.318	gi|440493682|gb|JH993872.1|:5861-7925	THOM_0905:Xaa-Pro aminopeptidase
XLOC_001435	THOM_1901	286.685	212.234	231.263	311.325	229.932	258.117	254.926	37.9655	gi|440492590|gb|JH993985.1|:71583-72210	THOM_1901:Hly III (Hly III) Family
XLOC_003236	THOM_0169	292.703	292.592	295.894	204.705	237.753	205.377	254.837	44.2636	gi|440494454|gb|JH993811.1|:26750-27131	THOM_0169:hypothetical protein
XLOC_001545	THOM_1756	230.41	172.986	380.685	212.348	169.875	361.76	254.677	93.3705	gi|440492718|gb|JH993974.1|:416-1292	THOM_1756:putative polar tube protein 2 (PTP2)
XLOC_000352	THOM_2946	106.025	630.947	487.466	59.0448	91.4364	152.329	254.541	242.182	gi|440491497|gb|JH994070.1|:10305-10458	THOM_2946:hypothetical protein
XLOC_003050	THOM_0360	274.202	230.265	229.216	294.14	252.949	244.338	254.185	25.6562	gi|440494176|gb|JH993832.1|:153270-154014	THOM_0360:hypothetical protein
XLOC_002949	THOM_0440	273.965	282.694	302.432	194.567	228.037	241.38	253.846	39.8324	gi|440494168|gb|JH993835.1|:2136-2976	THOM_0440:ubiquitin---protein ligase
XLOC_003127	THOM_0266	194.276	278.925	263.743	225.04	273.434	285.822	253.54	36.0856	gi|440494348|gb|JH993821.1|:7773-8367	THOM_0266:Membrane component of ER protein translocation complex
XLOC_001308	THOM_1990	258.936	226.153	268.174	267.984	237.142	258.988	252.896	17.3092	gi|440492491|gb|JH993996.1|:20151-20619	THOM_1990:putative membrane protein
XLOC_002780	THOM_0594	259.632	354.598	282.215	169.263	247.099	202.775	252.597	64.4794	gi|440493987|gb|JH993849.1|:6808-9476	THOM_0594:hypothetical protein
XLOC_002983	THOM_0341	232.299	308.65	209.126	236.841	305.128	222.501	252.424	43.2597	gi|440494176|gb|JH993832.1|:115168-115711	THOM_0341:hypothetical protein
XLOC_000044	THOM_3213	234.718	280.184	253.007	236.202	269.896	236.65	251.776	19.4894	gi|440491166|gb|JH994100.1|:10121-10619	THOM_3213:Prenylated rab acceptor 1
XLOC_002663	THOM_0735	787.282	221.634	330.466	0	76.5358	93.9447	251.644	287.36	gi|440493843|gb|JH993857.1|:38706-45419	THOM_0735:hypothetical protein
XLOC_000686	THOM_2631	215.724	255.603	257.511	245.216	267.962	263.595	250.935	18.909	gi|440491830|gb|JH994040.1|:26774-27662	THOM_2631:hypothetical protein
XLOC_000599	THOM_2728	166.377	289.646	278.162	164.72	286.969	318.718	250.765	67.4029	gi|440491729|gb|JH994045.1|:61460-61667	THOM_2728:hypothetical protein
XLOC_003091	THOM_4024	247.031	222.448	222.388	275.142	267.667	266.946	250.27	23.5003	gi|440494176|gb|JH993832.1|:37498-37792	THOM_4024:hypothetical protein
XLOC_000357	THOM_2924	262.355	142.281	279.125	185.952	287.963	342.667	250.057	73.1229	gi|440491507|gb|JH994068.1|:5629-5821	THOM_2924:hypothetical protein
XLOC_000189	THOM_3112	205.383	263.678	314.371	183.253	240.348	292.132	249.861	50.2886	gi|440491300|gb|JH994095.1|:21877-23167	THOM_3112:hypothetical protein
XLOC_000578	THOM_2723,THOM_2724	221.593	466.314	538.084	54.316	46.7296	170.33	249.561	208.11	gi|440491729|gb|JH994045.1|:48732-49117	THOM_2723:tRNA splicing endonuclease SEN2, THOM_2724:hypothetical protein
XLOC_002677	THOM_0713	254.421	271.638	256.398	220.401	249.889	238.274	248.504	17.4863	gi|440493883|gb|JH993856.1|:12935-13568	THOM_0713:putative Protein of unknown function DUF2439 protein
XLOC_002885	THOM_0531	233.214	269.839	228.793	238.188	274.745	245.293	248.345	19.4044	gi|440494054|gb|JH993845.1|:107503-108397	THOM_0531:hypothetical protein
XLOC_002846	THOM_0509	644.601	314.411	363.731	35.7292	66.8135	59.7122	247.5	240.181	gi|440494054|gb|JH993845.1|:42218-43426	THOM_0509:hypothetical protein
XLOC_001994	THOM_1348,THOM_1349	151.057	225.256	189.412	280.412	321.778	311.318	246.539	69.0476	gi|440493145|gb|JH993935.1|:90179-90493	THOM_1348:hypothetical protein, THOM_1349:hypothetical protein
XLOC_001518	THOM_1803	223.501	270.172	240.598	223.861	274.563	244.875	246.262	22.0296	gi|440492707|gb|JH993977.1|:7739-9077	THOM_1803:putative Rho GTPase-activating protein domain, Rho GTPase activation protein
XLOC_002487	THOM_0889	207.386	198.967	318.357	211.074	203.296	337.674	246.126	63.8532	gi|440493688|gb|JH993870.1|:4649-6971	THOM_0889:hypothetical protein
XLOC_001472	THOM_1845	249.126	218.612	253.823	256.596	227.399	270.985	246.09	19.5118	gi|440492645|gb|JH993981.1|:66368-69038	THOM_1845:Histone deacetylase complex, SIN3 component
XLOC_000275	THOM_3018	117.265	260.645	196.052	261.218	303.39	336.955	245.921	78.8416	gi|440491405|gb|JH994079.1|:41717-41840	THOM_3018:hypothetical protein
XLOC_002671	THOM_4049	367.572	297.985	321.822	152.986	126.799	207.534	245.783	97.5408	gi|440493843|gb|JH993857.1|:84776-85293	THOM_4049:peptidase M1 membrane alanine aminopeptidase, aminopeptidase N
XLOC_002362	THOM_0998	288.337	196.111	232.349	300.463	208.487	245.723	245.245	42.0423	gi|440493543|gb|JH993888.1|:1751-3887	THOM_0998:Structural maintenance of chromosome protein 3
XLOC_001060	THOM_2242	231.131	232.505	267.599	227.391	236.342	269.279	244.041	19.1216	gi|440492235|gb|JH994018.1|:10882-14176	THOM_2242:Ubiquitin carboxyl-terminal hydrolase
XLOC_002264	THOM_1098	244.888	243.565	221.77	250.025	246.392	254.105	243.458	11.2918	gi|440493460|gb|JH993901.1|:11268-11469	THOM_1098:hypothetical protein
XLOC_003167	THOM_0208	170.768	550.302	190.335	126.8	147.271	272.608	243.014	158.725	gi|440494387|gb|JH993814.1|:2384-2534	THOM_0208:hypothetical protein
XLOC_001872	THOM_1459	230.98	251.26	238.848	233.876	254.172	239.913	241.508	9.31863	gi|440493066|gb|JH993941.1|:47976-48990	THOM_1459:CCR4-NOT transcriptional regulation complex, NOT5 subunit
XLOC_000763	THOM_2556	246.036	229.785	276.057	219.227	209.354	268.127	241.431	26.7971	gi|440491917|gb|JH994036.1|:28862-29621	THOM_2556:hypothetical protein
XLOC_003068	THOM_0395	245.134	250.623	219.183	250.564	259.574	219.934	240.835	17.1216	gi|440494176|gb|JH993832.1|:223494-224481	THOM_0395:Aldo/keto reductase family protein
XLOC_002689	THOM_0701	122.442	182.055	153.531	204.563	369.583	410.471	240.441	119.801	gi|440493892|gb|JH993855.1|:23044-23191	THOM_0701:hypothetical protein
XLOC_001488	THOM_1840	271.301	214.362	213.954	272.241	238.386	224.311	239.093	26.8281	gi|440492645|gb|JH993981.1|:56322-57000	THOM_1840:hypothetical protein
XLOC_002422	THOM_4069,THOM_4070	256.146	258.795	261.627	205.941	228.949	214.471	237.655	24.4235	gi|440493625|gb|JH993881.1|:1751-2671	THOM_4069:hypothetical protein,THOM_4070:hypothetical protein
XLOC_001059	THOM_2241	253.342	210.104	266.296	229.788	200.638	265.48	237.608	28.3965	gi|440492235|gb|JH994018.1|:8924-10097	THOM_2241:GTPase-activating protein
XLOC_001595	THOM_1719	218.685	262.122	226.374	240.156	260.862	213.376	236.929	21.0565	gi|440492778|gb|JH993971.1|:47509-48307	THOM_1719:hypothetical protein
XLOC_001201	THOM_2116	224.839	219.795	271.589	210.949	216.828	275.825	236.637	29.0945	gi|440492373|gb|JH994005.1|:14964-16815	THOM_2116:Vacuolar H+-ATPase V1 sector, subunit A
XLOC_000039	THOM_3267	229.745	231.812	233.207	243.704	243.736	234.9	236.184	6.07732	gi|440491146|gb|JH994102.1|:22555-23425	THOM_3267:Serine/threonine phosphatase 2C containing leucine-rich repeats
XLOC_002709	THOM_0672	189.982	294.355	250.381	181.1	259.785	240.985	236.098	43.2072	gi|440493910|gb|JH993854.1|:77568-78126	THOM_0672:cyanophycin synthase (L-arginine-adding)
XLOC_001151	THOM_2169	445.384	482.369	372.314	0	0	116.345	236.069	223.083	gi|440492316|gb|JH994008.1|:95462-95856	THOM_2169:hypothetical protein
XLOC_001851	THOM_4132	225.099	273.101	243.2	203.41	249.069	215.604	234.914	25.2546	gi|440493036|gb|JH993943.1|:29209-29698	THOM_4132: similarity to hypothetical integral membrane protein YMD8
XLOC_000211	THOM_3085	107.317	79.5548	717.682	0	92.5507	411.16	234.711	275.68	gi|440491329|gb|JH994091.1|:10354-10480	THOM_3085:hypothetical protein
XLOC_001513	THOM_1812	113.939	119.202	71.4344	463.201	368.481	267.375	233.939	158.589	gi|440492699|gb|JH993979.1|:9403-9709	THOM_1812:Sof1-like rRNA processing protein (contains WD40 repeats)
XLOC_003297	THOM_0103	332.11	217.952	210.443	284.706	172.015	182.699	233.321	62.4184	gi|440494511|gb|JH993806.1|:44432-45263	THOM_0103:hypothetical protein
XLOC_001127	THOM_2191	244.125	250.571	218.079	231.919	243.56	209.757	233.002	16.1744	gi|440492294|gb|JH994010.1|:24914-25625	THOM_2191:Histone acetyltransferase SAGA/ADA, catalytic subunit PCAF/GCN5
XLOC_001479	THOM_1858	253.541	182.029	252.973	255.191	185.659	266.242	232.606	38.0962	gi|440492645|gb|JH993981.1|:103104-108424	THOM_1858:GTP-binding protein AARP2 involved in 40S ribosome biogenesis
XLOC_001957	THOM_1363	230.008	245.714	202.837	242.105	257.214	216.674	232.425	20.0708	gi|440493145|gb|JH993935.1|:126306-126990	THOM_1363:putative membrane protein
XLOC_002549	THOM_0838	235.929	181.348	269.936	246.187	190.108	269.918	232.238	38.5067	gi|440493752|gb|JH993862.1|:22995-24219	THOM_0838:hypothetical protein
XLOC_003316	THOM_0079	246.834	185.515	293.217	204.593	173.007	287.642	231.801	51.8759	gi|440494550|gb|JH993805.1|:7455-9672	THOM_0079:putative PWWP protein
XLOC_002577	THOM_0821	205.01	214.188	200.546	257.488	293.416	220.037	231.781	36.3303	gi|440493770|gb|JH993860.1|:24981-25602	THOM_0821:Protein required for biogenesis of the ribosomal 60S subunit
XLOC_002398	THOM_0962	159.037	197.171	221.575	472.359	137.155	203.105	231.734	121.859	gi|440493598|gb|JH993885.1|:3663-3816	THOM_0962:hypothetical protein
XLOC_001383	THOM_4181	206.676	250.461	204.045	226.226	271.968	226.969	231.058	26.1318	gi|440492544|gb|JH993988.1|:38944-39488	THOM_4181:hypothetical protein
XLOC_002193	THOM_1178	234.247	217.779	246.026	227.454	204.606	256.008	231.02	18.6855	gi|440493379|gb|JH993912.1|:10835-11240	THOM_1178:hypothetical protein
XLOC_001380	THOM_1951	348.942	221.653	230.285	257.501	146.763	178.638	230.63	70.0533	gi|440492544|gb|JH993988.1|:44403-46788	THOM_1951:hypothetical protein
XLOC_001946	THOM_1333	206.243	250.603	218.44	218.14	261.646	226.404	230.246	21.3411	gi|440493145|gb|JH993935.1|:46373-47747	THOM_1333:hypothetical protein
XLOC_001428	THOM_1889	231.099	202.7	268.008	219.882	190.695	267.653	230.006	32.4226	gi|440492590|gb|JH993985.1|:40269-42423	THOM_1889:tRNA cytosine-5-methylase
XLOC_000109	THOM_3181	244.394	202.074	221.829	260.526	216.332	234.085	229.873	20.9239	gi|440491226|gb|JH994098.1|:39488-40445	THOM_3181:hypothetical protein
XLOC_001959	THOM_1367	243.739	230.619	202.449	248.924	239.08	212.573	229.564	18.392	gi|440493145|gb|JH993935.1|:141314-142298	THOM_1367:Vacuolar H+-ATPase V0 sector, subunit d
XLOC_002594	THOM_0798	176.984	249.101	163.881	262.832	310.743	209.508	228.841	55.779	gi|440493791|gb|JH993859.1|:46900-47773	THOM_0798:hypothetical protein
XLOC_001381	THOM_1958	226.575	239.071	219.257	230.187	237.812	218.7	228.6	8.79117	gi|440492544|gb|JH993988.1|:66701-67943	THOM_1958:Glutathione synthetase
XLOC_000448	THOM_2871	169.523	240.252	254.102	221.368	221.817	263.155	228.369	33.3714	gi|440491578|gb|JH994060.1|:38349-38652	THOM_2871:hypothetical protein
XLOC_002787	THOM_0610	214.962	239.003	231.26	241.506	220.85	222.008	228.265	10.6836	gi|440493987|gb|JH993849.1|:30501-31029	THOM_0610:hypothetical protein
XLOC_001042	THOM_2282	295.933	293.223	229.859	168.925	210.552	170.07	228.094	56.6083	gi|440492186|gb|JH994023.1|:55749-56445	THOM_2282:C2H2 Zn-finger protein
XLOC_002386	THOM_0996	164.39	256.452	260.755	159.766	263.121	262.136	227.77	50.9567	gi|440493580|gb|JH993887.1|:24981-26520	THOM_0996:hypothetical protein
XLOC_000918	THOM_2398	247.408	201.808	226.106	252.717	207.286	230.219	227.591	20.5436	gi|440492066|gb|JH994031.1|:35029-36181	THOM_2398:Histone acetyltransferase (MYST family)
XLOC_003301	THOM_0108	277.843	189.697	269.108	221.331	162.339	242.245	227.094	45.1556	gi|440494511|gb|JH993806.1|:62248-64135	THOM_0108:Mitochondrial sulfhydryl oxidase involved in the biogenesis of cytosolic Fe/S proteins
XLOC_003138	THOM_0246	233.604	126.921	307.999	234.986	133.165	320.983	226.276	82.8477	gi|440494367|gb|JH993817.1|:1836-4029	THOM_0246:hypothetical protein
XLOC_002640	THOM_0736,THOM_0737	233.406	189.356	228.543	264.536	199.53	241.649	226.17	27.693	gi|440493843|gb|JH993857.1|:38706-45419	THOM_0736:SNF2 family DNA-dependent ATPase domain-containing protein, THOM_0737:SNF2 family DNA-dependent ATPase domain-containing protein
XLOC_000383	THOM_2915	180.581	245.352	227.496	179.884	275.277	244.83	225.57	38.3353	gi|440491531|gb|JH994066.1|:48139-48820	THOM_2915:Tetraspanin family integral membrane protein
XLOC_002678	THOM_0714	42.9472	192.198	71.8025	430.509	388.899	226.246	225.434	159.239	gi|440493883|gb|JH993856.1|:14200-14398	THOM_0714:Subunit of the major N alpha-acetyltransferase
XLOC_002083	THOM_1236	278.005	178.757	255.876	246.651	163.171	230.044	225.417	45.2046	gi|440493278|gb|JH993925.1|:9158-12669	THOM_1236:ATP-dependent RNA helicase
XLOC_001489	THOM_1841	189.269	253.612	230.134	186.167	256.5	233.081	224.794	30.617	gi|440492645|gb|JH993981.1|:58052-58502	THOM_1841:Diadenosine polyphosphate hydrolase, proteins of the histidine triad (HIT) family
XLOC_002130	THOM_1231	238.684	192.824	238.687	239.921	193.441	244.52	224.679	24.5312	gi|440493321|gb|JH993922.1|:2925-7233	THOM_1231:Chromodomain-helicase DNA-binding protein
XLOC_001152	THOM_2170	277.346	256.207	302.762	184.133	138.821	188.558	224.638	63.5375	gi|440492316|gb|JH994008.1|:100440-101202	THOM_2170:hypothetical protein
XLOC_001248	THOM_2063	197.615	243.392	237.4	188.863	241.893	238.432	224.599	24.5466	gi|440492427|gb|JH993998.1|:68688-70800	THOM_2063:Vesicle coat complex COPII, subunit SEC23
XLOC_002107	THOM_1239,THOM_1241	161.458	225.899	214.437	227.217	226.184	286.322	223.586	39.761	gi|440493278|gb|JH993925.1|:20361-24710	THOM_1241:hypothetical protein, THOM_1239:hypothetical protein
XLOC_001771	THOM_1544	220.085	203.078	191.42	251.675	235.47	236.831	223.093	22.679	gi|440492961|gb|JH993952.1|:49025-53205	THOM_1544:non-specific serine/threonine protein kinase
XLOC_003217	THOM_0185	310.972	287.092	355.163	89.7968	121.4	174.055	223.08	109.339	gi|440494439|gb|JH993812.1|:29878-30556	THOM_0185:hypothetical protein
XLOC_000698	THOM_2612	258.58	212.049	201.25	260.197	207.622	195.576	222.546	29.0856	gi|440491855|gb|JH994039.1|:15114-15999	THOM_2612:Translation initiation factor 5 (eIF-5)
XLOC_003244	THOM_0152	264.17	244.59	196.294	238.187	225.11	166.677	222.505	35.4407	gi|440494471|gb|JH993810.1|:36974-37757	THOM_0152:hypothetical protein
XLOC_000735	THOM_2586	239.773	275.145	231.95	181.398	209.383	196.438	222.348	33.7629	gi|440491864|gb|JH994038.1|:44242-44848	THOM_2586:Serine/threonine protein kinase involved in cell cycle control
XLOC_000190	THOM_3113	251.759	214.146	194.196	261.152	217.584	195.085	222.32	28.272	gi|440491300|gb|JH994095.1|:23530-24859	THOM_3113:hypothetical protein
XLOC_000101	THOM_3207	195.968	299.126	179.744	184.921	305.146	166.846	221.958	62.8358	gi|440491213|gb|JH994099.1|:18613-19039	THOM_3207:Clathrin adaptor complex, small subunit
XLOC_000062	THOM_3251	215.317	230.283	199.525	233.054	240.209	213.356	221.957	15.145	gi|440491166|gb|JH994100.1|:142435-144469	THOM_3251:putative membrane protein
XLOC_000114	THOM_3190,THOM_3191	217.004	209.957	415.881	119.035	126.816	242.458	221.858	107.555	gi|440491226|gb|JH994098.1|:64428-64886	THOM_3191:hypothetical protein, THOM_3190:hypothetical protein
XLOC_002267	THOM_1100,THOM_1101	183.685	121.603	347.389	209.201	96.8229	370.708	221.568	114.207	gi|440493460|gb|JH993901.1|:13859-14887	THOM_1100:hypothetical protein, THOM_1101:hypothetical protein
XLOC_003102	THOM_4023	110.095	112.201	71.1164	334.428	397.051	301.975	221.144	139.297	gi|440494325|gb|JH993828.1|:2078-2400	THOM_4023:hypothetical protein
XLOC_001606	THOM_1707	202.694	190.701	244.28	213.394	205.38	263.432	219.98	27.8968	gi|440492778|gb|JH993971.1|:12342-14244	THOM_1707:Glutamyl-tRNA synthetase
XLOC_002600	THOM_0780	163.998	236.232	226.501	177.895	268.108	244.499	219.539	40.319	gi|440493791|gb|JH993859.1|:2746-3802	THOM_0780:hypothetical protein
XLOC_001213	THOM_2104	154.819	243.785	247.825	168.768	255.671	246.097	219.494	45.0892	gi|440492388|gb|JH994003.1|:26655-27042	THOM_2104:hypothetical protein
XLOC_001021	THOM_2266	226.279	216.114	195.179	245.607	219.382	208.451	218.502	17.0096	gi|440492186|gb|JH994023.1|:25045-26092	THOM_2266:Transcription initiation factor IIE, alpha subunit
XLOC_002790	THOM_0591	154.837	231.221	318.608	225.521	174.62	205.347	218.359	57.2434	gi|440493987|gb|JH993849.1|:1923-2160	THOM_0591:hypothetical protein
XLOC_001150	THOM_2166	341.093	253.004	199.818	188.458	196.88	128.624	217.98	72.1313	gi|440492316|gb|JH994008.1|:88817-89246	THOM_2166:hypothetical protein
XLOC_002516	THOM_0871,THOM_0872	195.114	235.686	158.942	226.172	288.945	196.992	216.975	44.4059	gi|440493718|gb|JH993867.1|:8215-10419	THOM_0872:hypothetical protein, THOM_0871:hypothetical protein
XLOC_002356	THOM_1023	226.793	243.104	190.989	215.178	245.571	176.999	216.439	27.827	gi|440493543|gb|JH993888.1|:64461-65388	THOM_1023:hypothetical protein
XLOC_002529	THOM_0868	249.657	219.074	175.879	246.673	226.593	180.309	216.364	31.8686	gi|440493725|gb|JH993866.1|:33153-33960	THOM_0868:putative protein carboxyl methylase
XLOC_001887	THOM_1453	189.891	206.547	237.075	199.139	219.06	244.476	216.031	21.5394	gi|440493066|gb|JH993941.1|:34891-35587	THOM_1453:hypothetical protein
XLOC_002459	THOM_0934	226.705	223.304	225.334	205.543	204.453	210.522	215.977	10.2738	gi|440493647|gb|JH993875.1|:15333-16416	THOM_0934:mitogen-activated protein kinase kinase kinase, non-specific serine/threonine protein kinase
XLOC_002167	NA	207.255	199.226	240.791	206.712	198.429	240.01	215.404	19.7068	gi|440493343|gb|JH993918.1|:45784-47026	XLOC_002167: hypothetical protein
XLOC_001781	THOM_1565	279.362	179.379	209.578	255.304	179.149	188.677	215.242	42.5276	gi|440492961|gb|JH993952.1|:88303-88675	THOM_1565:hypothetical protein
XLOC_001819	THOM_1507	221.809	207.876	210.6	225.192	212.545	212.453	215.079	6.82389	gi|440493021|gb|JH993947.1|:3096-4632	THOM_1507:Nuclear pore complex, Nup98 component (sc Nup145/Nup100/Nup116)
XLOC_002054	THOM_1284	182.301	223.311	191.021	208.702	259.694	224.222	214.875	27.6964	gi|440493249|gb|JH993928.1|:25629-27030	THOM_1284:Chromosome condensation complex Condensin, subunit D2
XLOC_001820	THOM_1509	219.522	237.135	204.576	210.997	218.066	193.909	214.034	14.7223	gi|440493021|gb|JH993947.1|:7305-8256	THOM_1509:putative E3 ubiquitin ligase
XLOC_000914	THOM_2400	242.616	211.433	178.384	253.572	216.267	175.752	213.004	32.0063	gi|440492066|gb|JH994031.1|:39178-40276	THOM_2400:putative protein involved in nuclear export of pre-ribosomes
XLOC_002004	THOM_1373	200.949	194.306	137.013	288.934	258.527	197.754	212.914	53.5533	gi|440493145|gb|JH993935.1|:151485-153527	THOM_1373:hypothetical protein
XLOC_001603	THOM_1735	263.922	186.44	227.805	229.288	166.745	198.244	212.074	35.0288	gi|440492778|gb|JH993971.1|:101319-103857	THOM_1735:hypothetical protein
XLOC_001442	THOM_1912	211.616	226.553	196.871	207.185	228.124	200.238	211.764	13.1301	gi|440492590|gb|JH993985.1|:100557-102186	THOM_1912:putative E3 ubiquitin ligase
XLOC_001612	THOM_1725	225.177	167.844	423.526	94.0502	169.92	188.719	211.539	112.33	gi|440492778|gb|JH993971.1|:57496-57679	THOM_1725:hypothetical protein
XLOC_002563	THOM_0809	205.71	235.739	206.882	191.05	231.446	196.427	211.209	18.3582	gi|440493770|gb|JH993860.1|:3874-5038	THOM_0809:Pseudouridine synthase
XLOC_002404	THOM_0970	177.849	207.114	223.628	190.915	221.31	241.049	210.311	23.1661	gi|440493598|gb|JH993885.1|:26673-28104	THOM_0970:hypothetical protein
XLOC_001019	THOM_2264	228.874	209.188	190.313	233.339	214.093	185.583	210.232	19.5028	gi|440492186|gb|JH994023.1|:20096-20801	THOM_2264:RNA-binding nuclear protein (MAK16) containing a distinct C4 Zn-finger
XLOC_001390	THOM_1930	264.87	202.266	192.569	243.073	174.537	184.02	210.222	35.7784	gi|440492572|gb|JH993987.1|:15123-15978	THOM_1930:hypothetical protein
XLOC_000283	THOM_3014	184.19	186.982	243.391	205.15	193.782	245.534	209.838	27.7849	gi|440491405|gb|JH994079.1|:34515-35679	THOM_3014:Signal recognition particle receptor, alpha subunit
XLOC_000885	THOM_2424	223.983	238.795	248.079	158.998	178.252	202.595	208.45	34.9979	gi|440492032|gb|JH994033.1|:10475-12276	THOM_2424:Karyopherin (importin) alpha
XLOC_002477	THOM_0911	243.346	227.884	152.053	240.922	243.781	141.261	208.208	48.1513	gi|440493670|gb|JH993873.1|:14010-14460	THOM_0911:polyribonucleotide nucleotidyltransferase
XLOC_000943	THOM_2366	167.012	183.256	128.733	251.243	289.935	228.524	208.117	59.2959	gi|440492104|gb|JH994029.1|:5287-5770	THOM_2366:hypothetical protein
XLOC_003055	THOM_0372	30.6875	91.6155	102.612	187.988	436.675	396.807	207.731	169.96	gi|440494176|gb|JH993832.1|:172435-172654	THOM_0372:putative methyltransferase
XLOC_002226	THOM_1145	282.941	239.669	221.636	187.32	153.573	159.193	207.389	50.1495	gi|440493416|gb|JH993906.1|:21471-21981	THOM_1145:hypothetical protein
XLOC_001910	THOM_1427	210.492	178.367	228.687	208.79	178.474	234.537	206.558	23.9851	gi|440493101|gb|JH993939.1|:12902-14822	THOM_1427:Nuclear receptor coregulator SMRT/SMRTER
XLOC_001568	THOM_1746	210.621	200.026	194.005	219.982	209.401	204.401	206.406	9.05045	gi|440492761|gb|JH993973.1|:5174-6908	THOM_1746:Translation initiation factor 2B, epsilon subunit (eIF-2Bepsilon/GCD6)
XLOC_003087	THOM_0432	209.112	199.857	226.565	188.746	196.734	213.817	205.805	13.5261	gi|440494176|gb|JH993832.1|:302261-303584	THOM_0432:RNA helicase (Hel)
XLOC_002884	THOM_0529	87.0948	145.167	134.411	208.935	364	295.182	205.798	105.726	gi|440494054|gb|JH993845.1|:99368-99831	THOM_0529:H+- or Na+-translocating F-type, V-type and A-type ATPase (F-ATPase) Superfamily
XLOC_002956	THOM_4027	199.164	201.886	212.378	199.089	198.366	220.746	205.272	9.21558	gi|440494174|gb|JH993833.1|:4-1548	THOM_4027:hypothetical protein
XLOC_003227	THOM_0165	180.957	270.041	215.507	133.446	240.145	191.527	205.27	47.8644	gi|440494454|gb|JH993811.1|:21213-22152	THOM_0165:mRNA export protein (contains WD40 repeats)
XLOC_001974	THOM_1389	207.745	191.409	221.569	203.097	182.531	222.062	204.736	15.912	gi|440493145|gb|JH993935.1|:205722-206859	THOM_1389:N-myristoyl transferase
XLOC_003056	THOM_0373	205.519	252.079	247.153	156.62	163.248	202.03	204.441	40.2104	gi|440494176|gb|JH993832.1|:172719-173259	THOM_0373:putative methyltransferase
XLOC_002527	THOM_0866	170.808	173.064	218.218	212.859	190.108	259.295	204.059	33.4362	gi|440493725|gb|JH993866.1|:28291-30382	THOM_0866:Poly(A) polymerase, nucleotidyltransferase
XLOC_001130	THOM_2178	136.598	150.063	201.507	214.789	228.677	292.457	204.015	56.5835	gi|440492309|gb|JH994009.1|:10263-10533	THOM_2178:putative E3 ubiquitin ligase
XLOC_000718	THOM_2601,THOM_2602	343.53	376.039	273.713	101.631	75.3848	52.0796	203.73	144.24	gi|440491864|gb|JH994038.1|:78585-79690	THOM_2602:RNA-3'-phosphate cyclase, THOM_2601:hypothetical protein
XLOC_001613	THOM_1726	187.934	203.605	222.683	187.149	201.459	217.579	203.401	14.6968	gi|440492778|gb|JH993971.1|:59408-60650	THOM_1726:RNA-binding protein (RRM superfamily)
XLOC_000645	THOM_2649	221.463	191.318	208.271	214.768	181.113	202.979	203.319	14.9803	gi|440491799|gb|JH994041.1|:23084-23924	THOM_2649:Triosephosphate isomerase
XLOC_001053	THOM_2250	249.139	195.1	201.265	216.862	175.86	177.669	202.649	27.4368	gi|440492227|gb|JH994021.1|:8160-9816	THOM_2250:Serine-threonine phosphatase 2B, catalytic subunit
XLOC_002340	THOM_4078	183.912	220.862	297.53	130.134	176.333	205.168	202.323	55.9318	gi|440493537|gb|JH993889.1|:13530-14295	THOM_4078: Histidyl-tRNA synthetase
XLOC_001978	THOM_1395	205.122	230.075	249.526	144.921	191.42	191.699	202.127	36.1459	gi|440493145|gb|JH993935.1|:210454-211100	THOM_1395:hypothetical protein
XLOC_003172	THOM_0215,THOM_0216	187.11	151.914	258.844	194.058	168.58	251.35	201.976	43.7652	gi|440494387|gb|JH993814.1|:17696-20434	THOM_0216:hypothetical protein, THOM_0215:hypothetical protein
XLOC_000629	THOM_2690	229.49	191.453	206.947	209.558	178.913	193.727	201.681	17.6033	gi|440491767|gb|JH994043.1|:39742-42403	THOM_2690:putative RNA-binding protein
XLOC_002736	THOM_0676	260.675	170.834	214.235	213.676	157.871	192.169	201.577	36.7234	gi|440493910|gb|JH993854.1|:86071-86689	THOM_0676:hypothetical protein
XLOC_001866	THOM_1441	0	0	0	286.134	553.88	369.095	201.518	237.162	gi|440493066|gb|JH993941.1|:5913-6033	THOM_1441:hypothetical protein
XLOC_000227	THOM_3078	193.191	246.298	178.414	186.485	231.666	172.706	201.46	30.2436	gi|440491352|gb|JH994088.1|:16542-17406	THOM_3078:Armadillo/beta-Catenin/plakoglobin
XLOC_002961	THOM_0304	184.559	218.223	186.572	193.61	225.793	199.385	201.357	17.0074	gi|440494176|gb|JH993832.1|:39316-39802	THOM_0304:putative Ubiquitin-conjugating enzyme/RWD-like protein
XLOC_000216	THOM_3094	165.144	239.783	227.85	158.936	219.855	196.571	201.357	33.6287	gi|440491329|gb|JH994091.1|:44656-45238	THOM_3094:putative Maf1 regulator protein
XLOC_003173	THOM_0219	235.243	185.613	159.985	255.351	197.717	173.764	201.279	36.872	gi|440494387|gb|JH993814.1|:26553-27366	THOM_0219:Serine/threonine protein kinase
XLOC_001799	THOM_1562	211.091	164.114	234.664	196.609	165.766	235.297	201.257	31.7247	gi|440492961|gb|JH993952.1|:81883-84568	THOM_1562:ATP-dependent RNA helicase
XLOC_000314	THOM_2990	174.312	224.243	244.592	150.234	181.647	231.557	201.097	37.5184	gi|440491438|gb|JH994077.1|:32880-33669	THOM_2990:hypothetical protein
XLOC_000814	THOM_2453	244.893	257.947	241.937	152.911	172.798	135.052	200.923	53.4835	gi|440491929|gb|JH994035.1|:24218-24584	THOM_2453:hypothetical protein
XLOC_001470	THOM_1842	193.881	199.663	207.121	187.657	203.53	212.994	200.808	9.14336	gi|440492645|gb|JH993981.1|:59111-60296	THOM_1842:Notchless-like WD40 repeat-containing protein
XLOC_001102	THOM_2201	200.174	190.82	191.31	206.98	208.189	204.322	200.299	7.66474	gi|440492279|gb|JH994014.1|:2354-3575	THOM_2201:hypothetical protein
XLOC_002372	THOM_1013	314.273	226.761	194.77	138.807	196.214	129.749	200.096	67.0759	gi|440493543|gb|JH993888.1|:36813-37186	THOM_1013:hypothetical protein
XLOC_002854	THOM_0527	233.791	200.514	176.091	218.625	193.709	176.545	199.879	23.0228	gi|440494054|gb|JH993845.1|:94221-95949	THOM_0527:Small Conductance Mechanosensitive Ion Channel (MscS) Family
XLOC_000924	THOM_2376	186.978	209.101	195.005	183.604	213.027	197.609	197.554	11.7107	gi|440492084|gb|JH994030.1|:21396-23991	THOM_2376:Adenosine monophosphate deaminase
XLOC_002927	THOM_0460	186.364	209.899	176.688	197.446	224.423	190.476	197.549	17.234	gi|440494141|gb|JH993838.1|:3896-4634	THOM_0460:Biotin holocarboxylase synthetase/biotin-protein ligase
XLOC_003293	THOM_0098	184.486	170.122	198.853	209.915	201.464	219.675	197.419	17.7892	gi|440494511|gb|JH993806.1|:29758-32957	THOM_0098:Diphthamide biosynthesis protein
XLOC_000172	THOM_3152	178.122	211.342	192.558	182.329	220.504	199.354	197.368	16.4573	gi|440491266|gb|JH994096.1|:63529-65293	THOM_3152:Pyruvate dehydrogenase E1, alpha subunit
XLOC_000100	THOM_3204	226.971	166.5	209.227	220.593	156.325	202.805	197.07	29.0612	gi|440491213|gb|JH994099.1|:10892-13052	THOM_3204:hypothetical protein
XLOC_000913	THOM_2399	243.661	188.994	172.266	233.856	182.192	158.899	196.645	34.2978	gi|440492066|gb|JH994031.1|:37965-38637	THOM_2399:Chromatin remodeling protein, contains PHD Zn-finger
XLOC_003018	THOM_0291,THOM_0292	178.198	467.45	47.86	76.5217	276.502	131.611	196.357	155.466	gi|440494176|gb|JH993832.1|:5793-6167	THOM_0292:hypothetical protein, THOM_0291:putative N-acetyltransferase
XLOC_002201	THOM_1164	225.663	178.281	231.818	188.584	153.166	196.567	195.68	29.5508	gi|440493390|gb|JH993910.1|:3937-6343	THOM_1164:mRNA cleavage and polyadenylation factor II complex, BRR5 (CPSF subunit)
XLOC_002059	THOM_1290	210.157	195.288	165.169	227.844	198.065	177.217	195.623	22.4577	gi|440493249|gb|JH993928.1|:41359-43159	THOM_1290:hypothetical protein
XLOC_002995	THOM_0383	143.789	237.334	202.622	142.993	244.467	200.684	195.315	43.946	gi|440494176|gb|JH993832.1|:197189-197984	THOM_0383:hypothetical protein
XLOC_000405	THOM_2892	230.586	176.685	160.63	247.313	181.673	174.506	195.232	34.9772	gi|440491546|gb|JH994065.1|:4767-5397	THOM_2892:Vacuolar H+-ATPase V1 sector, subunit D
XLOC_000414	THOM_2878	156.351	186.004	225.554	160.917	196.853	243.907	194.931	34.8286	gi|440491562|gb|JH994062.1|:12053-13178	THOM_2878:putative transporter
XLOC_000364	THOM_2939	250.122	185.678	0	371.446	359.511	0	194.459	165.753	gi|440491507|gb|JH994068.1|:39592-39727	THOM_2939:hypothetical protein
XLOC_001627	THOM_1698	168.481	200.584	200.207	172.506	213.062	209.135	193.996	18.9078	gi|440492818|gb|JH993968.1|:4435-5443	THOM_1698:hypothetical protein
XLOC_000714	THOM_2594	190.744	187.853	185.911	199.629	198.888	199.235	193.71	6.26575	gi|440491864|gb|JH994038.1|:60178-61861	THOM_2594:hypothetical protein
XLOC_002285	THOM_1088	164.809	178.896	225.791	167.629	185.562	239.527	193.702	31.3997	gi|440493482|gb|JH993898.1|:16319-17585	THOM_1088:hypothetical protein
XLOC_002111	THOM_1251	209.476	165.173	152.822	254.523	192.15	184.224	193.061	36.1189	gi|440493278|gb|JH993925.1|:40886-41408	THOM_1251:hypothetical protein
XLOC_000781	THOM_2478	193.231	174.12	197.231	196.076	184.611	211.52	192.798	12.6253	gi|440491929|gb|JH994035.1|:59362-60842	THOM_2478:RNA-binding protein required for biogenesis of the ribosomal 60S subunit
XLOC_002789	THOM_0614	150.935	181.427	197.918	184.592	234.812	206.932	192.769	28.0724	gi|440493987|gb|JH993849.1|:39468-39876	THOM_0614:Protein involved in DNA repair
XLOC_002800	THOM_0589	187.979	184.007	190.509	189.161	208.433	196.039	192.688	8.64704	gi|440494012|gb|JH993848.1|:187-1228	THOM_0589:DNA replication licensing factor, MCM6 component
XLOC_002209	THOM_1155	228.715	143.062	226.887	211.09	130.32	213.465	192.256	43.7932	gi|440493401|gb|JH993908.1|:5083-8407	THOM_1155:SNF2 family DNA-dependent ATPase
XLOC_001696	THOM_1623	224.38	167.498	207.603	207.174	145.792	200.263	192.118	29.4139	gi|440492881|gb|JH993964.1|:41044-44260	THOM_1623:putative Zinc finger, SWIM-type, Zinc finger, PMZ-type protein
XLOC_001204	THOM_2093	186.904	190.415	192.899	186.834	196.069	199.003	192.021	4.93099	gi|440492388|gb|JH994003.1|:3571-5203	THOM_2093:hypothetical protein
XLOC_001590	THOM_1710,THOM_1711	147.915	233.435	245.962	127.947	193.629	200.967	191.643	46.3839	gi|440492778|gb|JH993971.1|:29453-31116	THOM_1711:hypothetical protein, THOM_1710:ATP-binding Cassette (ABC) Superfamily
XLOC_001620	THOM_1737	199.049	181.119	170.01	221.699	208.979	165.785	191.107	22.3804	gi|440492778|gb|JH993971.1|:105984-106326	THOM_1737:Small nuclear ribonucleoprotein (snRNP) SMF
XLOC_001576	THOM_1751	218.082	187.985	136.727	234.224	211.28	149.202	189.583	39.2497	gi|440492761|gb|JH993973.1|:16483-17545	THOM_1751:Replication factor C, subunit RFC3
XLOC_000652	THOM_2670	186.376	229.96	165.923	178.358	206.572	167.559	189.125	24.895	gi|440491799|gb|JH994041.1|:61748-62855	THOM_2670:Spindle pole body protein
XLOC_002298	THOM_1070	278.437	193.431	194.269	183.143	136.135	146.996	188.735	50.2778	gi|440493495|gb|JH993895.1|:22289-22769	THOM_1070:hypothetical protein
XLOC_003059	THOM_0377	106.028	189.501	146.437	154.035	270.343	264.929	188.546	66.7824	gi|440494176|gb|JH993832.1|:180043-180376	THOM_0377:putative DNA repair protein, Swi5 protein
XLOC_001642	THOM_1675	180.324	164.309	199.873	183.683	187.501	210.431	187.687	16.0162	gi|440492825|gb|JH993966.1|:30314-31583	THOM_1675:Nucleolar GTPase
XLOC_000758	THOM_2553	276.648	147.216	143.297	272.213	139.052	146.308	187.456	67.4453	gi|440491917|gb|JH994036.1|:24728-25289	THOM_2553:hypothetical protein
XLOC_000380	THOM_2908	207.513	240.231	237.487	134.281	149.991	149.613	186.519	47.6416	gi|440491531|gb|JH994066.1|:19444-20003	THOM_2908:hypothetical protein
XLOC_003334	THOM_0043	152.209	183.502	204.64	163.097	196.158	218.701	186.385	25.2655	gi|440494576|gb|JH993801.1|:3222-7169	THOM_0043:Transketolase
XLOC_003322	THOM_0068	205.698	199.117	190.102	171.829	178.381	172.941	186.345	14.1816	gi|440494555|gb|JH993804.1|:5285-6020	THOM_0068:hypothetical protein
XLOC_001923	THOM_1408	568.261	180.888	169.551	94.0573	104.755	0	186.252	198.025	gi|440493125|gb|JH993937.1|:11930-12483	THOM_1408:hypothetical protein
XLOC_000253	THOM_3042,THOM_3043	205.574	168.65	234.534	161.654	135.136	211.959	186.251	37.1297	gi|440491387|gb|JH994082.1|:13023-16156	THOM_3043:hypothetical protein, THOM_3042:hypothetical protein
XLOC_001158	THOM_2150	156.908	161.681	184.492	183.465	200.19	229.519	186.042	26.6147	gi|440492316|gb|JH994008.1|:37206-40627	THOM_2150:P-type ATPase (P-ATPase) Superfamily
XLOC_002811	THOM_0581,THOM_0583	259.615	201.304	249.896	106.148	132.228	166.494	185.947	62.2645	gi|440494015|gb|JH993847.1|:13542-19977	THOM_0583:Cdc4, F-box and WD-40 protein, THOM_0581:hypothetical protein
XLOC_000117	THOM_3173	211.733	166.391	197.66	196.921	153.402	188.904	185.835	21.7845	gi|440491226|gb|JH994098.1|:16011-17346	THOM_3173:hypothetical protein
XLOC_001895	THOM_1464,THOM_1465	188.736	149.301	143.382	242.171	224.421	160.689	184.783	41.07	gi|440493066|gb|JH993941.1|:56051-59284	THOM_1465:FYVE finger containing protein, THOM_1464:hypothetical protein
XLOC_001166	THOM_2165	187.032	148.858	195.178	200.778	165.278	210.965	184.681	23.3471	gi|440492316|gb|JH994008.1|:82195-84376	THOM_2165:Protein involved in plasmid maintenance/nuclear protein involved in lipid metabolism
XLOC_000154	THOM_3143	185.983	177.632	175.275	195.932	181.336	188.35	184.085	7.60208	gi|440491266|gb|JH994096.1|:34996-36226	THOM_3143:S-adenosylmethionine synthetase
XLOC_000127	THOM_3194	184.389	184.614	183.616	185.023	182.102	181.494	183.54	1.43759	gi|440491226|gb|JH994098.1|:70730-72365	THOM_3194:Nuclear pore complex, Nup98 component (sc Nup145/Nup100/Nup116)
XLOC_002038	THOM_1309	213.518	171.545	212.447	168.844	137.998	195.022	183.229	29.324	gi|440493236|gb|JH993930.1|:14961-16392	THOM_1309:Replication factor C, subunit RFC1 (large subunit)
XLOC_001310	THOM_1992	171.403	192.599	192.941	164.502	187.065	188.707	182.869	11.9718	gi|440492491|gb|JH993996.1|:25029-27465	THOM_1992:putative WD40/YVTN repeat-like-containing domain, WD40 repeat protein
XLOC_000658	THOM_2653	215.645	153.359	153.793	230.106	174.269	166.105	182.213	32.7849	gi|440491799|gb|JH994041.1|:32351-32957	THOM_2653:Mismatch repair ATPase MSH2 (MutS family)
XLOC_002625	THOM_0767,THOM_0768	165.867	150.73	183.85	199.413	176.654	215.216	181.955	23.1369	gi|440493821|gb|JH993858.1|:15485-18505	THOM_0767:hypothetical protein, THOM_0768:hypothetical protein
XLOC_002698	THOM_0705	212.077	179.976	164.62	204.34	175.639	154.767	181.903	22.3244	gi|440493892|gb|JH993855.1|:27613-28177	THOM_0705:Polyadenylation factor I complex, subunit, Yth1 (CPSF subunit)
XLOC_000413	THOM_2875,THOM_2876	213.022	184.973	147.833	198.543	203.929	141.121	181.57	30.2097	gi|440491562|gb|JH994062.1|:8832-9478	THOM_2875:hypothetical protein, THOM_2876:U3 small nucleolar ribonucleoprotein (snoRNP) component
XLOC_000701	THOM_2616	122.444	137.005	187.652	136.377	228.792	273.651	180.987	60.4452	gi|440491855|gb|JH994039.1|:22176-22377	THOM_2616:hypothetical protein
XLOC_000185	THOM_3105	166.705	198.716	182.662	153.11	204.371	178.834	180.733	19.2317	gi|440491300|gb|JH994095.1|:5009-6398	THOM_3105:hypothetical protein
XLOC_001998	THOM_1357	187.3	132.199	145.359	220.351	197.883	198.211	180.217	34.1104	gi|440493145|gb|JH993935.1|:113353-114826	THOM_1357:tRNA uracil-5-methyltransferase, tRNA-modifying enzyme
XLOC_003054	THOM_0371	210.446	103.855	126.949	322.031	166.059	147.516	179.476	78.6895	gi|440494176|gb|JH993832.1|:168854-171380	THOM_0371:Ferredoxin
XLOC_000999	THOM_2324	199.926	184.548	181.111	176.091	165.203	167.456	179.056	12.6901	gi|440492152|gb|JH994025.1|:57053-57983	THOM_2324:Replication factor C, subunit RFC2
XLOC_001004	THOM_2301	178.734	219.653	185.789	145.41	180.949	160.775	178.552	25.147	gi|440492172|gb|JH994024.1|:17160-17754	THOM_2301:hypothetical protein
XLOC_000844	THOM_2506	184.217	214.567	149.552	183.478	200.115	139.121	178.508	29.0317	gi|440491929|gb|JH994035.1|:117291-117952	THOM_2506:Exosomal 3'-5' exoribonuclease complex, subunit Rrp46
XLOC_003141	THOM_0250	171.679	149.646	215.726	176.6	147.114	208.427	178.199	28.805	gi|440494367|gb|JH993817.1|:9311-10070	THOM_0250:Exopolyphosphatase
XLOC_002532	THOM_0864	225.1	141.589	203.486	196.297	135.438	166.3	178.035	35.9914	gi|440493725|gb|JH993866.1|:19817-20717	THOM_0864:protein kinase of the PI-3 kinase family
XLOC_000813	THOM_2445	187.912	179.443	151.444	193.196	186.157	162.449	176.767	16.3445	gi|440491929|gb|JH994035.1|:4931-5765	THOM_2445:hypothetical protein
XLOC_000501	THOM_2814	110.445	227.836	243.738	93.4898	198.117	186.184	176.635	61.5975	gi|440491639|gb|JH994055.1|:26929-27268	THOM_2814:RNA polymerase II subunit 9
XLOC_001239	THOM_2041	170.035	163.24	176.516	181.456	173.239	193.92	176.401	10.5472	gi|440492427|gb|JH993998.1|:16320-17292	THOM_2041:Serine/threonine specific protein phosphatase PP1, catalytic subunit
XLOC_002385	THOM_0995	185.943	183.638	177.756	170.461	155.835	184.036	176.278	11.504	gi|440493580|gb|JH993887.1|:18922-20401	THOM_0995:WD40-repeat-containing subunit of the 18S rRNA processing complex
XLOC_000026	THOM_3257,THOM_3258	267.376	193.142	282.553	128.381	95.3987	90.1659	176.169	85.004	gi|440491146|gb|JH994102.1|:2013-5224	THOM_3258:putative DNA-dependent ATPase MCM protein, THOM_3257:putative DNA-dependent ATPase MCM, Nucleic acid-binding, OB-fold, ATPase, AAA+ type, core protein
XLOC_000290	THOM_3027,THOM_3028,THOM_3029	89.369	66.6489	318.776	76.8092	162.477	341.173	175.876	124.219	gi|440491405|gb|JH994079.1|:50524-51017	THOM_3029:hypothetical protein, THOM_3028:hypothetical protein, THOM_3027:hypothetical protein
XLOC_000687	THOM_2632	201.663	199.91	147.743	184.232	183.686	132.388	174.937	28.4633	gi|440491830|gb|JH994040.1|:28704-29175	THOM_2632:hypothetical protein
XLOC_002026	THOM_1314	200.083	92.3693	197.199	212.535	108.645	233.048	173.98	58.5235	gi|440493227|gb|JH993932.1|:4524-5712	THOM_1314:hypothetical protein
XLOC_000623	THOM_2682	140.298	227.347	196.192	111.41	196.056	171.709	173.835	42.1504	gi|440491767|gb|JH994043.1|:19951-21559	THOM_2682:DNA helicase, TBP-interacting protein
XLOC_001877	THOM_1439	407.623	263.255	147.35	24.541	104.511	94.9692	173.708	139.046	gi|440493066|gb|JH993941.1|:4877-5120	THOM_1439:hypothetical protein
XLOC_002181	THOM_1183	159.491	144.282	210.27	159.508	146.624	216.659	172.806	32.1866	gi|440493373|gb|JH993913.1|:13682-18857	THOM_1183:hypothetical protein
XLOC_002257	THOM_1109	207.657	173.341	124.405	185.03	188.039	155.803	172.379	29.0758	gi|440493452|gb|JH993902.1|:3539-3917	THOM_1109:hypothetical protein
XLOC_002544	THOM_0853,THOM_0854	235.01	148.441	291.469	115.772	75.2116	163.725	171.605	79.2405	gi|440493741|gb|JH993863.1|:15751-18087	THOM_0854:hypothetical protein, THOM_0853:hypothetical protein
XLOC_001402	THOM_1878	157.645	173.073	149.099	180.086	195.652	170.354	170.985	16.4499	gi|440492590|gb|JH993985.1|:11984-13391	THOM_1878:putative Exocyst complex, component Exoc1 protein
XLOC_002090	THOM_1249	210.312	187.736	98.6677	227.074	205.434	96.6094	170.972	58.1746	gi|440493278|gb|JH993925.1|:38297-38783	THOM_1249:putative Heme NO binding protein
XLOC_000611	THOM_2680	169.188	204.475	123.994	221.999	189.882	115.434	170.829	43.3088	gi|440491767|gb|JH994043.1|:15356-15821	THOM_2680:putative transporter
XLOC_001634	THOM_1656	170.058	187.134	153.666	168.665	187.165	155.904	170.432	14.5215	gi|440492825|gb|JH993966.1|:285-1239	THOM_1656:Thioredoxin reductase
XLOC_002163	THOM_1213	135.647	183.334	224.243	113.143	164.721	199.841	170.155	41.1124	gi|440493343|gb|JH993918.1|:43626-44829	THOM_1213:Choline Transporter-like (CTL) Family
XLOC_001506	THOM_1815	73.5084	426.196	350.724	20.2041	128.562	21.0113	170.034	175.477	gi|440492694|gb|JH993980.1|:23119-26207	THOM_1815:hypothetical protein
XLOC_002710	THOM_0682	142.631	185.346	138.777	171.883	216.773	163.49	169.817	28.9582	gi|440493910|gb|JH993854.1|:99499-100222	THOM_0682:hypothetical protein
XLOC_001999	THOM_1358	245.18	199.506	192.9	142.564	107.277	131.233	169.777	51.452	gi|440493145|gb|JH993935.1|:114939-115479	THOM_1358:hypothetical protein
XLOC_001753	THOM_1576	121.035	207.873	217.922	102.217	181.234	184.723	169.167	47.0357	gi|440492947|gb|JH993954.1|:5118-5778	THOM_1576:hypothetical protein
XLOC_002246	THOM_1120	474.51	0	0	198.119	0	341.269	168.983	204.716	gi|440493440|gb|JH993904.1|:104-2524	THOM_1120:hypothetical protein
XLOC_003392	THOM_0020	122.446	80.4352	96.1543	256.23	233.597	223.901	168.794	77.6057	gi|440494608|gb|JH993798.1|:51516-51882	THOM_0020:hypothetical protein
XLOC_001233	THOM_2073	197.323	185.136	154.704	184.285	164.888	125.608	168.657	26.0754	gi|440492419|gb|JH993999.1|:7012-7866	THOM_2073:putative Zinc finger protein
XLOC_002676	THOM_0711	198.033	161.204	134.779	210.808	160.205	144.358	168.231	30.0124	gi|440493883|gb|JH993856.1|:11958-12855	THOM_0711:ubiquitin---protein ligase
XLOC_002413	THOM_0972	174.133	147.665	163.317	182.123	162.994	178.992	168.204	12.7918	gi|440493598|gb|JH993885.1|:29220-29709	THOM_0972:hypothetical protein
XLOC_001115	THOM_2184	136.96	140.443	154.388	183.747	194.174	198.761	168.079	27.5224	gi|440492294|gb|JH994010.1|:11167-11956	THOM_2184:hypothetical protein
XLOC_002659	THOM_0727	195.523	228.622	175.617	139.004	152.476	115.553	167.799	40.7989	gi|440493843|gb|JH993857.1|:23001-23496	THOM_0727:Transcription initiation factor IIF, auxiliary subunit
XLOC_002002	THOM_1365	157.896	140.919	198.098	159.016	144.41	202.834	167.196	26.7884	gi|440493145|gb|JH993935.1|:131339-133835	THOM_1365:hypothetical protein
XLOC_001172	THOM_4191,THOM_4192	183.102	147.914	232.457	141.775	128.353	164.124	166.287	37.5321	gi|440492316|gb|JH994008.1|:40984-41808	THOM_4191: Possible Cation Transporting P-Type ATPase, THOM_4192:hypothetical protein
XLOC_003394	THOM_0022	177.083	156.954	162.129	181.581	154.334	164.229	166.052	10.9693	gi|440494608|gb|JH993798.1|:53282-54134	THOM_0022:putative Heat shock protein DnaJ,, Zinc finger, C2H2-like protein
XLOC_000145	THOM_3131	178.302	144.646	198.312	164.091	128.358	181.636	165.891	25.7541	gi|440491266|gb|JH994096.1|:12118-13126	THOM_3131:Splicing factor 3b, subunit 2
XLOC_000785	THOM_2482	184.127	184.015	144.838	163.943	177.529	137.343	165.299	20.28	gi|440491929|gb|JH994035.1|:69916-71239	THOM_2482:Protein involved in the nuclear export of pre-ribosomes
XLOC_001530	THOM_1772	166.272	172.517	161.017	156.501	167.125	165.988	164.903	5.50738	gi|440492718|gb|JH993974.1|:38011-39253	THOM_1772:Microtubule-associated protein essential for anaphase spindle elongation
XLOC_000382	THOM_2914	187.074	194.025	180.838	135.478	149.384	140.102	164.483	25.746	gi|440491531|gb|JH994066.1|:46143-47136	THOM_2914:Rab6 GTPase activator GAPCenA, TBC domain protein
XLOC_002745	NA	64.4364	158.788	170.164	96.2357	236.174	256.693	163.749	75.327	gi|440493910|gb|JH993854.1|:57282-57900
XLOC_002040	THOM_1299	140.948	165.581	171.854	147.883	179.31	176.435	163.668	15.7715	gi|440493243|gb|JH993929.1|:5361-7219	THOM_1299:E3 ubiquitin ligase
XLOC_000574	THOM_2711	183.347	145.255	161.942	179.992	145.334	164.253	163.354	16.3196	gi|440491729|gb|JH994045.1|:12200-13634	THOM_2711:hypothetical protein
XLOC_000754	THOM_2547	0	61.8928	0	92.8614	503.316	319.429	162.917	204.238	gi|440491917|gb|JH994036.1|:8499-8634	THOM_2547:putative transposable element encoded protein
XLOC_003031	THOM_0318	186.767	137.119	163.813	182.197	139.392	167.979	162.878	20.9089	gi|440494176|gb|JH993832.1|:70627-72783	THOM_0318:GTP-binding protein DRG2 (ODN superfamily)
XLOC_000684	THOM_2628	147.001	192.514	155.106	150.63	183.682	143.929	162.144	20.637	gi|440491830|gb|JH994040.1|:21028-22162	THOM_2628:Anaphase promoting complex, Cdc20, Cdh1, and Ama1 subunits
XLOC_002616	THOM_0761	80.819	183.626	155.907	135.024	230.543	184.593	161.752	51.0511	gi|440493821|gb|JH993858.1|:5206-5800	THOM_0761:putative transporter
XLOC_001295	THOM_2022	169.871	197.705	160.08	134.786	167.659	138.821	161.487	23.0165	gi|440492462|gb|JH993997.1|:30207-32414	THOM_2022:Exosomal 3'-5' exoribonuclease complex, subunit Rrp41
XLOC_001378	THOM_1948	111.692	240.285	171.992	76.3869	212.926	153.902	161.197	61.2275	gi|440492544|gb|JH993988.1|:37712-38225	THOM_1948:putative RNA-binding protein with PUA domain
XLOC_001574	THOM_1747	145.815	148.036	147.155	163.25	172.665	183.084	160.001	15.5768	gi|440492761|gb|JH993973.1|:9687-10695	THOM_1747:Vacuolar H+-ATPase V1 sector, subunit B
XLOC_002395	THOM_0982,THOM_0983	130.701	173.902	159.887	138.089	184.936	170.722	159.706	21.2981	gi|440493592|gb|JH993886.1|:3654-6068	THOM_0983:putative DENN protein, THOM_0982:hypothetical protein
XLOC_000994	THOM_2315	151.015	181.197	124.771	162.332	196.869	141.281	159.577	26.4016	gi|440492152|gb|JH994025.1|:31863-32412	THOM_2315:Acetyltransferase, (GNAT) family
XLOC_002816	THOM_0558	176.855	142.42	158.768	177.2	141.459	159.472	159.362	15.6979	gi|440494029|gb|JH993846.1|:10296-12966	THOM_0558:Mismatch repair ATPase MSH6 (MutS family)
XLOC_001707	THOM_1612	187.34	135.161	219.587	144.02	97.9039	172.124	159.356	42.8272	gi|440492881|gb|JH993964.1|:12737-14220	THOM_1612:hypothetical protein
XLOC_003348	THOM_0055	154.496	144.752	175.086	153.529	147.44	180.056	159.226	14.7558	gi|440494576|gb|JH993801.1|:38339-41831	THOM_0055:Rho-associated, coiled-coil containing protein kinase
XLOC_003239	THOM_0139	179.806	134.821	184.7	162.796	128.013	165.036	159.195	23.1897	gi|440494471|gb|JH993810.1|:5637-8517	THOM_0139:Transcription elongation factor SPT6
XLOC_003202	THOM_0204	160.751	156.389	143.299	158.433	178.859	156.432	159.027	11.4691	gi|440494417|gb|JH993813.1|:25481-27458	THOM_0204:hypothetical protein
XLOC_001718	THOM_1633	164.694	219.832	127.84	148.495	175.851	116.432	158.857	37.1756	gi|440492881|gb|JH993964.1|:58604-58961	THOM_1633:DNA-directed RNA polymerase, subunit L
XLOC_003003	THOM_0399,THOM_0400	162.089	169.986	162.409	160.222	147.044	151.036	158.798	8.36031	gi|440494176|gb|JH993832.1|:231796-233384	THOM_0399:Negative regulator of transcription, THOM_0400:hypothetical protein
XLOC_001243	THOM_2048	216.085	139.414	156.727	201.742	104.139	133.922	158.672	42.6904	gi|440492427|gb|JH993998.1|:36133-36910	THOM_2048:hypothetical protein
XLOC_000964	THOM_2363	149.204	175.49	172.797	128.099	163.524	162.263	158.563	17.5675	gi|440492109|gb|JH994028.1|:41069-41663	THOM_2363:hypothetical protein
XLOC_000013	THOM_3287	157.217	166.078	189.324	116.33	149.807	170.593	158.225	24.531	gi|440491125|gb|JH994105.1|:25748-26504	THOM_3287:D-ribulose-5-phosphate 3-epimerase
XLOC_001571	THOM_1754	149.186	160.395	159.911	153.768	159.008	165.076	157.891	5.58567	gi|440492761|gb|JH993973.1|:21392-23618	THOM_1754:Karyopherin (importin) beta 1
XLOC_001437	THOM_1904	171.156	150.105	150.796	176.918	147.606	150.373	157.826	12.7375	gi|440492590|gb|JH993985.1|:79342-80533	THOM_1904:hypothetical protein
XLOC_002851	THOM_0520	166.389	96.904	210.608	162.314	97.9874	212.71	157.819	51.3494	gi|440494054|gb|JH993845.1|:76830-79743	THOM_0520:putative CAP domain protein
XLOC_002772	THOM_0625	113.74	136.891	205.34	125.618	143.014	219.716	157.387	44.103	gi|440493968|gb|JH993851.1|:22176-23652	THOM_0625:Thioredoxin/protein disulfide isomerase
XLOC_003071	THOM_0402	155.395	173.376	157.987	144.076	161.541	150.449	157.137	10.0217	gi|440494176|gb|JH993832.1|:237295-238222	THOM_0402:Polycomb enhancer protein, EPC
XLOC_002992	THOM_0376	71.5454	83.9635	59.8076	284.596	273.249	166.424	156.598	101.947	gi|440494176|gb|JH993832.1|:178371-178620	THOM_0376:hypothetical protein
XLOC_002524	THOM_0859	143.353	165.363	155.863	151.318	165.647	157.947	156.582	8.5367	gi|440493725|gb|JH993866.1|:9482-10334	THOM_0859:Phosphotyrosyl phosphatase activator
XLOC_001379	THOM_1950	153.906	143.989	151.514	146.763	157.333	185.672	156.53	15.064	gi|440492544|gb|JH993988.1|:44403-46788	THOM_1950:Actin-related protein
XLOC_002259	THOM_1113	196.257	150.343	180.065	161.277	113.524	131.815	155.547	30.4877	gi|440493452|gb|JH993902.1|:12893-13604	THOM_1113:hypothetical protein
XLOC_002951	THOM_0442	145.345	158.275	169.783	143.956	158.419	157.353	155.522	9.59212	gi|440494168|gb|JH993835.1|:5479-6967	THOM_0442:Nuclear pore complex, rNpl4 component (sc Npl4)
XLOC_000954	THOM_2358	156.131	193.893	184.121	110.239	146.671	140.199	155.209	30.508	gi|440492109|gb|JH994028.1|:33809-34448	THOM_2358:hypothetical protein
XLOC_003135	THOM_0256	122.75	148.875	230.876	17.0898	172.024	235.145	154.46	80.7035	gi|440494360|gb|JH993818.1|:2475-2694	THOM_0256:Cyclin-dependent protein kinase CDC28, regulatory subunit CKS1
XLOC_000018	THOM_3283	104.936	189.727	155.801	108.155	199.905	160.516	153.173	39.8355	gi|440491125|gb|JH994105.1|:17958-18549	THOM_3283:putative Mad3/BUB1 like region 1 protein
XLOC_000359	THOM_2926	105.402	189.719	149.582	111.936	208.224	153.782	153.107	40.895	gi|440491507|gb|JH994068.1|:9359-10058	THOM_2926:ER lumen protein retaining receptor
XLOC_002046	THOM_1275	161.904	110.753	174.404	167.5	116.356	185.018	152.656	31.304	gi|440493249|gb|JH993928.1|:5075-7127	THOM_1275:putative Kinesin, motor domain protein
XLOC_003288	THOM_0118	144.294	142.399	127.542	169.935	177.48	150.669	152.053	18.5602	gi|440494511|gb|JH993806.1|:94023-94740	THOM_0118:hypothetical protein
XLOC_000080	THOM_3232	140.154	166.11	148.677	136.019	173.883	144.448	151.548	15.1032	gi|440491166|gb|JH994100.1|:79318-80263	THOM_3232:Casein kinase II, alpha subunit
XLOC_001427	THOM_1888	139.975	103.033	125.886	157.528	185.207	196.659	151.381	35.6362	gi|440492590|gb|JH993985.1|:36330-38324	THOM_1888:hypothetical protein
XLOC_002907	THOM_0489	130.851	146.715	154.424	137.168	175.908	162.194	151.21	16.5701	gi|440494112|gb|JH993844.1|:14996-15356	THOM_0489:putative snRNP core protein
XLOC_001787	THOM_1528	141.151	160.453	147.661	139.246	166.248	150.649	150.901	10.6605	gi|440492961|gb|JH993952.1|:15972-16929	THOM_1528:Lysophosphatidic acid acyltransferase LPAAT
XLOC_001965	THOM_1372	161.718	169.552	151.551	140.362	151.141	131.029	150.892	13.9378	gi|440493145|gb|JH993935.1|:151485-153527	THOM_1372:hypothetical protein
XLOC_002856	THOM_0530	162.991	339.621	308.357	19.1093	66.5833	8.21664	150.813	145.183	gi|440494054|gb|JH993845.1|:99368-99831	THOM_0530:hypothetical protein
XLOC_000140	THOM_3166	214.263	118.238	136.465	207.394	103.39	124.601	150.725	47.8127	gi|440491254|gb|JH994097.1|:11237-11678	THOM_3166:Ubiquitin conjugating enzyme
XLOC_000840	THOM_2502	149.404	151.906	146.525	151.723	153.269	151.052	150.647	2.37982	gi|440491929|gb|JH994035.1|:108423-109872	THOM_2502:putative metal-dependent hydrolase (beta-lactamase superfamily)
XLOC_000276	THOM_3020	83.3779	106.715	72.6785	220.951	201.479	218.593	150.632	70.253	gi|440491405|gb|JH994079.1|:43877-44418	THOM_3020:hypothetical protein
XLOC_001638	THOM_1666	178.599	113.367	155.072	179.234	113.197	164.059	150.588	30.2994	gi|440492825|gb|JH993966.1|:13805-17003	THOM_1666:hypothetical protein
XLOC_001033	THOM_2256	192.709	149.337	141.723	171.727	136.611	110.341	150.408	28.6921	gi|440492186|gb|JH994023.1|:2092-3769	THOM_2256:Structure-specific endonuclease ERCC1-XPF, ERCC1 component
XLOC_001503	THOM_4175	19.7371	29.4478	49.497	351.729	221.278	226.855	149.757	136.59	gi|440492645|gb|JH993981.1|:134728-134931	THOM_4175:hypothetical protein
XLOC_002848	THOM_0513	149.43	138.789	157.15	155.696	138.569	158.517	149.692	9.07982	gi|440494054|gb|JH993845.1|:50379-51434	THOM_0513:Casein kinase (serine/threonine/tyrosine protein kinase)
XLOC_000247	THOM_3057	144.329	148.065	151.258	148.424	149.438	155.777	149.548	3.80624	gi|440491372|gb|JH994083.1|:15719-17351	THOM_3057:Molecular chaperones mortalin/PBP74/GRP75, HSP70 superfamily
XLOC_001411	THOM_1900	141.73	157.404	164.75	128.726	151.082	152.066	149.293	12.6158	gi|440492590|gb|JH993985.1|:68468-69671	THOM_1900:Vacuolar H+-ATPase V1 sector, subunit H
XLOC_000683	THOM_2625	146.271	129.882	161.159	153.129	130.157	172.279	148.813	16.9387	gi|440491830|gb|JH994040.1|:13094-14474	THOM_2625:Glycine/serine hydroxymethyltransferase
XLOC_002795	THOM_0600	162.171	136.954	135.565	160.556	137.268	158.207	148.453	13.0632	gi|440493987|gb|JH993849.1|:16894-17299	THOM_0600:hypothetical protein
XLOC_000965	THOM_2364	144.709	163.644	124.07	152.911	163.198	142.16	148.449	14.9413	gi|440492109|gb|JH994028.1|:44333-44699	THOM_2364:Component of the U4/U6.U5 snRNP/mitosis protein DIM1
XLOC_002305	THOM_1072,THOM_1073	114.067	144.591	161.594	134.879	160.198	174.409	148.29	21.752	gi|440493495|gb|JH993895.1|:26060-27834	THOM_1072:putative U3 small nucleolar RNA-associated protein 15, THOM_1073:putative WD40/YVTN repeat-like-containing domain, WD40 repeat protein
XLOC_000852	THOM_2522	144.384	151.755	143.327	145.738	151.756	151.259	148.036	3.97114	gi|440491929|gb|JH994035.1|:145974-146310	THOM_2522:hypothetical protein
XLOC_002490	THOM_0893	154.413	243.502	107.566	76.4374	214.546	90.383	147.808	68.7979	gi|440493688|gb|JH993870.1|:13800-14064	THOM_0893:hypothetical protein
XLOC_002566	THOM_0813	197.509	135.194	119.384	192.909	131.025	107.686	147.285	38.3696	gi|440493770|gb|JH993860.1|:11206-11809	THOM_0813:GTP-binding ADP-ribosylation factor-like protein
XLOC_002899	THOM_4028,THOM_4029	112.156	139.09	174.332	117.735	151.113	188.767	147.199	30.4674	gi|440494054|gb|JH993845.1|:102124-104025	THOM_4028:hypothetical protein,THOM_4029:hypothetical protein
XLOC_002647	THOM_0749	149.883	131.676	136.94	171.172	143.825	148.818	147.052	13.7259	gi|440493843|gb|JH993857.1|:76254-77898	THOM_0749:hypothetical protein
XLOC_003011	THOM_0421	152.016	140.881	144.274	153.783	146.082	144.728	146.961	4.9404	gi|440494176|gb|JH993832.1|:269875-272740	THOM_0421:putative LRR containing protein
XLOC_003235	THOM_0168	171.875	179.175	128.311	141.897	151.124	107.329	146.619	26.9044	gi|440494454|gb|JH993811.1|:23198-25948	THOM_0168:hypothetical protein
XLOC_001358	THOM_1945	128.781	151.482	162.003	130.903	147.723	158.678	146.595	13.9437	gi|440492544|gb|JH993988.1|:30850-32026	THOM_1945:Translation initiation factor 2B, gamma subunit (eIF-2Bgamma/GCD1)
XLOC_000422	THOM_2882	90.3148	149.95	182.986	104.002	151.816	197.936	146.167	42.3775	gi|440491562|gb|JH994062.1|:24252-24852	THOM_2882:putative transporter
XLOC_002660	THOM_0728	131.368	148.182	162.6	126.107	142.711	165.452	146.07	15.9957	gi|440493843|gb|JH993857.1|:24390-25431	THOM_0728:putative RING-containing E3 ubiquitin ligase
XLOC_000165	THOM_3135	161.953	143.981	138.836	144.49	146.083	139.293	145.773	8.44817	gi|440491266|gb|JH994096.1|:17819-18758	THOM_3135:Cation Diffusion Facilitator (CDF) Family
XLOC_000855	THOM_2533	160.431	142.507	122.667	169.539	150.634	125.343	145.187	18.7786	gi|440491929|gb|JH994035.1|:178687-180001	THOM_2533:hypothetical protein
XLOC_001312	THOM_1997	132.351	141.676	127.27	152.23	164.87	152.454	145.142	14.0565	gi|440492491|gb|JH993996.1|:40637-41543	THOM_1997:putative Rho GTPase-activating protein domain, Rho GTPase activation protein
XLOC_000768	THOM_2448	157.244	123.079	141.086	169.3	127.472	152.62	145.133	17.8966	gi|440491929|gb|JH994035.1|:14146-14929	THOM_2448:SNARE protein TLG2/Syntaxin 16
XLOC_000219	THOM_3098	64.2814	174.073	107.471	161.092	194.029	169.317	145.044	49.0372	gi|440491329|gb|JH994091.1|:51508-51778	THOM_3098:hypothetical protein
XLOC_003131	THOM_0262	146.199	118.179	170.908	143.032	118.556	172.681	144.926	23.9223	gi|440494357|gb|JH993819.1|:3488-7399	THOM_0262:putative helicase, DEAD-box superfamily
XLOC_000681	THOM_2623	134.482	146.341	152.839	133.797	142.041	157.756	144.543	9.69123	gi|440491830|gb|JH994040.1|:10599-11607	THOM_2623:5'-3' exonuclease
XLOC_001001	THOM_2297	136.819	161.466	110.405	155.031	181.423	121.2	144.391	26.5569	gi|440492172|gb|JH994024.1|:8119-9091	THOM_2297:hypothetical protein
XLOC_001640	THOM_1672	145.492	112.99	121.623	183.863	152.82	148.288	144.179	25.0983	gi|440492825|gb|JH993966.1|:25524-26379	THOM_1672:putative Actin-binding FH2 protein
XLOC_001883	THOM_1449	118.765	115.606	114.266	167.222	175.86	169.56	143.547	30.1116	gi|440493066|gb|JH993941.1|:25147-25621	THOM_1449:Haloacid dehalogenase-like hydrolase
XLOC_002034	THOM_1304	148.619	119.591	158.31	159.944	122.221	151.96	143.441	17.9551	gi|440493236|gb|JH993930.1|:6448-7621	THOM_1304:Putative arsenite-translocating ATPase
XLOC_001321	THOM_1994	138.407	173.375	166.318	95.3845	148.458	136.711	143.109	27.6549	gi|440492491|gb|JH993996.1|:31708-32614	THOM_1994:Serine/threonine protein phosphatase 2A, catalytic subunit
XLOC_000984	THOM_2309	161.567	126.243	155.218	154.437	117.5	143.203	143.028	17.6403	gi|440492152|gb|JH994025.1|:14642-15854	THOM_2309:hypothetical protein
XLOC_001710	THOM_1620	132.679	143.31	150.117	133.686	142.097	154.863	142.792	8.77847	gi|440492881|gb|JH993964.1|:26234-28409	THOM_1620:AAA+-type ATPase
XLOC_001469	THOM_1837	143.318	154.712	128.5	142.891	148.517	136.165	142.351	9.18866	gi|440492645|gb|JH993981.1|:45540-46269	THOM_1837:hypothetical protein
XLOC_000505	THOM_2802	134.906	153.525	113.59	145.902	175.359	130.152	142.239	21.2526	gi|440491639|gb|JH994055.1|:4280-5105	THOM_2802:Diphthine synthase
XLOC_000713	THOM_2591	157.972	139.868	132.055	154.835	137.326	130.731	142.131	11.5933	gi|440491864|gb|JH994038.1|:54955-55639	THOM_2591:Serine/threonine protein kinase
XLOC_002861	THOM_0543	114.784	123.959	151.391	142.051	131.987	183.237	141.235	24.2966	gi|440494054|gb|JH993845.1|:137219-137660	THOM_0543:hypothetical protein
XLOC_000810	THOM_2542	142.977	108.39	169.217	143.855	109.983	171.249	140.945	27.3814	gi|440491929|gb|JH994035.1|:201261-205420	THOM_2542:Phosphatidylinositol 4-kinase, involved in intracellular trafficking and secretion
XLOC_003216	THOM_0184	161.208	140.302	111.607	167.898	145.994	115.898	140.484	23.0207	gi|440494439|gb|JH993812.1|:27216-29185	THOM_0184:non-specific serine/threonine protein kinase, polo kinase
XLOC_002206	THOM_1161	149.631	122.142	163.84	126.754	121.773	158.459	140.433	19.117	gi|440493399|gb|JH993909.1|:3444-4224	THOM_1161:hypothetical protein
XLOC_003232	THOM_0160	134.092	142.465	129.412	138.454	151.873	145.524	140.303	8.07969	gi|440494454|gb|JH993811.1|:10478-11738	THOM_0160:Metalloprotease
XLOC_001264	THOM_2056	114.665	102.453	168.328	146.404	137.479	171.44	140.128	27.8921	gi|440492427|gb|JH993998.1|:50136-50556	THOM_2056:Exosomal 3'-5' exoribonuclease complex subunit Rrp40
XLOC_001938	THOM_1320	146.105	131.353	153.2	146.288	128.197	135.066	140.035	9.89412	gi|440493145|gb|JH993935.1|:5208-6606	THOM_1320:Polo-like serine/threonine protein kinase
XLOC_003084	THOM_0429	170.748	127.686	127.55	172.644	116.968	124.109	139.951	24.9026	gi|440494176|gb|JH993832.1|:296123-296828	THOM_0429:TATA-box binding protein (TBP), component of TFIID and TFIIIB
XLOC_003371	THOM_0003	183.935	115.434	142.776	164.624	100.558	132.132	139.91	30.8718	gi|440494608|gb|JH993798.1|:6379-6952	THOM_0003:RNA polymerase I, large subunit
XLOC_001293	THOM_2015	151.919	113.621	150.885	155.804	113.504	153.435	139.861	20.4381	gi|440492462|gb|JH993997.1|:15806-17627	THOM_2015:5'-3' exonuclease HKE1/RAT1
XLOC_002573	THOM_0808	156.918	168.427	110.784	147.607	149.35	105.131	139.703	25.7235	gi|440493770|gb|JH993860.1|:1851-2802	THOM_0808:Ribosome Assembly protein
XLOC_002838	THOM_4036	303.819	61.7655	69.2656	246.103	47.6392	105.819	139.069	108.547	gi|440494029|gb|JH993846.1|:33674-33858	THOM_4036:hypothetical protein
XLOC_002124	NA	0	187.011	194.55	59.8192	169.832	222.916	139.021	88.2881	gi|440493278|gb|JH993925.1|:80831-81040
XLOC_001826	THOM_1501	158.215	131.891	150.448	137.845	120.025	135.476	138.983	13.5986	gi|440493029|gb|JH993944.1|:9784-11329	THOM_1501:Anaphase-promoting complex (APC), Cdc23 subunit
XLOC_000270	THOM_3010	162.743	202.789	168.435	94.947	122.529	81.6507	138.849	46.9041	gi|440491405|gb|JH994079.1|:18342-18780	THOM_3010:D-Tyr-tRNA (Tyr) deacylase
XLOC_002476	THOM_0909	116.982	157.481	132.613	122.667	161.91	140.47	138.687	18.2227	gi|440493670|gb|JH993873.1|:8805-10074	THOM_0909:hypothetical protein
XLOC_001109	THOM_2195	147.21	142.258	127.105	147.47	140.706	126.818	138.595	9.39761	gi|440492284|gb|JH994013.1|:4184-6524	THOM_2195:nucleoside-triphosphatase, RNA helicase
XLOC_001141	THOM_2149	154.598	41.9646	58.743	219.152	181.809	175	138.544	71.6269	gi|440492316|gb|JH994008.1|:36510-36735	THOM_2149:Cell cycle control protein (crooked neck)
XLOC_001475	THOM_1851	140.299	136.528	151.244	134.545	121.462	144.759	138.139	10.1377	gi|440492645|gb|JH993981.1|:84038-85364	THOM_1851:Dual-specificity tyrosine-phosphorylation regulated kinase
XLOC_000401	THOM_2899	142.042	120.048	144.764	146.286	129.211	146.301	138.109	10.9463	gi|440491546|gb|JH994065.1|:17374-18296	THOM_2899:hypothetical protein
XLOC_000736	THOM_2587	91.151	153.26	161.918	88.8331	152.306	180.069	137.923	38.4489	gi|440491864|gb|JH994038.1|:45296-45602	THOM_2587:hypothetical protein
XLOC_000267	THOM_3006,THOM_3007	148.368	147.794	153.241	104.116	127.128	146.571	137.87	18.8435	gi|440491405|gb|JH994079.1|:5107-10577	THOM_3007:WD40-like repeat containing protein, THOM_3006:hypothetical protein
XLOC_003210	THOM_0175	132.172	141.633	134.674	131.1	143.475	140.453	137.251	5.26241	gi|440494439|gb|JH993812.1|:4470-5598	THOM_0175:Microtubule-binding protein involved in cell cycle control
XLOC_003027	THOM_0306	126.757	153.139	141.734	115.841	142.952	141.127	136.925	13.3261	gi|440494176|gb|JH993832.1|:41123-42449	THOM_0306:Cysteine desulfurase NFS1
XLOC_001080	THOM_2223	106.845	118.355	112.472	141.041	175.756	166.773	136.874	29.2003	gi|440492256|gb|JH994016.1|:7199-7709	THOM_2223:hypothetical protein
XLOC_000072	THOM_3223	123.27	135.345	148.639	127.114	132.682	152.193	136.541	11.5988	gi|440491166|gb|JH994100.1|:46121-48254	THOM_3223:DNA replication licensing factor, MCM4 component
XLOC_000445	THOM_2865,THOM_2866	145.689	162.983	121.871	127.924	150.34	109.362	136.362	20.0062	gi|440491578|gb|JH994060.1|:27439-29067	THOM_2866:hypothetical protein, THOM_2865:hypothetical protein
XLOC_002936	THOM_0455	252.376	130.347	227.199	64.868	50.2271	92.9732	136.332	85.0411	gi|440494151|gb|JH993837.1|:15487-15691	THOM_0455:hypothetical protein
XLOC_002062	THOM_1273	117.588	61.3887	84.2191	155.794	178.62	218.083	135.949	59.2165	gi|440493249|gb|JH993928.1|:714-4887	THOM_1273:hypothetical protein
XLOC_003033	THOM_0321	179.718	226.973	209.108	73.0345	75.4004	51.1759	135.902	77.9284	gi|440494176|gb|JH993832.1|:79405-79858	THOM_0321:Ca2+/calmodulin-dependent protein phosphatase (calcineurin subunit B), EF-Hand superfamily protein
XLOC_002799	THOM_0613	129.139	136.795	144.326	126.103	132.976	145.602	135.823	7.95153	gi|440493987|gb|JH993849.1|:36370-38894	THOM_0613:Histone acetyltransferase (MYST family)
XLOC_000806	THOM_2532	112.5	113.872	96.8932	174.664	166.602	146.939	135.245	31.9965	gi|440491929|gb|JH994035.1|:176599-177337	THOM_2532:Phenylalanyl-tRNA synthetase, beta subunit
XLOC_003169	THOM_0211	142.778	162.028	119.354	129.576	145.935	111.43	135.184	18.6555	gi|440494387|gb|JH993814.1|:9141-9456	THOM_0211:hypothetical protein
XLOC_001663	THOM_1677	45.7137	59.0191	90.3237	231.435	240.127	143.298	134.986	85.0428	gi|440492825|gb|JH993966.1|:36202-36550	THOM_1677:putative mRNA capping enzyme, beta subunit protein
XLOC_000358	THOM_2925	137.77	133.489	121.104	143.956	145.762	124.704	134.464	10.0336	gi|440491507|gb|JH994068.1|:7070-8558	THOM_2925:Extracellular protein SEL-1
XLOC_002263	THOM_1095	153.07	159.296	157.485	113.261	105.238	115.855	134.034	25.0667	gi|440493460|gb|JH993901.1|:1677-2448	THOM_1095:hypothetical protein
XLOC_001690	NA	77.3304	155.576	139.232	92.7556	179.551	159.532	133.996	40.3292	gi|440492866|gb|JH993965.1|:20113-20414
XLOC_001286	THOM_2029,THOM_2030	113.985	143.299	142.929	107.546	143.964	151.809	133.922	18.3468	gi|440492462|gb|JH993997.1|:44600-47355	THOM_2030:hypothetical protein, THOM_2029:hypothetical protein
XLOC_000716	THOM_2597	159.268	149.253	124.263	134.818	122.703	111.87	133.696	17.7956	gi|440491864|gb|JH994038.1|:63690-64179	THOM_2597:Transport protein particle (TRAPP) complex subunit
XLOC_000582	THOM_2730	73.9453	220.682	231.802	41.1799	127.542	106.239	133.565	77.6046	gi|440491729|gb|JH994045.1|:71680-71887	THOM_2730:hypothetical protein
XLOC_001283	THOM_2023	33.0505	131.628	119.722	73.6229	218.523	221.595	133.024	75.9697	gi|440492462|gb|JH993997.1|:32478-32721	THOM_2023:putative Zn ribbon-containing protein
XLOC_002510	THOM_0877	115.271	140.139	127.772	124.995	148.897	141.051	133.021	12.4437	gi|440493705|gb|JH993869.1|:2976-4377	THOM_0877:TFIIF-interacting CTD phosphatase, including NLI-interacting factor
XLOC_002704	THOM_0655	150.616	115.182	118.752	163.943	116.608	132.788	132.982	20.2831	gi|440493910|gb|JH993854.1|:30194-30752	THOM_0655:hypothetical protein
XLOC_002691	THOM_0703	47.7009	71.1403	59.8126	292.21	143.982	182.755	132.933	94.2368	gi|440493892|gb|JH993855.1|:25318-25510	THOM_0703:hypothetical protein
XLOC_001644	THOM_1678	124.255	133.217	127.387	125.338	147.595	139.223	132.836	9.14672	gi|440492825|gb|JH993966.1|:39144-39606	THOM_1678:hypothetical protein
XLOC_001776	THOM_1553	67.8567	84.3439	226.896	75.5785	58.5202	281.643	132.473	96.2965	gi|440492961|gb|JH993952.1|:63797-63992	THOM_1553:hypothetical protein
XLOC_002396	THOM_0984	129.335	160.632	112.621	126.046	162.662	100.284	131.93	25.2346	gi|440493592|gb|JH993886.1|:6810-7803	THOM_0984:putative metalloprotease with chaperone activity (RNAse H/HSP70 fold)
XLOC_002479	THOM_0915	142.814	144.283	101.603	153.989	133.646	114.962	131.883	19.8405	gi|440493670|gb|JH993873.1|:19909-20512	THOM_0915:Guanylate kinase
XLOC_002841	THOM_0499	101.19	215.155	325.342	17.3393	53.7029	74.5554	131.214	116.464	gi|440494054|gb|JH993845.1|:21548-21821	THOM_0499:Small nuclear ribonucleoprotein Sm D3
XLOC_002141	THOM_1215	145.947	112.283	120.835	153.999	119.843	132.433	130.89	16.3247	gi|440493334|gb|JH993919.1|:5454-6528	THOM_1215:hypothetical protein
XLOC_000437	THOM_2868	133.225	127.913	135.011	132.781	126.292	127.858	130.513	3.58766	gi|440491578|gb|JH994060.1|:34111-36616	THOM_2868:Exosomal 3'-5' exoribonuclease complex, subunit Rrp44/Dis3
XLOC_002182	THOM_1182	66.2669	191.514	199.422	44.2847	148.588	131.175	130.208	63.8107	gi|440493373|gb|JH993913.1|:8654-8993	THOM_1182:non-specific serine/threonine protein kinase
XLOC_001954	THOM_1356	152.022	109.988	140.707	138.141	103.6	136.785	130.207	19.0216	gi|440493145|gb|JH993935.1|:110363-112283	THOM_1356:DNA replication licensing factor, MCM5 component
XLOC_002488	THOM_0891	117.045	120.347	133.422	128.883	130.764	146.505	129.494	10.4445	gi|440493688|gb|JH993870.1|:9635-10295	THOM_0891:Transcription factor E2F/dimerization partner (TDP)
XLOC_001267	THOM_2062	98.7745	87.281	87.5865	192.765	146.471	163.949	129.471	44.6328	gi|440492427|gb|JH993998.1|:65062-67166	THOM_2062:hypothetical protein
XLOC_003286	THOM_0104	168.693	127.149	98.4881	164.031	123.544	94.8947	129.467	31.3966	gi|440494511|gb|JH993806.1|:50219-50876	THOM_0104:putative Cyclin,, Cyclin-related protein
XLOC_001148	THOM_2162	135.194	129.454	134.824	140.012	114.547	122.677	129.451	9.39577	gi|440492316|gb|JH994008.1|:75714-76173	THOM_2162:Ubiquitin-protein ligase
XLOC_002849	THOM_0518	146.574	119.911	130.65	132.587	114.534	130.308	129.094	11.1173	gi|440494054|gb|JH993845.1|:67552-68506	THOM_0518:hypothetical protein
XLOC_000085	THOM_3245	106.615	114.314	159.727	107.745	115.263	169.292	128.826	28.0166	gi|440491166|gb|JH994100.1|:124748-129126	THOM_3245:Glycosylphosphatidylinositol anchor synthesis protein
XLOC_002504	THOM_0878	140.645	105.676	137.406	135.747	110.132	141.531	128.523	16.1707	gi|440493705|gb|JH993869.1|:5202-8226	THOM_0878:putative Cullin like protein
XLOC_001672	THOM_4148	132.887	146.205	130.129	114.178	139.16	107.28	128.306	14.8606	gi|440492825|gb|JH993966.1|:54429-54952	THOM_4148:hypothetical protein
XLOC_001108	THOM_2194	123.084	130.041	138.821	119.682	124.121	132.863	128.102	7.11687	gi|440492284|gb|JH994013.1|:1723-2860	THOM_2194:sn-1,2-diacylglycerol ethanolamine- and cholinephosphotransferase
XLOC_002546	THOM_0834	166.795	135.999	104.348	145.024	123.428	91.7327	127.888	27.4022	gi|440493752|gb|JH993862.1|:16695-17463	THOM_0834:Gluconate transport-inducing protein
XLOC_003388	THOM_0011	108.012	155.908	125.988	106.315	148.391	121.501	127.686	20.5431	gi|440494608|gb|JH993798.1|:31992-32679	THOM_0011:Thymidylate kinase/adenylate kinase
XLOC_001291	THOM_2012	136.771	119.705	123.427	133.293	123.313	129.513	127.67	6.60713	gi|440492462|gb|JH993997.1|:9848-10442	THOM_2012:Chromatin remodeling protein, contains PHD Zn-finger
XLOC_001687	THOM_1646	146.343	109.594	151.081	126.358	96.0655	134.799	127.373	21.3277	gi|440492866|gb|JH993965.1|:21253-26866	THOM_1646:DNA topoisomerase type II
XLOC_001983	THOM_1330	160.172	100.662	114.155	166.126	104.873	117.983	127.329	28.4962	gi|440493145|gb|JH993935.1|:35466-37215	THOM_1330:phosphoprotein phosphatase
XLOC_000525	THOM_2798	145.747	116.157	129.833	134.128	115.502	122.352	127.287	11.6719	gi|440491659|gb|JH994054.1|:31222-32506	THOM_2798:ATP-dependent RNA helicase
XLOC_002828	THOM_0563	136.988	121.077	123.829	134.326	120.401	126.188	127.135	6.96656	gi|440494029|gb|JH993846.1|:23984-25115	THOM_0563:GTP-binding protein DRG1 (ODN superfamily)
XLOC_000228	THOM_3080	134.185	116.435	125.525	136.515	118.979	130.751	127.065	8.17723	gi|440491352|gb|JH994088.1|:24522-26820	THOM_3080:hypothetical protein
XLOC_001196	THOM_2117	138.003	125.092	111.209	137.107	131.393	119.493	127.049	10.5057	gi|440492373|gb|JH994005.1|:17979-19284	THOM_2117:hypothetical protein
XLOC_001679	THOM_1651	102.966	140.843	124.328	106.841	157.105	129.811	126.982	20.4792	gi|440492866|gb|JH993965.1|:33555-34449	THOM_1651:protein-tyrosine-phosphatase
XLOC_003186	THOM_4017	98.0321	85.0017	59.0032	174.7	192.76	150.235	126.622	53.6008	gi|440494387|gb|JH993814.1|:69886-70243	THOM_4017:hypothetical protein
XLOC_001208	THOM_2098	116.912	131.047	127.051	97.6623	141.157	145.575	126.567	17.4538	gi|440492388|gb|JH994003.1|:12348-12651	THOM_2098:hypothetical protein
XLOC_002526	THOM_0863	124.814	129.343	137.371	114.613	120.463	132.666	126.545	8.30491	gi|440493725|gb|JH993866.1|:17082-18840	THOM_0863:Protein phosphatase 2A regulatory subunit A
XLOC_003218	THOM_0186	87.6843	135.415	156.371	84.6407	151.239	139.976	125.888	31.6922	gi|440494439|gb|JH993812.1|:32046-32349	THOM_0186:hypothetical protein
XLOC_003133	THOM_0258	111.398	120.291	82.7747	155.093	152.111	133.373	125.84	27.1906	gi|440494360|gb|JH993818.1|:5069-5468	THOM_0258:putative transporter
XLOC_002311	THOM_1059	119.294	119.323	135.793	125.196	118.515	136.49	125.769	8.38863	gi|440493510|gb|JH993894.1|:3215-5096	THOM_1059:Ubiquitin hydrolase
XLOC_000255	THOM_3050	31.3703	64.4841	111.45	165.965	189.378	187.794	125.074	66.8999	gi|440491387|gb|JH994082.1|:26661-27018	THOM_3050:hypothetical protein
XLOC_001111	THOM_2199	112.775	153.691	101.876	121.557	155.3	104.534	124.956	23.9003	gi|440492284|gb|JH994013.1|:13649-14186	THOM_2199:putative Mediator complex, subunit Med18, metazoa/fungi protein
XLOC_001057	THOM_4200	44.3538	66.2734	80.3337	123.503	229.507	205.334	124.884	76.5835	gi|440492232|gb|JH994020.1|:10719-10997	THOM_4200: putative CAAX amino terminal protease self-immunity protein
XLOC_000937	THOM_2375	111.42	123.398	113.759	135.467	143.034	122.199	124.879	12.2954	gi|440492084|gb|JH994030.1|:12983-13901	THOM_2375:tRNA and rRNA cytosine-C5-methylase (nucleolar protein NOL1/NOP2)
XLOC_002344	THOM_1007	137.78	116.119	117.918	131.536	118.823	125.684	124.643	8.63637	gi|440493543|gb|JH993888.1|:23124-23883	THOM_1007:U3 small nucleolar ribonucleoprotein (snoRNP) component
XLOC_000481	THOM_2820	106.761	150.554	113.045	109.85	151.699	115.892	124.633	20.7514	gi|440491618|gb|JH994056.1|:5208-6009	THOM_2820:Ribosomal RNA adenine dimethylase
XLOC_001368	THOM_1935	112.302	134.259	110.405	115.392	148.685	123.473	124.086	14.9037	gi|440492544|gb|JH993988.1|:6170-7142	THOM_1935:Choline kinase
XLOC_002602	THOM_0790	93.1563	58.0457	98.9636	153.474	159.004	180.313	123.826	47.314	gi|440493791|gb|JH993859.1|:27088-27604	THOM_0790:hypothetical protein
XLOC_001195	THOM_2111	139.39	123.463	126.286	132.702	105.437	114.118	123.566	12.3223	gi|440492373|gb|JH994005.1|:7986-8970	THOM_2111:putative Rho GTPase-activating protein domain, Rho GTPase activation protein
XLOC_000077	THOM_3229	130.431	121.998	126.109	124.62	116.55	121.317	123.504	4.72068	gi|440491166|gb|JH994100.1|:69837-71976	THOM_3229:Vesicle coat complex COPII, subunit SEC24/subunit SFB2
XLOC_001944	THOM_1332	121.174	131.481	111.258	125.007	137.051	111.782	122.959	10.3964	gi|440493145|gb|JH993935.1|:43113-44541	THOM_1332:Translation initiation factor 2, gamma subunit (eIF-2gamma, GTPase)
XLOC_002794	THOM_0599	197.793	73.5856	124.007	165.226	127.934	47.3625	122.651	55.7933	gi|440493987|gb|JH993849.1|:16160-16316	THOM_0599:hypothetical protein
XLOC_000936	THOM_2374	146.698	98.8534	138.599	128.501	93.5675	129.533	122.625	21.5701	gi|440492084|gb|JH994030.1|:10047-11046	THOM_2374:hypothetical protein
XLOC_001990	THOM_1341	148.881	128.229	118.557	124.956	114.4	100.699	122.62	16.0696	gi|440493145|gb|JH993935.1|:64934-65999	THOM_1341:Meiotic cell division protein Pelota/DOM34
XLOC_001532	THOM_1777	118.969	123.39	121.968	121.257	124.378	125.238	122.533	2.28495	gi|440492718|gb|JH993974.1|:50146-51433	THOM_1777:hypothetical protein
XLOC_000561	THOM_4232	103.123	122.906	136.49	102.893	122.284	147.131	122.471	17.6778	gi|440491692|gb|JH994047.1|:40989-41758	THOM_4232:hypothetical protein
XLOC_002940	THOM_0451	75.3887	183.121	133.918	83.9676	138.159	117.339	121.982	39.4455	gi|440494151|gb|JH993837.1|:8248-8578	THOM_0451:hypothetical protein
XLOC_002071	THOM_1272	272.902	127.191	184.006	53.5849	61.1026	32.6757	121.91	92.7481	gi|440493275|gb|JH993927.1|:18035-20646	THOM_1272:hypothetical protein
XLOC_001072	THOM_2228	114.835	124.643	113.026	127.902	122.994	127.731	121.855	6.44043	gi|440492242|gb|JH994017.1|:7871-8402	THOM_2228:Splicing factor 3a, subunit 2
XLOC_001020	THOM_2265	145.064	106.598	99.6286	153.894	118.146	105.624	121.492	22.6643	gi|440492186|gb|JH994023.1|:22466-24733	THOM_2265:RNAse L inhibitor, ABC superfamily
XLOC_000093	THOM_3205	133.492	107.628	128.155	133.582	105.231	117.872	120.993	12.6713	gi|440491213|gb|JH994099.1|:14841-15627	THOM_3205:hypothetical protein
XLOC_002738	THOM_0678	133.534	119.075	121.384	120.647	120.395	110.46	120.916	7.38233	gi|440493910|gb|JH993854.1|:89656-91162	THOM_0678:mRNA cleavage and polyadenylation factor I complex, subunit RNA14
XLOC_002557	THOM_0839	161.628	103.079	133.26	132.549	87.8341	107.095	120.908	26.6412	gi|440493752|gb|JH993862.1|:27014-28316	THOM_0839:RNA helicase
XLOC_001734	THOM_1593	111.554	139.755	118.793	106.838	135.423	110.932	120.549	13.8172	gi|440492923|gb|JH993959.1|:9634-10693	THOM_1593:mRNA cleavage and polyadenylation factor IA/II complex, subunit CLP1
XLOC_002821	THOM_0567	115.601	125.449	109.899	119.668	134.491	118.107	120.536	8.52095	gi|440494029|gb|JH993846.1|:34335-35880	THOM_0567:hypothetical protein
XLOC_002053	THOM_1283	133.725	131.504	136.046	102.675	109.437	109.008	120.399	14.8983	gi|440493249|gb|JH993928.1|:24352-25624	THOM_1283:Chromosome condensation complex Condensin, subunit D2
XLOC_001067	THOM_2229	141.327	137.24	115.072	106.302	112.384	107.238	119.927	15.3936	gi|440492242|gb|JH994017.1|:11372-11906	THOM_2229:GTP-binding ADP-ribosylation factor-like protein ARL2
XLOC_002582	NA	88.9321	103.856	170.07	88.1971	98.7588	169.195	119.835	39.0268	gi|440493770|gb|JH993860.1|:29977-30679
XLOC_002979	THOM_0336	120.745	117.614	117.758	119.543	120.201	122.077	119.656	1.73949	gi|440494176|gb|JH993832.1|:105262-106281	THOM_0336:hypothetical protein
XLOC_000030	THOM_3264	136.087	119.211	97.5092	137.138	119.598	105.519	119.177	15.9045	gi|440491146|gb|JH994102.1|:15751-16423	THOM_3264:hypothetical protein
XLOC_000144	THOM_3130	100.628	122.78	121.308	106.18	133.371	126.82	118.514	12.552	gi|440491266|gb|JH994096.1|:9811-10588	THOM_3130:E3 ubiquitin ligase interacting with arginine methyltransferase
XLOC_003145	THOM_0247	132.846	93.2329	118.74	136.582	88.129	140.946	118.413	22.7922	gi|440494367|gb|JH993817.1|:5052-5850	THOM_0247:Protein involved in mRNA turnover and stability
XLOC_001854	THOM_1474	123.118	105.053	117.889	132.765	111.004	120.069	118.316	9.63806	gi|440493056|gb|JH993942.1|:12819-14109	THOM_1474:Transcription initiation factor TFIIIB, Brf1 subunit
XLOC_001074	THOM_2232	191.472	106.134	172.061	90.476	44.8732	103.076	118.015	54.3863	gi|440492242|gb|JH994017.1|:21383-28141	THOM_2232:RNA polymerase I, second largest subunit
XLOC_001468	THOM_1835	78.9228	134.495	128.881	83.8153	139.293	140.64	117.675	28.4655	gi|440492645|gb|JH993981.1|:42556-43090	THOM_1835:hypothetical protein
XLOC_002254	THOM_1116	125.95	75.4279	107.618	157.365	96.997	138.444	116.967	29.6164	gi|440493447|gb|JH993903.1|:19-1531	THOM_1116:WD40/YVTN repeat-like domain containing protein
XLOC_003020	THOM_0294	150.107	127.825	165.236	72.8345	81.6026	103.917	116.92	37.1878	gi|440494176|gb|JH993832.1|:10400-11831	THOM_0294:Serine/threonine protein kinase
XLOC_001449	THOM_1869	162.867	127.247	193.829	69.5917	60.9226	85.3924	116.642	53.8553	gi|440492638|gb|JH993983.1|:10968-12376	THOM_1869:hypothetical protein
XLOC_003159	THOM_0218	134.687	90.3774	112.591	142.537	96.6153	122.174	116.497	20.6589	gi|440494387|gb|JH993814.1|:23296-24949	THOM_0218:hypothetical protein
XLOC_000919	THOM_2401,THOM_2402	139.021	123.592	147.767	99.4244	96.72	92.0734	116.433	23.7258	gi|440492066|gb|JH994031.1|:42965-44457	THOM_2401:NADP-dependent flavoprotein reductase, THOM_2402:putative Flavodoxin/nitric oxide synthase protein
XLOC_001868	THOM_1444	106.982	125.549	101.125	115.49	144.78	104.046	116.329	16.5201	gi|440493066|gb|JH993941.1|:12592-13534	THOM_1444:Translation initiation factor 3, subunit i (eIF-3i)/TGF-beta receptor-interacting protein (TRIP-1)
XLOC_002627	THOM_0770	189.806	217.15	153.858	35.2342	57.0435	44.0727	116.194	80.3544	gi|440493821|gb|JH993858.1|:20920-21334	THOM_0770:Glucose-6-phosphate 1-dehydrogenase
XLOC_003052	THOM_0363	162.243	245.729	170.401	41.7012	43.0521	33.8691	116.166	88.8983	gi|440494176|gb|JH993832.1|:159694-160189	THOM_0363:hypothetical protein
XLOC_000094	THOM_3206	103.913	119.503	113.492	118.065	126.993	112.034	115.667	7.80807	gi|440491213|gb|JH994099.1|:15703-17071	THOM_3206:hypothetical protein
XLOC_000633	THOM_2701	114.509	106.767	118.058	115.211	113.896	124.303	115.457	5.72589	gi|440491767|gb|JH994043.1|:63874-65671	THOM_2701:Cullin
XLOC_003089	THOM_0437	118.887	128.429	107.795	112.798	118.261	106.039	115.368	8.27439	gi|440494176|gb|JH993832.1|:310707-311877	THOM_0437:Transcription initiation factor TFIID, subunit TAF6
XLOC_000065	THOM_3212	125.439	110.599	119.619	116.359	101.517	118.034	115.261	8.27177	gi|440491166|gb|JH994100.1|:7172-9029	THOM_3212:hypothetical protein
XLOC_002367	THOM_1005	179.714	84.6785	65.375	193.948	92.9755	74.2909	115.164	56.471	gi|440493543|gb|JH993888.1|:20844-21772	THOM_1005:putative CT20 protein
XLOC_000394	NA	105.595	102.276	126.388	96.2274	126.251	133.322	115.01	15.4579	gi|440491531|gb|JH994066.1|:32514-32970
XLOC_000846	THOM_2512	110.296	134.125	94.6059	124.984	130.687	93.7013	114.733	17.9041	gi|440491929|gb|JH994035.1|:124797-125634	THOM_2512:serine C-palmitoyltransferase
XLOC_001795	THOM_1548	269.602	178.488	240.054	0	0	0	114.691	129.031	gi|440492961|gb|JH993952.1|:56064-58203	THOM_1548:hypothetical protein
XLOC_000033	THOM_3268,THOM_3269	108.129	105.316	140.411	98.7608	102.365	131.599	114.43	17.2258	gi|440491146|gb|JH994102.1|:26831-30531	THOM_3269:putative phosphate acyltransferase, THOM_3268:RNA polymerase III, subunit C34
XLOC_000279	THOM_3033	33.5233	148.023	199.933	63.9853	143.942	96.111	114.253	61.2147	gi|440491405|gb|JH994079.1|:55803-58330	THOM_3033:hypothetical protein
XLOC_002160	THOM_1207	100.638	83.3171	120.679	132.961	97.4621	150.058	114.186	24.8901	gi|440493343|gb|JH993918.1|:31078-34751	THOM_1207:putative small molecule transporter
XLOC_002094	THOM_1258	100.857	114.357	138.351	98.2954	104.316	128.733	114.152	16.2676	gi|440493278|gb|JH993925.1|:60605-63936	THOM_1258:Actin-related protein - Arp5p
XLOC_001786	THOM_1526	84.2129	120.986	108.178	128.555	119.958	121.891	113.963	15.9974	gi|440492961|gb|JH993952.1|:14259-14710	THOM_1526:hypothetical protein
XLOC_000483	THOM_2824	107.683	135.675	113.446	100.221	119.582	104.554	113.527	12.7978	gi|440491618|gb|JH994056.1|:18548-19163	THOM_2824:putative proteins of PilT/Vapc superfamily
XLOC_000493	NA	197.396	318.658	165.011	0	0	0	113.511	134.483	gi|440491618|gb|JH994056.1|:32015-32190
XLOC_002988	THOM_0361	128.007	126.778	106.069	116.297	109.524	94.1476	113.47	12.9624	gi|440494176|gb|JH993832.1|:154728-156310	THOM_0361:dephospho-CoA kinase-like protein
XLOC_000597	THOM_2722	116.912	96.1254	124.273	113.027	99.605	127.27	112.869	12.7287	gi|440491729|gb|JH994045.1|:41712-46946	THOM_2722:Histone transcription regulator HIRA, WD repeat superfamily
XLOC_001465	THOM_1832	106.937	120.266	98.2642	110.014	132.351	103.209	111.84	12.4729	gi|440492645|gb|JH993981.1|:30372-31320	THOM_1832:Endoplasmic reticulum membrane-associated oxidoreductin involved in disulfide bond formation
XLOC_003344	THOM_0051	68.1163	167.312	133.955	43.5883	122.999	133.96	111.655	46.3678	gi|440494576|gb|JH993801.1|:25410-26530	THOM_0051:putative transporter
XLOC_000929	THOM_2382	0	0	0	130.609	202.26	336.955	111.637	139.089	gi|440492084|gb|JH994030.1|:34309-34432	THOM_2382:hypothetical protein
XLOC_001890	THOM_1458	101.01	121.09	105.883	110.719	120.298	110.571	111.595	7.90421	gi|440493066|gb|JH993941.1|:46847-47429	THOM_1458:putative Heat shock protein DnaJ,, Molecular chaperone, heat shock protein, Hsp40, DnaJ protein
XLOC_001697	THOM_1627,THOM_1628	109.478	108.267	126.267	104.706	103.881	115.374	111.329	8.38624	gi|440492881|gb|JH993964.1|:49239-51232	THOM_1628:ubiquitin---protein ligase, THOM_1627:putative HECT protein
XLOC_000167	THOM_3144	148.022	87.6812	106.061	147.738	79.5775	97.5879	111.111	29.8518	gi|440491266|gb|JH994096.1|:37459-37978	THOM_3144:Projectin/twitchin
XLOC_000011	THOM_3285	131.427	86.0093	110.642	136.025	87.4135	114.601	111.02	21.154	gi|440491125|gb|JH994105.1|:21333-23499	THOM_3285:Trehalose-6-phosphate synthase component TPS1 subunit
XLOC_001289	THOM_2007	129.386	150.684	126.878	63.7405	92.2706	102.479	110.906	31.0541	gi|440492462|gb|JH993997.1|:3156-3603	THOM_2007:dolichyldiphosphatase
XLOC_003160	THOM_0220	129.427	112.825	159.022	78.3597	81.1715	104.418	110.871	30.4872	gi|440494387|gb|JH993814.1|:28765-30888	THOM_0220:putative E3 ubiquitin ligase
XLOC_002425	THOM_4066,THOM_4067,THOM_4068	126.933	116.548	104.532	101.484	115.971	97.5037	110.495	11.1567	gi|440493626|gb|JH993880.1|:4988-6159	THOM_4066:hypothetical protein, THOM_4067:hypothetical protein, THOM_4068:hypothetical protein
XLOC_002299	THOM_1071	116.139	121.077	120.201	96.8767	92.7885	115.093	110.363	12.313	gi|440493495|gb|JH993895.1|:23661-25074	THOM_1071:DNA-binding cell division cycle control protein
XLOC_003193	THOM_0200	129.059	115.183	101.925	117.538	97.1585	101.078	110.324	12.2965	gi|440494417|gb|JH993813.1|:19711-20767	THOM_0200:Lysophosphatidic acid acyltransferase LPAAT
XLOC_002615	THOM_0760	97.5532	114.765	104.422	103.354	127.222	113.949	110.211	10.6286	gi|440493821|gb|JH993858.1|:2982-3696	THOM_0760:Rossmann-like alpha/beta/alpha sandwich fold containing protein
XLOC_002407	THOM_0974	0	84.6619	47.5839	0	147.271	381.651	110.195	144.167	gi|440493598|gb|JH993885.1|:34741-34891	THOM_0974:hypothetical protein
XLOC_002503	THOM_4057	54.3887	40.615	36.3725	302.889	121.954	104.189	110.068	100.708	gi|440493688|gb|JH993870.1|:34191-34435	THOM_4057:hypothetical protein
XLOC_001330	THOM_1980	128.45	95.1125	214.752	0	221.552	0	109.978	98.162	gi|440492517|gb|JH993994.1|:19403-19523	THOM_1980:hypothetical protein
XLOC_003072	THOM_0403	160.104	126.136	86.8135	101.211	85.8305	99.471	109.928	28.5679	gi|440494176|gb|JH993832.1|:239084-239426	THOM_0403:hypothetical protein
XLOC_000393	NA	49.8743	96.8451	175.106	33.3298	103.229	200.636	109.837	66.582	gi|440491531|gb|JH994066.1|:31699-31950
XLOC_001519	THOM_1800	129.44	96.7211	87.5934	144.169	106.314	94.4608	109.783	22.2647	gi|440492707|gb|JH993977.1|:631-928	THOM_1800:putative Transcription factor, enhancer of yellow 2 protein
XLOC_002614	THOM_0759	53.2103	138.838	200.163	118.531	45.889	101.932	109.761	57.3303	gi|440493821|gb|JH993858.1|:1980-2166	THOM_0759:hypothetical protein
XLOC_001135	THOM_2141	136.896	125.707	85.5095	119.014	111.501	79.4013	109.671	22.7553	gi|440492316|gb|JH994008.1|:18526-20329	THOM_2141:Chromosome condensation complex Condensin, subunit G
XLOC_002415	THOM_0977	108.898	113.835	106.146	105.368	117.484	104.305	109.339	5.25461	gi|440493598|gb|JH993885.1|:41965-43615	THOM_0977:Lecithin:cholesterol acyltransferase (LCAT)/Acyl-ceramide synthase
XLOC_000772	THOM_2454	121.836	109.684	116.622	111.408	98.5864	97.6077	109.291	9.66276	gi|440491929|gb|JH994035.1|:26112-27933	THOM_2454:hypothetical protein
XLOC_002478	THOM_0914	67.965	113.108	133.789	73.2572	119.118	146.996	109.039	32.0589	gi|440493670|gb|JH993873.1|:17180-17660	THOM_0914:Glutaredoxin
XLOC_000032	THOM_3266	124.987	125.866	108.746	102.276	103.39	87.9536	108.87	14.5578	gi|440491146|gb|JH994102.1|:20897-21338	THOM_3266:hypothetical protein
XLOC_002457	THOM_0927	54.8659	61.5255	76.4409	132.404	178.752	148.896	108.814	51.4762	gi|440493647|gb|JH993875.1|:4273-4675	THOM_0927:ubiquitin thiolesterase, ubiquitinyl hydrolase 1
XLOC_002324	THOM_1047	96.2275	135.745	113.348	87.6909	119.766	99.5002	108.713	17.6469	gi|440493523|gb|JH993892.1|:43-802	THOM_1047:putative E3 ubiquitin ligase
XLOC_000115	THOM_3195	108.136	121.312	94.1934	105.766	122.253	99.6583	108.553	11.3467	gi|440491226|gb|JH994098.1|:73462-75004	THOM_3195:putative Homeodomain-like protein
XLOC_002921	THOM_0469	108.027	117.349	98.8231	104.429	110.741	111.279	108.441	6.34773	gi|440494134|gb|JH993839.1|:794-1295	THOM_0469:putative transporter
XLOC_001981	THOM_1327	101.029	82.5007	120.583	112.983	96.4829	137.027	108.434	19.2668	gi|440493145|gb|JH993935.1|:21225-25354	THOM_1327:Translation elongation factor 2/ribosome biogenesis protein RIA1
XLOC_002218	THOM_1151	132.735	73.2801	114.808	141.31	72.5828	115.505	108.37	29.268	gi|440493409|gb|JH993907.1|:6003-7837	THOM_1151:Dopey, predicted leucine zipper transcription factor
XLOC_003307	THOM_0116	56.8255	130.399	137.594	61.1095	130.121	133.256	108.218	38.2675	gi|440494511|gb|JH993806.1|:86614-87127	THOM_0116:hypothetical protein
XLOC_000926	THOM_2378	103.651	108.688	121.293	101.248	102.489	110.936	108.051	7.49208	gi|440492084|gb|JH994030.1|:26438-29751	THOM_2378:ATP-binding Cassette (ABC) Superfamily
XLOC_003029	THOM_0313	132.985	99.4006	90.3237	124.975	103.936	95.532	107.859	17.1502	gi|440494176|gb|JH993832.1|:61113-61461	THOM_0313:hypothetical protein
XLOC_000161	THOM_3158	121.324	100.791	95.3465	125.825	101.811	100.55	107.608	12.6509	gi|440491266|gb|JH994096.1|:80141-82019	THOM_3158:ATP-binding Cassette (ABC) Superfamily
XLOC_003387	THOM_0010	115.503	94.2267	115.328	113.161	93.3388	112.68	107.373	10.5908	gi|440494608|gb|JH993798.1|:27823-30871	THOM_0010:Valyl-tRNA synthetase
XLOC_002613	THOM_0757	54.381	57.6012	68.1889	153.947	170.007	138.899	107.171	52.7382	gi|440493821|gb|JH993858.1|:21-492	THOM_0757:hypothetical protein
XLOC_001043	THOM_2283	98.0982	131.191	82.0041	103.511	129.127	98.9056	107.139	19.2687	gi|440492186|gb|JH994023.1|:60440-60758	THOM_2283:Divalent cation tolerance-related protein
XLOC_002998	THOM_0390	103.404	105.258	84.6385	123.169	128.191	96.2911	106.825	16.3768	gi|440494176|gb|JH993832.1|:214248-215298	THOM_0390:RRM domain protein
XLOC_000331	THOM_2969	0	0	36.1268	288.809	149.083	165.576	106.599	115.045	gi|440491472|gb|JH994074.1|:3774-3936	THOM_2969:putative transposable element encoded protein
XLOC_003000	THOM_0393	20.4073	45.6685	34.1185	204.566	158.395	175.919	106.512	81.8297	gi|440494176|gb|JH993832.1|:221069-221270	THOM_0393:hypothetical protein
XLOC_000905	THOM_2414	128.167	106.291	108.462	103.213	95.6636	95.9025	106.283	11.9466	gi|440492055|gb|JH994032.1|:18056-20051	THOM_2414:cAMP-dependent protein kinase catalytic subunit (PKA)
XLOC_000484	THOM_2827	98.6387	101.991	118.306	98.3993	105.039	115.017	106.232	8.50149	gi|440491618|gb|JH994056.1|:26498-27410	THOM_2827:hypothetical protein
XLOC_000950	THOM_2351	136.727	119.202	171.443	76.1427	73.6962	60.023	106.206	43.4738	gi|440492109|gb|JH994028.1|:14142-14448	THOM_2351:protein kinase C
XLOC_001837	THOM_1495	126.297	100.916	109.318	110.754	91.2717	98.6132	106.195	12.1876	gi|440493036|gb|JH993943.1|:35391-37497	THOM_1495:putative WD40/YVTN repeat-like-containing domain, WD40 repeat-like-containing domain protein
XLOC_000152	THOM_3141	94.2359	123.254	78.7754	125.951	138.159	76.7218	106.183	26.3307	gi|440491266|gb|JH994096.1|:29386-29716	THOM_3141:hypothetical protein
XLOC_001155	THOM_2139	112.783	105	96.2354	114.15	113.005	95.0265	106.033	8.69782	gi|440492316|gb|JH994008.1|:7111-8614	THOM_2139:Vesicle trafficking protein Sec1
XLOC_001598	THOM_1724	100.212	126.47	95.9875	96.1132	125.434	91.3189	105.923	15.7715	gi|440492778|gb|JH993971.1|:55693-56770	THOM_1724:hypothetical protein
XLOC_000056	THOM_3246	122.373	89.2357	113.805	112.872	90.6946	104.391	105.562	13.3638	gi|440491166|gb|JH994100.1|:131122-132916	THOM_3246:Protein geranylgeranyltransferase type II, alpha subunit
XLOC_002833	THOM_0570	97.6193	115.869	105.561	104.738	108.903	100.364	105.509	6.45235	gi|440494029|gb|JH993846.1|:42964-43846	THOM_0570:WD40 repeat protein
XLOC_002730	THOM_0665	109.467	105.602	96.4812	113.972	108.084	99.1515	105.46	6.57011	gi|440493910|gb|JH993854.1|:53247-55126	THOM_0665:Pyridine nucleotide-disulfide oxidoreductase
XLOC_000939	THOM_2385	121.046	121.462	109.021	94.7589	94.7725	91.0944	105.359	13.7602	gi|440492084|gb|JH994030.1|:35869-39544	THOM_2385:tRNA(1-methyladenosine) methyltransferase, subunit GCD14
XLOC_001784	THOM_1569	45.2378	67.4752	56.7241	277.121	97.5336	86.6594	105.125	86.4035	gi|440492961|gb|JH993952.1|:105968-106163	THOM_1569:hypothetical protein
XLOC_002597	THOM_0804	80.3517	96.0405	114.188	89.4954	103.944	146.229	105.041	23.2962	gi|440493791|gb|JH993859.1|:58347-58617	THOM_0804:U1 snRNP component
XLOC_002494	THOM_0887	100.751	115.037	143.628	73.1407	83.0093	113.733	104.883	25.2417	gi|440493688|gb|JH993870.1|:3050-3929	THOM_0887:hypothetical protein
XLOC_002202	THOM_1166	87.987	111.651	107.365	91.0327	115.439	114.631	104.684	12.1284	gi|440493390|gb|JH993910.1|:7040-8702	THOM_1166:ATP:ADP Antiporter (AAA) Family
XLOC_000540	THOM_2754	130.019	92.8978	121.303	107.318	70.5812	103.964	104.347	21.1033	gi|440491692|gb|JH994047.1|:5121-6372	THOM_2754:Ferredoxin/adrenodoxin reductase
XLOC_003229	THOM_0170	110.032	87.1895	112.573	113.408	80.7297	121.121	104.176	16.22	gi|440494454|gb|JH993811.1|:28454-29027	THOM_0170:Oxidation resistance protein
XLOC_000709	THOM_2572	107.317	159.11	0	358.587	0	0	104.169	141.641	gi|440491864|gb|JH994038.1|:14190-14316	THOM_2572:hypothetical protein
XLOC_000621	THOM_2678	133.253	111.903	139.395	77.1103	76.3983	86.2766	104.056	28.178	gi|440491767|gb|JH994043.1|:11328-12348	THOM_2678:RNA helicase nonsense mRNA reducing factor (pNORF1)
XLOC_003062	THOM_0385	104.76	106.484	95.7981	107.656	111.809	97.5693	104.013	6.15985	gi|440494176|gb|JH993832.1|:201148-202402	THOM_0385:putative Armadillo-type fold, Pumilio RNA-binding repeat protein
XLOC_001421	THOM_1876	110.533	122.228	78.6374	113.943	118.649	79.9662	103.993	19.5411	gi|440492590|gb|JH993985.1|:6399-7119	THOM_1876:hypothetical protein
XLOC_002857	THOM_0533	224.746	179.708	174.455	0	13.8445	30.7524	103.918	99.5835	gi|440494054|gb|JH993845.1|:114862-115078	THOM_0533:hypothetical protein
XLOC_001529	THOM_1770	133.443	69.556	105.328	138.031	68.3881	107.048	103.632	29.9661	gi|440492718|gb|JH993974.1|:28128-31951	THOM_1770:Structural maintenance of chromosome protein 1
XLOC_002454	THOM_0939	108.583	82.9539	116.633	107.935	86.0911	119.1	103.549	15.4048	gi|440493647|gb|JH993875.1|:34303-35548	THOM_0939:Ribonuclease HI
XLOC_002460	THOM_0935	134.271	150.052	336.726	0	0	0	103.508	133.899	gi|440493647|gb|JH993875.1|:16427-16601	THOM_0935:hypothetical protein
XLOC_000051	THOM_3235	127.562	153.017	178.307	68.0026	50.6027	43.29	103.464	57.1147	gi|440491166|gb|JH994100.1|:90905-91941	THOM_3235:hypothetical protein
XLOC_002442	NA	152.404	155.137	69.491	77.1575	59.7428	106.164	103.349	42.0242	gi|440493635|gb|JH993877.1|:19040-19266
XLOC_002245	THOM_4082	117.154	107.082	99.488	113.916	96.2232	85.4951	103.226	11.8366	gi|440493430|gb|JH993905.1|:7316-8173	THOM_4082:hypothetical protein
XLOC_000642	THOM_2642	101.145	79.5192	109.523	118.156	86.8224	123.689	103.142	17.4165	gi|440491799|gb|JH994041.1|:4232-7022	THOM_2642:AAA ATPase containing von Willebrand factor type A (vWA) domain
XLOC_000676	THOM_2633	82.3304	94.4344	104.624	104.447	112.075	118.463	102.729	12.8558	gi|440491830|gb|JH994040.1|:30967-32818	THOM_2633:putative Armadillo-like helical protein
XLOC_002911	THOM_0478	90.4998	0	0	100.798	78.0477	346.73	102.679	127.597	gi|440494126|gb|JH993841.1|:792-924	THOM_0478:hypothetical protein
XLOC_000727	THOM_2578	67.8892	131.987	100.733	64.2724	141.979	108.918	102.63	32.0361	gi|440491864|gb|JH994038.1|:27450-28011	THOM_2578:Inosine triphosphate pyrophosphatase
XLOC_002302	THOM_1063	104.216	74.019	141.362	88.3341	71.2231	136.233	102.565	30.4669	gi|440493495|gb|JH993895.1|:3337-4468	THOM_1063:hypothetical protein
XLOC_003214	THOM_0181	70.6179	112.978	112.573	71.3372	127.468	119.548	102.42	24.9513	gi|440494439|gb|JH993812.1|:21860-22433	THOM_0181:Serine/threonine protein phosphatase 2A, regulatory subunit
XLOC_000086	THOM_3252,THOM_3253	74.9088	135.06	86.4165	93.9711	138.078	84.2106	102.108	27.3942	gi|440491166|gb|JH994100.1|:142435-144469	THOM_3252:hypothetical protein, THOM_3253:phosphate-transporting ATPase
XLOC_000338	THOM_2959	108.555	101.821	85.362	114.76	112.659	88.9963	102.026	12.3721	gi|440491482|gb|JH994072.1|:20484-21348	THOM_2959:putative hydrolases or acyltransferases (alpha/beta hydrolase superfamily)
XLOC_002472	THOM_0913	84.5956	87.2329	63.4013	133.211	125.786	117.35	101.929	27.5185	gi|440493670|gb|JH993873.1|:15379-15790	THOM_0913:hypothetical protein
XLOC_001504	THOM_1813	0	0	82.291	0	339.586	188.578	101.743	138.234	gi|440492694|gb|JH993980.1|:20978-21107	THOM_1813:hypothetical protein
XLOC_001907	THOM_1436	113.852	78.7619	106.756	116.519	81.6563	111.261	101.468	16.8038	gi|440493101|gb|JH993939.1|:36398-39236	THOM_1436:hypothetical protein
XLOC_000900	THOM_2411	0	279.616	0	0	328.963	0	101.43	157.907	gi|440492055|gb|JH994032.1|:8868-8958	THOM_2411:hypothetical protein
XLOC_003074	THOM_0407	93.9996	105.966	103.422	88.53	112.062	102.613	101.099	8.48463	gi|440494176|gb|JH993832.1|:244892-245975	THOM_0407:putative pfkB family carbohydrate kinase
XLOC_002830	THOM_0565	91.4312	106.473	108.706	87.3253	103.773	108.447	101.026	9.28481	gi|440494029|gb|JH993846.1|:29060-31832	THOM_0565:WD40 repeat containing protein
XLOC_001477	THOM_1853	96.3285	112.616	105.476	87.6456	101.795	101.362	100.871	8.43554	gi|440492645|gb|JH993981.1|:88882-89533	THOM_1853:hypothetical protein
XLOC_001244	THOM_2049	84.1435	106.36	124.205	86.3626	93.3788	110.224	100.779	15.5465	gi|440492427|gb|JH993998.1|:37236-41407	THOM_2049:GTPase XAB1, interacts with DNA repair protein XPA
XLOC_001136	THOM_2142	86.8313	98.412	102.074	105.779	120.516	87.0673	100.113	12.6627	gi|440492316|gb|JH994008.1|:20345-20996	THOM_2142:hypothetical protein
XLOC_001889	THOM_1457	107.629	119.403	89.9714	93.5303	106.08	82.698	99.8853	13.5156	gi|440493066|gb|JH993941.1|:43539-44256	THOM_1457:putative E3 ubiquitin ligase
XLOC_001183	THOM_2126	109.036	88.5207	131.469	94.3555	73.0591	102.495	99.8226	19.8365	gi|440492356|gb|JH994006.1|:11302-13006	THOM_2126:Phosphatidylinositol 4-kinase
XLOC_002123	THOM_4098	125.373	93.7648	115.614	97.6854	77.5768	88.3135	99.7212	17.7242	gi|440493278|gb|JH993925.1|:77456-78741	THOM_4098: sulfite reductase (NADPH) flavoprotein, NADPH cytochrome p450 reductase
XLOC_001863	THOM_4126,THOM_4127	179.718	181.578	180.686	13.5249	12.5667	30.2403	99.719	88.8916	gi|440493056|gb|JH993942.1|:19662-20115	THOM_4126:hypothetical protein,THOM_4127:hypothetical protein
XLOC_002329	THOM_1041	175.839	116.787	87.1057	137.82	61.7813	18.7136	99.6744	56.0312	gi|440493529|gb|JH993890.1|:4832-5123	THOM_1041:hypothetical protein
XLOC_002055	THOM_1286	71.9943	102.55	96.4837	78.9142	129.105	118.213	99.5434	22.0244	gi|440493249|gb|JH993928.1|:29874-30609	THOM_1286:Cis-prenyltransferase
XLOC_001251	THOM_2068	87.7077	113.602	87.7201	95.944	116.161	96.0094	99.524	12.4828	gi|440492427|gb|JH993998.1|:84435-85026	THOM_2068:6-phosphogluconolactonase - like protein
XLOC_001856	THOM_1477	66.567	56.8205	87.4437	116.509	123.017	145.735	99.3487	34.7315	gi|440493056|gb|JH993942.1|:21505-21760	THOM_1477:hypothetical protein
XLOC_002455	THOM_3303	110.561	64.1378	129.155	103.803	58.0651	128.639	99.0601	31.0984	gi|440493647|gb|JH993875.1|:37267-39187	THOM_3303:putative phosphofructokinase
XLOC_000873	THOM_2423	85.0814	100.552	104.336	93.8693	101.756	108.016	98.9351	8.24368	gi|440492032|gb|JH994033.1|:7749-9468	THOM_2423:putative membrane protein
XLOC_001550	THOM_1764	104.168	101.667	88.3839	109.06	101.064	88.2997	98.7738	8.55775	gi|440492718|gb|JH993974.1|:19750-21121	THOM_1764:Anaphase-promoting complex (APC), Cdc16 subunit
XLOC_002781	THOM_0598	61.1826	106.423	122.303	69.6263	111.264	119.752	98.4252	26.3445	gi|440493987|gb|JH993849.1|:15352-16012	THOM_0598:Serine/threonine protein kinase
XLOC_001280	THOM_2019	128.055	77.254	94.4527	125.848	69.6024	92.7634	97.9959	24.3131	gi|440492462|gb|JH993997.1|:25912-26680	THOM_2019:Zinc (Zn2+)-Iron (Fe2+) Permease (ZIP) Family
XLOC_002028	THOM_1313	113.798	96.9597	107.973	100.008	85.7175	81.8635	97.7199	12.3687	gi|440493227|gb|JH993932.1|:2-1472	THOM_1313:putative ATP-NAD kinase
XLOC_000123	THOM_3188	70.6485	99.4006	90.3237	78.6879	125.44	115.435	96.656	21.1094	gi|440491226|gb|JH994098.1|:59129-59477	THOM_3188:hypothetical protein
XLOC_000707	THOM_2570	116.516	124.364	112.454	64.8877	90.4362	71.0193	96.6129	24.9675	gi|440491864|gb|JH994038.1|:12695-13472	THOM_2570:Spliceosomal protein FBP11/Splicing factor PRP40
XLOC_001382	THOM_1960	80.6911	131.917	84.3161	84.2563	117.431	77.2875	95.9832	22.8397	gi|440492544|gb|JH993988.1|:69714-70035	THOM_1960:Small Nuclear ribonucleoprotein splicing factor
XLOC_001413	THOM_1909	99.4191	111.962	80.1483	90.8379	123.436	69.7766	95.93	19.9237	gi|440492590|gb|JH993985.1|:96489-98109	THOM_1909:hypothetical protein
XLOC_001462	THOM_1829	117.375	110.999	118.32	80.7463	68.476	79.3584	95.8791	22.123	gi|440492645|gb|JH993981.1|:25122-25677	THOM_1829:Phosphatidylglycerolphosphate synthase
XLOC_001723	NA	80.979	391.925	101.54	0	0	0	95.7407	151.971	gi|440492881|gb|JH993964.1|:7575-7740
XLOC_001226	THOM_2082,THOM_2083	112.779	77.0613	101.107	109.239	76.148	97.5969	95.6552	15.7321	gi|440492411|gb|JH994000.1|:8501-10923	THOM_2082:hypothetical protein, THOM_2083:putative Actin-binding FH2 protein
XLOC_001673	THOM_4147	120.178	121.948	73.5523	105.171	96.2396	55.499	95.4313	26.3982	gi|440492825|gb|JH993966.1|:55455-55941	THOM_4147: TRAPP complex subunit Trs20
XLOC_001996	THOM_1351	73.0223	103.391	102.121	74.9379	109.513	108.652	95.2729	16.7522	gi|440493145|gb|JH993935.1|:95737-98590	THOM_1351:putative LRR containing protein
XLOC_002080	NA	110.188	68.5844	84.4345	122.727	71.2701	114.335	95.2565	23.4326	gi|440493277|gb|JH993926.1|:1060-1318
XLOC_001714	THOM_1625	117.009	78.504	84.2915	119.975	83.3989	88.3405	95.2532	18.2947	gi|440492881|gb|JH993964.1|:45383-47354	THOM_1625:Myosin class II heavy chain
XLOC_002626	THOM_0769	84.8977	47.9629	47.3129	172.307	105.757	110.229	94.7444	46.7166	gi|440493821|gb|JH993858.1|:20186-20711	THOM_0769:glucose-6-phosphate dehydrogenase
XLOC_001955	THOM_1359	56.82	99.8012	115.984	58.8705	111.679	125.3	94.7425	29.7399	gi|440493145|gb|JH993935.1|:116323-116986	THOM_1359:hypothetical protein
XLOC_000416	THOM_2881	83.3331	96.0467	96.7099	88.9482	101.807	101.424	94.7115	7.26449	gi|440491562|gb|JH994062.1|:19546-21452	THOM_2881:tRNA delta(2)-isopentenylpyrophosphate transferase
XLOC_002345	THOM_1008	117.861	94.359	85.2617	104.345	85.355	80.3252	94.5845	14.2305	gi|440493543|gb|JH993888.1|:25578-26586	THOM_1008:Histone acetyltransferase complex SAGA/ADA, subunit ADA2
XLOC_000976	THOM_2334	95.1667	86.3366	110.858	84.5674	84.1465	106.29	94.5609	11.6576	gi|440492129|gb|JH994027.1|:14495-16469	THOM_2334:putative WD40 repeat, subgroup, WD40/YVTN repeat-like-containing domain protein
XLOC_001460	THOM_1827	127.757	81.0524	85.806	118.743	71.8061	81.8602	94.5041	22.9127	gi|440492645|gb|JH993981.1|:22386-23970	THOM_1827:E3 ubiquitin protein ligase
XLOC_002343	THOM_1004	98.1876	102.975	82.5505	98.0476	99.7639	84.8576	94.397	8.50201	gi|440493543|gb|JH993888.1|:16997-18278	THOM_1004:RNA polymerase II transcription initiation/nucleotide excision repair factor TFIIH, subunit TFB2
XLOC_002341	THOM_0997	98.5639	66.297	115.351	76.846	76.502	132.169	94.2882	25.6942	gi|440493543|gb|JH993888.1|:1161-1485	THOM_0997:putative EKC/KEOPS complex, subunit Pcc1 protein
XLOC_000726	THOM_2576	100.744	100.872	90.1988	95.0401	94.479	84.3672	94.2835	6.33679	gi|440491864|gb|JH994038.1|:22335-23643	THOM_2576:putative Nucleic acid-binding, OB-fold, Nucleic acid-binding, OB-fold-like protein
XLOC_000507	THOM_2808	101.816	108.216	99.6687	77.9941	87.3433	89.8081	94.141	11.0749	gi|440491639|gb|JH994055.1|:18106-23631	THOM_2808:5'-3' exonuclease
XLOC_000009	THOM_3282	71.3777	74.2004	117.88	79.5001	91.5843	130.064	94.1011	24.4568	gi|440491125|gb|JH994105.1|:16502-17054	THOM_3282:putative transporter
XLOC_001713	THOM_1624	94.434	97.4825	95.4036	83.8089	105.74	87.3932	94.0437	7.74094	gi|440492881|gb|JH993964.1|:41044-44260	THOM_1624:Histone H3 (Lys4) methyltransferase complex and RNA cleavage factor II complex, subunit SWD2
XLOC_002426	THOM_4065	85.2028	129.55	97.34	72.7555	93.0741	85.6894	93.9353	19.3576	gi|440493626|gb|JH993880.1|:6849-7480	THOM_4065:hypothetical protein
XLOC_002596	THOM_0800	102.024	88.8554	91.1775	97.187	86.8287	95.4706	93.5905	5.68435	gi|440493791|gb|JH993859.1|:51282-53298	THOM_0800:DNA replication licensing factor, MCM3 component
XLOC_001553	THOM_1771	113.403	94.4215	105.549	101.567	63.5196	82.8648	93.5542	17.9953	gi|440492718|gb|JH993974.1|:32797-33520	THOM_1771:putative Elongator complex protein 4 protein
XLOC_001181	THOM_2124	85.7553	53.3548	130.722	91.5007	57.1761	142.189	93.4497	36.7454	gi|440492356|gb|JH994006.1|:9193-10240	THOM_2124:1-phosphatidylinositol 4-kinase
XLOC_003228	THOM_0167	109.825	81.8321	109.729	91.9103	67.9661	97.904	93.1944	16.3668	gi|440494454|gb|JH993811.1|:23198-25948	THOM_0167:Glycine/serine hydroxymethyltransferase
XLOC_000982	THOM_2306	85.1703	81.6819	110.384	85.1082	81.152	113.814	92.8851	15.016	gi|440492152|gb|JH994025.1|:4435-8182	THOM_2306:P-type ATPase (P-ATPase) Superfamily
XLOC_000177	THOM_3106	84.7964	110.981	78.2684	89.1988	113.248	80.0916	92.764	15.4813	gi|440491300|gb|JH994095.1|:10953-12189	THOM_3106:putative membrane protein
XLOC_003252	THOM_0151	81.4223	118.51	86.2955	79.3518	116.614	73.8099	92.6672	19.704	gi|440494471|gb|JH993810.1|:33663-34284	THOM_0151:putative RNA methylase involved in rRNA processing
XLOC_001418	THOM_1916	100.703	0	0	299.1	57.898	96.4553	92.3594	110.523	gi|440492590|gb|JH993985.1|:110945-111119	THOM_1916:hypothetical protein
XLOC_001284	THOM_2026	134.182	83.8819	79.7443	112.088	77.7489	66.2691	92.319	25.5481	gi|440492462|gb|JH993997.1|:37734-38517	THOM_2026:Zinc (Zn2+)-Iron (Fe2+) Permease (ZIP) Family
XLOC_001912	THOM_1429	66.996	70.0805	67.2055	149.24	104	96.2551	92.2962	32.1199	gi|440493101|gb|JH993939.1|:19421-19709	THOM_1429:putative transposable element encoded protein
XLOC_003179	THOM_0233	82.0322	98.6894	90.1896	82.429	106.118	92.2367	91.9492	9.36317	gi|440494387|gb|JH993814.1|:54416-55301	THOM_0233:SNARE protein Syntaxin 1
XLOC_001831	THOM_1480,THOM_1481	182.933	25.4309	144.172	11.6571	29.3347	157.673	91.8668	77.6105	gi|440493036|gb|JH993943.1|:1218-1766	THOM_1481:hypothetical protein, THOM_1480:putative Cornichon protein
XLOC_001793	THOM_1541	88.5328	94.3369	90.0098	86.4243	96.9869	93.9659	91.7094	4.01894	gi|440492961|gb|JH993952.1|:36940-38923	THOM_1541:hypothetical protein
XLOC_002796	THOM_0601,THOM_0602	124.381	77.6454	96.3091	107.892	61.0396	82.515	91.6304	22.6866	gi|440493987|gb|JH993849.1|:18177-19252	THOM_0601:hypothetical protein, THOM_0602:hypothetical protein
XLOC_003157	THOM_0214	87.5277	98.857	85.9056	86.4367	100.239	89.2664	91.3721	6.45135	gi|440494387|gb|JH993814.1|:13858-15778	THOM_0214:tRNA nucleotidyltransferase/poly(A) polymerase
XLOC_000206	THOM_3099	97.5353	84.5947	109.844	88.2655	68.3436	97.9626	91.091	14.199	gi|440491329|gb|JH994091.1|:52787-53888	THOM_3099:hypothetical protein
XLOC_001090	THOM_2215	133.632	126.206	99.9496	49.613	54.5899	80.8393	90.805	35.4362	gi|440492261|gb|JH994015.1|:34588-35050	THOM_2215:hypothetical protein
XLOC_001617	THOM_1733	94.7543	72.0546	108.236	90.2142	72.8927	106.036	90.698	15.6469	gi|440492778|gb|JH993971.1|:88287-93582	THOM_1733:Nuclear exosomal RNA helicase MTR4, DEAD-box superfamily
XLOC_000070	THOM_3221	90.6493	53.7879	119.957	96.1214	57.118	126.234	90.6446	30.4574	gi|440491166|gb|JH994100.1|:39093-41115	THOM_3221:Neutral trehalase
XLOC_003139	THOM_0248	161.796	128.999	123.317	50.352	37.9614	41.0217	90.5745	53.7819	gi|440494367|gb|JH993817.1|:7194-7908	THOM_0248:hypothetical protein
XLOC_000694	THOM_2640	93.6002	80.9815	92.9994	95.1422	82.3647	97.6382	90.4544	7.00192	gi|440491830|gb|JH994040.1|:44815-48112	THOM_2640:Ubiquitin fusion degradation protein-2
XLOC_000601	THOM_2735	110.065	83.8206	78.3769	99.8881	91.4054	78.0907	90.2745	12.7829	gi|440491729|gb|JH994045.1|:82434-82935	THOM_2735:hypothetical protein
XLOC_002003	THOM_1366	94.0891	70.2302	103.549	95.7109	70.1823	107.563	90.2207	16.2768	gi|440493145|gb|JH993935.1|:135386-138797	THOM_1366:Pattern-formation protein/guanine nucleotide exchange factor
XLOC_002748	THOM_4045	86.2328	92.1331	80.4029	92.3516	98.8847	90.3104	90.0526	6.2513	gi|440493910|gb|JH993854.1|:125822-127309	THOM_4045: Amino Acid/Auxin Permease (AAAP) family protein
XLOC_001296	THOM_2024	110.101	80.9704	86.1415	102.818	75.9089	83.7196	89.9432	13.4369	gi|440492462|gb|JH993997.1|:32975-35162	THOM_2024:5'-3' exonuclease
XLOC_003053	THOM_0364,THOM_0365,THOM_0366	92.7297	80.6559	96.9037	89.7488	78.117	100.747	89.817	8.93298	gi|440494176|gb|JH993832.1|:160437-164058	THOM_0366:hypothetical protein, THOM_0365:hypothetical protein, THOM_0364:hypothetical protein
XLOC_002932	THOM_0463	89.1645	83.4748	90.2704	92.0542	88.238	95.3422	89.7574	3.97139	gi|440494141|gb|JH993838.1|:12134-17381	THOM_0463:RNA polymerase II, large subunit
XLOC_002774	THOM_4037	96.499	144.161	102.668	68.3965	75.6559	50.4156	89.6327	32.7863	gi|440493968|gb|JH993851.1|:0-262	THOM_4037:hypothetical protein
XLOC_001901	THOM_1422	88.6758	95.6608	73.4716	94.3964	104.899	79.6739	89.4629	11.4297	gi|440493101|gb|JH993939.1|:2930-3908	THOM_1422:Replication factor C, subunit RFC5
XLOC_001025	THOM_2270	74.2506	97.3723	80.0599	76.7072	111.364	96.8863	89.44	14.696	gi|440492186|gb|JH994023.1|:31305-32073	THOM_2270:putative FY-rich
XLOC_002048	THOM_1277	95.9395	129.633	98.4907	61.8645	87.0936	62.874	89.3159	25.3425	gi|440493249|gb|JH993928.1|:15486-16050	THOM_1277:Dihydrofolate reductase
XLOC_001290	THOM_2008	94.3033	106.336	66.3188	96.6985	108.437	63.0845	89.1963	19.7562	gi|440492462|gb|JH993997.1|:4595-5204	THOM_2008:hypothetical protein
XLOC_002539	THOM_0849	55.0326	106.681	105.638	49.9441	105.468	111.279	89.0071	28.4117	gi|440493741|gb|JH993863.1|:10511-11012	THOM_0849:Histone H3 (Lys4) methyltransferase complex, subunit CPS60/ASH2/BRE2
XLOC_001618	THOM_1734	101.671	87.8436	90.7664	91.2518	80.8712	81.3093	88.9522	7.68496	gi|440492778|gb|JH993971.1|:95024-95843	THOM_1734:Putative transcription factor FET5
XLOC_001087	THOM_2210	72.7884	111.267	100.218	63.188	96.9293	89.1982	88.9315	17.9645	gi|440492261|gb|JH994015.1|:18067-18838	THOM_2210:putative Metallo-hydrolase/oxidoreductase, Beta-lactamase-like protein
XLOC_002492	THOM_0895	99.1947	72.7165	95.0019	99.0198	72.8937	94.5912	88.903	12.6184	gi|440493688|gb|JH993870.1|:20147-23129	THOM_0895:putative Protein of unknown function DUF2404, transmembrane protein
XLOC_003336	THOM_0046	84.0477	89.0183	86.2629	84.1236	97.2183	91.7101	88.7301	5.10382	gi|440494576|gb|JH993801.1|:13247-14697	THOM_0046:Polyadenylation factor I complex, subunit, Yth1 (CPSF subunit)
XLOC_002801	THOM_0590	93.3113	90.1033	83.4331	89.4584	92.696	83.153	88.6925	4.43364	gi|440494012|gb|JH993848.1|:1641-2874	THOM_0590:AAA+-type ATPase
XLOC_001056	THOM_4199	100.996	96.5671	121.796	57.1667	67.1098	87.2212	88.4761	23.5406	gi|440492232|gb|JH994020.1|:5882-6452	THOM_4199:hypothetical protein
XLOC_002127	THOM_4096	31.0417	85.001	121.095	46.0988	98.1589	148.662	88.3429	44.4671	gi|440493319|gb|JH993924.1|:58-306	THOM_4096:hypothetical protein
XLOC_001246	THOM_2060	85.747	96.1899	80.9711	86.6616	95.8597	84.4116	88.3068	6.28385	gi|440492427|gb|JH993998.1|:56958-57927	THOM_2060:putative pseudouridylate synthase
XLOC_002808	THOM_0587	0	114.314	193.01	0	0	221.151	88.0792	102.646	gi|440494015|gb|JH993847.1|:24939-25077	THOM_0587:hypothetical protein, LTR Retrotransposon
XLOC_002720	THOM_0651	62.5497	86.4089	79.8841	106.437	96.6485	95.6918	87.9367	15.4271	gi|440493910|gb|JH993854.1|:22116-23019	THOM_0651:3'-5' exonuclease
XLOC_002889	THOM_0540	69.274	92.0564	73.9946	85.7301	102.89	103.214	87.8598	14.2932	gi|440494054|gb|JH993845.1|:126798-127158	THOM_0540:hypothetical protein
XLOC_001241	THOM_2045	74.1013	99.5558	83.9921	78.3371	102.899	86.6144	87.5833	11.4804	gi|440492427|gb|JH993998.1|:29244-29931	THOM_2045:hypothetical protein
XLOC_001086	THOM_2209	83.2519	68.8732	87.3621	86.807	90.1283	108.583	87.5009	12.7821	gi|440492261|gb|JH994015.1|:12527-13073	THOM_2209:putative cleavage and polyadenylation specificity factor (CPSF subunit)
XLOC_003066	THOM_0392	65.691	89.6455	93.3533	71.3372	94.8928	108.537	87.2428	15.9533	gi|440494176|gb|JH993832.1|:219223-219796	THOM_0392:putative Brix domain protein
XLOC_002027	THOM_1317	109.96	72.5934	84.9464	102.201	67.3621	85.71	87.1288	16.4755	gi|440493227|gb|JH993932.1|:12581-13586	THOM_1317:putative Ricin B-related lectin protein
XLOC_001552	THOM_1768	86.6361	88.0643	88.7431	84.2631	88.9221	85.9036	87.0887	1.82447	gi|440492718|gb|JH993974.1|:25741-26941	THOM_1768:Protein required for normal rRNA processing
XLOC_002235	THOM_1128	81.2159	70.8189	116.924	80.407	50.5853	121.007	86.8264	27.2636	gi|440493430|gb|JH993905.1|:10172-10508	THOM_1128:putative Homeodomain-like, Homeodomain-related, Homeobox protein
XLOC_002863	THOM_0545	0	0	28.0605	74.775	289.49	128.607	86.8221	110.9	gi|440494054|gb|JH993845.1|:139352-139526	THOM_0545:hypothetical protein
XLOC_000514	THOM_2796	75.886	87.9623	96.6756	76.1005	88.8695	94.9466	86.7401	8.97888	gi|440491659|gb|JH994054.1|:24663-27039	THOM_2796:DNA replication licensing factor, MCM2 component
XLOC_000743	THOM_2600	77.2626	93.4461	93.005	76.2199	88.7155	91.3416	86.6651	7.87095	gi|440491864|gb|JH994038.1|:75543-77124	THOM_2600:Transcription initiation factor TFIID, subunit TAF5
XLOC_001562	THOM_1789	49.4482	110.378	41.3357	55.0752	213.223	47.3625	86.1371	67.1714	gi|440492718|gb|JH993974.1|:72697-72853	THOM_1789:hypothetical protein
XLOC_000975	THOM_2327	96.4684	83.4991	76.7153	92.9589	84.1299	79.5949	85.5611	7.66604	gi|440492129|gb|JH994027.1|:300-2187	THOM_2327:RNA polymerase II elongator complex, subunit ELP3/histone acetyltransferase
XLOC_000054	THOM_3240	84.1414	75.4417	105.082	79.3201	70.1599	98.3129	85.4097	13.5949	gi|440491166|gb|JH994100.1|:105014-107618	THOM_3240:Helicase of the DEAD superfamily
XLOC_002388	THOM_4077	77.2676	80.0013	72.0438	94.3353	106.362	81.1246	85.1891	12.7352	gi|440493580|gb|JH993887.1|:1-613	THOM_4077:hypothetical protein
XLOC_001917	THOM_1418	95.0942	119.383	85.7955	59.0363	72.4696	77.3916	84.8617	20.85	gi|440493120|gb|JH993938.1|:8314-9458	THOM_1418:hypothetical protein
XLOC_000555	THOM_2761,THOM_2762	89.4166	95.9649	103.466	63.8057	75.0948	81.2238	84.8286	14.4369	gi|440491692|gb|JH994047.1|:32123-32793	THOM_2761:DNA-directed RNA polymerase subunit E', THOM_2762:hypothetical protein
XLOC_001157	THOM_2146	79.7846	84.4909	93.6179	79.0806	77.2236	92.3108	84.4181	7.05203	gi|440492316|gb|JH994008.1|:26847-29544	THOM_2146:Transcription initiation factor TFIID, subunit TAF1
XLOC_003161	THOM_0225	91.2409	68.6926	95.4661	91.5286	64.617	93.4693	84.1691	13.712	gi|440494387|gb|JH993814.1|:37939-40156	THOM_0225:putative Tetratricopeptide repeat, Tetratricopeptide-like helical protein
XLOC_003260	THOM_0134	78.3615	103.109	77.9432	71.8116	101.797	70.3058	83.888	14.7403	gi|440494492|gb|JH993809.1|:14035-14851	THOM_0134:TatD-related DNase
XLOC_000188	THOM_3111	75.9898	71.467	103.106	73.5838	73.1146	104.56	83.6369	15.7174	gi|440491300|gb|JH994095.1|:18866-21215	THOM_3111:putative P-loop ATPase fused to an acetyltransferase
XLOC_001641	THOM_1674	96.3562	97.2197	88.6027	69.7587	70.6335	78.448	83.5031	12.3243	gi|440492825|gb|JH993966.1|:29165-29492	THOM_1674:hypothetical protein
XLOC_002742	THOM_0687	76.7416	72.4473	97.8044	74.9652	73.2347	104.232	83.2375	14.0005	gi|440493910|gb|JH993854.1|:117538-118708	THOM_0687:Extracellular protein SEL-1
XLOC_001573	THOM_1745	103.828	59.5053	60.7559	111.789	83.5729	79.5591	83.1684	21.5472	gi|440492761|gb|JH993973.1|:1805-2183	THOM_1745:hypothetical protein
XLOC_001327	NA	41.5647	51.7124	127.4	61.726	83.6399	132.705	83.1247	38.9632	gi|440492491|gb|JH993996.1|:52843-53069
XLOC_000665	THOM_2664	90.7587	91.5193	67.822	87.302	90.1302	71.1249	83.1095	10.7093	gi|440491799|gb|JH994041.1|:51604-52249	THOM_2664:putative E3 ubiquitin ligase containing RING finger
XLOC_001551	THOM_1765	97.9547	82.3026	69.2477	94.2852	80.3051	72.9734	82.8448	11.3865	gi|440492718|gb|JH993974.1|:22289-23498	THOM_1765:WD40-repeat-containing subunit of the 18S rRNA processing complex
XLOC_002757	THOM_0632	79.0883	65.4499	102.103	75.5786	66.1884	106.681	82.5149	17.8063	gi|440493966|gb|JH993852.1|:6819-8322	THOM_0632:hypothetical protein
XLOC_000928	THOM_2380,THOM_2381	75.6201	66.7751	91.5427	88.5504	68.9773	100.956	82.0703	13.6774	gi|440492084|gb|JH994030.1|:32489-33915	THOM_2381:hypothetical protein, THOM_2380:hypothetical protein
XLOC_002592	THOM_0791	85.305	110.527	87.0642	58.5541	85.5438	64.6054	81.9333	18.5212	gi|440493791|gb|JH993859.1|:28341-29157	THOM_0791:Gpi-anchor transamidase
XLOC_001870	THOM_1454	83.9354	100.591	72.8635	76.7072	91.8752	64.9344	81.8178	13.0339	gi|440493066|gb|JH993941.1|:36870-37638	THOM_1454:hypothetical protein
XLOC_000470	THOM_2853	73.1462	83.3258	95.9846	70.102	82.153	83.9101	81.4369	9.15477	gi|440491602|gb|JH994057.1|:27836-28754	THOM_2853:Transcription initiation factor TFIIB
XLOC_000442	THOM_2859	40.4895	180.888	33.8467	45.097	69.8369	116.345	81.0838	57.4544	gi|440491578|gb|JH994060.1|:10595-10760	THOM_2859:hypothetical protein
XLOC_001224	THOM_2080	73.9758	82.988	80.391	74.7883	89.8069	84.4815	81.0719	6.03157	gi|440492411|gb|JH994000.1|:3680-4952	THOM_2080:putative nucleotidyltransferase
XLOC_001985	THOM_1336	61.9251	98.2857	66.5558	78.825	110.079	70.2073	80.9797	19.1733	gi|440493145|gb|JH993935.1|:52811-53495	THOM_1336:hypothetical protein
XLOC_002323	NA	36.3822	162.874	182.48	0	15.6882	87.119	80.7572	77.2736	gi|440493515|gb|JH993893.1|:12539-12747
XLOC_002972	THOM_0326	90.1896	90.8639	52.4473	91.7177	98.0706	60.0941	80.5639	19.1791	gi|440494176|gb|JH993832.1|:87320-87677	THOM_0326:hypothetical protein
XLOC_001096	THOM_2207	178.428	53.1635	119.324	0	61.551	68.3607	80.1379	61.3683	gi|440492261|gb|JH994015.1|:11202-11373	THOM_2207:hypothetical protein
XLOC_000174	THOM_3154	87.3038	87.528	74.2492	79.8411	83.1522	68.7333	80.1346	7.4817	gi|440491266|gb|JH994096.1|:65574-69830	THOM_3154:hypothetical protein
XLOC_003299	THOM_0106	92.3593	103.61	55.6992	89.6433	91.0301	48.0231	80.0608	22.5294	gi|440494511|gb|JH993806.1|:52965-54090	THOM_0106:hypothetical protein
XLOC_003114	THOM_0276	91.8382	58.244	85.5257	96.9053	61.3699	86.4212	80.0507	16.2363	gi|440494328|gb|JH993826.1|:1218-3687	THOM_0276:putative Cullin repeat-like-containing domain protein
XLOC_002937	THOM_0456	153.927	114.314	64.3366	0	0	147.434	80.0019	69.6209	gi|440494151|gb|JH993837.1|:15893-16031	THOM_0456:hypothetical protein
XLOC_000915	THOM_2405	70.1658	78.7097	86.4775	75.1445	82.2335	87.0233	79.9591	6.60629	gi|440492066|gb|JH994031.1|:45957-46836	THOM_2405:WD40 repeat protein
XLOC_001337	NA	51.2812	191.167	64.302	57.1168	66.338	49.1182	79.8872	54.9421	gi|440492517|gb|JH993994.1|:1341-1529
XLOC_000659	THOM_2655	106.217	108.072	75.8854	63.279	71.8973	53.8259	79.8628	22.4611	gi|440491799|gb|JH994041.1|:33368-34556	THOM_2655:putative DNA mismatch repair protein MutS, core protein
XLOC_001813	THOM_1515	54.0839	59.3127	114.534	58.2304	63.7446	127.78	79.6143	32.5957	gi|440493011|gb|JH993950.1|:7058-7598	THOM_1515:hypothetical protein
XLOC_000024	THOM_3273	192.64	119.806	53.6784	35.7602	13.8445	61.5047	79.539	65.787	gi|440491144|gb|JH994103.1|:3689-3905	THOM_3273:hypothetical protein
XLOC_001879	THOM_1443	69.4783	83.6946	78.4739	70.8866	89.6491	84.8355	79.503	8.05909	gi|440493066|gb|JH993941.1|:8436-9786	THOM_1443:hypothetical protein
XLOC_002552	THOM_0843	99.5602	62.6675	70.0487	106.269	64.3961	73.9045	79.4743	18.7141	gi|440493752|gb|JH993862.1|:34559-35495	THOM_0843:hypothetical protein
XLOC_000953	THOM_2357	94.5822	72.595	91.5489	75.7746	67.9736	73.1099	79.264	11.0233	gi|440492109|gb|JH994028.1|:31898-32834	THOM_2357:hypothetical protein
XLOC_001968	THOM_1379	71.9086	84.3988	85.5597	72.4915	78.7629	82.4494	79.2618	5.93917	gi|440493145|gb|JH993935.1|:173618-174980	THOM_1379:Aminopeptidase I zinc metalloprotease (M18)
XLOC_000671	THOM_4220	236.484	27.1456	121.653	0	0	87.119	78.7336	91.4952	gi|440491799|gb|JH994041.1|:19823-20031	THOM_4220:hypothetical protein
XLOC_000668	THOM_2668	0	244.407	199.375	0	0	28.5555	78.7229	112.354	gi|440491799|gb|JH994041.1|:58600-58780	THOM_2668:hypothetical protein
XLOC_002051	THOM_1281	47.1654	134.014	108.82	25.2156	82.9786	74.0886	78.7137	39.6521	gi|440493249|gb|JH993928.1|:21589-22114	THOM_1281:hypothetical protein
XLOC_001972	THOM_1387	77.7497	70.0708	79.9927	84.3769	74.7887	84.9724	78.6585	5.7253	gi|440493145|gb|JH993935.1|:200604-201417	THOM_1387:Protein involved in cell differentiation/sexual development
XLOC_001458	THOM_1825	69.5887	81.9083	70.2513	80.4723	90.1847	79.4013	78.6344	7.74848	gi|440492645|gb|JH993981.1|:13673-15476	THOM_1825:hypothetical protein
XLOC_001512	THOM_1810,THOM_1811	24.2614	50.4834	30.1459	82.536	152.151	131.767	78.5575	53.5593	gi|440492699|gb|JH993979.1|:5510-6352	THOM_1810:hypothetical protein, THOM_1811:hypothetical protein
XLOC_000066	THOM_3214	96.9509	74.1511	99.9637	61.9604	51.8792	85.1696	78.3458	19.2177	gi|440491166|gb|JH994100.1|:11377-15748	THOM_3214:RNA helicase
XLOC_000415	THOM_2879	121.468	60.2961	169.234	45.097	34.9184	38.7816	78.2992	54.7772	gi|440491562|gb|JH994062.1|:15520-15685	THOM_2879:hypothetical protein
XLOC_002607	THOM_0797	100.274	78.3898	66.042	91.378	72.0639	59.6637	77.9686	15.4253	gi|440493791|gb|JH993859.1|:43786-44389	THOM_0797:Ribose 5-phosphate isomerase
XLOC_003103	NA	47.6422	71.145	129.434	39.7978	41.087	136.898	77.6673	44.5069	gi|440494325|gb|JH993828.1|:2660-2897
XLOC_001639	THOM_1671	95.2898	89.2708	66.6599	87.1411	68.7706	58.6053	77.6229	14.823	gi|440492825|gb|JH993966.1|:24086-25502	THOM_1671:hypothetical protein
XLOC_001566	THOM_4160	48.1781	61.2124	60.4109	85.8568	103.873	106.136	77.6112	24.5048	gi|440492718|gb|JH993974.1|:85401-85728	THOM_4160:hypothetical protein
XLOC_001124	THOM_2186	86.1449	73.5738	72.0119	84.6946	75.6677	73.3433	77.5727	6.20701	gi|440492294|gb|JH994010.1|:17188-18535	THOM_2186:Diphthamide biosynthesis protein
XLOC_001659	THOM_1668	51.6645	96.5664	77.7391	57.5437	100.251	81.6507	77.5692	19.8198	gi|440492825|gb|JH993966.1|:19560-19998	THOM_1668:Cytosine deaminase FCY1
XLOC_000969	THOM_2335	90.87	58.2167	47.024	110.85	108.221	49.7355	77.4862	29.3471	gi|440492129|gb|JH994027.1|:20380-20722	THOM_2335:putative Uncharacterized protein family UPF0434/Trm112 protein
XLOC_000052	THOM_3236	0	158.65	59.5037	0	245.551	0	77.2841	103.12	gi|440491166|gb|JH994100.1|:95341-95482	THOM_3236:hypothetical protein
XLOC_000027	THOM_3260	56.9226	42.331	142.752	63.4001	49.0905	109.043	77.2565	39.796	gi|440491146|gb|JH994102.1|:5585-5735	THOM_3260:hypothetical protein
XLOC_001040	THOM_2279	77.1545	78.5598	85.5054	66.1312	74.1685	81.995	77.2524	6.71587	gi|440492186|gb|JH994023.1|:45977-52246	THOM_2279:P-type ATPase (P-ATPase) Superfamily
XLOC_000848	THOM_2514	67.1353	50.0174	56.1211	74.775	86.847	128.607	77.2505	28.3765	gi|440491929|gb|JH994035.1|:128217-128391	THOM_2514:hypothetical protein
XLOC_002862	THOM_0544	88.1289	66.5016	67.6971	99.9262	70.5253	70.7232	77.2504	13.6174	gi|440494054|gb|JH993845.1|:138195-139164	THOM_0544:hypothetical protein
XLOC_001544	THOM_1798	76.1053	73.6387	79.9218	76.8189	71.3767	85.1962	77.1763	4.88429	gi|440492718|gb|JH993974.1|:91326-92808	THOM_1798:RNA polymerase II transcription initiation/nucleotide excision repair factor TFIIH
XLOC_002910	THOM_0481	62.857	74.0592	77.3728	77.485	85.564	85.5746	77.1521	8.43533	gi|440494124|gb|JH993842.1|:573-2044	THOM_0481:putative LRR containing protein
XLOC_002287	THOM_1087	95.2898	73.5171	76.3025	80.9965	67.9055	67.7323	76.9573	10.3121	gi|440493482|gb|JH993898.1|:13278-14694	THOM_1087:Origin recognition complex, subunit 1
XLOC_002349	THOM_1016	86.684	68.5724	76.3643	88.7501	68.4313	72.4895	76.8819	8.91018	gi|440493543|gb|JH993888.1|:43546-45574	THOM_1016:DEAH-box RNA helicase
XLOC_002448	THOM_0929	93.9842	86.296	51.7137	92.7537	81.0527	54.6956	76.7493	18.8467	gi|440493647|gb|JH993875.1|:8568-9282	THOM_0929:hypothetical protein
XLOC_000300	THOM_2989	75.5839	71.4301	79.3468	77.0064	74.027	82.7781	76.6954	4.00512	gi|440491438|gb|JH994077.1|:30097-32377	THOM_2989:hypothetical protein
XLOC_000742	THOM_2598	74.4755	75.0766	83.7034	71.2985	73.2502	81.8314	76.6059	4.9797	gi|440491864|gb|JH994038.1|:64770-67416	THOM_2598:Nuclear pore complex, Nup155 component (D Nup154, sc Nup157/Nup170)
XLOC_000519	THOM_2790	83.9432	71.89	90.4407	69.8954	59.1828	83.956	76.5513	11.5765	gi|440491659|gb|JH994054.1|:9593-12660	THOM_2790:PHD finger protein BR140/LIN-49
XLOC_002598	THOM_0807	92.6085	77.5557	57.2872	92.8322	71.8796	65.6397	76.3005	14.3912	gi|440493791|gb|JH993859.1|:64260-64791	THOM_0807:putative transcriptional regulator
XLOC_002483	THOM_0903	85.1572	86.6775	86.0167	60.5971	66.3001	72.5024	76.2085	11.327	gi|440493682|gb|JH993872.1|:107-824	THOM_0903:hypothetical protein
XLOC_003399	THOM_4001	15.3438	114.519	76.9587	17.0898	158.791	73.4828	76.0309	55.6685	gi|440494608|gb|JH993798.1|:9661-9880	THOM_4001:hypothetical protein
XLOC_000321	THOM_2973	69.8206	75.4502	79.1365	71.6774	77.9994	81.3474	75.9052	4.46202	gi|440491464|gb|JH994075.1|:8571-11282	THOM_2973:hypothetical protein
XLOC_002523	THOM_0858	69.061	82.0327	96.3595	52.034	77.076	77.8212	75.7307	14.6797	gi|440493725|gb|JH993866.1|:6248-7649	THOM_0858:putative Ankyrin repeat-containing domain, Ankyrin repeat protein
XLOC_000958	THOM_2362	94.277	120.651	90.0683	75.0037	34.8451	38.7001	75.5909	33.4983	gi|440492109|gb|JH994028.1|:40587-40815	THOM_2362:Ubiquitin-like protein
XLOC_002370	THOM_1011	77.1303	68.4181	90.9665	70.0746	58.2948	88.533	75.5696	12.5484	gi|440493543|gb|JH993888.1|:29806-33210	THOM_1011:Glycosyltransferase
XLOC_001097	THOM_2212	70.1247	70.9731	84.5761	68.7786	71.0067	87.8849	75.5573	8.37252	gi|440492261|gb|JH994015.1|:24370-26317	THOM_2212:ATP-binding Cassette (ABC) Superfamily
XLOC_000825	THOM_2469	76.9991	91.0984	85.5019	64.0009	69.378	66.0459	75.504	10.9971	gi|440491929|gb|JH994035.1|:46444-47176	THOM_2469:hypothetical protein
XLOC_001075	THOM_2234	55.4733	72.7425	92.5924	55.698	74.9021	99.3911	75.1332	18.2388	gi|440492242|gb|JH994017.1|:28209-31365	THOM_2234:Major Facilitator Superfamily (MFS)
XLOC_002860	THOM_0539	68.69	72.1142	77.7497	70.8042	77.6359	83.3645	75.0597	5.48089	gi|440494054|gb|JH993845.1|:123735-125364	THOM_0539:Putative phosphoinositide phosphatase
XLOC_000888	THOM_2429	55.3191	82.6913	73.2187	51.3451	103.366	83.8941	74.9724	19.4574	gi|440492032|gb|JH994033.1|:19051-19384	THOM_2429:hypothetical protein
XLOC_001846	THOM_1491	84.2017	62.6437	118.432	46.6534	44.0026	92.4058	74.7232	28.9502	gi|440493036|gb|JH993943.1|:27059-28397	THOM_1491:triose-phosphate transporter (TPT), GDP-Mannose:GMP Antiporter (GMA) Family
XLOC_000850	THOM_2517	75.822	82.3605	60.3644	76.4073	87.186	66.1396	74.7133	9.97543	gi|440491929|gb|JH994035.1|:135815-137366	THOM_2517:non-specific serine/threonine protein kinase
XLOC_001521	THOM_1802	108.424	58.3049	95.7278	77.342	33.62	73.5123	74.4885	26.6232	gi|440492707|gb|JH993977.1|:4470-5172	THOM_1802:P-type ATPase
XLOC_003175	THOM_0222,THOM_0223,THOM_0224	30.2895	55.2868	49.439	46.0693	106.601	158.595	74.3801	48.7082	gi|440494387|gb|JH993814.1|:34017-35681	THOM_0222:hypothetical protein, THOM_0223:hypothetical protein, THOM_0224:putative Autophagy-related protein 9 protein
XLOC_000672	THOM_2622	68.4619	80.1315	73.0733	68.4981	80.7242	74.8361	74.2875	5.3817	gi|440491830|gb|JH994040.1|:8155-9931	THOM_2622:putative Spc97/Spc98 protein
XLOC_000741	THOM_2593	76.3707	69.3545	67.2614	83.5424	69.3911	79.6806	74.2668	6.58409	gi|440491864|gb|JH994038.1|:58444-59539	THOM_2593:Cytoskeleton-associated protein
XLOC_000843	THOM_2505	80.1486	83.9097	80.3992	68.6685	70.1841	61.4143	74.1207	8.69776	gi|440491929|gb|JH994035.1|:114652-115348	THOM_2505:hypothetical protein
XLOC_001398	THOM_1923	35.6856	186.072	89.4929	0	30.7755	102.541	74.0945	66.9732	gi|440492579|gb|JH993986.1|:11574-11745	THOM_1923:putative transposable element encoded protein
XLOC_002348	THOM_1015	92.7149	43.2398	85.73	90.4214	40.8409	90.8659	73.9688	24.8502	gi|440493543|gb|JH993888.1|:38649-42810	THOM_1015:DNA polymerase delta, catalytic subunit
XLOC_002087	THOM_1243	0	132.909	119.324	0	123.102	68.3607	73.9493	61.5131	gi|440493278|gb|JH993925.1|:26561-26732	THOM_1243:hypothetical protein
XLOC_000831	THOM_2486	91.6104	62.2458	45.6259	108.872	68.2402	66.7948	73.8982	22.6029	gi|440491929|gb|JH994035.1|:72292-75560	THOM_2486:hypothetical protein
XLOC_001773	THOM_1549	64.797	77.1554	88.2711	56.1327	76.5782	80.4531	73.8979	11.5394	gi|440492961|gb|JH993952.1|:59497-59953	THOM_1549:ribonuclease P
XLOC_001039	THOM_2276	86.1825	75.3051	61.3438	83.1593	77.6359	59.6629	73.8816	11.0714	gi|440492186|gb|JH994023.1|:43968-45597	THOM_2276:ATP-dependent RNA helicase
XLOC_001228	THOM_2078	66.567	134.949	190.786	21.1834	8.20113	18.2169	73.3172	74.3465	gi|440492411|gb|JH994000.1|:2023-2278	THOM_2078:hypothetical protein
XLOC_001303	NA	63.5817	69.451	77.6814	59.9221	80.141	89.0074	73.2974	10.9631	gi|440492462|gb|JH993997.1|:37001-37326
XLOC_002621	THOM_0776	81.6221	69.42	75.5894	76.6499	70.3915	65.9159	73.2648	5.72279	gi|440493821|gb|JH993858.1|:37036-37999	THOM_0776:Vacuolar sorting protein VPS33/slp1 (Sec1 family)
XLOC_002509	THOM_0876	72.0926	68.2544	80.1397	76.0253	68.7874	74.1939	73.2489	4.52264	gi|440493705|gb|JH993869.1|:904-1900	THOM_0876:Haloacid dehalogenase-like hydrolase
XLOC_000495	THOM_2803	78.2395	69.9872	79.0925	71.7987	63.6635	76.4331	73.2024	5.89579	gi|440491639|gb|JH994055.1|:6901-9445	THOM_2803:Chaperone HSP104, ATP-dependent Clp protease
XLOC_001520	THOM_1801	70.271	72.2653	76.5344	69.9892	72.5478	74.4259	72.6723	2.49549	gi|440492707|gb|JH993977.1|:2294-4298	THOM_1801:P-type ATPase (P-ATPase) Superfamily
XLOC_001299	THOM_2031	148.345	73.5856	165.343	0	0	47.3625	72.4394	71.4393	gi|440492462|gb|JH993997.1|:48411-48567	THOM_2031:hypothetical protein
XLOC_002925	THOM_0458	31.8223	63.3714	44.3359	82.7016	100.627	111.76	72.4364	31.5206	gi|440494141|gb|JH993838.1|:779-1025	THOM_0458:hypothetical protein
XLOC_003311	NA	43.511	81.2301	72.745	60.5779	103.192	72.9324	72.3647	20.0042	gi|440494511|gb|JH993806.1|:49423-49667
XLOC_003120	THOM_0272	91.7086	69.7186	90.5327	63.8404	54.1143	63.8576	72.2954	15.423	gi|440494342|gb|JH993823.1|:2983-5203	THOM_0272:RNA polymerase III, large subunit
XLOC_002393	THOM_0980	90.1017	74.7371	58.8862	85.1495	69.6984	54.9189	72.2486	13.9767	gi|440493592|gb|JH993886.1|:599-1916	THOM_0980:Glycine/serine hydroxymethyltransferase
XLOC_002143	THOM_1218	0	0	0	0	0	433.412	72.2353	176.94	gi|440493334|gb|JH993919.1|:9047-9179	THOM_1218:hypothetical protein
XLOC_001852	THOM_4128,THOM_4129	105.763	76.979	68.3717	81.6737	53.5105	45.9236	72.0369	21.4164	gi|440493036|gb|JH993943.1|:29772-30406	THOM_4128: WEE protein kinase,THOM_4129: WEE protein kinase
XLOC_000210	THOM_3084	106.025	39.4342	88.6301	0	45.7182	152.329	72.0228	54.4468	gi|440491329|gb|JH994091.1|:9512-9665	THOM_3084:hypothetical protein
XLOC_002301	THOM_1062	80.2096	48.5766	74.246	88.9012	56.351	83.572	71.9761	16.0346	gi|440493495|gb|JH993895.1|:1400-3158	THOM_1062:putative Tetratricopeptide-like helical protein
XLOC_002558	THOM_0841	55.9343	91.9983	95.8533	43.6096	77.1811	66.9687	71.9242	20.4213	gi|440493752|gb|JH993862.1|:31505-31925	THOM_0841:SCF ubiquitin ligase, Skp1 component
XLOC_001417	THOM_1915	46.1939	103.14	193.076	0	0	88.4908	71.8168	73.3959	gi|440492590|gb|JH993985.1|:110536-110695	THOM_1915:putative LRR containing protein
XLOC_000378	THOM_2903	77.5665	49.8117	86.3054	77.158	48.6711	89.4098	71.4871	17.8903	gi|440491531|gb|JH994066.1|:4274-6752	THOM_2903:putative transporter
XLOC_001085	THOM_2205	166.953	106.711	0	26.5645	82.2753	45.6889	71.3654	60.4396	gi|440492261|gb|JH994015.1|:10171-10363	THOM_2205:hypothetical protein
XLOC_001169	THOM_2172	45.496	72.7692	99.3055	49.2656	68.6632	90.7853	71.0475	21.5596	gi|440492316|gb|JH994008.1|:102478-103162	THOM_2172:hypothetical protein
XLOC_003143	THOM_0254	74.5825	67.5527	61.5838	78.243	73.9587	68.8151	70.7893	5.98507	gi|440494367|gb|JH993817.1|:22843-25714	THOM_0254:putative LRR containing protein
XLOC_000551	THOM_2752	176.094	97.8746	68.135	44.2876	37.6387	0	70.6716	61.0608	gi|440491692|gb|JH994047.1|:1815-4123	THOM_2752:hypothetical protein
XLOC_000365	THOM_2922	46.0993	51.6821	65.5115	102.69	51.6832	105.971	70.6062	26.9176	gi|440491507|gb|JH994068.1|:51-384	THOM_2922:hypothetical protein
XLOC_000500	THOM_2810	103.397	40.782	61.8759	99.9516	38.0436	79.5292	70.5965	28.4325	gi|440491639|gb|JH994055.1|:18106-23631	THOM_2810:hypothetical protein
XLOC_002506	THOM_0879	76.1111	75.7467	69.135	68.0848	72.3577	61.9943	70.5716	5.33809	gi|440493705|gb|JH993869.1|:15733-16951	THOM_0879:Phosphatidylserine synthase
XLOC_001110	THOM_2197	73.1355	70.7586	59.6812	77.579	74.0853	67.8268	70.5111	6.23171	gi|440492284|gb|JH994013.1|:9257-10508	THOM_2197:putative translation initiation factor
XLOC_000775	THOM_2465	72.1192	73.1916	72.1294	63.1133	68.86	70.3107	69.954	3.68841	gi|440491929|gb|JH994035.1|:43584-44259	THOM_2465:Protein phosphatase 1, regulatory subunit
XLOC_003221	THOM_4014	84.5865	98.2759	125.705	31.404	24.316	54.0124	69.7166	39.8676	gi|440494439|gb|JH993812.1|:16576-16832	THOM_4014: hypothetical protein
XLOC_000767	THOM_2447	75.9362	73.0159	46.5506	86.9939	83.5751	50.5669	69.4398	16.9885	gi|440491929|gb|JH994035.1|:10986-12030	THOM_2447:CDP-diacylglycerol synthase
XLOC_000685	THOM_2629,THOM_2630	67.4355	73.7497	89.4959	44.4219	59.5544	81.5315	69.3648	16.0912	gi|440491830|gb|JH994040.1|:23810-25098	THOM_2630:hypothetical protein, THOM_2629:putative Chromatin assembly factor 1 subunit A protein
XLOC_000107	THOM_3177	71.0849	31.5966	113.239	61.9948	30.0737	107.911	69.3167	35.8838	gi|440491226|gb|JH994098.1|:31897-33007	THOM_3177:hypothetical protein
XLOC_002696	THOM_0698	58.189	73.8185	72.0283	59.5759	74.1159	76.9566	69.114	8.09298	gi|440493892|gb|JH993855.1|:13715-16756	THOM_0698:putative LRR containing protein
XLOC_002084	THOM_1238	115.683	45.6231	61.0459	105.224	37.9011	48.3481	68.9709	33.1508	gi|440493278|gb|JH993925.1|:20361-24710	THOM_1238:putative transporter
XLOC_001964	THOM_1371	53.2103	39.668	0	88.8981	206.5	25.4829	68.9599	73.5753	gi|440493145|gb|JH993935.1|:151150-151336	THOM_1371:hypothetical protein
XLOC_002620	THOM_0775	84.0913	66.1035	45.6662	90.9258	76.2264	50.5606	68.929	18.1854	gi|440493821|gb|JH993858.1|:34327-35521	THOM_0775:putative transporter
XLOC_000156	THOM_3147	64.9819	27.7596	49.1475	89.6091	96.0701	85.9518	68.92	26.6679	gi|440491266|gb|JH994096.1|:49247-49646	THOM_3147:Zn-finger
XLOC_001507	THOM_1816	25.7575	55.5208	36.6489	53.2962	175.39	66.0569	68.7784	54.1701	gi|440492694|gb|JH993980.1|:27091-32114	THOM_1816:hypothetical protein
XLOC_002768	THOM_0617	103.659	84.5173	122.102	36.7358	24.3809	40.6174	68.6687	40.2458	gi|440493968|gb|JH993851.1|:2287-2617	THOM_0617:hypothetical protein
XLOC_000071	THOM_3222	64.894	60.6495	67.8093	74.8601	69.9564	73.2562	68.5709	5.29668	gi|440491166|gb|JH994100.1|:43865-44330	THOM_3222:hypothetical protein
XLOC_002304	THOM_1067	70.7378	49.3659	79.4651	72.3253	53.1146	86.1352	68.524	14.5169	gi|440493495|gb|JH993895.1|:14841-17771	THOM_1067:Extracellular protein SEL-1
XLOC_003105	THOM_4021	76.5373	67.0878	79.4241	73.4887	56.902	55.6137	68.1756	10.107	gi|440494326|gb|JH993827.1|:4116-4549	THOM_4021:hypothetical protein
XLOC_002679	THOM_0715	86.2931	96.7211	97.8985	27.4608	63.7884	35.4228	67.9308	30.9059	gi|440493883|gb|JH993856.1|:14420-14717	THOM_0715:Subunit of the major N alpha-acetyltransferase
XLOC_003073	THOM_0406	67.213	79.1499	63.5893	66.7923	73.1791	55.0904	67.5023	8.22006	gi|440494176|gb|JH993832.1|:241912-244044	THOM_0406:ATP-dependent DNA ligase I
XLOC_002968	THOM_0319	66.9243	63.1111	71.8902	66.2577	62.7348	74.0107	67.4881	4.59362	gi|440494176|gb|JH993832.1|:74263-76348	THOM_0319:DNA replication licensing factor, MCM7 component
XLOC_000302	THOM_2994	75.5313	60.1269	82.4888	71.9145	50.43	64.1774	67.4448	11.5362	gi|440491438|gb|JH994077.1|:42123-42825	THOM_2994:hypothetical protein
XLOC_002249	THOM_1124	60.539	60.0485	79.6789	58.8202	61.0959	84.305	67.4146	11.4107	gi|440493440|gb|JH993904.1|:12585-14205	THOM_1124:Leucine rich repeat protein
XLOC_002147	THOM_1221	65.2326	57.0915	81.6023	65.957	54.6611	79.763	67.3846	11.2238	gi|440493334|gb|JH993919.1|:17421-18939	THOM_1221:hypothetical protein
XLOC_001501	THOM_4173,THOM_4174	61.418	67.9267	81.7129	58.7723	61.1735	72.9128	67.3194	8.76903	gi|440492645|gb|JH993981.1|:109075-109981	THOM_4173:Exportin1,THOM_4174:Exportin1
XLOC_000280	THOM_3034	78.6486	39.4731	76.3686	83.3428	44.0167	80.0297	66.9799	19.7296	gi|440491405|gb|JH994079.1|:59137-64434	THOM_3034:putative esterase of the alpha-beta hydrolase superfamily
XLOC_002947	THOM_0448	321.95	79.5548	0	0	0	0	66.9175	128.929	gi|440494160|gb|JH993836.1|:13358-13484	THOM_0448:hypothetical protein
XLOC_002534	THOM_4055	75.3194	49.1373	79.7078	70.5036	44.2254	82.1196	66.8355	16.1813	gi|440493725|gb|JH993866.1|:21314-22276	THOM_4055: atypical/PIKK/ATR protein kinase
XLOC_000452	THOM_4233,THOM_4234	34.4834	81.6557	74.4672	43.2084	87.9771	78.4436	66.7059	22.2009	gi|440491578|gb|JH994060.1|:45434-46060	THOM_4233:Putative transposable element encoded protein,THOM_4234:Putative transposable element encoded protein
XLOC_002920	THOM_0472	55.2058	64.0987	79.7114	54.6082	61.9262	82.4589	66.3349	12.0393	gi|440494134|gb|JH993839.1|:6686-8465	THOM_0472:putative DNA-binding SAP protein
XLOC_000608	NA	41.5647	103.425	34.7455	46.2945	131.434	39.8114	66.2125	40.8168	gi|440491765|gb|JH994044.1|:165-391
XLOC_002954	NA	67.5182	68.5186	59.1288	76.9919	69.3193	55.4316	66.1514	7.73634	gi|440494172|gb|JH993834.1|:59-640
XLOC_003363	THOM_0030	78.8371	71.4236	55.1871	72.1029	64.6732	54.6386	66.1437	9.78865	gi|440494600|gb|JH993799.1|:1103-2255	THOM_0030:Polyadenylation factor I complex, subunit PFS2
XLOC_003370	THOM_0002	65.6725	50.4051	87.7064	61.6513	48.5455	81.3238	65.8841	15.9548	gi|440494608|gb|JH993798.1|:2279-6374	THOM_0002:RNA polymerase I, large subunit
XLOC_002802	THOM_0577	48.4352	75.7403	64.6771	51.8451	82.4569	71.6971	65.8086	13.4802	gi|440494015|gb|JH993847.1|:8525-9695	THOM_0577:hypothetical protein
XLOC_002035	THOM_1305	44.2322	75.6044	95.0797	38.0049	59.944	79.8911	65.4594	22.0151	gi|440493236|gb|JH993930.1|:8452-9136	THOM_1305:Haloacid dehalogenase-like hydrolase
XLOC_001496	THOM_1859	61.3476	68.1505	71.9441	57.3284	67.1157	66.5453	65.4053	5.21955	gi|440492645|gb|JH993981.1|:103104-108424	THOM_1859:Nuclear transport receptor CRM1/MSN5 (importin beta superfamily)
XLOC_001884	THOM_1450	66.0263	56.5426	56.0366	81.3989	63.8962	67.5861	65.2478	9.26699	gi|440493066|gb|JH993941.1|:27658-29068	THOM_1450:Endonuclease MUS81
XLOC_002893	THOM_0550	5.51748	18.5624	11.5307	79.8895	159.404	116.265	65.1948	63.7421	gi|440494054|gb|JH993845.1|:150864-151287	THOM_0550:hypothetical protein
XLOC_003146	THOM_0251	67.6943	68.4602	77.9424	54.0587	55.8099	66.8779	65.1406	8.88049	gi|440494367|gb|JH993817.1|:12131-13763	THOM_0251:Puromycin-sensitive aminopeptidase
XLOC_002009	THOM_1381	56.0412	69.7435	67.085	58.4237	69.2091	68.2776	64.7967	5.97607	gi|440493145|gb|JH993935.1|:178977-180537	THOM_1381:Phosphatidylserine decarboxylase
XLOC_000005	THOM_3297	42.6099	122.034	154.35	23.7293	18.3735	27.2084	64.7175	58.3826	gi|440491116|gb|JH994107.1|:8954-9236	THOM_3297:putative LRR containing protein
XLOC_001394	THOM_1918	66.9542	75.1082	63.9653	63.9199	63.9284	53.4417	64.5529	6.95378	gi|440492579|gb|JH993986.1|:716-1682	THOM_1918:putative GTP-binding protein MMR1
XLOC_002015	THOM_4120,THOM_4121	52.0516	78.3886	61.9896	50.033	78.0957	66.247	64.4676	12.2584	gi|440493145|gb|JH993935.1|:30-1086	THOM_4120:hypothetical protein,THOM_4121:hypothetical protein
XLOC_001611	THOM_1723	282.136	104.389	0	0	0	0	64.4208	114.54	gi|440492778|gb|JH993971.1|:55492-55609	THOM_1723:hypothetical protein
XLOC_000587	THOM_2737	32.7711	72.6753	80.2946	37.7589	76.0151	86.5898	64.3508	23.0588	gi|440491729|gb|JH994045.1|:90118-90859	THOM_2737:hypothetical protein
XLOC_002886	THOM_0532	54.7401	65.1105	72.799	55.4266	72.9582	64.3473	64.2303	7.97441	gi|440494054|gb|JH993845.1|:112938-113385	THOM_0532:hypothetical protein
XLOC_002355	THOM_1022	70.5577	74.7529	68.8123	57.069	52.8811	61.1452	64.203	8.50127	gi|440493543|gb|JH993888.1|:62675-63602	THOM_1022:putative DHHC-type Zn-finger protein
XLOC_001242	THOM_2046	54.1378	56.3074	76.3694	54.6455	59.8201	83.7231	64.1672	12.6748	gi|440492427|gb|JH993998.1|:30521-32882	THOM_2046:Exocyst complex subunit Sec8
XLOC_000295	THOM_2982	113.845	0	95.1677	126.8	49.0905	0	64.1505	56.2387	gi|440491438|gb|JH994077.1|:9366-9516	THOM_2982:putative transposable element encoded protein
XLOC_002165	NA	38.7513	19.287	21.5958	100.709	66.8388	136.095	63.8795	46.8787	gi|440493343|gb|JH993918.1|:11178-11409
XLOC_000297	THOM_2985	100.705	56.3139	126.275	28.0412	21.7122	48.2286	63.546	41.5049	gi|440491438|gb|JH994077.1|:16234-17363	THOM_2985:hypothetical protein
XLOC_001669	THOM_1693	54.7695	74.2287	54.3685	61.002	82.6588	54.0987	63.521	12.1358	gi|440492825|gb|JH993966.1|:69589-70147	THOM_1693:histone-lysine N-methyltransferase
XLOC_003249	THOM_0144	34.2531	41.7885	37.6757	96.3814	108.832	62.1631	63.5156	32.0363	gi|440494471|gb|JH993810.1|:24987-25527	THOM_0144:hypothetical protein
XLOC_000832	THOM_2488	108.539	92.3246	56.7076	58.9341	42.1222	20.7922	63.2366	32.2704	gi|440491929|gb|JH994035.1|:79249-79900	THOM_2488:Zn-finger protein
XLOC_001993	THOM_1347	68.943	61.474	56.1544	74.8195	66.3174	51.6428	63.2252	8.53109	gi|440493145|gb|JH993935.1|:88128-89019	THOM_1347:putative transporter
XLOC_002192	THOM_1174	72.7755	59.9892	66.0691	64.497	54.6638	61.0863	63.1801	6.15216	gi|440493379|gb|JH993912.1|:4255-6013	THOM_1174:hypothetical protein
XLOC_002115	THOM_1259	74.6626	83.4617	68.8057	62.9622	41.3182	44.6877	62.6497	16.692	gi|440493278|gb|JH993925.1|:60605-63936	THOM_1259:Deoxyhypusine synthase
XLOC_000932	THOM_2384	100.085	86.821	87.9977	48.4449	23.6	28.8152	62.6273	33.165	gi|440492084|gb|JH994030.1|:35869-39544	THOM_2384:Mitochondrial Fe/S cluster exporter, ABC superfamily
XLOC_000171	THOM_3151	52.4865	51.9489	74.6147	57.059	56.3777	82.4832	62.495	12.8435	gi|440491266|gb|JH994096.1|:60877-63016	THOM_3151:Dolichyl-phosphate-mannose:protein O-mannosyl transferase
XLOC_001906	THOM_1433	55.2924	62.8325	68.4312	54.3862	61.3087	71.5305	62.2969	6.86724	gi|440493101|gb|JH993939.1|:29797-30847	THOM_1433:RNA binding/translational regulation protein of the SUA5 family
XLOC_002512	THOM_0883	62.4183	47.1994	58.5552	78.0182	58.0167	69.0854	62.2155	10.5211	gi|440493705|gb|JH993869.1|:21426-22506	THOM_0883:putative membrane protein
XLOC_002114	THOM_1256	108.256	64.5345	82.677	20.3281	30.5373	66.7762	62.1848	32.6271	gi|440493278|gb|JH993925.1|:53844-54415	THOM_1256:hypothetical protein
XLOC_003035	THOM_0334	68.7497	60.632	62.1214	65.9502	55.8631	59.7597	62.1793	4.59426	gi|440494176|gb|JH993832.1|:100184-101918	THOM_0334:hypothetical protein
XLOC_002997	THOM_0386	0	23.5582	52.8569	35.213	109.061	151.409	62.0164	57.1518	gi|440494176|gb|JH993832.1|:203363-203540	THOM_0386:RNA polymerase III subunit C11
XLOC_000446	THOM_2867	63.0619	62.1198	59.9162	64.7561	62.8745	59.2234	61.992	2.07625	gi|440491578|gb|JH994060.1|:30512-32693	THOM_2867:hypothetical protein
XLOC_001645	THOM_1679	64.8464	56.2204	66.598	62.2025	55.924	65.4068	61.8663	4.71392	gi|440492825|gb|JH993966.1|:40224-42726	THOM_1679:Chromatin remodeling complex WSTF-ISWI, small subunit
XLOC_000769	THOM_2449	60.0887	62.0406	68.9002	55.6734	59.1584	63.1568	61.503	4.45476	gi|440491929|gb|JH994035.1|:15408-16755	THOM_2449:Vacuolar H+-ATPase V1 sector, subunit H
XLOC_002809	THOM_0588	79.851	79.5261	81.584	79.0557	22.9547	25.4943	61.411	28.8284	gi|440494015|gb|JH993847.1|:25359-25620	THOM_0588:RNA-directed DNA polymerase, LTR Retrotransposon
XLOC_002220	THOM_1150	9.18232	61.7259	84.4345	51.1361	55.4323	105.54	61.2419	32.7002	gi|440493409|gb|JH993907.1|:6003-7837	THOM_1150:hypothetical protein
XLOC_002037	THOM_1306	79.8154	79.3359	44.4806	88.8981	22.9445	50.9659	61.0734	25.6526	gi|440493236|gb|JH993930.1|:9653-9839	THOM_1306:hypothetical protein
XLOC_001648	THOM_1685	60.9129	52.6442	67.6097	58.7985	56.3257	70.0122	61.0505	6.65455	gi|440492825|gb|JH993966.1|:60316-62317	THOM_1685:RNA polymerase II transcription initiation/nucleotide excision repair factor TFIIH
XLOC_002191	THOM_1176,THOM_1177	63.8815	77.593	70.4721	52.9993	45.1406	56.1357	61.037	11.9376	gi|440493379|gb|JH993912.1|:7980-9848	THOM_1177:hypothetical protein, THOM_1176:monophenol monooxygenase
XLOC_003319	THOM_0070	52.6853	67.0252	62.6572	52.631	68.8569	61.9082	60.9606	6.93931	gi|440494555|gb|JH993804.1|:15143-16466	THOM_0070:hypothetical protein
XLOC_003026	THOM_0305	12.9171	19.287	64.7874	115.096	66.8388	86.6057	60.922	39.1979	gi|440494176|gb|JH993832.1|:40455-40686	THOM_0305:hypothetical protein
XLOC_000134	THOM_3165	0	0	0	0	0	365.358	60.893	149.157	gi|440491254|gb|JH994097.1|:10216-10306	THOM_3165:hypothetical protein
XLOC_002462	THOM_0938	68.8778	65.9584	54.0668	67.3601	62.2983	45.0544	60.6026	9.27541	gi|440493647|gb|JH993875.1|:31202-32129	THOM_0938:Zn-finger
XLOC_002551	THOM_0842	87.9395	67.2623	79.0812	51.1994	32.7489	45.3056	60.5895	21.1252	gi|440493752|gb|JH993862.1|:33310-34426	THOM_0842:hypothetical protein
XLOC_001320	THOM_1989	59.177	52.8842	71.0133	56.8459	52.3508	70.6481	60.4866	8.40268	gi|440492491|gb|JH993996.1|:14447-18239	THOM_1989:RNA polymerase III, second largest subunit
XLOC_002405	THOM_0971	31.1355	40.705	13.0137	86.6963	93.9801	96.922	60.4088	36.4493	gi|440493598|gb|JH993885.1|:28244-28517	THOM_0971:putative Synaptobrevin protein
XLOC_003121	THOM_0273	18.8523	46.9783	39.3983	73.4914	81.2916	102.323	60.3892	30.7012	gi|440494342|gb|JH993823.1|:5256-5652	THOM_0273:RNA polymerase III, large subunit
XLOC_002619	THOM_0773	54.3442	54.6086	72.1838	54.9582	53.1924	72.8088	60.3493	9.4297	gi|440493821|gb|JH993858.1|:30582-32610	THOM_0773:hypothetical protein
XLOC_002142	THOM_1217	28.5287	14.2051	87.4437	42.3669	16.4023	173.061	60.3346	61.3752	gi|440493334|gb|JH993919.1|:8729-8984	THOM_1217:hypothetical protein
XLOC_001715	THOM_1626	0	91.0274	0	0	211.19	58.6388	60.1427	83.214	gi|440492881|gb|JH993964.1|:49038-49185	THOM_1626:hypothetical protein
XLOC_000325	THOM_2974	60.3551	52.1594	65.0286	61.2478	53.7857	68.0865	60.1105	6.20291	gi|440491464|gb|JH994075.1|:12959-14069	THOM_2974:putative 3-ketosphinganine reductase
XLOC_001637	THOM_1663	69.8743	56.7879	61.5259	59.1475	53.4307	59.7881	60.0924	5.55021	gi|440492825|gb|JH993966.1|:9148-10657	THOM_1663:Transcriptional repressor EZH1
XLOC_001454	THOM_1818	73.6149	75.6258	72.6351	38.0509	48.3195	52.0968	60.0572	15.9362	gi|440492645|gb|JH993981.1|:2648-6308	THOM_1818:putative LRR containing protein
XLOC_001436	THOM_1903	42.9663	61.972	77.9917	44.4374	59.2872	73.4893	60.024	14.4388	gi|440492590|gb|JH993985.1|:75241-76435	THOM_1903:Cyclin B, kinase-activating protein
XLOC_001767	THOM_1539	14.6786	98.6066	12.2704	65.3957	126.589	42.1783	59.9531	46.0509	gi|440492961|gb|JH993952.1|:32872-33094	THOM_1539:hypothetical protein
XLOC_002904	THOM_0492	75.3316	57.015	47.0398	74.8059	54.0083	50.4209	59.7702	12.3166	gi|440494112|gb|JH993844.1|:19496-20369	THOM_0492:TFIIF-interacting CTD phosphatase, including NLI-interacting factor
XLOC_003130	THOM_0261	0	0	0	278.584	0	79.8571	59.7402	111.869	gi|440494357|gb|JH993819.1|:2662-2797	THOM_0261:hypothetical protein
XLOC_000673	THOM_2626	69.3454	60.2058	47.9739	62.1443	65.9906	51.1513	59.4686	8.35579	gi|440491830|gb|JH994040.1|:16135-17101	THOM_2626:Glycolipid 2-alpha-mannosyltransferase (alpha-1,2-mannosyltransferase)
XLOC_002190	THOM_1175	75.6479	26.3833	75.8844	95.4904	43.4929	38.6438	59.2571	26.8778	gi|440493379|gb|JH993912.1|:6673-6994	THOM_1175:hypothetical protein
XLOC_001871	THOM_1455	56.0566	46.895	38.1233	87.8331	66.3701	60.0624	59.2234	17.1903	gi|440493066|gb|JH993941.1|:38433-39276	THOM_1455:hypothetical protein
XLOC_001881	THOM_1447	65.7726	83.6017	64.1456	39.0705	58.6136	44.0988	59.2171	16.104	gi|440493066|gb|JH993941.1|:21270-21750	THOM_1447:hypothetical protein
XLOC_002540	THOM_0855	42.0676	72.9295	69.5327	31.9464	68.4362	69.5973	59.0849	17.4635	gi|440493741|gb|JH993863.1|:22021-22860	THOM_0855:hypothetical protein
XLOC_003230	THOM_0171	70.7077	37.347	68.5071	71.3243	36.8174	69.7332	59.0728	17.0613	gi|440494454|gb|JH993811.1|:29748-33144	THOM_0171:hypothetical protein
XLOC_000428	THOM_4235,THOM_4236	50.673	23.6646	68.8342	91.7139	27.313	91.0042	58.8672	30.0435	gi|440491562|gb|JH994062.1|:3764-4058	THOM_4235:hypothetical protein,THOM_4236:hypothetical protein
XLOC_001953	THOM_1355	64.2551	56.7508	55.248	60.6616	56.9974	57.4418	58.5591	3.31015	gi|440493145|gb|JH993935.1|:104364-105561	THOM_1355:hypothetical protein
XLOC_001260	THOM_2051	59.1414	57.947	52.5046	63.8289	61.2839	56.6468	58.5588	3.90443	gi|440492427|gb|JH993998.1|:42071-43601	THOM_2051:Glucose-repressible alcohol dehydrogenase transcriptional effector CCR4
XLOC_000238	THOM_3051	83.6417	41.6974	38.4556	82.2911	55.3021	49.4034	58.4652	19.8756	gi|440491372|gb|JH994083.1|:3239-3878	THOM_3051:putative CAAX amino terminal protease self-immunity protein
XLOC_001058	THOM_2240	67.8045	59.0317	61.6869	59.3203	47.4072	55.5203	58.4618	6.77651	gi|440492235|gb|JH994018.1|:5295-8343	THOM_2240:RhoGEF GTPase
XLOC_002708	THOM_0666	28.1471	0	94.1169	125.4	48.7561	53.9196	58.3899	45.1743	gi|440493910|gb|JH993854.1|:53247-55126	THOM_0666:hypothetical protein
XLOC_000426	NA	22.1769	11.0456	12.359	82.3352	121.128	99.127	58.0286	48.6619	gi|440491562|gb|JH994062.1|:47-325
XLOC_002307	THOM_4080	48.9656	78.6507	75.8004	44.4381	57.8684	41.6891	57.9021	15.9678	gi|440493495|gb|JH993895.1|:6538-7076	THOM_4080:hypothetical protein
XLOC_000809	THOM_2541	37.9863	84.8703	31.7543	126.927	65.5194	0	57.8429	44.6827	gi|440491929|gb|JH994035.1|:198808-198976	THOM_2541:hypothetical protein
XLOC_001684	THOM_1643	53.8909	54.6076	61.3255	56.9255	56.071	63.9394	57.7933	3.98366	gi|440492866|gb|JH993965.1|:10689-12642	THOM_1643:putative Ricin B-related lectin protein
XLOC_000996	THOM_2318	73.7633	57.992	50.5942	64.2512	50.565	48.9129	57.6798	9.79433	gi|440492152|gb|JH994025.1|:43046-43892	THOM_2318:DHHC-type Zn-finger protein
XLOC_002556	THOM_0836	31.6153	117.791	0	140.852	54.5305	0	57.4648	59.7894	gi|440493752|gb|JH993862.1|:21540-22299	THOM_0836:hypothetical protein
XLOC_002157	THOM_1212	62.7611	61.8113	72.9384	57.9684	40.9243	48.3843	57.4646	11.3373	gi|440493343|gb|JH993918.1|:41915-42515	THOM_1212:hypothetical protein
XLOC_000956	THOM_2360	57.8081	43.8506	66.875	59.504	45.8374	70.065	57.3233	10.6959	gi|440492109|gb|JH994028.1|:36510-38934	THOM_2360:hypothetical protein
XLOC_002500	THOM_0900	38.3414	31.686	52.2939	80.9138	74.8334	65.7169	57.2976	19.8819	gi|440493688|gb|JH993870.1|:29670-30174	THOM_0900:hypothetical protein
XLOC_002818	THOM_0560	69.2343	45.2797	57.8757	72.2933	41.0494	58.0247	57.2929	12.4632	gi|440494029|gb|JH993846.1|:18045-18387	THOM_0560:hypothetical protein
XLOC_002093	THOM_1257	43.9924	79.2442	66.2379	42.9639	60.4997	50.6664	57.2674	14.13	gi|440493278|gb|JH993925.1|:53844-54415	THOM_1257:putative PAP2 domain protein
XLOC_002690	THOM_0702	56.4256	60.2478	62.6843	44.6541	58.5863	59.379	56.9962	6.38415	gi|440493892|gb|JH993855.1|:23399-25241	THOM_0702:putative transporter
XLOC_001249	THOM_2064	0	157.737	132.945	0	0	50.7762	56.9097	71.6956	gi|440492427|gb|JH993998.1|:72519-72672	THOM_2064:hypothetical protein
XLOC_002560	THOM_4051,THOM_4052	56.7471	63.6621	56.5857	52.821	59.4261	52.0241	56.8777	4.30439	gi|440493752|gb|JH993862.1|:8987-10691	THOM_4051:hypothetical protein,THOM_4052:hypothetical protein
XLOC_000990	THOM_2321	0	0	158.929	0	0	182.101	56.8383	88.3579	gi|440492152|gb|JH994025.1|:49756-49864	THOM_2321:hypothetical protein
XLOC_001920	THOM_1401	42.0787	52.8602	52.0594	65.6139	63.8686	64.4861	56.8278	9.3961	gi|440493125|gb|JH993937.1|:197-761	THOM_1401:hypothetical protein
XLOC_001762	THOM_1527	188.651	57.0473	94.2106	0	0	0	56.6515	75.4492	gi|440492961|gb|JH993952.1|:14259-14710	THOM_1527:hypothetical protein
XLOC_000151	THOM_3140	58.9388	70.5224	50.9116	61.2694	57.6065	40.4578	56.6178	10.1493	gi|440491266|gb|JH994096.1|:27958-28780	THOM_3140:hypothetical protein
XLOC_003308	THOM_0117	73.1046	66.457	50.3267	57.4755	50.684	41.1889	56.5395	11.6804	gi|440494511|gb|JH993806.1|:88347-88974	THOM_0117:putative transporter
XLOC_001024	THOM_2269	45.5478	57.4759	67.8214	47.5602	55.2385	65.4398	56.5139	9.06099	gi|440492186|gb|JH994023.1|:30216-30846	THOM_2269:hypothetical protein
XLOC_000028	THOM_3261	65.0908	49.3447	53.6665	65.5459	53.0589	51.2426	56.3249	7.12958	gi|440491146|gb|JH994102.1|:6193-7078	THOM_3261:Protein kinase PCTAIRE
XLOC_002634	THOM_0720	92.0626	45.8078	25.6529	119.629	39.6977	14.6966	56.2578	40.8542	gi|440493843|gb|JH993857.1|:11380-11599	THOM_0720:DNA-directed RNA polymerase, subunit RPB10
XLOC_002603	THOM_0793	66.4321	51.2571	57.2906	57.1329	48.9517	55.1729	56.0395	6.07661	gi|440493791|gb|JH993859.1|:34906-36556	THOM_0793:non-specific serine/threonine protein kinase, protein kinase C
XLOC_001049	THOM_4202	102.087	53.0008	75.8561	44.218	19.5645	40.7419	55.9114	29.0737	gi|440492224|gb|JH994022.1|:1-418	THOM_4202:hypothetical protein
XLOC_001805	THOM_4138,THOM_4139	68.01	62.1346	63.1691	63.1243	39.1015	39.8086	55.8914	12.8971	gi|440492961|gb|JH993952.1|:102089-102452	THOM_4138:hypothetical protein,THOM_4139:hypothetical protein
XLOC_001174	THOM_4193	22.9493	65.7587	76.7367	29.8209	59.3748	80.5979	55.873	24.1631	gi|440492316|gb|JH994008.1|:68172-68533	THOM_4193:hypothetical protein
XLOC_000849	THOM_2516	33.1597	26.6988	53.3068	79.5483	59.3942	83.0673	55.8625	23.1778	gi|440491929|gb|JH994035.1|:131025-131466	THOM_2516:hypothetical protein
XLOC_001277	THOM_2014	62.3091	47.6581	50.311	71.7655	50.0721	52.2208	55.7228	9.37304	gi|440492462|gb|JH993997.1|:13696-14758	THOM_2014:DNA polymerase delta, regulatory subunit 55
XLOC_002697	THOM_0704	58.4049	59.9157	48.8229	55.2646	62.4038	49.0105	55.6371	5.6963	gi|440493892|gb|JH993855.1|:25851-27231	THOM_0704:Exosome 3'-5' exoribonuclease complex, subunit PM/SCL-100 (Rrp6)
XLOC_001526	THOM_1762,THOM_1763	46.6099	52.1852	63.3805	48.5663	59.4043	63.6402	55.6311	7.50471	gi|440492718|gb|JH993974.1|:13979-17404	THOM_1762:hypothetical protein, THOM_1763:Beta-tubulin folding cofactor D
XLOC_001419	THOM_1917	38.9193	40.705	97.6026	26.0089	33.5643	96.922	55.6204	32.659	gi|440492590|gb|JH993985.1|:111131-111404	THOM_1917:putative LRR containing protein
XLOC_003012	THOM_0422	40.4895	30.1481	0	45.097	139.674	77.5632	55.4953	48.2256	gi|440494176|gb|JH993832.1|:273235-273400	THOM_0422:hypothetical protein
XLOC_003080	THOM_0417	66.9461	47.6532	53.2659	59.2921	48.692	55.6242	55.2456	7.18238	gi|440494176|gb|JH993832.1|:263703-264729	THOM_0417:hypothetical protein
XLOC_000538	THOM_2750	0	238.664	0	0	92.5507	0	55.2024	97.2032	gi|440491692|gb|JH994047.1|:175-301	THOM_2750:hypothetical protein
XLOC_000517	THOM_2788	50.4319	60.3048	42.158	61.7879	82.6365	33.8133	55.1887	17.1607	gi|440491659|gb|JH994054.1|:5717-6038	THOM_2788:P-type ATPase (P-ATPase) Superfamily
XLOC_000046	THOM_3216	53.1575	56.2184	57.2813	52.2683	57.3043	54.893	55.1871	2.12871	gi|440491166|gb|JH994100.1|:20829-22497	THOM_3216:hypothetical protein
XLOC_002711	THOM_0683	62.7792	48.0045	69.7493	50.2643	41.3411	58.4022	55.0901	10.4644	gi|440493910|gb|JH993854.1|:101868-105105	THOM_0683:hypothetical protein
XLOC_002581	THOM_0828	65.5788	55.5424	55.5709	57.3659	45.4511	50.7664	55.0459	6.74123	gi|440493770|gb|JH993860.1|:40445-42680	THOM_0828:hypothetical protein
XLOC_003051	THOM_0362	58.4948	39.2593	41.3753	77.6803	60.1476	53.1543	55.0186	14.0706	gi|440494176|gb|JH993832.1|:158252-159266	THOM_0362:putative Armadillo-type fold protein
XLOC_000078	THOM_3230	63.4686	45.4379	56.359	59.1384	48.1334	57.2433	54.9634	6.84542	gi|440491166|gb|JH994100.1|:73415-76082	THOM_3230:AAA+-type ATPase
XLOC_000411	THOM_4245	24.7175	51.1006	55.9098	51.8216	72.727	71.0246	54.5502	17.3953	gi|440491560|gb|JH994063.1|:2349-2970	THOM_4245: hypothetical protein
XLOC_002646	THOM_0748	0	95.1125	107.376	0	0	123.032	54.2534	60.087	gi|440493843|gb|JH993857.1|:75316-75436	THOM_0748:hypothetical protein
XLOC_000498	THOM_2807	54.3974	70.8934	62.3629	34.6215	62.9971	40.1937	54.2443	14.1578	gi|440491639|gb|JH994055.1|:16781-17375	THOM_2807:Transport protein particle (TRAPP) complex subunit
XLOC_002990	THOM_0368	61.2634	61.0628	39.8319	64.444	55.7692	42.3795	54.1251	10.4931	gi|440494176|gb|JH993832.1|:166489-166870	THOM_0368:hypothetical protein
XLOC_001905	THOM_1431	58.8192	59.2831	42.3642	55.5655	64.8994	43.2708	54.0337	9.19657	gi|440493101|gb|JH993939.1|:24567-27246	THOM_1431:putative WD40/YVTN repeat-like-containing domain, WD40 repeat-like-containing domain protein
XLOC_000983	THOM_2307,THOM_2308	62.5401	43.7844	52.7596	61.5942	45.2419	57.0846	53.8341	8.03189	gi|440492152|gb|JH994025.1|:10243-12521	THOM_2308:hypothetical protein, THOM_2307:hypothetical protein
XLOC_002119	NA	45.7219	51.2757	67.9479	36.779	48.1933	72.9888	53.8178	13.8647	gi|440493278|gb|JH993925.1|:8492-8934
XLOC_002074	THOM_4114	54.273	59.2189	48.315	52.3368	59.368	48.6082	53.6867	4.89274	gi|440493275|gb|JH993927.1|:5990-8783	THOM_4114:hypothetical protein
XLOC_002021	NA	49.9668	54.2368	51.201	55.6528	56.9923	54.0346	53.6807	2.65452	gi|440493145|gb|JH993935.1|:214193-214773
XLOC_002588	THOM_0785	49.6339	62.155	53.0697	51.4251	55.2478	50.3043	53.6393	4.63674	gi|440493791|gb|JH993859.1|:15815-17072	THOM_0785:Gamma tubulin
XLOC_001341	THOM_1973	57.2545	51.3853	50.4139	59.0934	52.9977	50.4524	53.5995	3.71104	gi|440492526|gb|JH993993.1|:8351-10148	THOM_1973:hypothetical protein
XLOC_000149	THOM_3138	60.1028	44.9468	58.616	58.0166	43.1942	55.6487	53.4209	7.40427	gi|440491266|gb|JH994096.1|:25233-26043	THOM_3138:Methyltransferase-like protein
XLOC_002595	THOM_0799	42.06	55.7007	55.6694	49.7741	56.6764	60.4289	53.3849	6.51652	gi|440493791|gb|JH993859.1|:49377-50274	THOM_0799:Drug/Metabolite Transporter (DMT) Superfamily
XLOC_003254	THOM_0155	69.0155	48.1253	37.4223	75.8304	51.4763	38.412	53.3803	15.8645	gi|440494471|gb|JH993810.1|:43449-44304	THOM_0155:putative Peptidase C19, ubiquitin carboxyl-terminal hydrolase 2 protein
XLOC_002198	THOM_1163	53.8716	50.1523	44.1143	75.9208	48.3555	47.3871	53.3003	11.5388	gi|440493390|gb|JH993910.1|:2116-2872	THOM_1163:putative WD40/YVTN repeat-like-containing domain, WD40 repeat-like-containing domain protein
XLOC_002701	THOM_0644	53.3154	45.2963	62.039	55.108	42.0069	62.0165	53.297	8.33319	gi|440493910|gb|JH993854.1|:4776-8487	THOM_0644:N-arginine dibasic convertase NRD1, Zn2+-dependent endopeptidase, insulinase superfamily
XLOC_000235	THOM_3069	55.4863	53.8905	55.4021	51.9295	50.5102	51.6696	53.148	2.08463	gi|440491362|gb|JH994086.1|:14236-16018	THOM_3069:ATPase component of ABC transporter
XLOC_003095	NA	65.9857	43.5343	63.2718	60.525	33.4745	52.0491	53.1401	12.668	gi|440494176|gb|JH993832.1|:138570-139086
XLOC_001928	THOM_1404	55.0234	43.4591	49.4352	61.8575	51.4439	56.6428	52.977	6.35569	gi|440493125|gb|JH993937.1|:6180-7566	THOM_1404:DNA mismatch repair protein - MLH1 family
XLOC_000756	THOM_2551	0	212.024	105.714	0	0	0	52.9563	88.6605	gi|440491917|gb|JH994036.1|:21105-21282	THOM_2551:hypothetical protein
XLOC_000931	THOM_2383	51.6684	86.7914	21.5958	86.3219	33.4194	37.1167	52.8189	27.8413	gi|440492084|gb|JH994030.1|:35158-35389	THOM_2383:hypothetical protein
XLOC_002815	THOM_0555	62.3356	61.9005	42.7121	55.7709	60.809	32.3001	52.638	12.3982	gi|440494029|gb|JH993846.1|:4700-5498	THOM_0555:Deoxyhypusine synthase
XLOC_000371	THOM_2933	56.0172	49.7255	62.5819	48.9804	43.3433	54.1559	52.4674	6.64352	gi|440491507|gb|JH994068.1|:22131-23496	THOM_2933:Monovalent Cation:Proton Antiporter-1 (CPA1) Family
XLOC_000250	THOM_3061	54.2881	58.6374	44.121	55.427	55.9221	46.2207	52.4361	5.8439	gi|440491372|gb|JH994083.1|:21055-21661	THOM_3061:hypothetical protein
XLOC_002713	THOM_0685	51.2196	46.4841	68.3139	47.4333	38.7127	61.1861	52.2249	10.7579	gi|440493910|gb|JH993854.1|:110476-111736	THOM_0685:Eukaryotic-type DNA primase, large subunit
XLOC_000865	THOM_4209	50.4319	41.4595	63.237	56.1708	39.1436	62.7961	52.2065	10.3809	gi|440491929|gb|JH994035.1|:165978-166299	THOM_4209:hypothetical protein
XLOC_001914	THOM_1432	69.4778	43.71	60.8665	51.2001	39.2003	48.034	52.0814	11.2514	gi|440493101|gb|JH993939.1|:24567-27246	THOM_1432:Dual specificity, serine/threonine and tyrosine kinase
XLOC_002286	THOM_1085	51.5287	45.9239	61.9039	52.2374	45.237	54.3793	51.8684	6.10868	gi|440493482|gb|JH993898.1|:9144-11319	THOM_1085:putative WD40/YVTN repeat-like-containing domain, WD40 repeat-like-containing domain protein
XLOC_002250	THOM_1125	37.5936	22.1915	43.0039	59.5017	44.3656	104.233	51.8149	28.3537	gi|440493440|gb|JH993904.1|:14516-15026	THOM_1125:hypothetical protein
XLOC_000477	THOM_2826	40.7858	49.1304	32.2003	70.6642	72.302	45.5763	51.7765	16.2942	gi|440491618|gb|JH994056.1|:23804-24275	THOM_2826:hypothetical protein
XLOC_002364	THOM_1001	50.6182	46.4589	55.7772	52.9615	50.9291	53.6253	51.7284	3.19846	gi|440493543|gb|JH993888.1|:10190-11186	THOM_1001:Protein geranylgeranyltransferase type II, beta subunit
XLOC_001461	THOM_1828	29.0906	27.9564	6.94798	92.5741	86.0157	67.6685	51.7089	35.1595	gi|440492645|gb|JH993981.1|:24053-24401	THOM_1828:E3 ubiquitin protein ligase
XLOC_003267	THOM_0121	58.2963	51.8456	46.7566	57.0333	51.634	44.519	51.6808	5.44027	gi|440494504|gb|JH993807.1|:6376-7351	THOM_0121:Glycogen synthase kinase-3
XLOC_003353	THOM_4004,THOM_4005,THOM_4006	55.4651	66.0749	54.1393	40.3214	51.2707	42.3096	51.5968	9.42907	gi|440494576|gb|JH993801.1|:27084-29119	THOM_4004:hypothetical protein,THOM_4005:hypothetical protein,THOM_4006:Putative transporter
XLOC_001709	THOM_1619	56.8008	42.4753	61.9711	50.5595	39.4898	57.8102	51.5178	8.99037	gi|440492881|gb|JH993964.1|:23145-25339	THOM_1619:Small Conductance Mechanosensitive Ion Channel (MscS) Family
XLOC_002376	THOM_1032	49.51	57.8324	36.214	62.037	58.7095	44.4578	51.4601	9.90262	gi|440493543|gb|JH993888.1|:85123-85522	THOM_1032:Zn-finger
XLOC_002593	THOM_0792	33.1867	60.8061	56.1777	36.9632	59.3875	61.9844	51.4176	12.8629	gi|440493791|gb|JH993859.1|:32360-33296	THOM_0792:Drug/Metabolite Transporter (DMT) Superfamily
XLOC_002016	NA	20.3738	67.0064	64.7189	22.6923	66.7681	66.3492	51.3181	23.0969	gi|440493145|gb|JH993935.1|:2430-2781
XLOC_000392	THOM_4247	28.0252	52.3841	78.0911	23.4107	54.3805	71.5815	51.3122	22.1779	gi|440491531|gb|JH994066.1|:13133-13596	THOM_4247:hypothetical protein
XLOC_001434	THOM_1899	0	0	143.439	0	0	164.353	51.2987	79.7463	gi|440492590|gb|JH993985.1|:66566-66677	THOM_1899:hypothetical protein
XLOC_002005	THOM_1375	62.2527	62.2649	28.9724	64.339	65.6009	23.8288	51.2098	19.328	gi|440493145|gb|JH993935.1|:157012-158115	THOM_1375:Homeodomain-like protein
XLOC_001586	THOM_1704	44.0972	43.6893	57.6875	52.3045	46.4259	62.8072	51.1686	7.8445	gi|440492778|gb|JH993971.1|:3273-5601	THOM_1704:Chitin synthase/hyaluronan synthase (glycosyltransferases)
XLOC_000864	THOM_4213	29.9065	60.3188	53.7879	33.3097	67.996	60.7622	51.0135	15.7268	gi|440491929|gb|JH994035.1|:164965-165839	THOM_4213:hypothetical protein
XLOC_001345	THOM_4182	31.6985	63.8068	44.8428	29.874	67.2911	67.7293	50.8738	17.6972	gi|440492532|gb|JH993992.1|:963-1415	THOM_4182:hypothetical protein
XLOC_000385	THOM_2906	66.8108	47.4419	53.3397	50.1664	42.0807	44.5792	50.7364	8.82241	gi|440491531|gb|JH994066.1|:16658-18482	THOM_2906:Diadenosine and diphosphoinositol polyphosphate phosphohydrolase
XLOC_002601	THOM_0786	52.9582	54.559	56.8564	43.6602	45.4477	50.7244	50.701	5.1969	gi|440493791|gb|JH993859.1|:18877-21424	THOM_0786:hypothetical protein
XLOC_000628	THOM_2689	0	0	0	0	303.39	0	50.565	123.858	gi|440491767|gb|JH994043.1|:39606-39729	THOM_2689:hypothetical protein
XLOC_002022	THOM_4118	38.7363	39.9873	61.1137	49.2209	48.4629	65.321	50.4737	10.8351	gi|440493223|gb|JH993934.1|:1173-2491	THOM_4118:hypothetical protein
XLOC_000824	THOM_2467	63.2306	94.2328	52.8569	0	0	90.8452	50.1942	41.9711	gi|440491929|gb|JH994035.1|:45847-46223	THOM_2467:hypothetical protein
XLOC_002295	THOM_1066	48.407	39.8396	63.1197	47.8787	38.2006	62.2977	49.9572	10.7037	gi|440493495|gb|JH993895.1|:10896-14355	THOM_1066:hypothetical protein
XLOC_001862	NA	55.9773	32.5325	62.3915	55.4198	26.8196	65.5308	49.7786	16.137	gi|440493056|gb|JH993942.1|:10932-11228
XLOC_000588	THOM_2738	38.5425	18.0036	64.4383	59.0266	66.4786	50.7605	49.5417	18.5248	gi|440491729|gb|JH994045.1|:97779-98106	THOM_2738:hypothetical protein
XLOC_000170	THOM_3150	52.8602	52.8813	42.4663	55.0524	53.2835	39.4524	49.3327	6.60496	gi|440491266|gb|JH994096.1|:58681-59770	THOM_3150:Choline phosphate cytidylyltransferase/Predicted CDP-ethanolamine synthase
XLOC_001752	THOM_1574,THOM_1575	42.4233	52.332	72.527	31.9424	40.9138	55.7693	49.318	14.2087	gi|440492947|gb|JH993954.1|:2308-3455	THOM_1575:hypothetical protein, THOM_1574:hypothetical protein
XLOC_001557	THOM_1779	44.7353	59.0137	46.745	40.8296	58.4059	45.8239	49.2589	7.59551	gi|440492718|gb|JH993974.1|:54396-55578	THOM_1779:hypothetical protein
XLOC_002759	THOM_0618	58.7942	51.0017	56.0291	44.5296	38.5354	46.1777	49.178	7.57112	gi|440493968|gb|JH993851.1|:3424-4144	THOM_0618:Nucleotide excision repair factor NEF2, RAD4/CUT5 component
XLOC_001035	THOM_2263	58.0729	47.9684	61.5241	61.6487	43.5726	21.1983	48.9975	15.5088	gi|440492186|gb|JH994023.1|:16911-19923	THOM_2263:Spliceosome subunit
XLOC_001882	THOM_1448	59.5042	52.0137	32.954	63.7902	53.562	32.0593	48.9806	13.442	gi|440493066|gb|JH993941.1|:22472-24311	THOM_1448:hypothetical protein
XLOC_000221	THOM_4250,THOM_4251	43.9886	44.6294	26.2656	73.4914	54.1944	51.1617	48.9552	15.4437	gi|440491351|gb|JH994089.1|:2171-2567	THOM_4250:hypothetical protein,THOM_4251:hypothetical protein
XLOC_001893	THOM_1462	37.0076	37.2529	55.9229	44.3895	50.3284	68.1665	48.8446	11.9997	gi|440493066|gb|JH993941.1|:52841-53471	THOM_1462:putative WD40/YVTN repeat-like domain protein
XLOC_003223	THOM_0157	56.639	50.4612	59.034	37.6702	34.6705	53.1732	48.608	10.113	gi|440494454|gb|JH993811.1|:3323-4853	THOM_0157:Beta-tubulin folding cofactor C
XLOC_002320	THOM_1050	51.4639	39.4295	59.8093	49.2815	34.099	57.4085	48.5819	10.0626	gi|440493515|gb|JH993893.1|:1-2143	THOM_1050:RNA-directed RNA polymerase QDE-1
XLOC_000007	THOM_3292	58.5392	44.3869	59.8097	38.9393	37.1623	52.1762	48.5023	9.78854	gi|440491123|gb|JH994106.1|:1039-1990	THOM_3292:Chromatin remodeling protein HARP/SMARCAL1, DEAD-box superfamily
XLOC_001749	THOM_1579	106.027	59.4355	36.9301	44.2847	30.4795	12.6944	48.3085	32.2091	gi|440492947|gb|JH993954.1|:10839-11178	THOM_1579:hypothetical protein
XLOC_003162	THOM_0227	43.0796	45.6987	53.2829	46.0234	47.767	53.8938	48.2909	4.37277	gi|440494387|gb|JH993814.1|:45194-46781	THOM_0227:tRNA modification enzyme
XLOC_000138	THOM_3161	43.5864	37.4912	54.7593	41.9504	57.5678	53.4691	48.1374	8.16751	gi|440491254|gb|JH994097.1|:1982-4113	THOM_3161:putative Zinc finger, DHHC-type, palmitoyltransferase protein
XLOC_002823	THOM_0572	50.9665	52.1594	48.7714	44.8155	46.2673	45.6051	48.0975	3.0172	gi|440494029|gb|JH993846.1|:45347-46457	THOM_0572:Ribosomal protein S6 kinase
XLOC_002033	THOM_1303	50.9996	50.6644	41.9962	52.5641	50.547	41.5576	48.0548	4.91827	gi|440493236|gb|JH993930.1|:4169-5171	THOM_1303:WD40 repeat-containing protein
XLOC_002870	THOM_0495	49.1138	38.0496	55.5332	50.0311	38.8556	56.5024	48.0143	7.96285	gi|440494054|gb|JH993845.1|:5787-10488	THOM_0495:Vacuolar protein sorting-associated protein
XLOC_001008	THOM_2291	44.8719	45.9236	60.0163	39.9825	44.4007	52.4799	47.9458	7.15227	gi|440492172|gb|JH994024.1|:305-1796	THOM_2291:GDP-Mannose:GMP Antiporter (GMA) Family
XLOC_001643	THOM_1676	69.1617	57.3049	48.4396	31.2292	41.9131	39.3886	47.9062	13.6162	gi|440492825|gb|JH993966.1|:33932-34460	THOM_1676:DNA-directed RNA polymerase subunit E'
XLOC_001832	THOM_1482	55.0259	52.3101	38.202	48.8223	51.4763	41.0919	47.8214	6.69675	gi|440493036|gb|JH993943.1|:2979-3834	THOM_1482:Homeodomain-like protein
XLOC_000155	THOM_3146	57.0275	39.9842	47.1749	47.6377	41.4964	53.4841	47.8008	6.61355	gi|440491266|gb|JH994096.1|:45958-47185	THOM_3146:Major Facilitator Superfamily (MFS)
XLOC_000291	THOM_3031	47.9534	44.6999	52.599	44.5731	42.3677	54.1734	47.7278	4.75765	gi|440491405|gb|JH994079.1|:55803-58330	THOM_3031:Kinesin-like protein
XLOC_000786	THOM_2483,THOM_2484	143.838	35.2463	92.0855	6.9832	3.14499	4.8481	47.691	58.0465	gi|440491929|gb|JH994035.1|:72292-75560	THOM_2484:Transcription-coupled repair protein CSB/RAD26 (contains SNF2 family DNA-dependent ATPase domain), THOM_2483:hypothetical protein
XLOC_002131	THOM_4094	33.5957	47.4355	53.0474	33.2611	57.9463	60.7818	47.678	11.9348	gi|440493321|gb|JH993922.1|:7758-8123	THOM_4094:hypothetical protein
XLOC_002982	THOM_0340	48.8184	55.0678	45.0462	45.46	48.7732	41.9044	47.5117	4.51937	gi|440494176|gb|JH993832.1|:110771-113255	THOM_0340:hypothetical protein
XLOC_002586	THOM_0784	49.2482	39.1692	53.5844	51.3697	39.7754	51.6634	47.4684	6.34744	gi|440493791|gb|JH993859.1|:13414-14395	THOM_0784:Major apurinic/apyrimidinic endonuclease/3'-repair diesterase APN1
XLOC_001575	THOM_1750	31.4094	63.9435	48.1366	32.0683	63.957	45.1268	47.4403	14.4519	gi|440492761|gb|JH993973.1|:13839-14739	THOM_1750:putative Histone acetyltransferases subunit 3 protein
XLOC_000425	THOM_2888	43.6086	46.4039	54.1841	41.0647	43.7625	54.4898	47.2523	5.74269	gi|440491562|gb|JH994062.1|:41997-45270	THOM_2888:putative Myosin head, motor domain protein
XLOC_001511	THOM_4162,THOM_4163,THOM_4164,THOM_4165	41.0195	47.6189	51.0966	41.3116	49.725	52.6808	47.2421	4.99269	gi|440492694|gb|JH993980.1|:9149-14619	THOM_4162:hypothetical protein,THOM_4163:hypothetical protein,THOM_4164:hypothetical protein,THOM_4165:hypothetical protein
XLOC_002496	THOM_0896	44.0366	56.7558	48.5604	44.8735	45.2498	43.974	47.2417	4.95547	gi|440493688|gb|JH993870.1|:24672-25524	THOM_0896:Mitotic spindle checkpoint protein BUB3, WD repeat superfamily
XLOC_001651	THOM_1690	57.5398	49.3627	39.9653	55.6054	43.7848	36.8769	47.1891	8.40011	gi|440492825|gb|JH993966.1|:65885-67526	THOM_1690:hypothetical protein
XLOC_003048	THOM_0358	58.7128	37.9618	48.9183	54.9805	32.7112	49.3785	47.1105	9.95993	gi|440494176|gb|JH993832.1|:145463-151629	THOM_0358:Microtubule-associated protein
XLOC_001328	THOM_1983	43.6429	57.6357	44.1963	40.2763	54.1987	42.5186	47.0781	7.06151	gi|440492515|gb|JH993995.1|:2342-4985	THOM_1983:hypothetical protein
XLOC_000708	THOM_2571	64.5714	68.0922	58.1299	22.129	31.4131	38.0602	47.066	19.0731	gi|440491864|gb|JH994038.1|:13543-14113	THOM_2571:hypothetical protein
XLOC_003240	THOM_0140	57.5635	57.0542	35.9447	49.4373	50.8394	31.2213	47.0101	10.9958	gi|440494471|gb|JH993810.1|:10548-11628	THOM_0140:hypothetical protein
XLOC_000322	THOM_2975	49.4738	42.6706	65.3434	39.6771	31.8745	52.8546	46.9823	11.6449	gi|440491464|gb|JH994075.1|:14578-18496	THOM_2975:Proton-dependent Oligopeptide Transporter (POT) Family
XLOC_001140	THOM_2148	44.5186	61.5612	42.13	42.1001	55.0543	36.2044	46.9281	9.4583	gi|440492316|gb|JH994008.1|:35560-36487	THOM_2148:Cell cycle control protein (crooked neck)
XLOC_000212	THOM_3087	42.5924	53.1723	41.4942	44.9424	57.9979	41.1026	46.8836	7.0388	gi|440491329|gb|JH994091.1|:13902-16005	THOM_3087:nucleoside-triphosphatase, RNA helicase
XLOC_001666	THOM_1684	49.3982	36.945	53.6467	50.3169	35.6832	54.9981	46.8314	8.41313	gi|440492825|gb|JH993966.1|:51636-53280	THOM_1684:Small Conductance Mechanosensitive Ion Channel (MscS) Family
XLOC_000431	THOM_4243,THOM_4244	43.2256	50.0952	32.5206	33.7011	46.5976	74.5242	46.7774	15.2826	gi|440491562|gb|JH994062.1|:46211-46695	THOM_4243:Myosin,THOM_4244:Myosin
XLOC_002402	THOM_0966	51.8786	42.6759	50.3062	48.537	42.0561	44.7213	46.6959	4.11999	gi|440493598|gb|JH993885.1|:17252-18041	THOM_0966:hypothetical protein
XLOC_002913	THOM_0479	51.6645	30.9012	49.6666	57.5437	35.6447	54.4338	46.6424	10.7949	gi|440494126|gb|JH993841.1|:2904-3342	THOM_0479:Divalent cation tolerance-related protein
XLOC_001662	THOM_1673	46.4656	46.2158	46.4507	42.1495	47.9215	48.1763	46.2299	2.16352	gi|440492825|gb|JH993966.1|:27182-28655	THOM_1673:Histone acetyltransferase SAGA/ADA, catalytic subunit PCAF/GCN5
XLOC_002991	THOM_0369,THOM_0370	42.6244	41.2163	68.0279	47.7771	29.3564	48.2529	46.2092	12.6845	gi|440494176|gb|JH993832.1|:168854-171380	THOM_0369:hypothetical protein, THOM_0370:hypothetical protein
XLOC_000604	NA	9.73792	21.8187	97.6837	10.846	25.1942	111.926	46.2011	46.0121	gi|440491729|gb|JH994045.1|:59007-59260
XLOC_000554	THOM_2758	50.7092	93.0277	88.6332	20.5381	23.8538	0	46.127	38.2257	gi|440491692|gb|JH994047.1|:20568-20901	THOM_2758:hypothetical protein
XLOC_000711	THOM_2574	36.7935	56.4792	50.1826	35.5882	51.7716	45.443	46.043	8.41527	gi|440491864|gb|JH994038.1|:18904-19735	THOM_2574:Rho GTPase-activating protein
XLOC_001858	THOM_1470	0	123.786	0	0	71.9023	79.8571	45.9242	53.3214	gi|440493056|gb|JH993942.1|:558-693	THOM_1470:hypothetical protein
XLOC_001363	THOM_1955	47.0299	45.0864	47.5344	45.2388	46.0897	42.1796	45.5265	1.90196	gi|440492544|gb|JH993988.1|:60048-61674	THOM_1955:Ubiquitin-specific protease
XLOC_000896	THOM_2407	51.8302	57.9714	54.154	14.387	44.5592	49.489	45.3985	15.8446	gi|440492055|gb|JH994032.1|:5784-6262	THOM_2407:hypothetical protein
XLOC_000911	THOM_2393	48.0256	51.7655	33.948	54.2774	51.4676	32.8088	45.3822	9.51548	gi|440492066|gb|JH994031.1|:21776-23702	THOM_2393:Gamma-tubulin complex, DGRIP91/SPC98 component
XLOC_001274	THOM_2009	63.1358	40.129	29.0277	66.8043	40.8366	31.7482	45.2803	15.9728	gi|440492462|gb|JH993997.1|:5470-6058	THOM_2009:hypothetical protein
XLOC_002203	THOM_1169	46.1486	45.0592	45.007	47.1167	40.3516	46.0438	44.9545	2.38696	gi|440493390|gb|JH993910.1|:12271-13423	THOM_1169:mRNA cleavage and polyadenylation factor II complex, subunit CFT2 (CPSF subunit)
XLOC_000118	THOM_3176	49.4909	40.5243	44.5812	47.5196	44.521	42.4996	44.8561	3.25825	gi|440491226|gb|JH994098.1|:27359-28988	THOM_3176:Queuine-tRNA ribosyltransferase
XLOC_002567	THOM_0814	0	0	128.673	0	66.3737	73.7169	44.7939	53.5862	gi|440493770|gb|JH993860.1|:13819-13957	THOM_0814:hypothetical protein
XLOC_002952	NA	36.5701	51.0535	44.3271	39.3739	50.4614	46.7035	44.7482	5.86792	gi|440494168|gb|JH993835.1|:81-1282
XLOC_002891	THOM_0542	46.0828	36.0844	51.5949	45.7679	38.0204	50.6722	44.7038	6.40476	gi|440494054|gb|JH993845.1|:130542-134403	THOM_0542:P-type ATPase (P-ATPase) Superfamily
XLOC_002290	THOM_1080	41.6891	37.594	51.9367	42.0735	39.275	54.4508	44.5032	6.97288	gi|440493487|gb|JH993897.1|:147-10146	THOM_1080:Histone acetyltransferase SAGA, TRRAP/TRA1 component, PI-3 kinase superfamily
XLOC_002565	THOM_0812	32.1054	44.3814	58.5561	30.3409	41.9515	59.6387	44.4957	12.5489	gi|440493770|gb|JH993860.1|:8583-9411	THOM_0812:DNA polymerase alpha, catalytic subunit
XLOC_002122	THOM_4099,THOM_4100	50.2499	35.7441	46.104	39.5872	53.9056	41.0868	44.4463	6.87799	gi|440493278|gb|JH993925.1|:76203-76902	THOM_4099:hypothetical protein,THOM_4100:hypothetical protein
XLOC_000715	THOM_2595,THOM_2596	59.1699	36.2012	35.2101	58.1886	33.9765	43.1789	44.3209	11.5763	gi|440491864|gb|JH994038.1|:62256-63110	THOM_2596:hypothetical protein, THOM_2595:hypothetical protein
XLOC_003194	THOM_0201	43.8997	38.0777	45.5048	50.8511	45.4313	42.048	44.3021	4.23313	gi|440494417|gb|JH993813.1|:22234-22783	THOM_0201:hypothetical protein
XLOC_003200	THOM_0193	53.0716	42.8241	28.6035	58.3331	48.7805	34.1116	44.2874	11.3693	gi|440494417|gb|JH993813.1|:12519-13593	THOM_0193:Lysophosphatidic acid acyltransferase LPAAT
XLOC_002734	THOM_0673	54.299	47.7541	63.0426	27.999	26.8826	45.2668	44.2073	14.3748	gi|440493910|gb|JH993854.1|:79202-80615	THOM_0673:putative transporter
XLOC_000993	THOM_2314	40.6293	56.9739	44.8131	29.54	51.5853	41.0776	44.1032	9.54411	gi|440492152|gb|JH994025.1|:29255-30536	THOM_2314:Amino Acid/Auxin Permease (AAAP) Family
XLOC_000041	THOM_4258,THOM_4259	31.9732	26.8865	36.7505	66.7717	48.2543	53.5929	44.0382	14.9582	gi|440491164|gb|JH994101.1|:6062-6416	THOM_4258:hypothetical protein,THOM_4259:hypothetical protein
XLOC_000667	THOM_2666	0	62.9413	23.5292	31.3501	145.645	0	43.9109	55.03	gi|440491799|gb|JH994041.1|:56410-56593	THOM_2666:hypothetical protein
XLOC_001247	THOM_2061	12.4239	32.2727	31.293	65.9655	62.2772	58.9419	43.8624	21.6136	gi|440492427|gb|JH993998.1|:65062-67166	THOM_2061:DNA repair protein RAD51/RHP55
XLOC_001069	THOM_2235	26.3752	55.6939	50.5808	22.4644	53.5203	54.2404	43.8125	15.1642	gi|440492242|gb|JH994017.1|:34250-35237	THOM_2235:Cdk activating kinase (CAK)/RNA polymerase II
XLOC_000187	THOM_3110	33.4994	50.6627	50.4062	28.1909	48.7922	49.9121	43.5772	10.0246	gi|440491300|gb|JH994095.1|:16457-17477	THOM_3110:Inositol polyphosphate 5-phosphatase
XLOC_002900	THOM_4030	37.4008	38.7669	51.0109	39.4643	40.7428	54.049	43.5725	7.08738	gi|440494054|gb|JH993845.1|:109380-110510	THOM_4030:hypothetical protein
XLOC_001940	THOM_1324	48.5911	49.7872	39.4006	43.2964	44.4196	35.8369	43.5553	5.32626	gi|440493145|gb|JH993935.1|:15378-16833	THOM_1324:hypothetical protein
XLOC_000724	THOM_2569	52.3963	33.8902	39.6569	55.9929	36.6381	42.7261	43.5501	8.83181	gi|440491864|gb|JH994038.1|:10982-12044	THOM_2569:Splicing factor U2AF, large subunit (RRM superfamily)
XLOC_003097	NA	56.1921	27.3065	44.6245	62.5865	24.2302	45.7486	43.4481	15.2659	gi|440494176|gb|JH993832.1|:253763-254182
XLOC_001629	THOM_1697	45.4802	41.3043	48.338	40.8863	38.9423	44.8065	43.2929	3.49864	gi|440492818|gb|JH993968.1|:18-2094	THOM_1697:Exocyst complex subunit SEC6
XLOC_000178	THOM_3107,THOM_3108	39.5506	48.4326	37.7662	42.3372	51.4563	39.5897	43.1888	5.51668	gi|440491300|gb|JH994095.1|:13135-16137	THOM_3107:putative membrane protein, THOM_3108:hypothetical protein
XLOC_000890	THOM_2431	71.6313	42.8369	56.8855	19.9457	40.154	27.444	43.1496	18.9422	gi|440492032|gb|JH994033.1|:21039-21411	THOM_2431:hypothetical protein
XLOC_003351	THOM_4008	37.7001	40.5951	44.121	41.9902	46.8185	47.6651	43.1483	3.80423	gi|440494576|gb|JH993801.1|:16786-17392	THOM_4008: G10 cell cycle control protein, Cwf14/Bud31
XLOC_001389	THOM_1933	40.9564	43.3316	44.2576	39.4976	41.3515	49.2752	43.1116	3.46859	gi|440492572|gb|JH993987.1|:22323-23744	THOM_1933:hypothetical protein
XLOC_002403	THOM_0969	32.5896	35.296	35.6976	50.0664	54.2727	50.5897	43.0853	9.5459	gi|440493598|gb|JH993885.1|:24258-25002	THOM_0969:hypothetical protein
XLOC_001578	NA	59.5528	17.7863	9.9565	13.2659	123.261	34.2245	43.0078	43.3695	gi|440492761|gb|JH993973.1|:4627-4864
XLOC_000272	THOM_3015	42.3499	37.4966	51.8014	43.0071	31.9575	51.301	42.9856	7.73326	gi|440491405|gb|JH994079.1|:38950-41107	THOM_3015:hypothetical protein
XLOC_001621	THOM_1739	45.6243	39.4027	49.4901	38.7171	35.131	49.4225	42.9646	6.0573	gi|440492778|gb|JH993971.1|:107398-108721	THOM_1739:putative DNA damage inducible protein
XLOC_000398	THOM_2893	40.1531	46.1652	40.5793	41.3849	46.5157	42.4776	42.8793	2.79776	gi|440491546|gb|JH994065.1|:6069-7287	THOM_2893:Checkpoint kinase, serine/threonine protein kinase
XLOC_003036	THOM_0335	40.637	45.5872	39.1128	48.3093	49.0123	34.541	42.8666	5.71265	gi|440494176|gb|JH993832.1|:103018-104609	THOM_0335:Endonuclease III
XLOC_001054	THOM_4201	34.6026	54.6211	51.4234	23.5524	44.7623	47.8733	42.8058	11.6735	gi|440492227|gb|JH994021.1|:11078-11597	THOM_4201: hypothetical protein
XLOC_001459	THOM_1826	41.508	39.708	44.3814	44.7979	40.7917	45.6129	42.8	2.43589	gi|440492645|gb|JH993981.1|:18663-20757	THOM_1826:Xaa-Pro aminopeptidase
XLOC_002450	THOM_0931	0	0	0	0	121.658	135.118	42.796	66.4358	gi|440493647|gb|JH993875.1|:11988-12105	THOM_0931:hypothetical protein
XLOC_000732	THOM_2583	44.9323	37.9734	42.0679	45.0408	41.8499	44.7585	42.7705	2.76163	gi|440491864|gb|JH994038.1|:39910-41467	THOM_2583:vesicle-fusing ATPase, adenosinetriphosphatase
XLOC_001139	THOM_2147	31.3465	46.2278	45.3953	32.9467	49.4979	49.8996	42.5523	8.26624	gi|440492316|gb|JH994008.1|:32615-34196	THOM_2147:putative XPG/RAD2 endonuclease protein
XLOC_002312	THOM_1060	119.252	111.094	24.9219	0	0	0	42.5446	57.138	gi|440493510|gb|JH993894.1|:8064-8244	THOM_1060:putative transposable element encoded protein
XLOC_003184	THOM_4019	41.0268	48.1289	32.2785	45.6955	52.7259	34.6732	42.4215	7.92888	gi|440494387|gb|JH993814.1|:64691-65650	THOM_4019:hypothetical protein
XLOC_000543	THOM_2760	0	0	0	125.161	83.067	46.1285	42.3927	52.7454	gi|440491692|gb|JH994047.1|:30278-30494	THOM_2760:hypothetical protein
XLOC_002434	THOM_0948	0	253.579	0	0	0	0	42.2632	103.523	gi|440493635|gb|JH993877.1|:14454-14797	THOM_0948:hypothetical protein
XLOC_001664	THOM_1682	45.7663	42.8581	36.6504	42.8356	47.0977	37.942	42.1917	4.15864	gi|440492825|gb|JH993966.1|:47633-49418	THOM_1682:hypothetical protein
XLOC_002580	THOM_0827	37.4168	43.3458	38.6377	36.7717	50.6173	44.2711	41.8434	5.3052	gi|440493770|gb|JH993860.1|:39357-40389	THOM_0827:protein-tyrosine-phosphatase
XLOC_002493	THOM_0886	19.1991	46.6521	62.191	21.3839	37.2543	64.3625	41.8405	19.4765	gi|440493688|gb|JH993870.1|:84-540	THOM_0886:RNA polymerase I transcription factor TFIIS, subunit A12.2/RPA12
XLOC_003001	THOM_0396	31.6044	48.4306	14.4266	53.5357	73.449	29.4306	41.8128	20.9266	gi|440494176|gb|JH993832.1|:226144-227705	THOM_0396:putative Exoribonuclease, phosphorolytic domain 2 protein
XLOC_002535	THOM_4053,THOM_4054	47.7313	28.6655	45.3415	52.3574	28.0663	48.4888	41.7751	10.6306	gi|440493725|gb|JH993866.1|:23089-24133	THOM_4053,THOM_4054: atypical/PIKK/ATR protein kinase,
XLOC_000729	THOM_2580	12.2243	42.6405	30.6563	54.4615	63.254	46.8347	41.6786	18.1409	gi|440491864|gb|JH994038.1|:31787-32138	THOM_2580:hypothetical protein
XLOC_000516	THOM_2787	40.4844	47.6689	41.7631	34.538	43.8282	41.2518	41.5891	4.31416	gi|440491659|gb|JH994054.1|:3696-4605	THOM_2787:Uracil DNA glycosylase
XLOC_001037	THOM_2272	41.0725	41.5102	45.4695	42.0372	39.7292	39.3401	41.5264	2.19203	gi|440492186|gb|JH994023.1|:35904-37203	THOM_2272:Kinesin-like protein
XLOC_001541	THOM_1795	41.6998	57.1728	42.8469	31.931	39.7083	35.7804	41.5232	8.65999	gi|440492718|gb|JH993974.1|:82189-83092	THOM_1795:Serine/threonine specific protein phosphatase
XLOC_002635	THOM_0724	22.0337	57.5871	36.8376	24.541	76.008	31.6564	41.444	21.1412	gi|440493843|gb|JH993857.1|:19435-19678	THOM_0724:hypothetical protein
XLOC_003128	THOM_0267	38.2262	48.4339	43.0585	32.7035	41.0911	44.9977	41.4185	5.49482	gi|440494348|gb|JH993821.1|:10255-12189	THOM_0267:putative transporter
XLOC_002996	THOM_0384	34.6026	45.9967	40.1746	42.8225	48.0781	36.8256	41.4167	5.22264	gi|440494176|gb|JH993832.1|:200272-200791	THOM_0384:hypothetical protein
XLOC_001425	THOM_1882	35.3461	50.343	56.2804	29.9949	37.7406	38.6917	41.3995	9.88793	gi|440492590|gb|JH993985.1|:21081-21645	THOM_1882:SMT3/SUMO-activating complex, AOS1/RAD31 component
XLOC_002474	THOM_0917	41.878	33.0937	43.5942	46.6435	36.4566	46.1662	41.3054	5.45219	gi|440493670|gb|JH993873.1|:26506-28249	THOM_0917:putative WD40 repeat, subgroup, WD40/YVTN repeat-like-containing domain protein
XLOC_003372	THOM_0005	44.3972	41.8135	41.5807	40.2921	39.7066	39.7683	41.2597	1.77912	gi|440494608|gb|JH993798.1|:14121-15804	THOM_0005:hypothetical protein
XLOC_000859	THOM_2539	45.4466	40.5236	43.3117	44.023	35.2358	38.7088	41.2082	3.81306	gi|440491929|gb|JH994035.1|:192989-197303	THOM_2539:TATA binding protein associated factor
XLOC_000521	THOM_2792	33.4062	32.117	51.8617	30.1205	42.5286	56.3758	41.0683	11.0602	gi|440491659|gb|JH994054.1|:15773-16358	THOM_2792:Small Conductance Mechanosensitive Ion Channel (MscS) Family [1.A.26], putative transporter
XLOC_003100	THOM_0287	49.2329	36.81	41.1557	70.5027	18.1966	29.192	40.8483	17.9725	gi|440494321|gb|JH993830.1|:532-994	THOM_0287:putative LRR containing protein
XLOC_000381	THOM_2913	33.3987	41.1381	45.1635	32.8229	43.2049	48.9257	40.7756	6.47109	gi|440491531|gb|JH994066.1|:36737-37559	THOM_2913:hypothetical protein
XLOC_003384	THOM_0004	47.8655	38.4751	40.0127	46.3369	31.6348	39.8479	40.6955	5.85569	gi|440494608|gb|JH993798.1|:7993-9556	THOM_0004:eIF-2alpha kinase GCN2
XLOC_002572	THOM_0825	45.4017	46.1922	25.091	40.1974	49.8673	36.5535	40.5505	8.91361	gi|440493770|gb|JH993860.1|:36954-38795	THOM_0825:putative PRP38 protein
XLOC_000738	THOM_2589	37.2413	41.7802	42.6803	37.4651	40.6645	43.4374	40.5448	2.64067	gi|440491864|gb|JH994038.1|:48207-50436	THOM_2589:putative E3 ubiquitin ligase
XLOC_000566	THOM_2744	11.0168	24.6802	18.4188	61.3525	85.509	42.2085	40.531	28.533	gi|440491718|gb|JH994046.1|:6917-7160	THOM_2744:hypothetical protein
[truncated: 1,402 more rows]
