# Supplementary material for: Transcriptomic profiling of host-parasite interactions in the microsporidian Trachipleistophora hominis
Source: BMC Genomics. 2015 Nov 21;16:983. doi: 10.1186/s12864-015-1989-z (PMC4654818; doi:10.1186/s12864-015-1989-z)
Supplement: Additional file 3: Table S2. — Predicted T. hominis intron junctions. The genomic location and sequencing depth of all intron junctions identified in the T. hominis genome by TopHat (see Methods). (XLSX 11 kb) [file 12864_2015_1989_MOESM3_ESM.xlsx]

## Sheet: Sheet1
Table S2: Predicted T. hominis intron junctions. The genomic location and sequencing depth of all intron junctions identified in the T. hominis genome by TopHat (see Methods).
T. hominis Genome Scaffold	Start Position	Stop Position	Junction ID	Sequencing Depth	Strand
gi|440491300|gb|JH994095.1|	43594	43861	JUNC00000002	921	+
gi|440491618|gb|JH994056.1|	3451	3706	JUNC00000006	3	-
gi|440492242|gb|JH994017.1|	23199	23362	JUNC00000009	2	-
gi|440492544|gb|JH993988.1|	17612	18063	JUNC00000011	2	-
gi|440492778|gb|JH993971.1|	91029	91289	JUNC00000013	2	-
gi|440493277|gb|JH993926.1|	2085	2738	JUNC00000019	3	+
gi|440493277|gb|JH993926.1|	2085	2425	JUNC00000020	2	-
gi|440493277|gb|JH993926.1|	2131	2328	JUNC00000021	2	+
gi|440493277|gb|JH993926.1|	2131	2388	JUNC00000022	2	+
gi|440493277|gb|JH993926.1|	2131	2520	JUNC00000023	2	+
gi|440493277|gb|JH993926.1|	2131	2652	JUNC00000024	2	+
gi|440493277|gb|JH993926.1|	2496	2763	JUNC00000027	2	+
gi|440493277|gb|JH993926.1|	2529	2761	JUNC00000028	3	+
gi|440493278|gb|JH993925.1|	82566	83152	JUNC00000031	27	+
gi|440493278|gb|JH993925.1|	83012	83731	JUNC00000032	4	-
gi|440493278|gb|JH993925.1|	100673	100827	JUNC00000034	2	+
gi|440493278|gb|JH993925.1|	100783	101133	JUNC00000036	10	+
gi|440493278|gb|JH993925.1|	100783	101237	JUNC00000037	17	+
gi|440493278|gb|JH993925.1|	100823	101027	JUNC00000039	19	+
gi|440493278|gb|JH993925.1|	100856	101286	JUNC00000040	5	+
gi|440493278|gb|JH993925.1|	100896	101103	JUNC00000041	21	+
gi|440493278|gb|JH993925.1|	100952	101340	JUNC00000042	7	-
gi|440493278|gb|JH993925.1|	101021	101203	JUNC00000044	23	+
gi|440493725|gb|JH993866.1|	13021	13291	JUNC00000048	11873	-
gi|440493910|gb|JH993854.1|	41033	41735	JUNC00000050	2	+
gi|440494328|gb|JH993826.1|	20620	20847	JUNC00000056	3	-
gi|440494357|gb|JH993819.1|	5850	6040	JUNC00000058	3	-
gi|440494511|gb|JH993806.1|	30536	30732	JUNC00000060	3	+
gi|440494511|gb|JH993806.1|	30603	30803	JUNC00000061	2	-
gi|440494550|gb|JH993805.1|	9190	9434	JUNC00000062	30	-
