# Supplementary material for: Transcriptomic profiling of host-parasite interactions in the microsporidian Trachipleistophora hominis
Source: BMC Genomics. 2015 Nov 21;16:983. doi: 10.1186/s12864-015-1989-z (PMC4654818; doi:10.1186/s12864-015-1989-z)
Supplement: Additional file 6: Table S3. — Heterogeneity in expression of duplicated gene families. All duplicated gene families [11] containing at least two paralogues in T. hominis ranked according to their expression heterogeneity index (see Methods). (XLSX 25 kb) [file 12864_2015_1989_MOESM6_ESM.xlsx]

## Sheet: Duplicated gene families
	Table S3: Heterogeneity in expression of duplicated gene families. All duplicated gene families [9] containing at least two paralogues in T. hominis ranked according to their expression heterogeneity index (see Methods).
Gene Family	T. hominis Locus Tags in Gene Family	FPKM Value	Heterogeneity Index	Annotation	KOG Functional Category
c_563_	['THOM_1060', 'THOM_1159', 'THOM_1160', 'THOM_1429', 'THOM_1598', 'THOM_1870', 'THOM_1988', 'THOM_2285', 'THOM_2304', 'THOM_2305', 'THOM_0238', 'THOM_2547', 'THOM_2644', 'THOM_2836', 'THOM_2856', 'THOM_2969', 'THOM_3075', 'THOM_0348', 'THOM_0349', 'THOM_0444', 'THOM_0454', 'THOM_0059', 'THOM_0680', 'THOM_0733', 'THOM_0083', 'THOM_0906', 'THOM_0941', 'THOM_0942']	[2.4223833333333333, 42.544649999999997, 3.2567900000000001, 1.6757083333333334, 20.554716666666668, 162.91653333333332, 0.0, 11.983716666666666, 4.8786383333333339, 0.0, 4.1026683333333329, 7.9724000000000004, 106.59913333333333, 0.95707850000000005, 10.857271666666668, 92.296183333333332, 2.58663, 0.0, 16.499848333333333, 6.2602816666666667, 10.401653333333334, 6.9825300000000006, 35.6614666666…	1.86393	RNA-directed DNA polymerase (reverse transcriptase)	[A]
c_474_	['THOM_1305', 'THOM_1449', 'THOM_1839', 'THOM_2072', 'THOM_0876']	[143.54650000000001, 0.0, 1251.3666666666666, 73.248883333333325, 65.459383333333335]	1.54701	Haloacid dehalogenase-like hydrolase (similar to SDT1; PHM8;)	[R]
c_456_	['THOM_1192', 'THOM_1681', 'THOM_3170', 'THOM_0963']	[388.589, 10.370223333333334, 20.475183333333334, 23.449816666666667]	1.44959	MFS	-
c_31765_	['THOM_1416', 'THOM_1417', 'THOM_1522']	[1.6609316666666667, 0.0, 0.0]	1.41421	hypothetical protein	-
c_201_	['THOM_1847', 'THOM_1848', 'THOM_0443', 'THOM_0897', 'THOM_0898', 'THOM_0937']	[32.942866666666667, 3.3656383333333331, 10.47761, 989.16733333333332, 989.16733333333332, 18.642616666666665]	1.34656	Hexokinase (similar to HXK2; HXK1; GLK1; EMI2;)	[G]
c_747_	['THOM_1496', 'THOM_2692', 'THOM_2693']	[1483.7640000000001, 31.930866666666663, 21.131666666666668]	1.341	60S ribosomal protein L10A (similar to RPL1B; RPL1A;)	[J]
c_279_	['THOM_2161', 'THOM_3247', 'THOM_0834']	[2.6969933333333334, 127.88778333333333, 3.28464]	1.31944	Gluconate transport-inducing protein	[TG]
c_1828_	['THOM_1011', 'THOM_2537', 'THOM_2538']	[3.1810533333333333, 75.569550000000007, 3.1810533333333333]	1.24949	Glycosyltransferase (similar to ALG2;)	[M]
c_68_	['THOM_1220', 'THOM_2066', 'THOM_2067', 'THOM_2261', 'THOM_2262', 'THOM_2678', 'THOM_2679']	[18.704550000000001, 18.704550000000001, 14.40077, 28.041266666666669, 394.69400000000002, 519.19883333333337, 104.05603333333333]	1.2423	Helicase	[L][A]
c_525_	['THOM_1832', 'THOM_2053', 'THOM_0890']	[0.0, 1129.665, 111.8402]	1.22808	Endoplasmic reticulum membrane-associated oxidoreductin involved in disulfide bond formation (similar to ERO1;)	[OU]
c_54_	['THOM_1563', 'THOM_2609', 'THOM_3070', 'THOM_3237']	[3990.0966666666668, 30548.25, 861.02550000000008, 5819.0266666666676]	1.14719	ubiquitin	[J]
c_12_	['THOM_1236', 'THOM_1562', 'THOM_2276', 'THOM_2311', 'THOM_2341', 'THOM_0241', 'THOM_2579', 'THOM_2798', 'THOM_0432', 'THOM_0462', 'THOM_0561', 'THOM_0839']	[26.092466666666667, 28.12585, 225.41733333333332, 615.30899999999997, 127.2865, 205.80516666666665, 120.90751666666667, 201.25683333333333, 481.90000000000003, 29.903866666666669, 1070.7429999999999, 73.881583333333325]	1.11891	RNA helicase	[J][A][L]
c_284_	['THOM_1424', 'THOM_2017', 'THOM_2019', 'THOM_2026']	[437.94149999999996, 92.319033333333337, 97.995916666666673, 2.0748353333333331]	1.05518	The Zinc (Zn2+)-Iron (Fe2+) Permease (ZIP) Family	[P]
c_137_	['THOM_2139', 'THOM_2216', 'THOM_0510']	[533.62116666666668, 106.03331666666666, 21.693149999999999]	1.01659	Vesicle trafficking protein Sec1/Vacuolar sorting protein (Sec1 family)	[U]
c_7939_	['THOM_1219', 'THOM_1629', 'THOM_1737', 'THOM_2163', 'THOM_0489', 'THOM_0499', 'THOM_1134', 'THOM_1960', 'THOM_2200', 'THOM_2588', 'THOM_0804']	[105.04143333333333, 1185.665, 1354.3171666666667, 324.10766666666666, 311.26499999999999, 191.10683333333336, 308.38550000000004, 95.983166666666662, 404.24166666666662, 131.2141, 151.21000000000001]	1.00327	Small Nuclear ribonucleoprotein	[A],[K]
c_225_	['THOM_2439', 'THOM_2773']	[1495.2233333333334, 0.0]	1	Glyoxylase (similar to GLO4; GLO2;)/ hydroxyacylglutathione hydrolase	[R]
c_580_	['THOM_2391', 'THOM_0452']	[3338.3866666666668, 14.024766666666666]	0.991633	60S ribosomal protein L14E/L6E/L27E	[J]
c_406_	['THOM_1721', 'THOM_1773']	[18.869816666666669, 1254.0083333333334]	0.970351	Transcription initiation factor	[K]
c_1122_	['THOM_2697', 'THOM_0627']	[934.14833333333343, 14.197391666666666]	0.970059	hypothetical protein	-
c_264_	['THOM_1460', 'THOM_1461', 'THOM_1699']	[4.7800183333333335, 533.38166666666666, 1679.2433333333331]	0.945575	DNA polymerase sigma (similar to TRF5; PAP2;)	[L]
c_147_	['THOM_1618', 'THOM_1619', 'THOM_1684', 'THOM_1922', 'THOM_2792', 'THOM_2793', 'THOM_0524', 'THOM_0527']	[34.782683333333331, 19.157233333333334, 199.87916666666669, 51.517783333333334, 37.226333333333336, 41.068300000000001, 46.831349999999993]	0.931665	The Small Conductance Mechanosensitive Ion Channel (MscS) Family	[M]
c_694_	['THOM_1237', 'THOM_2111', 'THOM_2574']	[0.42615833333333336, 123.56599999999999, 46.043016666666666]	0.896832	protein containing Rho GTPase activation protein	[TZ]
c_153_	['THOM_1707', 'THOM_2040', 'THOM_3134']	[219.98016666666669, 2081.8200000000002, 465.54683333333332]	0.895341	Glutamyl/Prolyl-tRNA synthetase	[J]
c_560_	['THOM_2963', 'THOM_2965']	[277.95266666666663, 15.517183333333334]	0.89425	The Sulfate Permease (SulP) transporter Family	[P]
c_237_	['THOM_1208', 'THOM_3296']	[38.243283333333331, 579.0575]	0.876095	Pseudouridylate synthase (similar to PUS2; PUS1;)	[J]
c_981_	['THOM_1569', 'THOM_0690']	[1565.0783333333331, 105.12518333333333]	0.874117	protein containing Nucleotide-binding, alpha-beta plait, RNA recognition motif domain	-
c_40_	['THOM_1736', 'THOM_2392', 'THOM_0245']	[1332.0150000000001, 488.15883333333335, 38.3902]	0.86555	cis-trans isomerase	[O][U]
c_118_	['THOM_0251', 'THOM_0752']	[860.54899999999998, 65.140566666666658]	0.85926	Puromycin-sensitive aminopeptidase and related aminopeptidases (similar to TMA108; APE2;); Protein containing Peptidase M1 (APA), membrane alanine aminopeptidase	[EO]
c_3052_	['THOM_2089', 'THOM_0252', 'THOM_3015', 'THOM_0754']	[2.8003250000000004, 42.985583333333331, 27.566400000000002, 5.0034999999999998]	0.848721	hypothetical protein	-
c_109_	['THOM_1154', 'THOM_0971']	[60.408766666666672, 733.02633333333335]	0.847729	SNARE protein YKT6, synaptobrevin/VAMP syperfamily (similar to YKT6;)o	[U]
c_197_	['THOM_1734', 'THOM_2049', 'THOM_2923']	[513.1873333333333, 100.77898333333333, 88.952216666666672]	0.841881	Putative_ATP_binding_protein	-
c_269_	['THOM_2876', 'THOM_2953']	[181.57016666666667, 2020.0]	0.835054	U3 small nucleolar ribonucleoprotein (snoRNP) component /Ribosomal protein S4 (similar to RPS9B; RPS9A;)	[A] ,[J]
c_13_	['THOM_1388', 'THOM_1397', 'THOM_1398', 'THOM_0153', 'THOM_1620', 'THOM_1831', 'THOM_2043', 'THOM_2583', 'THOM_3230', 'THOM_0590', 'THOM_0658', 'THOM_0772', 'THOM_0840']	[142.792, 42.770466666666664, 424.94999999999999, 631.10866666666664, 1.7263615000000001, 597.77233333333334, 54.963433333333334, 88.692516666666663, 1090.675, 525.64783333333332, 1076.5378333333333, 648.99900000000002, 400.66949999999997]	0.809301	proteasome regulatory complex	[O]
c_760_	['THOM_1135', 'THOM_2592']	[38.132116666666668, 337.17733333333337]	0.796796	CDP-diacylglycerol insitol-3-phosphatidyltransferase /Phosphatidylinositol synthase (similar to PIS1;)	[I]
c_23_	['THOM_1155', 'THOM_1189', 'THOM_1231', 'THOM_1679', 'THOM_1728', 'THOM_2483', 'THOM_2484', 'THOM_2485', 'THOM_3292', 'THOM_0736', 'THOM_0737']	[192.25649999999999, 0.0, 226.16999999999999, 226.16999999999999, 224.67949999999999, 61.866350000000004, 47.691015, 48.502266666666664, 36.661116666666665, 47.691015]	0.795652	helicase DNA-binding protein family	[KL] ,[B]
c_25_	['THOM_2236', 'THOM_2286', 'THOM_2829', 'THOM_2945', 'THOM_3076', 'THOM_0732']	[1.1735629999999999, 3.2665333333333333, 3.493395, 6.2602816666666667, 1.3013710000000001, 0.16121133333333335]	0.771371	RNA-directed DNA polymerase	[R]
c_856_	['THOM_0360', 'THOM_0412']	[254.18499999999997, 1937.3083333333334]	0.768026	Zinc finger protein C4-type Zn-finger protein (similar to ZPR1;)	[R]
c_7968_	['THOM_1525', 'THOM_1820', 'THOM_1907', 'THOM_0235', 'THOM_0321']	[347.11233333333331, 2028.2700000000002, 749.64566666666667, 135.90163333333334, 1064.1245000000001]	0.767876	Myosin regulatory light chain/ Ca2+/calmodulin-dependent protein phosphatase/ EF-Hand superfamily protein	[Z] ,[T]
c_660_	['THOM_0883', 'THOM_0884']	[62.215533333333333, 442.63783333333339]	0.75353	Predicted membrane protein (similar to PER1;)	[S]
c_5757_	['THOM_2406', 'THOM_1234', 'THOM_0625']	[1919.665, 157.38649999999998, 3531.4283333333333]	0.737047	Thioredoxin/protein disulfide isomerase	[O]
c_1606_	['THOM_0293', 'THOM_0294', 'THOM_0295']	[116.92035, 769.04283333333331]	0.73606	Serine/threonine protein kinaseorf_295 Serine/threonine protein kinase	[R]
c_112_	['THOM_2241', 'THOM_0346']	[37.560833333333335, 237.60799999999998]	0.726998	GTPase-activating protein	[R][U]
c_176_	['THOM_1404', 'THOM_1405', 'THOM_2437', 'THOM_0067']	[37.224650000000004, 52.97698333333333, 20.052116666666667, 0.69318666666666662]	0.702229	DNA mismatch repair protein	[L]
c_6131_	['THOM_2827', 'THOM_0699', 'THOM_0635', 'THOM_2524', 'THOM_1625', 'THOM_1682', 'THOM_1791', 'THOM_2112', 'THOM_2113', 'THOM_1485', 'THOM_1486']	[95.253150000000005, 106.23183333333333, 521.48866666666663, 839.70566666666673, 839.70566666666673, 374.37933333333331, 487.20599999999996, 430.96583333333336, 349.22816666666671, 1124.9913333333334, 42.191683333333337]	0.693148	vesicular transport protein	[O] ,[Z] ,[TU]
c_130_	['THOM_1889', 'THOM_2375', 'THOM_0592']	[230.00616666666667, 20.763366666666666, 124.87950000000001]	0.682206	putative methyltransferase/nucleolar proteins	[J] ,[A] ,[D]
c_450_	['THOM_2650', 'THOM_2651']	[408.67650000000003, 2139.5883333333336]	0.679251	Lectin VIP36, involved in the transport of glycoproteins carrying high mannose-type glycans/hypothetical protein	[U]
c_1061_	['THOM_1803', 'THOM_1997', 'THOM_3127', 'THOM_0892']	[145.14183333333332, 246.26166666666666, 375.68950000000001, 24.308666666666667]	0.653482	RhoGAP domain-containing protein	-
c_2636_	['THOM_1804', 'THOM_1805']	[10.935193333333332, 2.4931533333333333]	0.628673	Predicted cell surface protein homologous to bacterial outer membrane proteins (similar to SAM50;)	[R]
c_1124_	['THOM_1050', 'THOM_1051']	[48.581949999999999, 11.710138333333333]	0.611553	RNA-directed RNA polymerase QDE-1 required for posttranscriptional gene silencing and RNA interference	[A]
c_1438_	['THOM_2176', 'THOM_2177', 'THOM_0895']	[30.086433333333332, 24.833500000000001, 88.902966666666671]	0.605824	protein containing Protein of unknown function DUF2404, transmembrane	-
c_745_	['THOM_2689', 'THOM_2690']	[201.68133333333333, 50.564999999999998]	0.599082	Predicted RNA-binding protein	[R]
c_510_	['THOM_2081', 'THOM_2270']	[351.97049999999996, 89.440049999999999]	0.594753	protein containing FY-rich, N-terminal	-
c_442_	['THOM_1935', 'THOM_2774']	[485.8921666666667, 124.086]	0.593146	Cholin/ethanolamine kinase	[M]
c_29_	['THOM_1058', 'THOM_1059', 'THOM_1955', 'THOM_2242', 'THOM_0660']	[291.59033333333332, 244.04116666666667, 45.526466666666664, 434.16949999999997, 125.7685]	0.589682	Ubiquitin-specific protease (similar to UBP8; UBP1;); Protein containing Peptidase C19, ubiquitin carboxyl-terminal hydrolase	[O]
c_182_	['THOM_1164', 'THOM_1169', 'THOM_1170', 'THOM_2208', 'THOM_2209']	[195.67983333333333, 87.500916666666669, 44.954483333333336]	0.580079	mRNA cleavage and polyadenylation specificity factor (CPSF subunit)	[A]
c_259_	['THOM_2155', 'THOM_3241']	[2203.1816666666668, 592.92750000000001]	0.575891	Molecular chaperone (HSP90 family) (similar to HSP82; HSC82;)	[O]
c_614_	['THOM_2578', 'THOM_2581']	[102.62976666666667, 337.04900000000004]	0.53316	Inosine triphosphate pyrophosphatase (similar to HAM1;)	[F]
c_167_	['THOM_0010', 'THOM_0920', 'THOM_0921']	[107.37291666666665, 352.31816666666668]	0.532848	Valyl/Isoleucyl-tRNA synthetase	[J]
c_1135_	['THOM_1829', 'THOM_1830']	[312.06366666666668, 95.879116666666675]	0.529938	Phosphatidylglycerolphosphate synthase (similar to PGS1;)	[I]
c_19_	['THOM_1029', 'THOM_1261', 'THOM_1806', 'THOM_1942', 'THOM_1943', 'THOM_1952', 'THOM_0207', 'THOM_2343', 'THOM_2344', 'THOM_2490', 'THOM_2599', 'THOM_2864', 'THOM_2910', 'THOM_3239', 'THOM_0762']	[2156.3516666666669, 646.5381666666666, 682.60666666666668, 704.64766666666674, 576.27266666666662, 644.38133333333337, 1441.0883333333334, 965.50466666666671, 895.45866666666677, 513.39583333333337, 682.10833333333335, 748.12549999999999, 1457.8983333333333, 392.53483333333332, 505.4666666666667]	0.526062	20S proteasome, regulatory subunits	[O]
c_146_	['THOM_0002', 'THOM_0271', 'THOM_0272', 'THOM_0273', 'THOM_0003', 'THOM_0463']	[12.760471666666668, 60.389150000000001, 72.295366666666666, 65.884100000000004, 139.90983333333332, 89.757349999999988]	0.514954	RNA polymerase	[K]
c_21_	['THOM_1136', 'THOM_1288', 'THOM_2162', 'THOM_2254', 'THOM_0228', 'THOM_3060', 'THOM_3166', 'THOM_0078']	[539.93449999999996, 391.94633333333331, 283.75650000000002, 717.88200000000006, 129.45133333333334, 329.31649999999996, 311.84083333333336, 150.72516666666667]	0.51234	Ubiquitin-protein ligase/Ubiquitin conjugating enzyme	[O]
c_92_	['THOM_1201', 'THOM_2804', 'THOM_3114']	[1069.7868333333333, 648.38383333333331, 264.21783333333332]	0.497868	tRNA synthetase	[J]
c_425_	['THOM_2148', 'THOM_2149']	[138.54443333333333, 46.928100000000001]	0.493962	Cell cycle control protein (crooked neck) (similar to CLF1;)	[D]
c_275_	['THOM_1720', 'THOM_3014']	[209.83816666666667, 594.05650000000003]	0.477946	Signal recognition particle receptors	[U]
c_661_	['THOM_0398', 'THOM_0399', 'THOM_0400']	[39.370799999999996, 158.79766666666666, 158.79766666666666]	0.47314	Negative regulator of transcription (similar to CDC39;)	[K]
c_579_	['THOM_0927', 'THOM_0928']	[108.81405000000001, 303.75283333333334]	0.472502	Ubiquitin-specific protease UBP14 (similar to UBP14;); Protein containing Peptidase C19,	[O]
c_352_	['THOM_2824', 'THOM_0688']	[314.11533333333335, 113.52683333333333]	0.469057	encu_19074135|ref|NP_584741.1| hypothetical protein ECU04_0590 [Encephalitozoon cuniculi GB-M1] encu_19173595|ref|NP_597398.1| hypothetical protein ECU05_0560 [Encephalitozoon cuniculi GB-M1] enin_303388938|ref|XP_003072702.1| hypothetical protein Eint_040520 [Encephalitozoon intestinalis ATCC 50506] enin_303389267|ref|XP_003072866.1| hypothetical protein Eint_050570 [Encephalitozoon intestinalis…	[R]
c_216_	['THOM_2722', 'THOM_0917']	[112.86873333333334, 41.305366666666664]	0.464172	WD40 domain-containing putative histone transcription regulator	[DK]
c_48_	['THOM_1356', 'THOM_1380', 'THOM_2796', 'THOM_0319', 'THOM_3223', 'THOM_3257', 'THOM_3258', 'THOM_0589', 'THOM_0800']	[315.46533333333332, 136.54050000000001, 93.590533333333326, 176.16943333333333, 130.20716666666667, 192.68799999999999, 67.488133333333337, 176.16943333333333, 86.740083333333345]	0.463153	DNA replication licensing factor	[L]
c_172_	['THOM_1797', 'THOM_1798', 'THOM_3240', 'THOM_0357']	[85.409666666666666, 25.194550000000003, 77.176266666666663, 40.03456666666667]	0.440144	Helicase of the DEAD superfamily (similar to CHL1;)	[KL]
c_207_	['THOM_3285', 'THOM_0388']	[111.01963333333333, 282.29416666666668]	0.435465	Trehalose-6-phosphate synthase component TPS1 and related subunits (similar to TPS3; TPS2; TPS1;)	[G]
c_254_	['THOM_1528', 'THOM_0193', 'THOM_0200']	[110.32358333333333, 150.90133333333333, 44.287399999999998]	0.431439	1-acyl-sn-glycerol-3-phosphate acyltransferase (SCL1)/ Lysophosphatidic acid acyltransferase LPAAT and related acyltransferases	[I]
c_1716_	['THOM_1151', 'THOM_1152', 'THOM_1153']	[361.04333333333335, 361.04333333333335, 108.37015000000001]	0.430286	Dopey and related predicted leucine zipper transcription factors (similar to DOP1;)	[K]
c_872_	['THOM_1900', 'THOM_2449']	[149.29300000000001, 61.503016666666667]	0.416469	Vacuolar H+-ATPase V1 sector, subunit H (similar to VMA13;)	[C]
c_2252_	['THOM_2283', 'THOM_0479']	[107.13948333333333, 46.642416666666662]	0.393395	CutA-like, Divalent cation tolerance-related protein	[P]
c_114_	['THOM_0104', 'THOM_1903']	[60.023983333333327, 129.46663333333333]	0.36647	G2/mitotic specific cyclin	[D]
c_426_	['THOM_3106', 'THOM_3107']	[92.76403333333333, 43.188766666666673]	0.364651	Putative_membrane_bound_O_acyl_transferase/Predicted membrane protein (similar to ALE1;)	[S]
c_2635_	['THOM_0362', 'THOM_0363']	[116.16590000000001, 55.018599999999999]	0.357201	protein containing Armadillo-type fold	-
c_179_	['THOM_1792', 'THOM_2367', 'THOM_0529']	[205.79830000000001, 353.80933333333337, 514.86766666666665]	0.352399	The H+- or Na+-translocating F-type, V-type and A-type ATPase (F-ATPase) Superfamily [3.A.3]	[C]
c_37_	['THOM_1430', 'THOM_1600', 'THOM_1695', 'THOM_1696', 'THOM_2450', 'THOM_2451', 'THOM_2634', 'THOM_2635', 'THOM_3004', 'THOM_0320', 'THOM_3265']	[696.3416666666667, 413.61883333333338, 449.52583333333337, 863.45899999999995, 814.26850000000002, 655.45749999999998, 388.34483333333333, 963.86783333333335, 406.71766666666667, 586.69783333333328]	0.318232	Chaperonin complex component, TCP-1 gamma subunit (CCT3) (similar to CCT3;)	[O]
c_127_	['THOM_2063', 'THOM_2753', 'THOM_3229']	[123.50416666666666, 224.59916666666666, 283.89499999999998]	0.314319	Vesicle coat complex COPII, subunit SEC24/subunit SFB2 (similar to SFB2; SEC24;)	[U]
c_408_	['THOM_0166', 'THOM_0167', 'THOM_2625', 'THOM_0980']	[148.81283333333332, 72.248633333333331, 93.194416666666669]	0.308423	Glycine/serine hydroxymethyltransferase (similar to SHM2; SHM1;)	[E]
c_1986_	['THOM_1671', 'THOM_1672']	[144.17933333333335, 77.622916666666669]	0.300071	protein containing Actin-binding FH2	-
c_6082_	['THOM_2364', 'THOM_0270']	[148.44866666666667, 273.79183333333333]	0.296853	Component of the U4/U6.U5 snRNP/mitosis protein DIM1 (similar to DIB1;)	[AD]
c_89_	['THOM_1067', 'THOM_2925', 'THOM_0687']	[134.46416666666667, 83.237533333333332, 68.523983333333334]	0.296223	putative SKT5-like protein /s imilarity to HYPOTHETICAL PROTEIN YBET_ECOLI	[MOT]
c_862_	['THOM_1283', 'THOM_1284']	[120.39916666666666, 214.87516666666667]	0.281787	Chromosome condensation complex Condensin, subunit D2 (similar to YCS4;)	[BD]
c_962_	['THOM_1210', 'THOM_1211']	[518.87366666666674, 295.61183333333332]	0.274114	Phenylalanyl-tRNA synthetase beta subunit (similar to FRS1;)	[J]
c_1515_	['THOM_3288', 'THOM_0727']	[167.79916666666665, 287.76299999999998]	0.263331	Transcription initiation factor	[U] ,[K]
c_1701_	['THOM_2622', 'THOM_2393', 'THOM_2394']	[74.287516666666662, 45.382149999999996]	0.241543	Gamma-tubulin complex, DGRIP91/SPC98 component (similar to SPC98;)	[Z]
c_38_	['THOM_2222', 'THOM_2271', 'THOM_0708']	[811.72299999999996, 1109.6283333333333, 622.29466666666667]	0.236577	Acyl-CoA synthetase	[I]
c_753_	['THOM_0249', 'THOM_0250']	[178.19866666666667, 287.88238333333334]	0.235332	Exopolyphosphatases and related proteins (similar to PPX1;)	[C]
c_922_	['THOM_1462', 'THOM_1463']	[32.819683333333337, 48.844633333333327]	0.19623	protein containing WD40/YVTN repeat-like-containing domain,	-
c_1597_	['THOM_3044', 'THOM_0675', 'THOM_0676']	[201.57666666666668, 271.5891666666667, 283.44049999999999]	0.143231	hypothetical protein	-
c_2209_	['THOM_0827', 'THOM_0828']	[55.04591666666667, 41.843399999999995]	0.136264	protein-tyrosine-phosphatase	[T]
c_224_	['THOM_0194', 'THOM_0195', 'THOM_0196', 'THOM_0198', 'THOM_0490', 'THOM_0491']	[413.95949999999999, 413.95949999999999, 413.95949999999999, 413.95949999999999, 297.11500000000001]	0.119659	Structural maintenance of chromosome protein, SMC superfamily	[BDL]
c_304_	['THOM_1071', 'THOM_1501']	[110.36253333333333, 138.98333333333332]	0.114784	DNA-binding cell division cycle control protein (similar to CDC27;/ Anaphase-promoting complex (APC), Cdc23 subunit (similar to CDC23;)	[DO]
c_887_	['THOM_1232', 'THOM_1934']	[391.51683333333335, 479.4495]	0.10096	Acyl-CoA thioesterase (similar to TES1;)	[I]
c_805_	['THOM_1259', 'THOM_0555']	[62.649683333333336, 52.638033333333333]	0.0868406	Deoxyhypusine synthase (similar to DYS1;)	[O]
c_90_	['THOM_1733', 'THOM_3214']	[90.697966666666673, 78.345816666666664]	0.0730707	helicase	[A]
c_990_	['THOM_2403', 'THOM_2404']	[1534.7391666666665, 1342.7555]	0.066719	U3 small nucleolar ribonucleoprotein (snoRNP) subunit - Mpp10p (similar to MPP10;)	[A]
c_1150_	['THOM_0049', 'THOM_0050']	[615.10500000000002, 683.12233333333336]	0.0523925	similar to saccharopine dehydrogenase	[S]
c_1603_	['THOM_2141', 'THOM_2142']	[109.67146666666667, 100.11326666666668]	0.0455619	Chromosome condensation complex Condensin, subunit G (similar to YCG1;)	[BD]
c_1040_	['THOM_1357', 'THOM_1358']	[180.21716666666669, 169.77666666666667]	0.0298305	tRNA uracil-5-methyltransferase and related tRNA-modifying enzymes (similar to TRM2;	[J]
c_588_	['THOM_1294', 'THOM_1295']	[398.94450000000001, 384.24816666666669]	0.0187646	Arginyl-tRNA synthetase (similar to MSR1;)	[J]
c_743_	['THOM_0372', 'THOM_0373']	[207.73083333333332, 204.44149999999999]	0.00798048	Predicted methyltransferase (similar to ABP140;)	[R]
c_3425_	['THOM_1419', 'THOM_1420']	[341.24266666666665, 337.96583333333336]	0.00482449	Adaptor complexes medium subunit family (similar to APM2; APM1;)	[U]
c_6285_	['THOM_0643', 'THOM_0644', 'THOM_0645']	[53.297016666666671]	0	N-arginine dibasic convertase NRD1 and related Zn2+-dependent endopeptidases, insulinase superfamily	[O]
c_267_	['THOM_0673', 'THOM_0674']	[44.207349999999998]	0	Uncharacterized conserved protein (similar to SPO75; RSN1; PHM7;)	[R]
c_1118_	['THOM_1254', 'THOM_1255']	[266.5625, 266.5625]	0	Protein involved in vacuole import and degradation (similar to VID27;)	[U]
c_185_	['THOM_2401', 'THOM_2402']	[116.43296666666667, 116.43296666666667]	0	NADPH_cytochrome_p450_reductase	[C]
c_415_	['THOM_1030', 'THOM_1031']	[478.32199999999995]	0	26S proteasome regulatory complex, subunit RPN1/PSMD2 (similar to RPN1;)	[O]
c_925_	['THOM_0918', 'THOM_0919']	[32.716349999999998]	0	Eukaryotic-type DNA primase, catalytic (small) subunit (similar to PRI1;)	[L]
c_920_	['THOM_2331', 'THOM_2332', 'THOM_2333']	[478.91249999999997, 478.91249999999997, 478.91249999999997]	0	DNA repair protein RAD50, ABC-type ATPase/SMC superfamily (similar to RAD50;)	[L]
c_1202_	['THOM_1072', 'THOM_1073']	[148.28966666666668, 148.28966666666668]	0	protein containing WD40/YVTN repeat-like-containing domain, WD40 repeat	-
c_1170_	['THOM_0307', 'THOM_0308']	[17.038349999999998, 17.038349999999998]	0	Splicing factor 3a, subunit 3 (similar to PRP9;)	[A]
c_1598_	['THOM_0802', 'THOM_0803']	[298.08483333333334, 298.08483333333334]	0	ER to golgi transport protein/RAD50-interacting protein 1 (similar to TIP20;) OR hypothetical protein	[UD]
c_481_	['THOM_2531', 'THOM_2532']	[135.24503333333334]	0	Phenylalanyl-tRNA synthetase, beta subunit (similar to FRS2;)	[J]
c_877_	['THOM_1079', 'THOM_1080']	[44.503183333333332]	0	Histone acetyltransferase SAGA, TRRAP/TRA1 component, PI-3 kinase superfamily (similar to TRA1;)	[TBLD]
c_956_	['THOM_2595', 'THOM_2596']	[44.320866666666667, 44.320866666666667]	0	hypothetical protein	-
c_1711_	['THOM_0072', 'THOM_0073']	[291.4425, 291.4425]	0	predicted thioredoxin binding protein/Vacuolar protein sorting-associated protein	[R]
c_570_	['THOM_1738', 'THOM_1739']	[42.964616666666664]	0	Predicted DNA damage inducible protein	[L]
c_865_	['THOM_1615', 'THOM_1616']	[673.43916666666667, 673.43916666666667]	0	Centromere-associated protein HEC1 (similar to TID3;)	[D]
c_272_	['THOM_0815', 'THOM_0816']	[496.20100000000002, 496.20100000000002]	0	carboxylesterase	[R]
