# Supplementary material for: Transcriptomic profiling of host-parasite interactions in the microsporidian Trachipleistophora hominis
Source: BMC Genomics. 2015 Nov 21;16:983. doi: 10.1186/s12864-015-1989-z (PMC4654818; doi:10.1186/s12864-015-1989-z)
Supplement: Additional file 9: Table S4. — Expression levels of RK-13 transcripts. Where possible these were annotated with Ensembl gene names. For unannotated transcripts identified in this study Ensembl Gene IDs are labelled as “NA”. Genes annotated in the O. cuniculus genome with no detectable expression during this study are also included for reference. Due to overlapping genes and alternative splicing, some transcriptome gene IDs are associated with multiple Ensembl gene IDs and/or multiple Ensembl Protein IDs. (XLSX 8052 kb) [file 12864_2015_1989_MOESM9_ESM.xlsx]

## Sheet: Sheet6
Table S4: Expression levels of RK-13 transcripts. Where possible these were annotated with Ensembl gene names. For unannotated transcripts identified in this study Ensemble Gene IDs are labelled as "NA". Genes annotated in the O. cuniculus genome with no detectable expression during this study are also included for reference. Due to overlapping genes and isoform variation, some transcriptome gene…
		Per Sample FPKM
		Uninfected RK-13 Cells			T. hominis infected RK-13 Cells
Transcriptome Gene ID	Ensemble Gene ID	Sample 0	Sample 1	Sample 2	Sample 0	Sample 1	Sample 2	RK Mean FPKM	RK StDev FPKM	TH Mean FPKM	TH StDev FPKM	Ensemble Gene Name	Locus	Additional annotations (Ensembl protein ID|Ensembl Gene Name|Ensembl locus|Kegg Annotation| Gene ID)
XLOC_019144	NA	50727.9	40178.9	29716.9	67441.4	85245.2	91634.7	40207.9	10505.5	81440.4	12537.4	NA	3:8483119-8483156	NA|NA|NA|NA|NA
XLOC_016584	ENSOCUG00000017506	56289.8	74339.7	41005.8	21847.3	23551.2	19410.4	57211.8	16686.1	21603	2081.18	TMSB10	2:101291606-101292550	ENSOCUP00000015502| TMSB10|2:101291636-101292064|ko:K13785|ENSOCUG00000017506
XLOC_008252	NA	0	2468.72	0	6474.71	5819.71	15483.4	822.907	1425.32	9259.27	5400.19	NA	13:122648163-122648208	NA|NA|NA|NA|NA
XLOC_037641	ENSOCUG00000029090	12492.5	11372.8	11365.3	8106.48	7980.44	7704.29	11743.5	648.635	7930.4	205.711	MT-ND2	MT:3919-4963	ENSOCUP00000026180| MT-ND2|MT:3920-4963|ko:K03879|ENSOCUG00000029090
XLOC_037638	ENSOCUG00000029086	4074.55	6945.59	10050	6514.56	7121.6	6566.01	7023.38	2988.48	6734.06	336.607	MT-ND1	MT:2748-3703	ENSOCUP00000026179| MT-ND1|MT:2749-3703|ko:K03878|ENSOCUG00000029086
XLOC_021336	ENSOCUG00000021209,ENSOCUG00000021126	2560.87	6487.27	13771.2	5184.25	6830.92	7262.07	7606.45	5688.35	6425.75	1096.57	ENSOCUG00000021126,ENSOCUG00000021209	5:12908514-12929020	ENSOCUP00000025016|NA|5:12927625-12929020|NA|ENSOCUG00000021209	ENSOCUP00000018875|NA|5:12908617-12909375|NA|ENSOCUG00000021126
XLOC_012005	NA	12131.8	13468	10528.4	7219.74	6487.94	5523.45	12042.7	1471.82	6410.38	850.801	ENSOCUG00000014619	17:7869795-8081638	NA|NA|NA|NA|NA
XLOC_031844	ENSOCUG00000015087	4351.63	9747.65	12140	5551.67	7331.89	5536.36	8746.43	3989.55	6139.97	1032.26	ENSOCUG00000015087	GL018793:519038-520666	ENSOCUP00000012960|NA|GL018793:519039-520666|ko:K02942|ENSOCUG00000015087
XLOC_023921	NA	2728.03	6528.36	7059.44	6997.95	6613.05	4319.29	5438.61	2362.4	5976.76	1448.26	NA	7:152280881-152281006	NA|NA|NA|NA|NA
XLOC_014374	NA	7328.84	10955.5	8716.63	6762.8	5609.7	4695.94	9000.32	1829.9	5689.48	1035.74	NA	18:66434587-66582033	NA|NA|NA|NA|NA
XLOC_012557	NA	4921.19	6266.78	6924.43	5409.04	5031.74	4579	6037.47	1021.12	5006.59	415.591	SHFM1	17:31504064-31504277	NA|NA|NA|NA|NA
XLOC_038837	NA	4981.26	5286.97	5076.87	5436.71	4332.78	5113.1	5115.03	156.387	4960.86	567.492	NA	X:27883729-27883956	NA|NA|NA|NA|NA
XLOC_004547	ENSOCUG00000025875	3500.6	5280.17	6372.91	2963.2	4809.84	4368.08	5051.23	1449.78	4047.04	964.272	ENSOCUG00000025875	12:3061488-3062301	ENSOCUP00000020306|NA|12:3061489-3062301|ko:K02987|ENSOCUG00000025875
XLOC_013716	ENSOCUG00000012472	3168.07	4331.4	5020.77	3656.49	4481.98	3221.17	4173.41	936.4	3786.55	640.388	RPS24	18:9566864-9572699	ENSOCUP00000010735| RPS24|18:9568785-9572653|ko:K02974|ENSOCUG00000012472
XLOC_010865	NA	906.703	0	619.682	3691.66	4147.74	2866.27	508.795	463.411	3568.56	649.544	NA	15:89677409-89677461	NA|NA|NA|NA|NA
XLOC_020121	ENSOCUG00000017368,ENSOCUG00000017371	2789.15	5177.04	5393.16	3236.1	4022.26	2625.75	4453.12	1445.08	3294.7	700.097	ENSOCUG00000017371,MYL6B	4:39721619-39750433	ENSOCUP00000014920| MYL6B|4:39721657-39724088|ko:K12751|ENSOCUG00000017368	ENSOCUP00000014926|NA|4:39724453-39727814|ko:K12751|ENSOCUG00000017371	ENSOCUP00000017498|NA|4:39724453-39727814|ko:K12751|ENSOCUG00000017371
XLOC_023809	NA	26557.5	29448.8	12812.2	1817.3	4083.64	3950.76	22939.5	8888.84	3283.9	1271.85	NA	7:141593425-141593468	NA|NA|NA|NA|NA
XLOC_017128	NA	7095.71	4907.48	3999.61	3914.44	2772.69	2728.71	5334.27	1591.56	3138.61	672.245	NA	2:86080969-86081061	NA|NA|NA|NA|NA
XLOC_020898	NA	1120.83	3417.84	4596.16	1303.85	5127.28	2480.22	3044.94	1767.42	2970.45	1958.29	NA	4:17896512-17896569	NA|NA|NA|NA|NA
XLOC_011599	NA	3234.19	4876.98	4254.67	1644.1	3903.96	2658.81	4121.95	829.398	2735.62	1131.89	NA	16:7509590-7509842	NA|NA|NA|NA|NA
XLOC_032577	NA	1332.15	2506.15	3750.09	2419.02	2811.19	2675.95	2529.46	1209.14	2635.39	199.207	RPS25	GL018823:484200-493653	NA|NA|NA|NA|NA
XLOC_016018	NA	2126.56	3000.7	2646.87	2902.15	2533.68	2460.51	2591.38	439.704	2632.11	236.703	ENSOCUG00000000889	2:115808648-115809248	NA|NA|NA|NA|NA
XLOC_018332	ENSOCUG00000011117	2138.46	2878.42	2466.18	3112.32	2226.83	2514.66	2494.35	370.784	2617.94	451.689	NPM1	3:52619474-52633186	ENSOCUP00000009569| NPM1|3:52619602-52633186|ko:K11276|ENSOCUG00000011117
XLOC_003254	NA	3366.42	4159.48	3850.7	1876.11	2783.1	2753.01	3792.2	399.753	2470.74	515.184	NA	11:63697942-63698805	NA|NA|NA|NA|NA
XLOC_011796	NA	8406.23	6835.69	4596.16	977.889	4761.04	1417.27	6612.69	1914.8	2385.4	2069.06	NA	16:49674920-49674977	NA|NA|NA|NA|NA
XLOC_012028	ENSOCUG00000004146	2912.52	5158.01	4880.86	1882.71	2611.52	2165.26	4317.13	1224.3	2219.83	367.457	ANXA2	17:11979743-12028244	ENSOCUP00000003586| ANXA2|17:11980984-12028244|ko:K17092|ENSOCUG00000004146
XLOC_015739	ENSOCUG00000005985	2060.77	3045.06	2967.94	1609.14	2769.68	1996.83	2691.26	547.377	2125.22	590.826	CLU	2:42058741-42079182	ENSOCUP00000005178| CLU|2:42058742-42075769|ko:K17252|ENSOCUG00000005985
XLOC_022739	NA	2491.61	2864.32	2581.62	2130.63	2276.18	1722.82	2645.85	194.48	2043.21	286.851	ENSOCUG00000012958	7:2560848-2561318	NA|NA|NA|NA|NA
XLOC_025804	ENSOCUG00000021304	5416.23	4086.3	3444.72	2151.23	2077.85	1884.33	4315.75	1005.58	2037.8	137.883	MYL12B	9:58773287-58826963	ENSOCUP00000012567| MYL12B|9:58775783-58816384|ko:K12757|ENSOCUG00000021304
XLOC_017638	NA	1778.26	2404.96	2361.63	1834.91	2139.97	1789.45	2181.62	349.988	1921.44	190.61	CALM1	20:15180288-15185222	NA|NA|NA|NA|NA
XLOC_018942	ENSOCUG00000008407	1409.02	2168.95	2742.4	2092.71	1589.02	2028.96	2106.79	668.86	1903.56	274.261	ENSOCUG00000008407	3:89054555-89059690	ENSOCUP00000007261|NA|3:89056532-89058890|ko:K02937|ENSOCUG00000008407
XLOC_026263	NA	972.148	1169.96	2252.65	1808.31	2016.55	1858.57	1464.92	689.327	1894.48	108.664	NA	9:58601565-58601957	NA|NA|NA|NA|NA
XLOC_023040	ENSOCUG00000025474	1187.23	1971.21	2262.9	1907	2149.07	1591.76	1807.11	556.293	1882.61	279.454	36B4	7:106845124-107206646	ENSOCUP00000025079| 36B4|7:106953914-106954853|ko:K02941|ENSOCUG00000025474
XLOC_010866	NA	2009	2516.81	2138.17	1766.17	1884.15	1919.8	2221.33	263.92	1856.71	80.4077	NA	15:91388336-91388452	NA|NA|NA|NA|NA
XLOC_023229	ENSOCUG00000008755	2325.56	2737.43	2292.64	2515.51	1531.92	1313.78	2451.88	247.844	1787.07	640.207	ENSOCUG00000008755	7:160512519-160512747	ENSOCUP00000007558|NA|7:160512520-160512747|ko:K02268|ENSOCUG00000008755
XLOC_019017	NA	500.711	700.519	924.583	3360.28	892.273	1013.9	708.604	212.052	1755.48	1391.12	NA	3:115472393-115544905	NA|NA|NA|NA|NA
XLOC_022757	NA	1444.31	2192.07	2749.89	1892.59	1792.51	1493.59	2128.76	655.089	1726.23	207.593	ENSOCUG00000001231	7:7331029-7797516	NA|NA|NA|NA|NA
XLOC_012007	ENSOCUG00000012012	841.415	1706.06	1904.69	1451.93	2051.83	1638.76	1484.06	565.334	1714.17	306.978	PPIB	17:8084938-8089475	ENSOCUP00000010329| PPIB|17:8084939-8089475|ko:K03768|ENSOCUG00000012012	ENSOCUP00000018613| PPIB|17:8084939-8089475|ko:K03768|ENSOCUG00000012012
XLOC_037810	ENSOCUG00000002271	1189.33	1806.81	1765.08	1425.18	1864.97	1818.33	1587.07	345.087	1702.83	241.577	ENSOCUG00000002271	X:33273744-33278328	ENSOCUP00000001959| RBM3|X:33274555-33276760|ko:K13186|ENSOCUG00000002271
XLOC_010244	ENSOCUG00000016280	624.294	523.629	824.288	2265.89	1523.66	1087.82	657.404	153.04	1625.79	595.638	CXCL10	15:74369016-74370722	ENSOCUP00000013990| CXCL10|15:74369017-74370722|ko:K12671|ENSOCUG00000016280
XLOC_014982	ENSOCUG00000001106	2369.7	3188.22	2042.83	1554.14	1881.74	1361.29	2533.58	590.019	1599.06	263.116	PFN1	19:12452804-12459106	ENSOCUP00000000960| PFN1|19:12457496-12458384|ko:K05759|ENSOCUG00000001106
XLOC_011389	ENSOCUG00000009222	2053.38	2691.64	2366.09	1595.44	1748.86	1311.56	2370.37	319.152	1551.95	221.87	VIM	16:44090199-44101692	ENSOCUP00000007960| VIM|16:44091204-44099386|ko:K07606|ENSOCUG00000009222
XLOC_008895	ENSOCUG00000026336	2838.63	3688.07	2757.26	1046.54	1856.07	1720.68	3094.65	515.522	1541.1	433.615	RPS19	14:2333404-2333898	ENSOCUP00000018431| RPS19|14:2333405-2333898|ko:K02966|ENSOCUG00000026336
XLOC_005834	NA	2691.5	2739.31	2130.5	1218.68	1749.22	1603.52	2520.44	338.54	1523.81	274.106	NA	12:145311725-145312242	NA|NA|NA|NA|NA
XLOC_028857	NA	1435.04	1820.56	2086.07	1787.55	1479.78	1303.16	1780.56	327.353	1523.5	245.136	ENSOCUG00000022619	GL018719:2661307-2747377	NA|NA|NA|NA|NA
XLOC_008988	ENSOCUG00000007320	1135.11	1799.68	1761.13	1460.27	1598.78	1459.2	1565.31	373.06	1506.08	80.2795	HMGN2	14:42752190-42752649	ENSOCUP00000006327| HMGN2|14:42752191-42752598|NA|ENSOCUG00000007320
XLOC_010099	ENSOCUG00000026992	1099.66	1467.14	1381.05	1294.27	1776.75	1383.87	1315.95	192.195	1484.96	256.635	ENSOCUG00000026992	15:28862907-28864645	ENSOCUP00000025159|NA|15:28862974-28864362|ko:K03231|ENSOCUG00000026992
XLOC_000349	ENSOCUG00000017511	1211.73	1600.8	2191.85	1372.85	1714.15	1310.72	1668.13	493.516	1465.91	217.218	RPS8	1:93083766-93084393	ENSOCUP00000017241| RPS8|1:93083767-93084393|ko:K02995|ENSOCUG00000017511
XLOC_006843	NA	650.976	777.55	1456.44	1737.53	1222.13	1341.27	961.655	433.144	1433.64	269.831	ENSOCUG00000022552	13:32506243-32508413	NA|NA|NA|NA|NA
XLOC_011500	NA	1116.83	1674.52	1502.22	1438.66	1730.35	1026.49	1431.19	285.549	1398.5	353.644	NA	16:68046535-68048543	NA|NA|NA|NA|NA
XLOC_039153	NA	176.171	693.507	2346.47	1174.05	1742.36	1248.03	1072.05	1133.59	1388.15	308.98	NA	X:101436962-101437403	NA|NA|NA|NA|NA
XLOC_016619	ENSOCUG00000021825	929.056	1302.75	1512.26	1375.18	1356.49	1357.47	1248.02	295.429	1363.05	10.5192	ENSOCUG00000021825	2:113073420-113074667	ENSOCUP00000025488|NA|2:113074124-113074663|ko:K11299|ENSOCUG00000021825
XLOC_007070	ENSOCUG00000024443	1095.59	1492.08	1330.46	1489.89	1374.97	1221.68	1306.04	199.37	1362.18	134.562	GSTM2	13:54434848-54459965	ENSOCUP00000021965| GSTM2|13:54434849-54459965|ko:K00799|ENSOCUG00000024443
XLOC_036868	NA	2667.98	1157.96	1391.32	1633.84	796.582	1425.2	1739.09	812.863	1285.21	435.831	NA	GL019385:1910-10154	NA|NA|NA|NA|NA
XLOC_013686	NA	1224.08	1539.61	1340.27	1670.34	1109.76	971.485	1367.99	159.581	1250.53	370.083	ENSOCUG00000010552	18:4413405-4414055	NA|NA|NA|NA|NA
XLOC_004691	NA	0	671.177	1762.35	1131.82	1240.19	1344.95	811.176	889.477	1238.99	106.57	ENSOCUG00000020092	12:22748029-22752315	NA|NA|NA|NA|NA
XLOC_000249	ENSOCUG00000015493	1294.49	1477.78	1769.55	1405.48	1059.97	1219.3	1513.94	239.585	1228.25	172.929	ANXA1	1:59657098-59711988	ENSOCUP00000016846| ANXA1|1:59691444-59711988|ko:K17091|ENSOCUG00000015493
XLOC_010906	NA	434.429	1103.95	853.612	1589.8	1052.8	995.654	797.33	338.29	1212.75	327.781	NA	15:101010504-101010638	NA|NA|NA|NA|NA
XLOC_010892	NA	1078.17	1382.99	1425.83	1263.81	999.625	1329.43	1295.66	189.569	1197.62	174.581	NA	15:96884151-96884355	NA|NA|NA|NA|NA
XLOC_016096	ENSOCUG00000002107	1206.03	1843.61	1880.36	1230.24	1181.54	1176.91	1643.33	379.161	1196.23	29.5444	CALM	2:139151392-139167390	ENSOCUP00000001814| CALM|2:139151393-139167390|ko:K02183|ENSOCUG00000002107
XLOC_035329	ENSOCUG00000000014	927.251	1098.54	1077.45	615.184	1585.43	1339.52	1034.41	93.4028	1180.04	504.399	FTL	GL019028:85652-88041	ENSOCUP00000016423| FTL|GL019028:86633-87941|ko:K13625|ENSOCUG00000000014
XLOC_022504	ENSOCUG00000010396	1014.22	1197.43	1393.76	1286.02	1035.16	1154.67	1201.8	189.808	1158.62	125.477	SSB	7:109397936-109576032	ENSOCUP00000008958| SSB|7:109532775-109547004|ko:K11090|ENSOCUG00000010396	ENSOCUP00000026918| SSB|7:109532775-109547004|ko:K11090|ENSOCUG00000010396
XLOC_004881	NA	1056.22	1443.58	1415.46	1081.05	1208.53	1184.57	1305.09	215.983	1158.05	67.7515	RABEFLA2	12:60379746-60382270	NA|NA|NA|NA|NA
XLOC_006088	ENSOCUG00000008645,ENSOCUG00000008647	2484.6	2734.95	2360.41	623.008	1507.05	1336.22	2526.65	190.778	1155.43	468.932	S100A3,S100A4	13:38908306-38913909	ENSOCUP00000007467| S100A4|13:38911188-38913909|NA|ENSOCUG00000008645	ENSOCUP00000007470| S100A3|13:38908338-38910127|NA|ENSOCUG00000008647
XLOC_015196	NA	1240.92	1626.2	1396.47	1525.3	1008.77	911.156	1421.2	193.827	1148.41	330.026	RPL23	19:40300583-40304272	NA|NA|NA|NA|NA
XLOC_011786	NA	149.304	227.642	484.694	1823.68	658.602	896.758	287.213	175.451	1126.35	615.536	NA	16:47977927-47978037	NA|NA|NA|NA|NA
XLOC_020694	ENSOCUG00000013857	954.37	1061.35	1162.73	1302.64	1035.36	1039.44	1059.48	104.193	1125.81	153.15	NAP1L1	4:54991373-55030256	ENSOCUP00000011920| NAP1L1|4:54994549-55014994|ko:K11279|ENSOCUG00000013857
XLOC_005706	NA	1138.01	1891.41	1817	1076.53	1262.44	1012.71	1615.47	415.166	1117.23	129.744	NA	12:92041539-92042015	NA|NA|NA|NA|NA
XLOC_027959	ENSOCUG00000025116	686.65	777.382	914.039	1087.41	1177.8	1059.25	792.69	114.465	1108.15	61.9374	ITM2B	GL018705:1626935-1658099	ENSOCUP00000016525| ITM2B|GL018705:1627182-1657188|NA|ENSOCUG00000025116
XLOC_018585	ENSOCUG00000025074	581.271	914.955	1128.05	1302	1098.58	897.948	874.759	275.597	1099.51	202.028	NDUFB9	3:140273562-140448729	ENSOCUP00000019256| NDUFB9|3:140273563-140279290|ko:K03965|ENSOCUG00000025074
XLOC_023596	NA	644.913	1349.87	1473.38	849.852	1324.82	1118.42	1156.05	446.948	1097.7	238.161	NA	7:87231545-87232087	NA|NA|NA|NA|NA
XLOC_003427	ENSOCUG00000003245	1174.09	1560.24	1415.73	1096.99	1223.8	968.331	1383.35	195.1	1096.37	127.736	ENSOCUG00000003245,SNORD96	11:31961734-31984406	ENSOCUP00000002819|NA|11:31974445-31979818|ko:K14753|ENSOCUG00000003245	ENSOCUP00000021055|NA|11:31974445-31979818|ko:K14753|ENSOCUG00000003245
XLOC_019848	NA	648.304	2156.65	2658.48	1319.79	1482.85	409.883	1821.14	1046.24	1070.84	578.184	NA	3:154924478-154924542	NA|NA|NA|NA|NA
XLOC_006640	ENSOCUG00000017932	410.602	709.603	899.627	1254.13	1157.89	777.277	673.277	246.528	1063.1	252.163	ENSOCUG00000017932	13:137305426-137311278	ENSOCUP00000015406|NA|13:137305427-137309513|NA|ENSOCUG00000017932
XLOC_013158	NA	688.068	1116.21	609.592	1067.23	1249.05	870.048	804.623	272.68	1062.11	189.553	NA	17:41971349-41971471	NA|NA|NA|NA|NA
XLOC_020619	ENSOCUG00000024081	782.448	1305.17	1040.3	859.315	1386.37	933.165	1042.64	261.369	1059.62	285.376	CD63	4:39313525-39316162	ENSOCUP00000018861| CD63|4:39313554-39315793|ko:K06497|ENSOCUG00000024081
XLOC_013719	ENSOCUG00000009082	742.162	1047.78	983.093	1194.02	1086.45	884.526	924.345	161.056	1055	157.126	VDAC2	18:12280000-12292261	ENSOCUP00000007848| VDAC2|18:12280627-12291880|ko:K15040|ENSOCUG00000009082
XLOC_021241	NA	424.889	1169.35	1406.46	797.978	1398.37	964.485	1000.23	512.173	1053.61	309.96	NA	4:84514791-84514948	NA|NA|NA|NA|NA
XLOC_035060	NA	444.74	578.185	1048.12	1016.88	661.457	1473.78	690.348	316.942	1050.71	407.217	NA	GL018986:151911-152027	NA|NA|NA|NA|NA
XLOC_019005	ENSOCUG00000008113	1340.98	1474.13	1170.39	1051.39	1128.34	934.943	1328.5	152.254	1038.22	97.3684	UQCRB	3:111984756-111990449	ENSOCUP00000007009| UQCRB|3:111985195-111989428|ko:K00417|ENSOCUG00000008113
XLOC_024816	NA	836.678	566.265	445.617	1076.73	1066.73	965.714	616.187	200.253	1036.39	61.4122	NA	8:34889349-34889547	NA|NA|NA|NA|NA
XLOC_018372	ENSOCUG00000026424	718.408	1392.16	1384.99	973.134	1158.45	970.744	1165.19	386.938	1034.11	107.689	HNRNPAB	3:58295551-58324157	ENSOCUP00000018969| HNRNPAB|3:58295552-58300578|ko:K13044|ENSOCUG00000026424
XLOC_022607	ENSOCUG00000016854	1599.51	1981.87	1562.99	690.447	1214.03	1149.07	1714.79	232.018	1017.85	285.393	ENSOCUG00000016854	7:141676884-141822744	ENSOCUP00000014481|NA|7:141794325-141794501|ko:K03009|ENSOCUG00000016854
XLOC_034603	ENSOCUG00000014878	314.069	715.142	1030.75	799.288	1366.67	846.223	686.654	359.189	1004.06	314.905	ENSOCUG00000014878	GL018942:176950-178248	ENSOCUP00000012787|NA|GL018942:176951-178248|ko:K02983|ENSOCUG00000014878
XLOC_010158	NA	815.982	1073.7	1225.2	1032.4	949.026	1003.52	1038.29	206.894	994.982	42.3377	ENSOCUG00000027869	15:46601052-46709870	NA|NA|NA|NA|NA
XLOC_009279	NA	894.432	951.357	842.546	1096.57	1035.94	850.321	896.112	54.4249	994.277	128.302	ENSOCUG00000023352	14:113949388-113950093	NA|NA|NA|NA|NA
XLOC_029309	NA	1010.56	1413.03	1246.18	991.395	1199.24	790.851	1223.26	202.212	993.829	204.205	ENSOCUG00000021375	GL018728:2249953-2250443	NA|NA|NA|NA|NA
XLOC_023271	ENSOCUG00000004312	626.058	894.89	1057.19	1081.51	894.818	983.179	859.379	217.749	986.502	93.3904	NCL	7:172929088-172938768	ENSOCUP00000021169| NCL|7:172929143-172938485|ko:K11294|ENSOCUG00000004312
XLOC_035294	ENSOCUG00000001735	575.274	1093.38	1412.29	837.019	1309.99	807.264	1026.98	422.44	984.758	282.052	COX4I1	GL019024:92806-97747	ENSOCUP00000001489| COX4I1|GL019024:93618-97740|ko:K02263|ENSOCUG00000001735
XLOC_003631	NA	1311.33	4570	2304.57	0	1713.92	1184.39	2728.63	1670.21	966.103	877.563	NA	11:22765540-22765602	NA|NA|NA|NA|NA
XLOC_037811	ENSOCUG00000000559	2000.57	1756.53	1503.52	592.163	1177.11	1093.79	1753.54	248.538	954.354	316.421	USMG5	X:33280221-33297593	ENSOCUP00000000481| USMG5|X:33282194-33282367|NA|ENSOCUG00000000559
XLOC_030259	ENSOCUG00000017262	1574.61	1955.95	2810.66	432.616	1200.91	1214.51	2113.74	632.952	949.345	447.552	C14orf2	GL018751:18336-136581	ENSOCUP00000014831| C14orf2|GL018751:117789-118748|NA|ENSOCUG00000017262
XLOC_021487	ENSOCUG00000001286	971.862	1402.96	1060.93	1085.3	930.884	824.807	1145.25	227.583	946.997	130.992	HSBP1	5:37865718-37870865	ENSOCUP00000001109| HSBP1|5:37865946-37866777|NA|ENSOCUG00000001286
XLOC_017824	NA	944.828	1385.1	1420.3	848.707	1049.61	881.402	1250.08	264.938	926.573	107.8	NA	20:23688475-23689261	NA|NA|NA|NA|NA
XLOC_007312	NA	830.514	1212.45	1363.26	836.243	1054.04	844.394	1135.41	274.602	911.559	123.459	UQCRH	13:120230267-120242026	NA|NA|NA|NA|NA
XLOC_022638	ENSOCUG00000009848	906.08	1210.37	1265.84	909.163	983.146	826.875	1127.43	193.691	906.395	78.1723	EEF1B3,SNORD51	7:146912493-146956391	ENSOCUP00000019358| EEF1B3|7:146948802-146951720|ko:K03232|ENSOCUG00000009848
XLOC_010905	NA	882.045	980.768	901.934	969.158	885.741	852.817	921.582	52.2121	902.572	59.9689	NA	15:99263561-99264003	NA|NA|NA|NA|NA
XLOC_014627	ENSOCUG00000021710	555.389	596.882	625.244	941.283	932.438	728.384	592.505	35.1326	867.368	120.445	CCL2	19:23692540-23722108	ENSOCUP00000015636| CCL2|19:23720256-23721930|ko:K14624|ENSOCUG00000021710
XLOC_022955	NA	570.973	893.739	899.6	967.463	829.438	777.598	788.104	188.064	858.166	98.1385	ENSOCUG00000014530	7:69502653-69503340	NA|NA|NA|NA|NA
XLOC_014928	NA	890.609	1317.96	1317.7	703.184	999.166	865.931	1175.42	246.656	856.094	148.236	ENSOCUG00000028136	19:9894437-10167052	NA|NA|NA|NA|NA
XLOC_037713	ENSOCUG00000009645	308.531	502.333	754.374	895.792	846.654	797.159	521.746	223.555	846.535	49.3166	SAT1	X:9714312-9718085	ENSOCUP00000021975| SAT1|X:9714313-9718085|ko:K00657|ENSOCUG00000009645
XLOC_025755	ENSOCUG00000021038	1079.18	1448.3	926.163	983.897	900.171	645.177	1151.21	268.418	843.082	176.429	ENSOCUG00000021038	9:47023149-47023572	ENSOCUP00000018891| RPL23|9:47023150-47023572|ko:K02894|ENSOCUG00000021038
XLOC_006550	ENSOCUG00000000562	403.978	672.511	966.593	523.799	911.599	1092.2	681.027	281.404	842.533	290.426	PABPC4,SNORA55	13:126927631-126943676	ENSOCUP00000000485| PABPC4|13:126928666-126942371|ko:K13126|ENSOCUG00000000562
XLOC_027850	ENSOCUG00000002060	348.54	414.399	620.321	941.051	691.514	849.691	461.087	141.778	827.419	126.251	PTP4A2	GL018704:6223435-6251125	ENSOCUP00000001776| PTP4A2|GL018704:6237788-6248746|ko:K01104|ENSOCUG00000002060
XLOC_019780	NA	505.219	896.354	676.768	858.067	924.457	677.169	692.78	196.059	819.898	127.986	NA	3:146305598-146305728	NA|NA|NA|NA|NA
XLOC_025469	ENSOCUG00000010309	1081.83	1312.35	1040.92	858.96	919.044	668.895	1145.03	146.337	815.633	130.582	RPL14	9:3477782-3481280	ENSOCUP00000026926| RPL14|9:3477783-3481280|ko:K02875|ENSOCUG00000010309	ENSOCUP00000008883| RPL14|9:3477783-3481280|ko:K02875|ENSOCUG00000010309
XLOC_033609	NA	974.13	1488.28	1196.14	756.132	910.862	770.899	1219.52	257.871	812.631	85.3904	ACTG1	GL018878:124755-127236	NA|NA|NA|NA|NA
XLOC_016706	ENSOCUG00000024873	2072.93	1728.54	1279.52	741.803	897.039	782.13	1693.66	397.853	806.991	80.5487	ENSOCUG00000024873	2:138529888-138530290	ENSOCUP00000019008|NA|2:138529889-138530290|ko:K02974|ENSOCUG00000024873
XLOC_036869	NA	1584.44	587.213	732.631	907.876	417.848	1089.15	968.095	538.7	804.958	347.283	NA	GL019385:1910-10154	NA|NA|NA|NA|NA
XLOC_007141	NA	609.476	786.243	871.795	535.072	1122.52	749.066	755.838	133.777	802.219	297.309	SNORA66	13:71677080-71714867	NA|NA|NA|NA|NA
XLOC_035994	NA	879.396	620.937	1261.33	715.637	737.046	952.411	920.554	322.174	801.698	130.96	NA	GL019111:109486-109655	NA|NA|NA|NA|NA
XLOC_030397	NA	88.439	239.72	510.409	731.593	706.388	907.059	279.523	213.782	781.68	109.31	NA	GL018752:598911-599042	NA|NA|NA|NA|NA
XLOC_027631	ENSOCUG00000023935	741.812	851.293	763.564	699.339	788.113	832.876	785.556	57.9592	773.443	67.9665	ENSOCUG00000023935	GL018701:3095323-3097841	ENSOCUP00000020789| PABPC1|GL018701:3095793-3097703|ko:K13126|ENSOCUG00000023935
XLOC_006103	ENSOCUG00000005198	733.224	1275.07	735.436	498.477	981.835	806.378	914.577	312.198	762.23	244.685	S100A10	13:40181990-40207665	ENSOCUP00000004503| S100A10|13:40203415-40206677|ko:K17274|ENSOCUG00000005198
XLOC_016660	NA	672.172	1147.34	988.316	595.622	1058.54	613.726	935.943	241.875	755.963	262.196	ENSOCUG00000000297	2:121102453-121102947	NA|NA|NA|NA|NA
XLOC_006792	ENSOCUG00000006867	562.582	526.454	521.149	799.243	740.57	711.957	536.728	22.5465	750.59	44.4973	ATP1B1	13:23599541-23893157	ENSOCUP00000020666| ATP1B1|13:23870968-23892945|ko:K01540|ENSOCUG00000006867
XLOC_025789	ENSOCUG00000025429	611.641	756.303	727.098	746.961	783.407	695.004	698.347	76.4966	741.791	44.4277	RAB12	9:53233798-53244071	ENSOCUP00000022773| RAB12|9:53234548-53243397|ko:K07907|ENSOCUG00000025429
XLOC_023610	NA	130.242	439.002	775.313	1098.76	595.297	501.682	448.186	322.634	731.913	321.128	NA	7:90331254-90332220	NA|NA|NA|NA|NA
XLOC_016923	NA	1176.13	1451.82	636.991	258.148	1160.16	757.628	1088.31	414.452	725.312	451.873	NA	2:36917665-36917770	NA|NA|NA|NA|NA
XLOC_036965	NA	1271.65	2506.84	965.673	164.367	1108.04	893.322	1581.39	815.936	721.91	494.638	NA	GL019421:63911-63977	NA|NA|NA|NA|NA
XLOC_036311	NA	587.234	868.219	742.483	432.645	1087.32	631.163	732.645	140.751	717.043	335.68	NA	GL019190:91432-91591	NA|NA|NA|NA|NA
XLOC_027985	ENSOCUG00000014699	770.88	1130.22	1199.31	573.467	912.534	647.288	1033.47	230.018	711.096	178.312	ENSOCUG00000014699	GL018705:1171161-1171620	ENSOCUP00000018898| RPS18|GL018705:1171162-1171620|ko:K02964|ENSOCUG00000014699
XLOC_034326	NA	136.831	381.008	761.191	970.652	609.328	548.623	426.343	314.639	709.534	228.162	ENSOCUG00000026860	GL018921:256791-257312	NA|NA|NA|NA|NA
XLOC_030471	ENSOCUG00000001042	1035.96	1247.24	1152.44	648.852	780.366	696.013	1145.21	105.825	708.41	66.6277	ENSOCUG00000001042	GL018755:407750-419457	ENSOCUP00000000902|NA|GL018755:416510-419396|ko:K02135|ENSOCUG00000001042
XLOC_023968	NA	515.56	343.013	2396.03	1199.49	134.768	782.297	1084.87	1138.77	705.518	536.497	NA	7:164601558-164601629	NA|NA|NA|NA|NA
XLOC_019024	ENSOCUG00000000734	747.208	688.481	620.646	739.008	686.579	677.475	685.445	63.3356	701.021	33.2114	ENSOCUG00000000734	3:116509371-116540592	ENSOCUP00000000636|NA|3:116512016-116534877|ko:K16197|ENSOCUG00000000734
XLOC_023136	ENSOCUG00000012736	696.673	686.298	633.178	731.155	662.292	709.279	672.05	34.0612	700.909	35.1863	HSPD1	7:137958673-137993827	ENSOCUP00000010958| HSPD1|7:137982585-137992646|ko:K04077|ENSOCUG00000012736
XLOC_002683	ENSOCUG00000016662	1448.8	1910.05	1254.83	496.498	825.484	780.547	1537.89	336.573	700.843	178.389	ENSOCUG00000016662	10:45134906-45138511	ENSOCUP00000014327|NA|10:45134907-45138325|ko:K03767|ENSOCUG00000016662
XLOC_002625	ENSOCUG00000026246	732.876	1022.57	1255.16	772.038	735.789	585.778	1003.54	261.662	697.868	98.7506	ENSOCUG00000026246	10:32485957-32554333	ENSOCUP00000023236|NA|10:32533717-32554142|ko:K10881|ENSOCUG00000026246
XLOC_006497	ENSOCUG00000005951	711.645	1033.58	868.678	603.271	747.333	723.199	871.301	160.984	691.268	77.1568	PRDX1	13:121126612-121136058	ENSOCUP00000005148| PRDX1|13:121126613-121135638|ko:K13279|ENSOCUG00000005951
XLOC_020234	ENSOCUG00000010925	1277.56	1386.4	1035.76	640.115	676.737	749.893	1233.24	179.472	688.915	55.893	SNRPF	4:75061837-75068476	ENSOCUP00000009401| SNRPF|4:75061911-75068101|ko:K11098|ENSOCUG00000010925
XLOC_015048	NA	913.998	1079.89	1157.59	475.425	766.943	803.602	1050.49	124.428	681.99	179.827	RPL23A	19:19438322-19445440	NA|NA|NA|NA|NA
XLOC_001407	ENSOCUG00000007222	416.197	771.447	792.055	664.87	715.401	642.385	659.9	211.304	674.219	37.3949	ENSOCUG00000007222	1:116168140-116169343	ENSOCUP00000006239|NA|1:116168530-116169273|ko:K09290|ENSOCUG00000007222
XLOC_002911	NA	398.671	294.716	0	1004.84	173.689	840.186	231.129	206.802	672.905	440.102	NA	10:11194033-11194112	NA|NA|NA|NA|NA
XLOC_028709	ENSOCUG00000014108	457.221	525.166	424.129	530.65	840.987	646.595	468.839	51.5106	672.744	156.812	FTH1	GL018717:2788851-2802504	ENSOCUP00000012121| FTH1|GL018717:2789010-2791550|ko:K00522|ENSOCUG00000014108
XLOC_013763	ENSOCUG00000004443	429.354	546.984	685.748	785.323	563.574	662.517	554.029	128.342	670.471	111.088	HNRNPH3	18:18304347-18314847	ENSOCUP00000003838| HNRNPH3|18:18305473-18309873|ko:K12898|ENSOCUG00000004443
XLOC_025322	ENSOCUG00000023761	480.449	636.65	797.736	885.65	557.218	565.422	638.278	158.65	669.43	187.297	ENSOCUG00000023761	9:62935645-62951596	ENSOCUP00000019675|NA|9:62944448-62949723|ko:K11087|ENSOCUG00000023761
XLOC_015479	NA	1432.81	2603.86	1523.28	462.994	468.175	1056.86	1853.32	651.562	662.676	341.383	NA	19:33820169-33820259	NA|NA|NA|NA|NA
XLOC_029067	NA	466.389	603.357	637.502	90.4243	914.363	982.898	569.083	90.5592	662.562	496.669	NA	GL018723:194323-194399	NA|NA|NA|NA|NA
XLOC_034025	NA	163.732	181.557	74.6013	380.936	499.333	1104.19	139.963	57.3026	661.486	387.936	NA	GL018899:11805-11888	NA|NA|NA|NA|NA
XLOC_030268	ENSOCUG00000001280	505.699	779.374	728.729	702.427	699.236	563.529	671.267	145.605	655.064	79.2877	HSP90AA1	GL018751:1373707-1377746	ENSOCUP00000001106| HSP90AA1|GL018751:1373708-1377110|ko:K04079|ENSOCUG00000001280
XLOC_011974	ENSOCUG00000008794	608.951	872.457	800.72	531.991	809.649	618.489	760.709	136.233	653.376	142.079	RPL4,SNORD16	17:5896749-5901556	ENSOCUP00000007591| RPL4|17:5896994-5901066|ko:K02930|ENSOCUG00000008794
XLOC_019649	NA	1517.51	1527.52	1714.21	297.89	829.144	797.526	1586.41	110.788	641.52	298.012	NA	3:111957787-111958092	NA|NA|NA|NA|NA
XLOC_037962	NA	568.955	767.451	885.25	475.994	696.503	747.263	740.552	159.854	639.92	144.215	ENSOCUG00000021705	X:62860036-62861695	NA|NA|NA|NA|NA
XLOC_038721	NA	0	77.5608	0	488.205	365.681	1061.34	25.8536	44.7797	638.409	371.357	NA	X:6817017-6817095	NA|NA|NA|NA|NA
XLOC_020492	ENSOCUG00000027456	430.316	647.158	715.035	480.887	711.051	706.384	597.503	148.713	632.774	131.559	ENSOCUG00000027456	4:18569155-18604273	ENSOCUP00000018315| DSTN|4:18570100-18604273|ko:K10363|ENSOCUG00000027456
XLOC_034172	NA	1066.08	1074.76	612.077	823.246	578.772	465.743	917.639	264.66	622.587	182.735	ENSOCUG00000023984	GL018907:316644-316917	NA|NA|NA|NA|NA
XLOC_010984	ENSOCUG00000014469	539.881	643.227	737.948	624.674	615.37	616.665	640.352	99.0648	618.903	5.0396	HNRNPU	16:22634618-22650110	ENSOCUP00000012445| HNRNPU|16:22634851-22644259|ko:K12888|ENSOCUG00000014469
XLOC_012518	ENSOCUG00000001161	368.833	705.206	797.88	727.664	616.184	505.333	623.973	225.764	616.394	111.166	HYPK	17:28540872-28543662	ENSOCUP00000001008| HYPK|17:28541592-28543166|NA|ENSOCUG00000001161
XLOC_003836	NA	53.2939	88.6438	400.658	681.96	383.106	741.279	180.865	191.165	602.115	191.972	NA	11:75835702-75835802	NA|NA|NA|NA|NA
XLOC_027826	ENSOCUG00000001877	347.75	506.578	634.482	659.291	591.953	554.825	496.27	143.644	602.023	52.956	SFPQ	GL018704:3153501-3168498	ENSOCUP00000001616| SFPQ|GL018704:3153502-3160784|ko:K13219|ENSOCUG00000001877
XLOC_029323	ENSOCUG00000010364	444.356	580.428	669.268	595.824	603.065	577.109	564.684	113.28	591.999	13.394	HNRNPK	GL018728:1062204-1073310	ENSOCUP00000008932| HNRNPK|GL018728:1063449-1072376|ko:K12886|ENSOCUG00000010364
XLOC_034343	ENSOCUG00000003453	231.698	355.078	451.977	625.741	616.732	529.309	346.251	110.404	590.594	53.2652	TMED2	GL018923:270084-286047	ENSOCUP00000002994| TMED2|GL018923:273250-284154|NA|ENSOCUG00000003453
XLOC_002033	NA	812.792	901.279	760.839	389.978	810.18	559.868	824.97	71.0076	586.675	211.38	NA	1:44604486-44604666	NA|NA|NA|NA|NA
XLOC_015409	NA	380.084	401.152	413.123	319.626	616.479	810.665	398.12	16.7269	582.257	247.302	NA	19:18896479-18896641	NA|NA|NA|NA|NA
XLOC_002805	ENSOCUG00000025551	1035.01	926.801	789.812	548.861	668.027	523.039	917.208	122.88	579.976	77.34	ENSOCUG00000025551	10:32350916-32351331	ENSOCUP00000019851|NA|10:32350917-32351331|ko:K02974|ENSOCUG00000025551
XLOC_012050	ENSOCUG00000007447	296.621	500.633	710.113	806.607	487.646	431.172	502.456	206.752	575.142	202.434	RSL24D1	17:17333619-17349250	ENSOCUP00000006441| RSL24D1|17:17333620-17349250|ko:K02896|ENSOCUG00000007447
XLOC_020662	ENSOCUG00000004595	572.136	580.267	530.937	717.097	542.359	465.629	561.113	26.4478	575.028	128.878	LLPH	4:44990717-44998108	ENSOCUP00000003958| LLPH|4:44991452-44998108|NA|ENSOCUG00000004595
XLOC_012051	NA	437.172	754.233	648.712	486.068	777.609	453.433	613.372	161.458	572.37	178.49	ENSOCUG00000004057	17:17757557-17758071	NA|NA|NA|NA|NA
XLOC_031042	ENSOCUG00000003258	385.311	745.017	831.67	370.138	691.188	652.501	653.999	236.69	571.276	175.261	COX5A,SNORA8	GL018768:978756-1269034	ENSOCUP00000022561| COX5A|GL018768:1065940-1267483|ko:K02264|ENSOCUG00000003258
XLOC_026323	NA	240.905	377.469	536.887	548.301	657.111	503.284	385.087	148.138	569.565	79.0874	NA	9:85857384-85857540	NA|NA|NA|NA|NA
XLOC_028206	NA	409.31	502.566	359.902	491.02	642.015	570.749	423.926	72.4464	567.928	75.537	ENSOCUG00000009692	GL018708:4434982-4435534	NA|NA|NA|NA|NA
XLOC_009074	NA	397.073	639.598	670.315	761.338	520.573	420.337	568.995	149.679	567.416	175.26	RPL23A	14:65242239-65242760	NA|NA|NA|NA|NA
XLOC_006102	ENSOCUG00000005202	1552.8	1591.59	1114.73	377.772	705.422	616.488	1419.71	264.829	566.561	169.435	S100A11	13:40164771-40170626	ENSOCUP00000004505| S100A11|13:40167927-40169776|NA|ENSOCUG00000005202
XLOC_019059	ENSOCUG00000007534	553.592	709.615	702.31	513.913	630.502	553.093	655.172	88.0469	565.836	59.3299	EIF3H	3:132356074-132473047	ENSOCUP00000006517| EIF3H|3:132356075-132473047|ko:K03247|ENSOCUG00000007534
XLOC_024944	NA	258.957	97.9899	968.312	111.119	709.731	865.093	441.753	463.061	561.981	398.11	NA	8:95018073-95019571	NA|NA|NA|NA|NA
XLOC_021252	NA	452.998	384.123	509.929	340.98	522.418	808.668	449.017	62.9974	557.355	235.793	NA	4:88863971-88864071	NA|NA|NA|NA|NA
XLOC_007208	ENSOCUG00000024057	435.266	628.923	504.392	542.309	627.654	501.336	522.86	98.1406	557.1	64.4448	SLC25A4	13:91740634-91742129	ENSOCUP00000022784| SLC25A4|13:91741124-91742020|ko:K05863|ENSOCUG00000024057
XLOC_010876	NA	3343.03	1996.06	1406.02	0	1344.42	325.168	2248.37	992.848	556.529	701.436	NA	15:93042174-93042232	NA|NA|NA|NA|NA
XLOC_025626	NA	490.002	704.255	642.035	563.214	606.288	493.697	612.097	110.219	554.4	56.8107	RHOA	9:16891141-16958642	NA|NA|NA|NA|NA
XLOC_012724	ENSOCUG00000024362	133.528	133.051	265.598	641.658	546.824	459.578	177.392	76.3887	549.353	91.0663	SPTSSA	17:54212874-54251296	ENSOCUP00000019035| SPTSSA|17:54213902-54251295|NA|ENSOCUG00000024362
XLOC_007573	NA	327.018	545.631	535.491	555.246	636.845	448.517	469.38	123.393	546.869	94.443	NA	13:12726580-12727564	NA|NA|NA|NA|NA
XLOC_030857	NA	566.648	474.217	277.667	1007.42	265.504	365.017	439.511	147.584	545.98	402.704	NA	GL018763:843728-843856	NA|NA|NA|NA|NA
XLOC_022185	NA	114.429	126.886	208.549	754.313	348.973	530.54	149.955	51.125	544.609	203.036	NA	6:10216694-10216785	NA|NA|NA|NA|NA
XLOC_036181	ENSOCUG00000025258	788.758	1040.85	847.783	497.369	652.863	470.078	892.464	131.852	540.103	98.6015	RPL13A,SNORD33	GL019152:63672-64988	ENSOCUP00000021167| RPL13A|GL019152:63673-64988|ko:K02872|ENSOCUG00000025258
XLOC_000152	ENSOCUG00000003706	927.823	899.38	719.016	512.635	644.113	462.635	848.74	113.241	539.794	93.7379	ENSOCUG00000003706	1:26785336-26786110	ENSOCUP00000022437|NA|1:26785337-26786110|ko:K02938|ENSOCUG00000003706
XLOC_026200	NA	148.411	137.14	67.6204	201.419	808.226	594.264	117.724	43.7552	534.636	307.767	NA	9:50017983-50018085	NA|NA|NA|NA|NA
XLOC_028917	ENSOCUG00000024914	591.039	701.302	665.715	491.487	592.038	507.295	652.685	56.2744	530.273	54.0706	BTF3	GL018720:2075600-2082988	ENSOCUP00000026585| BTF3|GL018720:2075601-2082988|ko:K01527|ENSOCUG00000024914	ENSOCUP00000017488| BTF3|GL018720:2075601-2082988|ko:K01527|ENSOCUG00000024914
XLOC_020246	ENSOCUG00000011847	405.343	534.571	431.491	586.209	559.035	441.917	457.135	68.3241	529.054	76.676	SLC25A3	4:77885029-77891798	ENSOCUP00000010184| SLC25A3|4:77885030-77891468|ko:K15102|ENSOCUG00000011847
XLOC_030810	ENSOCUG00000024505	734.631	1046.66	867.244	361.117	687.317	538.137	882.845	156.598	528.857	163.298	RPS5	GL018763:1361228-1368282	ENSOCUP00000015718| RPS5|GL018763:1361229-1368282|ko:K02989|ENSOCUG00000024505	ENSOCUP00000026493| RPS5|GL018763:1361229-1368282|ko:K02989|ENSOCUG00000024505
XLOC_004838	ENSOCUG00000029486,ENSOCUG00000021171,ENSOCUG00000011952	90.3327	111.7	163.559	604.904	589.488	373.126	121.864	37.6564	522.506	129.596	ENSOCUG00000011952,ENSOCUG00000021171,ENSOCUG00000029486	12:42355145-42507924	ENSOCUP00000026785|NA|12:42493339-42507924|NA|ENSOCUG00000029486	ENSOCUP00000025810|NA|12:42366196-42378822|ko:K00799|ENSOCUG00000021171	ENSOCUP00000010277|NA|12:42452896-42469789|ko:K00799|ENSOCUG00000011952
XLOC_029513	NA	245.019	361.808	551.959	494.819	516.952	555.173	386.262	154.924	522.315	30.5323	NA	GL018733:802599-809598	NA|NA|NA|NA|NA
XLOC_021337	ENSOCUG00000029235	913.963	849.086	628.649	493.941	581.076	488.046	797.233	149.558	521.021	52.0926	ENSOCUG00000029235	5:12935092-12937197	ENSOCUP00000016519|NA|5:12935094-12936561|NA|ENSOCUG00000029235
XLOC_000526	NA	263.213	620.987	660.281	487.733	538.542	525.319	514.827	218.788	517.198	26.36	ENSOCUG00000005752	1:138527831-138561662	NA|NA|NA|NA|NA
XLOC_031507	ENSOCUG00000013093	556.095	705.827	728.995	426.252	634.884	486.929	663.639	93.8535	516.022	107.315	CAPNS1	GL018786:870444-881489	ENSOCUP00000011273| CAPNS1|GL018786:873089-881489|ko:K08583|ENSOCUG00000013093
XLOC_007457	NA	581.446	595.902	674.352	573.907	598.753	367.613	617.233	49.9915	513.424	126.886	U11	13:136911628-136911763	NA|NA|NA|NA|NA
XLOC_032143	ENSOCUG00000024719	419.909	557.055	564.241	534.281	527.051	477.442	513.735	81.3351	512.925	30.9408	ENSOCUG00000024719	GL018805:587589-597319	ENSOCUP00000018304| HNRNPF|GL018805:588394-589641|ko:K12898|ENSOCUG00000024719
XLOC_014951	ENSOCUG00000010375	278.29	529.594	764.59	371.679	622.443	522.164	524.158	243.196	505.429	126.217	EIF4A1,SNORA48,SNORA67	19:11601001-11606759	ENSOCUP00000008940| EIF4A1|19:11601528-11606681|ko:K03257|ENSOCUG00000010375
XLOC_030665	ENSOCUG00000010572	277.67	503.822	558.579	562.553	500.074	451.367	446.69	148.914	504.665	55.735	PDAP1	GL018760:866075-880299	ENSOCUP00000009108| PDAP1|GL018760:866076-873197|NA|ENSOCUG00000010572
XLOC_004443	ENSOCUG00000001606	496.792	643.246	608.331	463.158	555.731	486.692	582.79	76.4949	501.86	48.1144	RPS12	12:123074910-123078772	ENSOCUP00000001378| RPS12|12:123075000-123078772|ko:K02951|ENSOCUG00000001606
XLOC_023016	ENSOCUG00000017365,ENSOCUG00000029044	383.054	422.635	387.487	459.853	402.046	638.878	397.725	21.686	500.259	123.478	ENSOCUG00000029044,RBMS1	7:99194640-99349513	ENSOCUP00000014925| RBMS1|7:99198162-99349513|NA|ENSOCUG00000017365	ENSOCUP00000026127|NA|7:99195702-99195878|NA|ENSOCUG00000029044
XLOC_002662	ENSOCUG00000005304	837.083	1104.22	909.161	345.839	643.356	506.14	950.155	138.206	498.445	148.908	ENSOCUG00000005304	10:40065950-40066358	ENSOCUP00000020536|NA|10:40065951-40066358|ko:K02962|ENSOCUG00000005304
XLOC_007442	ENSOCUG00000008065	391.354	561.317	660.124	416.737	627.555	433.332	537.598	135.946	492.541	117.219	ENSOCUG00000008065	13:133314080-133385020	ENSOCUP00000024473|NA|13:133314081-133385020|NA|ENSOCUG00000008065	ENSOCUP00000006968|NA|13:133314081-133385020|NA|ENSOCUG00000008065
XLOC_035756	NA	189.232	297.763	495.147	563.257	503.685	387.405	327.381	155.093	484.782	89.4369	NA	GL019084:180362-198453	NA|NA|NA|NA|NA
XLOC_029385	ENSOCUG00000017150	255.506	292.398	381.052	549.26	412.2	482.762	309.652	64.5269	481.407	68.54	HNRNPH1	GL018730:1095709-1104837	ENSOCUP00000014741| HNRNPH1|GL018730:1095710-1104740|ko:K12898|ENSOCUG00000017150	ENSOCUP00000023442| HNRNPH1|GL018730:1095710-1104740|ko:K12898|ENSOCUG00000017150
XLOC_004362	ENSOCUG00000022721	489.481	623.16	559.661	399.605	560.9	479.277	557.434	66.8673	479.927	80.6495	ENSOCUG00000022721	12:100824010-100824745	ENSOCUP00000016624|NA|12:100824011-100824745|ko:K15433|ENSOCUG00000022721
XLOC_029899	NA	101.358	412.106	738.907	550.241	419.507	469.938	417.457	318.808	479.895	65.9333	NA	GL018740:1999577-1999690	NA|NA|NA|NA|NA
XLOC_007513	ENSOCUG00000016511	225.078	449.852	455.64	494.199	561.998	380.505	376.857	131.476	478.901	91.7085	PARK7	13:141881793-141900667	ENSOCUP00000014185| PARK7|13:141881794-141900591|ko:K05687|ENSOCUG00000016511	ENSOCUP00000026239| PARK7|13:141881794-141900591|ko:K05687|ENSOCUG00000016511
XLOC_002591	ENSOCUG00000004136	404.709	391.12	472.258	509.166	455.418	469.918	422.696	43.4567	478.167	27.8074	ENSOCUG00000004136	10:19531906-19606246	ENSOCUP00000003581|NA|10:19534310-19606246|ko:K16944|ENSOCUG00000004136
XLOC_037636	NA	420.51	557.053	487.936	455.776	550.719	426.738	488.5	68.2732	477.744	64.8443	ENSOCUG00000029084	MT:1092-2671	NA|NA|NA|NA|NA
XLOC_002745	ENSOCUG00000029043	547.112	609.428	442.37	643.191	421.909	365.268	532.97	84.4221	476.789	146.865	LSM5	10:16617989-16621004	ENSOCUP00000026173| LSM5|10:16617990-16621004|ko:K12624|ENSOCUG00000029043
XLOC_020155	ENSOCUG00000013505	147.051	284.654	563.542	486.235	448.488	490.561	331.749	212.202	475.095	23.1433	CPSF6	4:48185044-48219084	ENSOCUP00000011614| CPSF6|4:48185045-48219084|ko:K14398|ENSOCUG00000013505
XLOC_025994	NA	129.116	320.033	413.534	416.73	585.682	422.567	287.561	144.963	474.993	95.9039	NA	9:7579118-7579355	NA|NA|NA|NA|NA
XLOC_006865	ENSOCUG00000024795	530.17	513.947	697.684	559.982	410.735	452.038	580.6	101.721	474.252	77.0633	ENSOCUG00000024795	13:34203069-34237091	ENSOCUP00000025004| MNDA|13:34205311-34236944|NA|ENSOCUG00000024795
XLOC_033136	ENSOCUG00000015537	437.112	604.268	507.919	460.642	554.941	398.135	516.433	83.9026	471.239	78.9383	ATP5H	GL018845:653048-658963	ENSOCUP00000013347| ATP5H|GL018845:655124-658960|ko:K02138|ENSOCUG00000015537
XLOC_031420	NA	453.512	644.868	625.033	463.44	516.02	428.649	574.471	105.222	469.37	43.9863	NA	GL018785:463857-518271	NA|NA|NA|NA|NA
XLOC_029372	ENSOCUG00000015091	343.672	333.456	366.665	548.449	432.306	426.451	347.931	17.0092	469.069	68.8077	CANX	GL018730:1191750-1229105	ENSOCUP00000025012| CANX|GL018730:1208207-1226974|ko:K08054|ENSOCUG00000015091
XLOC_037301	NA	235.618	475.035	878.356	323.927	755.89	325.019	529.67	324.833	468.279	249.079	NA	GL019625:33700-33806	NA|NA|NA|NA|NA
XLOC_033618	NA	32.5427	144.342	378.1	492.136	542.304	349.771	184.995	176.329	461.404	99.8779	NA	GL018878:128150-128288	NA|NA|NA|NA|NA
XLOC_027291	ENSOCUG00000002996	683.922	888.787	725.281	360.03	581.652	429.342	765.997	108.332	457.008	113.372	ENSOCUG00000002996	GL018699:2466656-2469337	ENSOCUP00000002605|NA|GL018699:2466831-2469330|ko:K02918|ENSOCUG00000002996
XLOC_002335	ENSOCUG00000013363	482.047	793.011	631.258	481.368	524.352	362.852	635.439	155.524	456.191	83.642	STIM1	1:144794462-145016817	ENSOCUP00000011501| STIM1|1:144794463-145016817|ko:K16059|ENSOCUG00000013363
XLOC_016059	ENSOCUG00000024386	429.097	558.512	544.452	487.89	466.286	414.177	510.687	71.0079	456.118	37.8939	CCT4	2:124453967-124470287	ENSOCUP00000025436| CCT4|2:124453968-124470287|ko:K09496|ENSOCUG00000024386	ENSOCUP00000021560| CCT4|2:124453968-124470287|ko:K09496|ENSOCUG00000024386
XLOC_029868	ENSOCUG00000007825	565.505	950.454	689.401	350.506	605.722	411.858	735.12	196.505	456.029	133.218	ENSOCUG00000007825	GL018740:307699-308476	ENSOCUP00000006762|NA|GL018740:307741-308469|ko:K02936|ENSOCUG00000007825
XLOC_012373	ENSOCUG00000010316	474.549	515.179	381.697	456.522	496.643	406.725	457.142	68.4224	453.297	45.0457	PSMA3	17:76594939-76618304	ENSOCUP00000008885| PSMA3|17:76594940-76617592|ko:K02727|ENSOCUG00000010316
XLOC_037503	ENSOCUG00000004010	800.665	934.231	714.944	420.367	471.117	467.216	816.613	110.51	452.9	28.2418	PSMA7	GL019793:10-2342	ENSOCUP00000003476| PSMA7|GL019793:284-1857|NA|ENSOCUG00000004010
XLOC_011548	ENSOCUG00000024544	490.841	712.58	874.189	385.287	550.417	421.792	692.537	192.458	452.499	86.7419	ENSOCUG00000024544	16:75998014-75999171	ENSOCUP00000023949|NA|16:75998068-75999171|ko:K02925|ENSOCUG00000024544
XLOC_021490	ENSOCUG00000013117	469.122	768.597	771.219	489.898	504.813	357.43	669.646	173.664	450.714	81.1295	ENSOCUG00000013117	5:4539-5835	ENSOCUP00000018252|NA|5:4540-5835|ko:K07604|ENSOCUG00000013117
XLOC_038380	ENSOCUG00000014764	758.728	801.615	708.004	465.445	476.139	403.588	756.116	46.8601	448.391	39.1669	ENSOCUG00000014764	X:52633615-52636417	ENSOCUP00000012693|NA|X:52633616-52636417|NA|ENSOCUG00000014764
XLOC_014565	ENSOCUG00000014607	487.818	612.506	510.561	420.521	484.527	436.604	536.962	66.4042	447.217	33.2968	YWHAE	19:16722286-16768979	ENSOCUP00000012557| YWHAE|19:16722513-16767779|ko:K06630|ENSOCUG00000014607
XLOC_018200	NA	547.462	539.583	494.863	241.656	596.919	498.898	527.303	28.3684	445.824	183.482	SNORA74	3:21538486-21547959	NA|NA|NA|NA|NA
XLOC_018548	NA	288.463	431.059	503.274	598.789	409.302	323.977	407.599	109.31	444.023	140.658	NA	3:124862140-124864679	NA|NA|NA|NA|NA
XLOC_033910	ENSOCUG00000021964	813.662	790.306	563.961	487.681	459.085	378.55	722.643	137.918	441.772	56.588	ENSOCUG00000021964	GL018890:440577-441252	ENSOCUP00000017192|NA|GL018890:440629-441219|ko:K02885|ENSOCUG00000021964
XLOC_021264	ENSOCUG00000002150	636.457	871.277	683.533	395.611	534.156	394.182	730.422	124.234	441.316	80.4047	RPS16	5:537595-540034	ENSOCUP00000001855| RPS16|5:537681-539531|ko:K02960|ENSOCUG00000002150
XLOC_038053	ENSOCUG00000014778	273.172	330.582	449.509	443.715	412.757	459.415	351.088	89.9391	438.629	23.7412	MORF4L2	X:86439853-86450462	ENSOCUP00000012704| MORF4L2|X:86448916-86449782|ko:K11342|ENSOCUG00000014778
XLOC_012569	ENSOCUG00000003792	412.461	457.468	415.274	443.768	461.436	405.787	428.401	25.212	436.997	28.4357	THBS1	17:32335307-32583143	ENSOCUP00000003290| THBS1|17:32567494-32582489|ko:K16857|ENSOCUG00000003792
XLOC_000675	NA	406.293	829.901	1023.06	286.083	559.067	459.73	753.085	315.477	434.96	138.167	SNORA30	1:151224916-151292100	NA|NA|NA|NA|NA
XLOC_013059	NA	121.631	262.477	529.632	355.002	502.622	446.665	304.58	207.233	434.763	74.5262	NA	17:18788797-18789177	NA|NA|NA|NA|NA
XLOC_023788	NA	240.467	371.802	352.441	509.044	435.207	356.229	321.57	70.9012	433.493	76.4219	NA	7:135378055-135379682	NA|NA|NA|NA|NA
XLOC_027504	ENSOCUG00000003584	835.921	934.843	598.333	313.704	522.59	452.804	789.699	172.951	429.699	106.342	ENSOCUG00000003584	GL018700:704659-704977	ENSOCUP00000003102|NA|GL018700:704660-704977|ko:K03671|ENSOCUG00000003584
XLOC_002560	ENSOCUG00000012730	286.06	253.471	300.902	570.351	320.556	397.365	280.144	24.2625	429.424	127.946	TAX1BP1	10:12407933-12498154	ENSOCUP00000010956| TAX1BP1|10:12414240-12497786|NA|ENSOCUG00000012730	ENSOCUP00000026303| TAX1BP1|10:12414240-12497786|NA|ENSOCUG00000012730
XLOC_024564	ENSOCUG00000001696	313.569	457.266	564.399	412.398	447.939	425.876	445.078	125.858	428.738	17.9425	DNAJC15	8:51960723-52181568	ENSOCUP00000001453| DNAJC15|8:51967135-52039685|ko:K09535|ENSOCUG00000001696
XLOC_029006	NA	293.117	620.507	619.199	309.982	592.074	370.64	510.941	188.642	424.232	148.486	NA	GL018722:2666208-2666308	NA|NA|NA|NA|NA
XLOC_003193	ENSOCUG00000021231	483.882	620.268	549.918	413.182	472.011	377.84	551.356	68.2044	421.011	47.5711	CCT5	11:35268559-35303510	ENSOCUP00000018287| CCT5|11:35268803-35282334|ko:K09497|ENSOCUG00000021231
XLOC_024537	ENSOCUG00000012716	433.259	529.824	630.845	412.683	429.653	419.224	531.309	98.8014	420.52	8.55891	SAP18	8:43487870-43494109	ENSOCUP00000010940| SAP18|8:43488279-43494109|ko:K14324|ENSOCUG00000012716
XLOC_009601	ENSOCUG00000004746	293.995	452.664	602.705	462.814	431.647	355.81	449.788	154.375	416.757	55.0341	SPATA16	14:67899119-68202514	ENSOCUP00000004101| SPATA16|14:67899120-68202514|NA|ENSOCUG00000004746
XLOC_015978	NA	250.483	435.379	430.386	439.882	429.3	376.488	372.083	105.338	415.223	33.9605	NA	2:110674344-110675173	NA|NA|NA|NA|NA
XLOC_029122	NA	572.434	648.093	528.945	484.561	434.362	325.787	583.157	60.2935	414.903	81.1559	NA	GL018724:377459-377789	NA|NA|NA|NA|NA
XLOC_011739	NA	705.102	784.148	564.766	505.2	424.954	311.844	684.672	111.109	413.999	97.1424	NA	16:39164018-39164472	NA|NA|NA|NA|NA
XLOC_023589	NA	599.587	874.108	465.948	315.111	413.712	511.857	646.548	208.093	413.56	98.3731	NA	7:77372055-77372237	NA|NA|NA|NA|NA
XLOC_009002	ENSOCUG00000016085	457.023	621.851	544.688	155.263	584.322	497.805	541.187	82.4697	412.463	226.904	SERP1	14:44412897-44467256	ENSOCUP00000013824| SERP1|14:44416441-44418072|NA|ENSOCUG00000016085
XLOC_028133	NA	0	0	0	242.25	204.134	789.966	0	0	412.117	327.782	NA	GL018706:4129410-4129494	NA|NA|NA|NA|NA
XLOC_008743	ENSOCUG00000006467	188.025	237.511	341.434	470.348	356.234	393.279	255.657	78.2977	406.62	58.2151	NAA50	14:105492967-105517273	ENSOCUP00000005589| NAA50|14:105511253-105514322|NA|ENSOCUG00000006467
XLOC_038859	NA	203.663	301.114	396.488	308.714	492.049	413.606	300.422	96.4144	404.79	91.9849	NA	X:33328794-33328943	NA|NA|NA|NA|NA
XLOC_006030	ENSOCUG00000010664	326.294	503.329	452.09	373.357	421.883	415.785	427.238	91.0965	403.675	26.4326	ENSOCUG00000010664	13:36201810-36210603	ENSOCUP00000009187|NA|13:36202085-36209104|ko:K16641|ENSOCUG00000010664
XLOC_027856	ENSOCUG00000007154	436.548	587.708	479.108	442.122	396.713	369.324	501.121	77.9473	402.72	36.7688	UTP11L	GL018704:490069-497215	ENSOCUP00000021875| UTP11L|GL018704:491032-497215|ko:K14769|ENSOCUG00000007154
XLOC_004243	NA	295.728	541.018	560.525	356.891	453.652	390.733	465.757	147.572	400.425	49.1032	ENSOCUG00000004523	12:57701219-57702124	NA|NA|NA|NA|NA
XLOC_018400	ENSOCUG00000016206	352.565	399.5	353.526	393.006	424.317	374.661	368.53	26.8248	397.328	25.1086	SDCBP	3:74042336-74130695	ENSOCUP00000013928| SDCBP|3:74042337-74064023|ko:K17254|ENSOCUG00000016206
XLOC_009935	NA	374.415	351.303	295.26	335.041	545.83	309.557	340.326	40.7032	396.809	129.683	NA	14:132331065-132331183	NA|NA|NA|NA|NA
XLOC_018694	ENSOCUG00000006655	278.515	301.696	355.754	441.122	373.742	370.52	311.988	39.6348	395.128	39.8645	HSPA9,SNORD63	3:20809367-20831513	ENSOCUP00000005753| HSPA9|3:20812819-20831385|ko:K04043|ENSOCUG00000006655
XLOC_006078	ENSOCUG00000006286	230.517	455.14	519.519	402.672	433.686	348.913	401.725	151.725	395.09	42.892	RAB13	13:38532348-38537552	ENSOCUP00000005433| RAB13|13:38533035-38536465|ko:K07901|ENSOCUG00000006286
XLOC_020419	ENSOCUG00000009904	438.433	567.89	458.951	334.437	457.687	391.077	488.425	69.5795	394.4	61.6922	ENSOCUG00000009904	4:8789953-8813536	ENSOCUP00000008526| FKBP1A|4:8792728-8798198|ko:K01802|ENSOCUG00000009904
XLOC_011353	ENSOCUG00000021269	478.705	774.765	564.947	338.993	463.955	373.441	606.139	152.268	392.13	64.5432	ENSOCUG00000021269	16:34578315-34578765	ENSOCUP00000017785|NA|16:34578316-34578765|ko:K02896|ENSOCUG00000021269
XLOC_013837	ENSOCUG00000024251	174.937	198.069	210.718	360.807	456.412	339.221	194.575	18.1446	385.48	62.3699	ENSOCUG00000024251	18:44406851-44407440	ENSOCUP00000025829|NA|18:44406852-44407440|ko:K07567|ENSOCUG00000024251
XLOC_016642	ENSOCUG00000022967	144.201	251.949	461.189	503.552	309.478	340.896	285.78	161.179	384.642	104.17	SNRNP27	2:116267602-116318980	ENSOCUP00000021812| SNRNP27|2:116295654-116318930|ko:K12846|ENSOCUG00000022967	ENSOCUP00000022433| SNRNP27|2:116295654-116318930|NA|ENSOCUG00000022967
XLOC_008250	NA	137.996	459.058	503.001	267.549	360.725	523.479	366.685	199.266	383.918	129.532	NA	13:121879049-121879153	NA|NA|NA|NA|NA
XLOC_016856	NA	101.044	112.044	220.985	305.613	369.783	472.741	144.691	66.3011	382.712	84.3108	NA	2:9168089-9168219	NA|NA|NA|NA|NA
XLOC_009017	NA	116.877	221.863	385.441	345.533	397.471	404.077	241.394	135.343	382.36	32.064	ENSOCUG00000024788	14:46854539-46855538	NA|NA|NA|NA|NA
XLOC_017485	ENSOCUG00000017741	323.214	308.072	367.919	381.864	365.374	399.665	333.068	31.1167	382.301	17.1497	HIF1A	20:9364765-9390633	ENSOCUP00000015240| HIF1A|20:9365898-9390633|ko:K08268|ENSOCUG00000017741
XLOC_021289	ENSOCUG00000027837	1480.28	1237.51	956.776	203.566	490.105	451.578	1224.86	261.981	381.75	155.509	RPL38	5:1616778-1642499	ENSOCUP00000022677| RPL38|5:1630617-1630829|ko:K02923|ENSOCUG00000027837
XLOC_012318	NA	404.703	776.952	784.565	283.419	477.881	381.431	655.407	217.149	380.91	97.232	ENSOCUG00000010443	17:60707702-60708828	NA|NA|NA|NA|NA
XLOC_008862	ENSOCUG00000024552	479.482	725.282	479.003	375.935	444.365	320.784	561.256	142.051	380.361	61.9093	SOD1	14:161796298-161804964	ENSOCUP00000017459| SOD1|14:161796299-161803478|ko:K04565|ENSOCUG00000024552
XLOC_025717	ENSOCUG00000021860	247.231	380.114	415.11	370.697	407.055	360.62	347.485	88.5682	379.457	24.4256	ENSOCUG00000021860	9:30891498-30910978	ENSOCUP00000015570|NA|9:30891499-30899024|ko:K13176|ENSOCUG00000021860
XLOC_019890	ENSOCUG00000000481	340.536	432.513	423.185	403.082	375.333	355.68	398.745	50.6255	378.032	23.816	EIF2S2	4:5631222-5657035	ENSOCUP00000000420| EIF2S2|4:5631223-5655707|ko:K03238|ENSOCUG00000000481
XLOC_016958	NA	133.894	241.231	470.88	498.892	307.269	327.337	282.002	172.153	377.833	105.32	NA	2:47435914-47437468	NA|NA|NA|NA|NA
XLOC_000518	ENSOCUG00000021220	387.204	609.627	700.432	289.426	531.204	302.795	565.754	161.157	374.475	135.896	ENSOCUG00000021220	1:134691136-134691454	ENSOCUP00000020426|NA|1:134691137-134691454|ko:K02920|ENSOCUG00000021220
XLOC_016080	ENSOCUG00000012050	484.92	573.357	449.42	354.009	408.904	357.295	502.566	63.8249	373.403	30.7889	RTN4	2:131055405-131129823	ENSOCUP00000010368| RTN4|2:131055406-131129063|NA|ENSOCUG00000012050
XLOC_020385	ENSOCUG00000024265	286.202	367.872	341.056	362.99	395.773	359.229	331.71	41.6294	372.664	20.1011	MAPRE1	4:6597981-6625184	ENSOCUP00000025968| MAPRE1|4:6599525-6619149|ko:K10436|ENSOCUG00000024265
XLOC_008421	ENSOCUG00000012793	308.467	444.789	392.997	338.194	413.099	365.906	382.084	68.8131	372.4	37.8724	CMC1	14:15058810-15173811	ENSOCUP00000011008| CMC1|14:15059048-15132061|NA|ENSOCUG00000012793
XLOC_029338	ENSOCUG00000010498	427.162	661.246	390.375	436.942	340.973	338.472	492.928	146.924	372.129	56.1436	SMIM11	GL018729:1172005-1179366	ENSOCUP00000009043| SMIM11|GL018729:1176369-1176533|NA|ENSOCUG00000010498
XLOC_003760	NA	332.318	460.621	504.343	270.04	466.281	380.042	432.427	89.4109	372.121	98.36	NA	11:55061765-55061959	NA|NA|NA|NA|NA
XLOC_007465	ENSOCUG00000008633	165.39	152.296	416.17	273.732	415.428	421.087	244.619	148.712	370.082	83.4898	MED18	13:137209650-137215386	ENSOCUP00000007457| MED18|13:137209651-137214366|ko:K15135|ENSOCUG00000008633
XLOC_004404	ENSOCUG00000022825	516.403	608.002	608.951	445.391	362.184	302.583	577.785	53.1608	370.053	71.7284	ENSOCUG00000022825	12:111635784-111636118	ENSOCUP00000022838|NA|12:111635785-111636118|NA|ENSOCUG00000022825
XLOC_028607	NA	155.487	254.024	290.679	439.327	373.94	291.932	233.397	69.9166	368.4	73.8535	ENSOCUG00000021574	GL018715:2451077-2543367	NA|NA|NA|NA|NA
XLOC_020641	ENSOCUG00000006090	384.159	527.376	402.725	275.158	447.772	381.711	438.087	77.882	368.214	87.095	ENSOCUG00000006090	4:40143010-40148069	ENSOCUP00000005273|NA|4:40143111-40148069|ko:K02133|ENSOCUG00000006090
XLOC_006675	ENSOCUG00000010086	352.418	569.729	477.586	378.173	407.761	316.52	466.578	109.073	367.485	46.5501	ENO1	13:141106628-141121551	ENSOCUP00000008689| ENO1|13:141106884-141121257|ko:K01689|ENSOCUG00000010086	ENSOCUP00000026694| ENO1|13:141106884-141121257|ko:K01689|ENSOCUG00000010086
XLOC_002860	ENSOCUG00000008133	329.068	433.949	410.932	324.033	457.061	319.569	391.316	55.1234	366.888	78.1243	H2AFV	10:45153370-45160938	ENSOCUP00000007030| H2AFV|10:45153371-45160938|ko:K11251|ENSOCUG00000008133
XLOC_018946	NA	227.499	435.922	741.089	282.696	429.982	386.951	468.17	258.309	366.543	75.7341	NA	3:89691239-89774671	NA|NA|NA|NA|NA
XLOC_013399	ENSOCUG00000007144,ENSOCUG00000023231	316.152	375.028	332.996	389.785	361.941	343.908	341.392	30.3227	365.211	23.1127	DNAJC9,ENSOCUG00000023231	18:14154422-14218512	ENSOCUP00000006173| DNAJC9|18:14160774-14165663|ko:K09529|ENSOCUG00000007144	ENSOCUP00000018449|NA|18:14155907-14157478|ko:K02959|ENSOCUG00000023231
XLOC_019054	ENSOCUG00000022022	775.716	677.173	455.973	446.572	361.025	286.787	636.287	163.746	364.795	79.9592	ENSOCUG00000022022	3:127677497-127677764	ENSOCUP00000020416|NA|3:127677498-127677764|ko:K02130|ENSOCUG00000022022
XLOC_027139	ENSOCUG00000006610	256.192	467.694	425.952	364.527	465.571	250.643	383.279	112.022	360.247	107.528	MAEA	AAGW02083195:540-5153	ENSOCUP00000005710| MAEA|AAGW02083195:541-750|NA|ENSOCUG00000006610
XLOC_015150	ENSOCUG00000024946	551.949	726.82	566.683	285.707	464.828	329.799	615.151	96.9887	360.111	93.3285	NME2	19:36641171-36647821	ENSOCUP00000025019| NME1-NME2|19:36641172-36647189|ko:K00940|ENSOCUG00000024946	ENSOCUP00000026954| NME1-NME2|19:36641172-36647189|ko:K00940|ENSOCUG00000024946
XLOC_007048	ENSOCUG00000023372	139.035	321.705	360.918	376.781	373.317	326.128	273.886	118.419	358.742	28.2976	ENSOCUG00000023372	13:51967354-51968508	ENSOCUP00000019259|NA|13:51968001-51968330|NA|ENSOCUG00000023372
XLOC_031968	NA	25.6677	142.31	175.424	149.295	335.479	584.212	114.467	78.6648	356.329	218.207	NA	GL018799:935458-935559	NA|NA|NA|NA|NA
XLOC_018784	ENSOCUG00000024002	1129.4	779.527	681.663	224.251	461.464	382.859	863.53	235.392	356.191	120.834	ENSOCUG00000024002	3:36354510-36354762	ENSOCUP00000019763|NA|3:36354511-36354762|NA|ENSOCUG00000024002
XLOC_007479	ENSOCUG00000006418	228.654	382.136	377.183	397.591	372.64	296.12	329.324	87.2182	355.45	52.8744	NUDC	13:138435879-138457733	ENSOCUP00000005549| NUDC|13:138435880-138457733|NA|ENSOCUG00000006418	ENSOCUP00000015482| NUDC|13:138435880-138457733|NA|ENSOCUG00000006418
XLOC_012364	ENSOCUG00000010650	277.604	296.272	377.197	402.066	313.137	350.889	317.024	52.9404	355.364	44.6331	KTN1	17:74220250-74339620	ENSOCUP00000009186| KTN1|17:74251781-74333831|NA|ENSOCUG00000010650
XLOC_002450	NA	0	0	0	526.971	169.165	368.234	0	0	354.79	179.281	NA	1:179274118-179274213	NA|NA|NA|NA|NA
XLOC_007592	NA	345.244	382.829	317.632	254.873	321.072	486.925	348.568	32.7254	354.29	119.539	NA	13:22267932-22268078	NA|NA|NA|NA|NA
XLOC_037987	ENSOCUG00000010280	281.691	332.265	293.329	348.362	373.861	339.499	302.428	26.4864	353.907	17.8396	PGRMC1	X:67963642-67971466	ENSOCUP00000020245| PGRMC1|X:67963787-67970209|ko:K17278|ENSOCUG00000010280
XLOC_018338	ENSOCUG00000006172	209.107	338.988	376.963	444.713	346.594	265.847	308.353	88.0216	352.385	89.5735	RPL26L1	3:54013838-54024083	ENSOCUP00000020523| RPL26L1|3:54013933-54023963|ko:K02898|ENSOCUG00000006172
XLOC_031327	ENSOCUG00000029403	290.188	421.868	446.883	428.72	342.545	284.292	386.313	84.1811	351.852	72.6624	MAGOHB	GL018781:743882-828266	ENSOCUP00000026747| MAGOHB|GL018781:743883-746625|NA|ENSOCUG00000029403
XLOC_010960	ENSOCUG00000004642	362.591	384.493	290.013	358.787	356.026	340.022	345.699	49.4532	351.612	10.1314	ATP5C1	16:12112428-12174424	ENSOCUP00000004007| ATP5C1|16:12151535-12174424|ko:K02136|ENSOCUG00000004642	ENSOCUP00000026557| ATP5C1|16:12151535-12174424|ko:K02136|ENSOCUG00000004642
XLOC_020278	ENSOCUG00000027712	421.499	518.85	464.276	321.475	409.86	323.144	468.208	48.7945	351.493	50.5542	ENSOCUG00000027712,snoU83B	4:84188944-84193443	ENSOCUP00000017650|NA|4:84189668-84193443|ko:K02925|ENSOCUG00000027712
XLOC_018169	ENSOCUG00000008361	280.772	385.117	427.899	362.958	357.851	330.866	364.596	75.6797	350.558	17.2442	HSPA4	3:16081999-16118887	ENSOCUP00000007228| HSPA4|3:16082067-16117520|ko:K09489|ENSOCUG00000008361
XLOC_023093	NA	401.029	546.445	495.705	282.812	402.602	365.608	481.06	73.8059	350.341	61.337	ENSOCUG00000012914	7:121433106-121714614	NA|NA|NA|NA|NA
XLOC_029139	ENSOCUG00000003002	248.921	337.481	339.973	376.991	327.523	343.572	308.792	51.8645	349.362	25.2372	YWHAB	GL018725:136054-161495	ENSOCUP00000002609| YWHAB|GL018725:153138-159950|ko:K16197|ENSOCUG00000003002
XLOC_000484	NA	613.255	476.567	365.639	467.919	226.382	352.709	485.154	124.031	349.003	120.811	SNORA25,SNORA32,SNORA8,snoZ40	1:123188575-123248675	NA|NA|NA|NA|NA
XLOC_017931	ENSOCUG00000007221	246.685	397.185	352.684	334.788	410.041	299.081	332.185	77.3158	347.97	56.6423	ERP29	21:7950531-7958999	ENSOCUP00000006240| ERP29|21:7950532-7958709|ko:K09586|ENSOCUG00000007221
XLOC_024936	NA	0	59.0959	145.694	216.987	522.418	303.251	68.2633	73.2783	347.552	157.461	NA	8:89050868-89050968	NA|NA|NA|NA|NA
XLOC_032067	ENSOCUG00000010482	434.285	481.302	373.547	400.62	340.101	300.351	429.711	54.0229	347.024	50.4917	YWHAQ	GL018803:296011-327685	ENSOCUP00000009032| YWHAQ|GL018803:296048-326638|ko:K16197|ENSOCUG00000010482
XLOC_017435	NA	739.74	595.926	181.487	330.974	421.447	287.811	505.718	289.853	346.744	68.1994	NA	2:168565269-168565417	NA|NA|NA|NA|NA
XLOC_032518	ENSOCUG00000002122	988.672	1106.46	751.424	236.595	454.897	336.937	948.852	180.837	342.81	109.269	ENSOCUG00000002122	GL018820:654134-703331	ENSOCUP00000001827|NA|GL018820:688916-702683|NA|ENSOCUG00000002122
XLOC_006085	ENSOCUG00000005430	282.232	440.477	445.249	383.802	354.477	287.401	389.319	92.771	341.893	49.4171	ILF2	13:38806288-38814911	ENSOCUP00000004714| ILF2|13:38806289-38812900|ko:K13089|ENSOCUG00000005430
XLOC_032075	ENSOCUG00000028159	875.043	677.46	598.875	278.904	400.848	341.637	717.126	142.293	340.463	60.9805	ENSOCUG00000028159	GL018803:179132-179372	ENSOCUP00000023029|NA|GL018803:179133-179372|ko:K02271|ENSOCUG00000028159
XLOC_020620	ENSOCUG00000021980,ENSOCUG00000010117	239.416	287.798	375.729	459.019	251.041	306.062	300.981	69.1061	338.707	107.764	ENSOCUG00000021980,SARNP	4:39341298-39415079	ENSOCUP00000019968|NA|4:39403389-39415079|ko:K09534|ENSOCUG00000021980	ENSOCUP00000008719| SARNP|4:39341552-39391475|NA|ENSOCUG00000010117
XLOC_022608	ENSOCUG00000011069	296.66	325.338	399.116	320.35	370.034	322.684	340.371	52.8565	337.689	28.0356	NDUFB3	7:141822746-141835974	ENSOCUP00000009521| NDUFB3|7:141823087-141831646|ko:K03959|ENSOCUG00000011069
XLOC_010751	NA	244.298	191.726	229.125	453.548	271.831	275.546	221.716	27.0577	333.642	103.859	NA	15:43098537-43098948	NA|NA|NA|NA|NA
XLOC_035420	NA	92.0753	354.917	407.536	255.025	395.414	349.282	284.843	169.002	333.24	71.5561	NA	GL019039:51114-51278	NA|NA|NA|NA|NA
XLOC_012689	ENSOCUG00000002910	729.598	815.559	569.89	214.074	413.618	368.992	705.016	124.666	332.228	104.729	NEDD8	17:44259472-44270892	ENSOCUP00000002526| NEDD8|17:44260220-44270595|ko:K12158|ENSOCUG00000002910
XLOC_022941	ENSOCUG00000004566	462.803	483.663	360.078	359.537	356.863	276.908	435.515	66.1574	331.103	46.953	DBI	7:63534976-63629231	ENSOCUP00000003937| DBI|7:63534977-63540224|ko:K08762|ENSOCUG00000004566
XLOC_030163	NA	153.568	139.326	190.828	357.289	456.171	176.531	161.241	26.5945	329.997	141.804	NA	GL018748:1192274-1192393	NA|NA|NA|NA|NA
XLOC_007607	NA	106.311	248.162	326.772	345.959	359.486	278.162	227.082	111.732	327.869	43.5756	NA	13:24111947-24112387	NA|NA|NA|NA|NA
XLOC_027613	ENSOCUG00000023935	325.095	570.938	374.543	277.095	375.802	330.182	423.525	130.035	327.693	49.4005	ENSOCUG00000023935	GL018701:3095323-3097841	ENSOCUP00000020789| PABPC1|GL018701:3095793-3097703|ko:K13126|ENSOCUG00000023935
XLOC_004693	ENSOCUG00000016451	378.907	545.682	544.536	265.988	390.667	316.584	489.708	95.9585	324.413	62.7071	IER3	12:22766035-22767942	ENSOCUP00000014139| IER3|12:22766703-22767292|NA|ENSOCUG00000016451
XLOC_027436	NA	82.7327	160.544	197.901	409.029	351.431	209.227	147.059	58.7564	323.229	102.843	NA	GL018699:3915266-3915373	NA|NA|NA|NA|NA
XLOC_012520	ENSOCUG00000001155	224.955	299.793	276.623	346.431	320.033	301.841	267.124	38.3127	322.768	22.4205	PDIA3	17:28566491-28593576	ENSOCUP00000001003| PDIA3|17:28566492-28593576|ko:K08056|ENSOCUG00000001155
XLOC_029886	NA	89.0429	177.145	270.869	288.407	377.664	300.248	179.019	90.9275	322.106	48.4772	NA	GL018740:1495503-1495771	NA|NA|NA|NA|NA
XLOC_018235	ENSOCUG00000023595	284.936	393.453	427.317	288.405	364.392	312.521	368.569	74.3808	321.773	38.8291	NDFIP1	3:24119755-24177927	ENSOCUP00000025775| NDFIP1|3:24120013-24170069|NA|ENSOCUG00000023595	ENSOCUP00000026815| NDFIP1|3:24120013-24170069|NA|ENSOCUG00000023595
XLOC_017585	NA	259.389	507.032	597.299	196.012	365.525	403.139	454.573	174.956	321.559	110.341	ENSOCUG00000012114	20:32947711-32948001	NA|NA|NA|NA|NA
XLOC_028996	ENSOCUG00000013220	315.796	326.7	317.496	356.134	321.432	282.044	319.997	5.86658	319.87	37.0697	PDCD5	GL018722:3283734-3338715	ENSOCUP00000011376| PDCD5|GL018722:3283948-3288075|ko:K06875|ENSOCUG00000013220
XLOC_034913	NA	392.3	353.804	316.994	398.297	286.938	272.209	354.366	37.6561	319.148	68.9395	NA	GL018970:75724-78533	NA|NA|NA|NA|NA
XLOC_034509	ENSOCUG00000027307	780.522	738.866	545.617	264.47	403.952	288.8	688.335	125.34	319.074	74.5063	ENSOCUG00000027307	GL018934:30037-30289	ENSOCUP00000018090| RPS21|GL018934:30038-30289|ko:K02971|ENSOCUG00000027307
XLOC_037634	NA	289.005	344.174	264.767	315.321	374.141	266.318	299.315	40.6951	318.593	53.9859	ENSOCUG00000029082	MT:69-1026	NA|NA|NA|NA|NA
XLOC_011095	ENSOCUG00000021671	429.893	472.625	397	328.108	324.791	301.627	433.173	37.919	318.175	14.4269	TBCA	16:50306665-50306989	ENSOCUP00000022954| TBCA|16:50306666-50306989|ko:K17292|ENSOCUG00000021671
XLOC_004950	ENSOCUG00000027653	474.453	579.83	577.454	310.674	352.917	289.135	543.912	60.1653	317.575	32.4462	LSM3	12:86876000-86876309	ENSOCUP00000021369| LSM3|12:86876001-86876309|ko:K12622|ENSOCUG00000027653
XLOC_019045	ENSOCUG00000008050	372.153	393.112	343.336	310.393	340.105	301.012	369.534	24.9912	317.17	20.4086	EIF3E	3:123575300-123647908	ENSOCUP00000006956| EIF3E|3:123575746-123647908|ko:K03250|ENSOCUG00000008050
XLOC_038369	ENSOCUG00000015749	414.038	522.225	535.31	235.059	388.715	325.641	490.524	66.5614	316.472	77.2373	ENSOCUG00000015749	X:50991252-50996670	ENSOCUP00000013530|NA|X:50991253-50996670|ko:K02987|ENSOCUG00000015749
XLOC_004175	ENSOCUG00000012842	304.356	476.349	392.205	318.09	355.194	276.028	390.97	86.0032	316.437	39.6089	HSP90AB1	12:33628449-33637941	ENSOCUP00000012976| HSP90AB1|12:33629124-33633611|ko:K04079|ENSOCUG00000012842
XLOC_024155	ENSOCUG00000025649	255.6	361.156	307.564	306.569	373.315	269.003	308.107	52.7801	316.296	52.8318	TPI1	8:32890154-32895676	ENSOCUP00000019840| TPI1|8:32890155-32893009|ko:K01803|ENSOCUG00000025649
XLOC_002228	NA	253.467	480.111	454.928	197.168	385.659	365.316	396.169	124.223	316.048	103.454	NA	1:105412940-105413220	NA|NA|NA|NA|NA
XLOC_006197	ENSOCUG00000016784	208.875	290.334	344.338	313.202	336.232	295.393	281.182	68.1936	314.942	20.475	BCAS2	13:49604411-49616346	ENSOCUP00000014426| BCAS2|13:49604412-49616346|ko:K12861|ENSOCUG00000016784
XLOC_017569	ENSOCUG00000014067	300.586	401.519	319.014	264.582	359.764	319.297	340.373	53.7496	314.548	47.7684	NPC2	20:30598399-30607538	ENSOCUP00000012088| NPC2|20:30598400-30607538|ko:K13443|ENSOCUG00000014067
XLOC_002714	ENSOCUG00000025605	205.976	185.278	167.367	390.281	294.188	257.804	186.207	19.3213	314.091	68.4444	ENSOCUG00000025605	10:10000476-10005569	ENSOCUP00000019830|NA|10:10003491-10005479|ko:K08738|ENSOCUG00000025605
XLOC_008580	ENSOCUG00000008720	281.418	286.919	352.998	348.164	285.508	306.118	307.112	39.8338	313.263	31.9333	SEC62	14:64872892-64911988	ENSOCUP00000017681| SEC62|14:64873764-64907991|ko:K12275|ENSOCUG00000008720	ENSOCUP00000007528| SEC62|14:64873764-64907991|ko:K12275|ENSOCUG00000008720
XLOC_003448	NA	261.633	246.549	270.434	353.48	299.997	286.223	259.539	12.0794	313.233	35.5285	ENSOCUG00000024067	11:42119235-42120826	NA|NA|NA|NA|NA
XLOC_022514	ENSOCUG00000009944	131.479	207.185	319.26	330.648	326.838	277.041	219.308	94.4757	311.509	29.9109	DYNC1I2	7:111389751-111459387	ENSOCUP00000008565| DYNC1I2|7:111389782-111458011|ko:K10415|ENSOCUG00000009944
XLOC_014423	NA	71.5396	0	162.978	499.328	342.844	90.4603	78.1725	81.6912	310.877	206.3	NA	19:5734874-5738506	NA|NA|NA|NA|NA
XLOC_035327	ENSOCUG00000015081	141.84	274.779	414.413	346.171	316.575	268.444	277.011	136.3	310.397	39.2301	SNRNP70	GL019028:37-22142	ENSOCUP00000012958| SNRNP70|GL019028:38-21421|ko:K11093|ENSOCUG00000015081
XLOC_008713	ENSOCUG00000002682	206.879	319.15	365.753	433.705	259.943	236.779	297.261	81.6676	310.142	107.633	CCDC58	14:96680678-96708557	ENSOCUP00000002318| CCDC58|14:96695930-96708557|NA|ENSOCUG00000002682
XLOC_011080	ENSOCUG00000010791,ENSOCUG00000011934	234.792	293.25	268.74	298.186	338.226	293.837	265.594	29.3557	310.083	24.4694	EPHX1,SRP9	16:47743073-47802228	ENSOCUP00000009282| SRP9|16:47743197-47757822|ko:K03109|ENSOCUG00000010791	ENSOCUP00000010259| EPHX1|16:47787131-47802228|ko:K01253|ENSOCUG00000011934
XLOC_037712	NA	146.216	357.745	307.929	364.869	260.573	303.023	270.63	110.587	309.488	52.4477	NA	X:9633280-9675131	NA|NA|NA|NA|NA
XLOC_027896	ENSOCUG00000007619	275.375	392.331	366.548	285.244	355.396	285.736	344.751	61.4491	308.792	40.361	EIF3I	GL018704:5946067-5961036	ENSOCUP00000006589| EIF3I|GL018704:5946086-5952973|ko:K03246|ENSOCUG00000007619
XLOC_028381	ENSOCUG00000003869	292.485	261.291	272.935	399.439	238.35	286.081	275.57	15.7631	307.957	82.7425	DEK	GL018711:1862212-1959539	ENSOCUP00000019290| DEK|GL018711:1862215-1904661|ko:K17046|ENSOCUG00000003869
XLOC_022398	NA	199.429	334.054	334.666	253.776	396.662	271.921	289.383	77.9031	307.453	77.7881	H3F3B	7:59424128-59542217	NA|NA|NA|NA|NA
XLOC_016703	ENSOCUG00000012631	297.111	436.06	401.322	296.321	366.682	258.032	378.164	72.3112	307.012	55.1083	PPIA	2:137972277-137972941	ENSOCUP00000021683| PPIA|2:137972278-137972941|ko:K03767|ENSOCUG00000012631
XLOC_018763	ENSOCUG00000011509	316.43	584.36	482.171	200.831	438.504	280.953	460.987	135.215	306.763	120.92	ENSOCUG00000011509	3:32175995-32180443	ENSOCUP00000009893|NA|3:32175996-32179987|ko:K02955|ENSOCUG00000011509
XLOC_011208	ENSOCUG00000015634,ENSOCUG00000007730	199.994	353.546	380.537	392.832	294.105	232.349	311.359	97.3846	306.429	80.9481	LAD1,TNNT2	16:70119988-70151796	ENSOCUP00000018870| TNNT2|16:70142488-70151796|ko:K12045|ENSOCUG00000015634	ENSOCUP00000006683| LAD1|16:70119989-70137780|NA|ENSOCUG00000007730
XLOC_010743	NA	209.961	251.954	275.199	324.545	342.086	250.943	245.705	33.0649	305.858	48.3597	NA	15:36386881-36387066	NA|NA|NA|NA|NA
XLOC_038401	ENSOCUG00000005010	267.847	256.349	298.809	328.267	271.835	316.064	274.335	21.961	305.389	29.692	ACSL4	X:58041843-58132317	ENSOCUP00000004338| ACSL4|X:58044616-58083079|ko:K01897|ENSOCUG00000005010
XLOC_006847	ENSOCUG00000017688	217.283	318.818	305.026	290.279	318.005	306.992	280.376	55.0733	305.092	13.9603	PEA15	13:32833336-33007067	ENSOCUP00000015190| PEA15|13:32889975-32891696|NA|ENSOCUG00000017688
XLOC_001030	ENSOCUG00000000009	210.228	279.899	239.054	329.53	331.654	252.527	243.06	35.0079	304.57	45.0834	CLTA	1:17779982-17804720	ENSOCUP00000026322| CLTA|1:17781119-17804553|NA|ENSOCUG00000000009	ENSOCUP00000000009| CLTA|1:17781119-17804553|ko:K04644|ENSOCUG00000000009
XLOC_024428	ENSOCUG00000025925	191.034	295.157	327.498	241.522	373.618	296.868	271.23	71.3091	304.003	66.3364	ENSOCUG00000025925	8:24261626-24263540	ENSOCUP00000025133| HNRNPK|8:24261652-24263540|NA|ENSOCUG00000025925
XLOC_032972	NA	1459.37	1316.54	304.292	86.3224	355.62	469.156	1026.73	629.716	303.699	196.627	NA	GL018838:452289-452391	NA|NA|NA|NA|NA
XLOC_013060	NA	186.452	279.721	232.372	331.726	236.527	339.778	232.848	46.6363	302.677	57.4289	NA	17:19720718-19720872	NA|NA|NA|NA|NA
XLOC_003053	NA	47.4999	87.7851	216.424	478.887	206.943	220.229	117.236	88.2291	302.02	153.316	NA	10:34883203-34883318	NA|NA|NA|NA|NA
XLOC_006193	ENSOCUG00000016438	266.36	209.7	248.009	365.65	235.145	302.383	241.356	28.9099	301.059	65.2626	CSDE1	13:49431932-49474815	ENSOCUP00000014135| CSDE1|13:49440983-49473508|NA|ENSOCUG00000016438	ENSOCUP00000010291| CSDE1|13:49440983-49473508|NA|ENSOCUG00000016438
XLOC_014513	ENSOCUG00000022355	556.697	675.973	473.232	273.077	371.321	255.05	568.634	101.896	299.816	62.5777	ENSOCUG00000022355	19:13630899-13631767	ENSOCUP00000020815|NA|19:13630900-13631767|ko:K02981|ENSOCUG00000022355
XLOC_015153	ENSOCUG00000002765	248.197	266.68	379.606	356.484	243.772	299.152	298.161	71.1363	299.803	56.3588	LUC7L3	19:37006731-37039825	ENSOCUP00000023128| LUC7L3|19:37010621-37039825|NA|ENSOCUG00000002765
XLOC_005489	NA	81.2296	135.109	388.612	393.724	176.947	325.258	201.65	164.14	298.643	110.812	NA	12:59729075-59729195	NA|NA|NA|NA|NA
XLOC_015262	ENSOCUG00000013255	207.457	256.039	278.241	331.515	286.767	275.386	247.246	36.202	297.889	29.6715	DNAJC7	19:42852397-42884160	ENSOCUP00000011411| DNAJC7|19:42852398-42884160|ko:K09527|ENSOCUG00000013255
XLOC_037050	NA	301.02	387.92	355.859	283.925	308.369	298.334	348.266	43.9447	296.876	12.2871	NA	GL019460:49487-49625	NA|NA|NA|NA|NA
XLOC_028003	NA	26.5807	76.0341	331.99	302.364	270.104	315.882	144.868	163.928	296.117	23.5197	NA	GL018705:3665281-3691300	NA|NA|NA|NA|NA
XLOC_024330	ENSOCUG00000003898	222.948	254.263	292.878	299.201	304.787	283.159	256.696	35.0284	295.716	11.2273	IPO5	8:99810583-99848216	ENSOCUP00000003389| IPO5|8:99810709-99846537|NA|ENSOCUG00000003898
XLOC_001481	ENSOCUG00000022412	405.299	615.016	488.764	116.595	452.761	315.306	503.026	105.583	294.887	169.011	ENSOCUG00000022412	1:141307966-141313359	ENSOCUP00000018598|NA|1:141307967-141313359|ko:K02985|ENSOCUG00000022412
XLOC_032185	ENSOCUG00000007943	242.158	384.426	455.056	290.971	359.73	227.961	360.547	108.439	292.887	65.9054	RARRES2	GL018806:727356-745180	ENSOCUP00000006863| RARRES2|GL018806:728116-732627|ko:K10044|ENSOCUG00000007943
XLOC_018881	NA	275.257	372.239	383.155	334.265	298.726	244.265	343.55	59.3951	292.419	45.3303	STMN1	3:69407538-69408330	NA|NA|NA|NA|NA
XLOC_018381	ENSOCUG00000016910	168.472	287.627	240.137	309.702	331.233	232.251	232.079	59.9848	291.062	52.0571	ENSOCUG00000016910	3:65602223-65604094	ENSOCUP00000022606|NA|3:65602316-65603623|ko:K11826|ENSOCUG00000016910
XLOC_029302	NA	123.676	109.712	405.722	115.097	226.303	531.71	213.037	167.016	291.037	215.718	NA	GL018727:1518197-1518299	NA|NA|NA|NA|NA
XLOC_031489	ENSOCUG00000009606	659.612	547.028	342.351	246.141	342.251	279.007	516.33	160.843	289.133	48.8486	COX6B1	GL018786:497700-506657	ENSOCUP00000008275| COX6B1|GL018786:497701-506657|ko:K02267|ENSOCUG00000009606
XLOC_022618	ENSOCUG00000003631	361.954	352.024	415.228	344.212	230.547	291.81	376.402	33.9889	288.856	56.89	NOP58,SNORD70	7:143016393-143049664	ENSOCUP00000024776| NOP58|7:143016614-143049544|ko:K14565|ENSOCUG00000003631
XLOC_009107	ENSOCUG00000014043	230.549	258.08	250.71	328.477	296.078	234.211	246.446	14.2521	286.255	47.8945	DNAJC19	14:76592460-76599240	ENSOCUP00000012070| DNAJC19|14:76595244-76599240|ko:K09539|ENSOCUG00000014043
XLOC_035885	NA	271.905	371.191	284.393	260.972	298.784	298.388	309.163	54.0795	286.048	21.7174	EIF1AX	GL019097:99001-101738	NA|NA|NA|NA|NA
XLOC_005854	ENSOCUG00000004358	309.816	364.935	347.164	256.734	316.795	284.308	340.638	28.133	285.946	30.064	CACYBP	13:2227984-2243144	ENSOCUP00000003763| CACYBP|13:2236474-2242646|ko:K04507|ENSOCUG00000004358
XLOC_010853	NA	267.001	380.659	260.686	266.228	299.119	289.386	302.782	67.5173	284.911	16.896	NA	15:83005535-83005626	NA|NA|NA|NA|NA
XLOC_007578	NA	1400.3	653.789	201.48	0	481.634	372.769	751.856	605.397	284.801	252.58	NA	13:14313589-14313666	NA|NA|NA|NA|NA
XLOC_021611	ENSOCUG00000011623	91.937	145.155	199.539	328.243	290.718	234.841	145.544	53.8021	284.601	47.0005	PRMT7	5:23845291-23888523	ENSOCUP00000010000| PRMT7|5:23845306-23888523|ko:K11438|ENSOCUG00000011623
XLOC_014894	ENSOCUG00000021439	228.959	375.581	438.589	261.943	337.762	252.94	347.71	107.558	284.215	46.591	RPL22	19:53155602-53156044	ENSOCUP00000019977| RPL22|19:53155603-53156044|ko:K02891|ENSOCUG00000021439
XLOC_007172	ENSOCUG00000003905	352.377	473.602	423.16	241.271	326.29	284.326	416.38	60.8963	283.962	42.5107	CYR61	13:79255236-79257963	ENSOCUP00000003388| CYR61|13:79255237-79257963|ko:K06829|ENSOCUG00000003905
XLOC_023376	NA	761.672	626.164	341.057	305.533	343.28	199.266	576.298	214.696	282.693	74.6743	NA	7:31442822-31442943	NA|NA|NA|NA|NA
XLOC_002630	ENSOCUG00000002014	165.388	184.046	235.36	290.353	276.529	280.653	194.931	36.2338	282.512	7.09695	PON2	10:33738389-33770432	ENSOCUP00000001740| PON2|10:33738478-33769769|ko:K01045|ENSOCUG00000002014
XLOC_006329	NA	336.645	293.69	267.264	309.911	281.071	255.45	299.2	35.0171	282.144	27.2464	NA	13:77910806-77959086	NA|NA|NA|NA|NA
XLOC_011166	ENSOCUG00000014895	350.616	457.193	437.877	270.891	264.795	308.644	415.229	56.7836	281.443	23.7528	NUCKS1	16:66454419-66474268	ENSOCUP00000017177| NUCKS1|16:66454523-66469400|NA|ENSOCUG00000014895	ENSOCUP00000012802| NUCKS1|16:66454523-66469400|NA|ENSOCUG00000014895
XLOC_014968	NA	370.873	529.341	396.671	189.873	355.471	297.436	432.295	85.0284	280.927	84.0244	EIF5AL1	19:11834251-11837736	NA|NA|NA|NA|NA
XLOC_022151	ENSOCUG00000014322	236.28	388.214	328.212	261.715	326.573	253.326	317.569	76.5241	280.538	40.0875	MDH2	6:26841732-26893474	ENSOCUP00000026437| MDH2|6:26841733-26852985|ko:K00026|ENSOCUG00000014322	ENSOCUP00000012316| MDH2|6:26841733-26852985|ko:K00026|ENSOCUG00000014322
XLOC_009359	ENSOCUG00000010587	193.504	235.529	245.157	287.047	288.94	258.2	224.73	27.4677	278.062	17.2273	APP	14:155065568-155337714	ENSOCUP00000009130| APP|14:155065571-155337419|ko:K04520|ENSOCUG00000010587
XLOC_010867	NA	165.757	192.082	263.312	307.475	271.295	251.137	207.05	50.4706	276.636	28.5462	NA	15:91388563-91388788	NA|NA|NA|NA|NA
XLOC_017081	NA	148.872	190.288	341.825	222.661	330.685	273.558	226.995	101.579	275.635	54.0419	NA	2:73803101-73803386	NA|NA|NA|NA|NA
XLOC_007392	ENSOCUG00000024417	283.496	306.444	297.462	298.233	298.292	229.785	295.801	11.5639	275.437	39.5355	NDUFS5	13:127461623-127469672	ENSOCUP00000021771| NDUFS5|13:127461624-127469672|ko:K03938|ENSOCUG00000024417
XLOC_005720	NA	20.6832	91.7396	310.988	505.272	189.232	130.767	141.137	151.325	275.09	201.475	NA	12:98697288-98697395	NA|NA|NA|NA|NA
XLOC_022228	NA	223.942	191.996	223.193	312.91	317.572	194.127	213.044	18.2317	274.87	69.964	NA	7:2564518-2579155	NA|NA|NA|NA|NA
XLOC_022674	ENSOCUG00000005516	339.659	445.829	333.809	277.523	293.367	251.496	373.099	63.0539	274.129	21.1409	ARPC2	7:159574742-159605409	ENSOCUP00000004786| ARPC2|7:159575160-159605172|ko:K05758|ENSOCUG00000005516
XLOC_004393	ENSOCUG00000006620	298.666	360.927	385.496	263.996	297.178	253.224	348.363	44.7577	271.466	22.9094	ENSOCUG00000006620	12:107888684-108008400	ENSOCUP00000022013|NA|12:107990375-107991028|ko:K02865|ENSOCUG00000006620
XLOC_017810	NA	284.304	285.231	166.548	566.962	123.863	119.832	245.361	68.2556	270.219	256.995	NA	20:17335089-17335209	NA|NA|NA|NA|NA
XLOC_037478	ENSOCUG00000022483	366.277	508.099	370.293	243.793	314.022	251.988	414.89	80.7466	269.934	38.4003	ENSOCUG00000022483	GL019770:0-1500	ENSOCUP00000016301| MRFAP1|GL019770:1-282|NA|ENSOCUG00000022483
XLOC_027287	ENSOCUG00000011636	205.298	262.2	231.097	258.5	288.848	261.4	232.865	28.4922	269.583	16.7472	HSPA5	GL018699:2139588-2143633	ENSOCUP00000025421| HSPA5|GL018699:2139589-2143633|ko:K09490|ENSOCUG00000011636
XLOC_038780	NA	54.5774	181.557	746.013	253.958	71.3332	483.084	327.382	368.062	269.458	206.313	NA	X:21670330-21670413	NA|NA|NA|NA|NA
XLOC_011082	ENSOCUG00000024644	390.382	342.855	202.395	412.522	215.733	179.204	311.877	97.7471	269.153	125.497	H3F3A	16:47979571-47987239	ENSOCUP00000015809| H3F3A|16:47979572-47987239|ko:K11253|ENSOCUG00000024644
XLOC_009367	ENSOCUG00000002641	279.576	315.23	298.9	247.601	267.286	292.255	297.902	17.8479	269.047	22.379	CCT8	14:158349415-158427412	ENSOCUP00000002283| CCT8|14:158408764-158427412|ko:K09500|ENSOCUG00000002641
XLOC_026253	NA	293.176	325.093	343.491	373.53	255.456	176.531	320.587	25.4584	268.506	99.1457	NA	9:57330606-57330725	NA|NA|NA|NA|NA
XLOC_017948	ENSOCUG00000024603	183.419	280.799	276.109	254.846	293.427	251.235	246.776	54.9186	266.503	23.387	SRSF9	21:12103685-12129744	ENSOCUP00000023685| SRSF9|21:12103721-12114259|NA|ENSOCUG00000024603	ENSOCUP00000025504| SRSF9|21:12103721-12114259|ko:K12890|ENSOCUG00000024603
XLOC_010377	NA	226.097	280.855	320.223	245.401	262.517	291.145	275.725	47.2722	266.354	23.1122	HNRNPA3	15:9257715-9260069	NA|NA|NA|NA|NA
XLOC_020163	ENSOCUG00000017199	255.64	330.369	292.544	248.576	301.212	248.702	292.851	37.3654	266.163	30.3531	CCT2	4:48627802-48643702	ENSOCUP00000014783| CCT2|4:48627803-48643702|ko:K09494|ENSOCUG00000017199
XLOC_029529	ENSOCUG00000005536	263.196	393.375	445.448	208.62	332.141	257.275	367.34	93.874	266.012	62.2223	RPS13	GL018733:1083663-1086802	ENSOCUP00000004803| RPS13|GL018733:1083664-1086802|ko:K02953|ENSOCUG00000005536
XLOC_001724	ENSOCUG00000000715	586.074	575.826	534.705	263.606	297.96	236.413	565.535	27.1868	265.993	30.8429	CD44	1:174450771-174543842	ENSOCUP00000000619| CD44|1:174450772-174540825|ko:K06256|ENSOCUG00000000715
XLOC_025718	ENSOCUG00000025313	215.282	282.156	288.592	237.738	294.504	263.837	262.01	40.5954	265.36	28.4136	PSMD6	9:31082732-31093776	ENSOCUP00000023048| PSMD6|9:31082733-31093776|ko:K03037|ENSOCUG00000025313
XLOC_030027	NA	339.789	334.327	307.456	283.929	268.967	242.06	327.191	17.3075	264.985	21.2166	NA	GL018744:1873621-1873781	NA|NA|NA|NA|NA
XLOC_012145	ENSOCUG00000027082	399.399	379.524	453.02	219.272	309.753	265.757	410.648	38.0173	264.927	45.2462	ENSOCUG00000027082	17:36007914-36008469	ENSOCUP00000019762|NA|17:36007915-36008469|ko:K02880|ENSOCUG00000027082
XLOC_015948	ENSOCUG00000029277	91.0564	163.09	247.737	247.627	279.939	265.58	167.294	78.4249	264.382	16.1893	ENSOCUG00000029277	2:99793509-99860680	ENSOCUP00000008908|NA|2:99794351-99859249|ko:K12193|ENSOCUG00000029277
XLOC_024250	ENSOCUG00000000716	57.9542	124.015	169.153	251.402	266.366	274.738	117.041	55.9265	264.169	11.8222	EPSTI1	8:51960723-52181568	ENSOCUP00000000620| EPSTI1|8:52039684-52179989|NA|ENSOCUG00000000716
XLOC_030663	ENSOCUG00000015693	363.578	456.384	430.569	191.012	321.013	280.19	416.844	47.9012	264.072	66.4824	ENSOCUG00000015693	GL018760:816096-823912	ENSOCUP00000013478|NA|GL018760:820709-823706|ko:K02130|ENSOCUG00000015693
XLOC_024934	NA	36.4176	52.5988	111.689	352.086	194.393	245.725	66.9018	39.6217	264.068	80.4308	NA	8:87770973-87771387	NA|NA|NA|NA|NA
XLOC_020449	ENSOCUG00000004059	667.452	688.817	396.365	267.698	275.078	249.357	584.211	163.03	264.044	13.244	PCNA	4:11721711-11726500	ENSOCUP00000003512| PCNA|4:11721717-11726202|ko:K04802|ENSOCUG00000004059
XLOC_029106	ENSOCUG00000003623	199.994	242.863	278.918	275.191	255.458	259.407	240.592	39.511	263.352	10.4413	ITGB1	GL018724:2844186-2891657	ENSOCUP00000003143| ITGB1|GL018724:2862294-2889817|ko:K05719|ENSOCUG00000003623
XLOC_004610	ENSOCUG00000013786	146.234	184.958	289.473	304.485	262.75	220.937	206.888	74.0949	262.724	41.774	ACOT13	12:12321454-12354573	ENSOCUP00000011857| ACOT13|12:12322945-12327352|ko:K17362|ENSOCUG00000013786
XLOC_022846	NA	443.949	411.672	421.456	246.758	283.534	253.784	425.692	16.5503	261.359	19.5231	NAA38	7:26906434-26915607	NA|NA|NA|NA|NA
XLOC_029034	NA	226.726	326.178	381.05	203.874	295.018	283.418	311.318	78.2278	260.77	49.6136	NA	GL018723:2939288-2941637	NA|NA|NA|NA|NA
XLOC_014642	ENSOCUG00000002838	110.298	149.26	374.715	293.661	257.309	230.402	211.424	142.749	260.457	31.7468	TAF15	19:24861753-24899020	ENSOCUP00000024147| TAF15|19:24870695-24898719|ko:K14651|ENSOCUG00000002838
XLOC_021302	ENSOCUG00000012564	279.938	398.024	395.802	231.096	315.386	234.632	357.921	67.5447	260.371	47.6769	EIF3K	5:2582136-2591291	ENSOCUP00000010816| EIF3K|5:2582137-2591291|ko:K15028|ENSOCUG00000012564
XLOC_012350	ENSOCUG00000012638	273.806	266.994	211.922	271.811	270.888	235.406	250.907	33.9337	259.368	20.7571	PSMC6	17:71474457-71566951	ENSOCUP00000010880| PSMC6|17:71539531-71566460|ko:K03064|ENSOCUG00000012638
XLOC_023609	NA	327.488	406.898	286.393	258.672	283.807	235.102	340.26	61.2593	259.194	24.3567	NA	7:90330326-90331149	NA|NA|NA|NA|NA
XLOC_020479	ENSOCUG00000015481	193.994	229.485	219.055	289.899	246.758	239.434	214.178	18.2412	258.697	27.2687	NAA20	4:16237915-16532812	ENSOCUP00000013296| NAA20|4:16519385-16532744|ko:K00670|ENSOCUG00000015481
XLOC_006450	ENSOCUG00000001880	180.601	223.445	330.428	247.699	255.395	272.655	244.825	77.1677	258.583	12.7798	MAGOH	13:113549239-113557198	ENSOCUP00000001618| MAGOH|13:113549240-113556839|ko:K12877|ENSOCUG00000001880
XLOC_010711	NA	145.299	193.671	390.413	324.736	248.44	201.345	243.128	129.826	258.174	62.2687	NA	15:20561890-20562221	NA|NA|NA|NA|NA
XLOC_021437	ENSOCUG00000009063	126.142	174.171	262.11	248.457	269.613	250.177	187.474	68.9533	256.082	11.7494	TXNL4B	5:27490782-27498545	ENSOCUP00000007825| TXNL4B|5:27493117-27496600|NA|ENSOCUG00000009063
XLOC_023185	ENSOCUG00000002671	135.707	159.632	138.621	276.324	275.28	216.634	144.653	13.0535	256.079	34.1646	IDH1	7:149124019-149153481	ENSOCUP00000002310| IDH1|7:149133872-149149213|ko:K00031|ENSOCUG00000002671
XLOC_000481	NA	324.847	190.707	174.067	138.292	287.924	341.011	229.874	82.6691	255.742	105.121	SNORA40	1:123185858-123187384	NA|NA|NA|NA|NA
XLOC_016117	ENSOCUG00000027683	382.396	522.507	494.598	157.002	345.194	264.324	466.5	74.1612	255.507	94.4053	ENSOCUG00000027683	2:143398250-143618573	ENSOCUP00000025534|NA|2:143553799-143554167|ko:K02918|ENSOCUG00000027683
XLOC_027249	NA	187.271	241.902	195.567	295.961	258.466	209.574	208.247	29.4401	254.667	43.3186	ENSOCUG00000023163	AAGW02083724:1798-2229	NA|NA|NA|NA|NA
XLOC_007330	ENSOCUG00000012476	257.459	313.111	276.042	262.034	290.204	211.587	282.204	28.3331	254.608	39.8311	ENSOCUG00000012476,SNORD38	13:121845417-121847570	ENSOCUP00000010736|NA|13:121845428-121847570|NA|ENSOCUG00000012476
XLOC_006485	NA	690.442	684.939	690.464	118.162	342.667	302.009	688.615	3.18353	254.279	119.621	SNRPG	13:119851311-119851542	NA|NA|NA|NA|NA
XLOC_005146	ENSOCUG00000013847	195.503	311.518	337.68	248.291	268.5	243.611	281.567	75.6728	253.467	13.2273	SNORA29,TCP1	12:149575080-149636248	ENSOCUP00000016605| TCP1|12:149628994-149636248|ko:K09493|ENSOCUG00000013847
XLOC_005677	NA	133.728	49.4288	162.481	207.419	213.624	338.192	115.213	58.7564	253.078	73.7759	NA	12:78870498-78870615	NA|NA|NA|NA|NA
XLOC_023124	NA	201.374	276.414	269.873	255.629	253.856	249.159	249.22	41.565	252.881	3.34331	ENSOCUG00000007304	7:135792488-135795062	NA|NA|NA|NA|NA
XLOC_032249	ENSOCUG00000006964	185.393	200.962	180.441	263.933	260.921	233.754	188.932	10.7085	252.869	16.6227	ATP6V1E1	GL018809:13280-45990	ENSOCUP00000006021| ATP6V1E1|GL018809:13281-45990|ko:K02150|ENSOCUG00000006964	ENSOCUP00000026443| ATP6V1E1|GL018809:13281-45990|NA|ENSOCUG00000006964
XLOC_003197	ENSOCUG00000027984	344.241	456.876	296.395	232.496	314.862	210.628	365.837	82.3914	252.662	54.9653	ENSOCUG00000027984	11:36688854-36689541	ENSOCUP00000022181|NA|11:36688855-36689541|ko:K02885|ENSOCUG00000027984
XLOC_030839	ENSOCUG00000016628	236.581	376.086	251.451	213.682	302.888	241.302	288.039	76.6123	252.624	45.668	UBE2M	GL018763:1498188-1500956	ENSOCUP00000014290| UBE2M|GL018763:1498839-1500783|ko:K10579|ENSOCUG00000016628
XLOC_004114	ENSOCUG00000006684	256.699	357.21	310.505	230.893	273.945	252.498	308.138	50.2973	252.445	21.526	SRSF3	12:26543778-26553842	ENSOCUP00000026365| SRSF3|12:26543800-26553842|ko:K12892|ENSOCUG00000006684	ENSOCUP00000005776| SRSF3|12:26543800-26553842|ko:K12892|ENSOCUG00000006684
XLOC_018909	NA	206.264	294.068	306.713	230.121	275.449	251.165	269.015	54.7105	252.245	22.6833	NA	3:78013466-78072436	NA|NA|NA|NA|NA
XLOC_010170	ENSOCUG00000014399	367.389	373.43	270.125	267.38	271.533	217.381	336.981	57.978	252.098	30.1374	SNRPD1	15:50407212-50407670	ENSOCUP00000012379| SNRPD1|15:50407290-50407646|ko:K11087|ENSOCUG00000014399
XLOC_018496	ENSOCUG00000010331	265.171	244.752	208.646	298.91	233.34	223.495	239.523	28.623	251.915	40.9955	FAM92A1	3:109343609-109373029	ENSOCUP00000008899| FAM92A1|3:109343610-109373029|NA|ENSOCUG00000010331	ENSOCUP00000027194| FAM92A1|3:109343610-109373029|NA|ENSOCUG00000010331
XLOC_025537	ENSOCUG00000025023	155.842	368.387	397.558	264.633	251.485	238.984	307.262	131.943	251.701	12.8259	ENSOCUG00000025023	9:10337700-10338986	ENSOCUP00000022125| GAPDH|9:10337709-10338971|ko:K00134|ENSOCUG00000025023
XLOC_003403	NA	54.1473	83.8449	173.007	280.207	216.141	258.67	103.666	61.8593	251.673	32.6012	NA	11:24038005-24141939	NA|NA|NA|NA|NA
XLOC_027618	ENSOCUG00000023551	230.493	341.479	299.72	261.542	251.331	241.4	290.564	56.0566	251.424	10.0713	ENSOCUG00000023551	GL018701:7565165-7566564	ENSOCUP00000023207| DNAJC8|GL018701:7565166-7565927|ko:K09528|ENSOCUG00000023551
XLOC_028666	ENSOCUG00000000596	145.507	217.601	251.322	193.736	294.649	264.409	204.81	54.0547	250.931	51.7889	PLA2G16	GL018717:311845-343261	ENSOCUP00000000517| PLA2G16|GL018717:311846-343261|ko:K16817|ENSOCUG00000000596
XLOC_019545	NA	284.073	387.898	290.622	187.482	272.718	292.201	320.864	58.1451	250.8	55.6939	NA	3:94862667-94863164	NA|NA|NA|NA|NA
XLOC_027489	ENSOCUG00000023824	219.923	291.115	203.288	265.109	274.148	209.609	238.109	46.6523	249.622	34.9458	LDOC1	GL018700:4572986-4573424	ENSOCUP00000025736| LDOC1|GL018700:4572987-4573424|NA|ENSOCUG00000023824
XLOC_003562	ENSOCUG00000021102	198.968	225.15	218.792	203.078	345.744	199.703	214.303	13.656	249.508	83.3596	SNURF	11:85218504-85219873	ENSOCUP00000026167| SNURF|11:85219578-85219793|NA|ENSOCUG00000021102
XLOC_018510	ENSOCUG00000011400	216.477	275.119	270.466	247.944	262.493	238.038	254.021	32.5969	249.492	12.3007	MTDH	3:113495007-113567096	ENSOCUP00000009804| MTDH|3:113495008-113567096|NA|ENSOCUG00000011400
XLOC_025176	NA	473.029	576.867	549.281	169.133	323.973	254.383	533.059	53.7861	249.163	77.5519	RPL28	9:17205069-17315797	NA|NA|NA|NA|NA
XLOC_012030	ENSOCUG00000011347	217.612	337.652	310.064	191.064	291.757	263.737	288.443	62.873	248.853	51.9704	GTF2A2	17:12736711-12756297	ENSOCUP00000009761| GTF2A2|17:12749222-12756102|ko:K03123|ENSOCUG00000011347
XLOC_020271	ENSOCUG00000016288	184.217	197.213	214.937	284.485	227.863	233.597	198.789	15.4205	248.648	31.1676	HSP90B1	4:83093977-83110773	ENSOCUP00000014008| HSP90B1|4:83093978-83110773|ko:K09487|ENSOCUG00000016288
XLOC_009960	NA	679.579	525.371	451.372	228.257	212.672	302.575	552.107	116.429	247.835	48.0427	NA	14:133060038-133060198	NA|NA|NA|NA|NA
XLOC_012440	NA	230.145	315.055	210.263	252.222	247.879	239.388	251.821	55.6572	246.496	6.52776	NA	17:7844344-7869469	NA|NA|NA|NA|NA
XLOC_021212	NA	666.174	620.507	218.541	154.991	278.623	303.251	501.741	246.319	245.622	79.4486	NA	4:74108610-74108710	NA|NA|NA|NA|NA
XLOC_032416	ENSOCUG00000017921	224.067	408.807	315.574	216.174	305.656	213.865	316.149	92.3713	245.232	52.3417	BCAP31	GL018816:694530-727417	ENSOCUP00000015397| BCAP31|GL018816:694531-727417|ko:K14009|ENSOCUG00000017921
XLOC_009894	NA	177.506	272.102	215.435	240.074	287.071	207.187	221.681	47.6063	244.777	40.1492	NA	14:124292174-124292542	NA|NA|NA|NA|NA
XLOC_002809	ENSOCUG00000025405	218.082	223.941	221.998	298.248	223.245	210.134	221.34	2.98435	243.876	47.542	ENSOCUG00000025405	10:33490797-33493156	ENSOCUP00000025884|NA|10:33491645-33492982|ko:K17255|ENSOCUG00000025405
XLOC_020587	ENSOCUG00000006945	330.57	495.446	379.428	232.306	299.009	199.389	401.815	84.687	243.568	50.7559	KRT8	4:36812952-36820567	ENSOCUP00000006005| KRT8|4:36813384-36820065|ko:K07605|ENSOCUG00000006945
XLOC_028845	NA	0	0	0	185.989	104.484	438.029	0	0	242.834	173.887	NA	GL018718:2960551-2960651	NA|NA|NA|NA|NA
XLOC_007411	ENSOCUG00000022928	292.638	319.155	377.606	217.187	276.952	233.15	329.8	43.4727	242.43	30.9443	RPL11	13:129567989-129572925	ENSOCUP00000020643| RPL11|13:129567990-129572925|ko:K02868|ENSOCUG00000022928
XLOC_000333	NA	785.406	501.15	440.614	217.952	241.021	268.054	575.723	184.096	242.342	25.0771	NA	1:91621920-91622237	NA|NA|NA|NA|NA
XLOC_024877	NA	808.52	709.762	138.145	117.568	396.279	212.991	552.142	361.917	242.279	141.645	NA	8:58627362-58627456	NA|NA|NA|NA|NA
XLOC_020917	NA	197.552	352.524	324.419	246.474	259.763	219.865	291.498	82.5646	242.034	20.3162	NA	4:27337435-27337963	NA|NA|NA|NA|NA
XLOC_024258	ENSOCUG00000010580	149.315	193.779	247.914	254.071	257.078	212.097	197.003	49.3785	241.082	25.1467	ELF1	8:53947788-54096802	ENSOCUP00000009122| ELF1|8:53975824-54094524|ko:K09428|ENSOCUG00000010580	ENSOCUP00000005064| ELF1|8:53975824-54094524|ko:K12795|ENSOCUG00000010580
XLOC_010900	NA	204.096	319.505	295.388	237.423	282.448	197.352	272.996	60.8757	239.074	42.572	NA	15:98432499-98432623	NA|NA|NA|NA|NA
XLOC_006249	ENSOCUG00000013806	250.984	267.44	256.5	251.687	254.967	209.821	258.308	8.37566	238.825	25.1717	SORT1	13:54789938-54911160	ENSOCUP00000011881| SORT1|13:54790109-54908882|ko:K12388|ENSOCUG00000013806	ENSOCUP00000011892| SORT1|13:54790109-54908882|ko:K02729|ENSOCUG00000013806
XLOC_005107	ENSOCUG00000008752	322.155	361.557	317.586	195.329	269.223	250.587	333.766	24.1759	238.38	38.4297	SF3B5	12:134817251-134817509	ENSOCUP00000007556| SF3B5|12:134817252-134817509|ko:K12832|ENSOCUG00000008752
XLOC_010223	ENSOCUG00000001357	249.205	268.797	240.415	241.613	248.699	222.387	252.806	14.5296	237.566	13.6148	HNRNPD	15:67959454-68040920	ENSOCUP00000001170| HNRNPD|15:67961944-67976929|ko:K13044|ENSOCUG00000001357
XLOC_031380	NA	156.071	229.482	175.042	238.085	266.752	207.469	186.865	38.1068	237.435	29.6468	NA	GL018782:888182-888495	NA|NA|NA|NA|NA
XLOC_018313	ENSOCUG00000002129	197.841	227.165	168.076	249.998	242.547	218.996	197.694	29.5448	237.18	16.1828	ENSOCUG00000002129	3:44664854-44672872	ENSOCUP00000001837|NA|3:44664855-44670511|ko:K10145|ENSOCUG00000002129
XLOC_016666	ENSOCUG00000006166	208.731	195.238	197.75	252.884	253.245	204.662	200.573	7.17581	236.93	27.9458	MDH1	2:122817549-122834780	ENSOCUP00000005340| MDH1|2:122817550-122834780|ko:K00025|ENSOCUG00000006166
XLOC_010579	ENSOCUG00000011835	126.035	106.452	144.07	240.003	263.847	204.209	125.519	18.8143	236.02	30.0179	IL8	15:76368975-76371927	ENSOCUP00000018795| IL8|15:76368976-76371927|ko:K10030|ENSOCUG00000011835
XLOC_032943	NA	0	88.6438	72.8469	61.9963	174.139	471.723	53.8302	47.2827	235.953	211.742	NA	GL018835:6624-6724	NA|NA|NA|NA|NA
XLOC_018010	ENSOCUG00000011908	265.982	341.305	294.368	228.891	266.844	211.871	300.552	38.0403	235.869	28.1429	ENSOCUG00000011908	21:6615654-6796412	ENSOCUP00000010235|NA|21:6749879-6759757|ko:K05756|ENSOCUG00000011908
XLOC_034218	NA	0	123.035	212.33	77.4444	377.053	252.543	111.788	106.611	235.68	150.514	NA	GL018911:306740-306845	NA|NA|NA|NA|NA
XLOC_002885	NA	374.571	492.562	377.434	226.247	298.134	179.132	414.856	67.3109	234.504	59.9292	NA	10:4898905-4899100	NA|NA|NA|NA|NA
XLOC_017061	NA	22.9993	102.013	94.3128	374.569	180.362	145.411	73.1084	43.5662	233.447	123.458	NA	2:70243728-70243832	NA|NA|NA|NA|NA
XLOC_030926	ENSOCUG00000017685	180.285	245.529	229.857	267.959	248.352	183.994	218.557	34.0582	233.435	43.9251	EIF4H	GL018765:574242-582365	ENSOCUP00000015188| EIF4H|GL018765:575557-582365|NA|ENSOCUG00000017685
XLOC_016882	NA	319.43	253.469	192.276	228.409	241.307	229.749	255.058	63.5919	233.155	7.09156	NA	2:21346589-21346773	NA|NA|NA|NA|NA
XLOC_018203	ENSOCUG00000006932	162.833	177.614	219.858	271.588	207.374	218.366	186.768	29.5942	232.443	34.3435	PAIP2	3:21593434-21620045	ENSOCUP00000005991| PAIP2|3:21593577-21618880|NA|ENSOCUG00000006932
XLOC_023620	NA	49.4702	27.428	202.861	316.516	96.9872	281.493	93.2531	95.5609	231.665	117.942	NA	7:94019244-94019346	NA|NA|NA|NA|NA
XLOC_027653	NA	981.664	667.167	194.781	184.187	289.72	220.229	614.537	396.073	231.379	53.6427	NA	GL018701:4635396-4635511	NA|NA|NA|NA|NA
XLOC_018339	ENSOCUG00000006174	159.076	223.878	165.269	270.046	238.916	185.085	182.741	35.76	231.349	42.983	ATP6V0E1	3:54033303-54072925	ENSOCUP00000005350| ATP6V0E1|3:54033370-54072492|ko:K02153|ENSOCUG00000006174
XLOC_029664	ENSOCUG00000010137	226.188	270.554	280.182	193.742	280.861	218.482	258.975	28.7993	231.028	44.8942	POMP	GL018735:1721580-1736792	ENSOCUP00000008731| POMP|GL018735:1723929-1736287|ko:K11599|ENSOCUG00000010137
XLOC_018628	ENSOCUG00000003313	248.328	331.098	359.468	237.457	220.326	234.891	312.965	57.7463	230.891	9.23936	LOX	3:6327804-6342408	ENSOCUP00000002874| LOX|3:6327805-6342408|ko:K00277|ENSOCUG00000003313
XLOC_001648	ENSOCUG00000013326	206.532	213.019	205.987	219.642	240.794	229.725	208.513	3.9121	230.054	10.5798	EIF4G2	1:152586616-152602079	ENSOCUP00000011474| EIF4G2|1:152586617-152597723|ko:K03260|ENSOCUG00000013326
XLOC_016916	NA	108.283	120.071	148.011	293.917	235.878	159.742	125.455	20.4039	229.846	67.2906	NA	2:33426560-33426671	NA|NA|NA|NA|NA
XLOC_000047	ENSOCUG00000025109	588.109	460.21	461.086	168.358	246.435	274.737	503.135	73.5909	229.843	55.0961	ENSOCUG00000025109	1:12513146-12513524	ENSOCUP00000018023| RPL31|1:12513147-12513524|ko:K02910|ENSOCUG00000025109
XLOC_016045	ENSOCUG00000017003	276.815	250.453	227.637	197.082	225.066	265.622	251.635	24.6103	229.257	34.4616	RAB1A	2:121176921-121232544	ENSOCUP00000014605| RAB1A|2:121177308-121212010|ko:K07874|ENSOCUG00000017003
XLOC_012655	ENSOCUG00000014269	260.248	317.42	308.019	209.393	269.032	207.702	295.229	30.6569	228.709	34.931	DAD1	17:42840685-42870057	ENSOCUP00000012263| DAD1|17:42840686-42870057|ko:K12668|ENSOCUG00000014269
XLOC_028376	NA	100.509	114.309	158.521	305.795	165.05	215.079	124.446	30.3055	228.641	71.3459	NA	GL018710:4147609-4147800	NA|NA|NA|NA|NA
XLOC_022726	ENSOCUG00000008565	150.24	186.216	214.026	215.274	251.482	217.419	183.494	31.98	228.058	20.3138	PSMD1	7:172613134-172712295	ENSOCUP00000026633| PSMD1|7:172613135-172712067|ko:K03032|ENSOCUG00000008565	ENSOCUP00000007407| PSMD1|7:172613135-172712067|ko:K03032|ENSOCUG00000008565
XLOC_010465	NA	223.976	128.462	253.37	314.457	201.889	166.022	201.936	65.3056	227.456	77.4499	SNORA29	15:40925780-40929431	NA|NA|NA|NA|NA
XLOC_038779	NA	51.3353	199.234	596.443	418.026	134.192	129.825	282.337	281.896	227.348	165.147	NA	X:21092283-21092384	NA|NA|NA|NA|NA
XLOC_030009	NA	280.362	417.558	362.9	165.885	294.788	220.182	353.607	69.0685	226.952	64.7176	NA	GL018744:1123959-1133212	NA|NA|NA|NA|NA
XLOC_003533	ENSOCUG00000007089	153.958	158.252	193.797	234.208	231.267	214.771	168.669	21.8671	226.749	10.4767	PLK2	11:74373109-74380565	ENSOCUP00000006130| PLK2|11:74373169-74380244|ko:K08861|ENSOCUG00000007089
XLOC_029761	ENSOCUG00000008205	164.287	223.848	185.016	231.229	247.98	200.715	191.05	30.2355	226.641	23.9641	SEC11A	GL018738:667561-716011	ENSOCUP00000007093| SEC11A|GL018738:667562-716011|ko:K13280|ENSOCUG00000008205
XLOC_021940	ENSOCUG00000000179	179.405	282.641	270.155	154.855	307.142	217.807	244.067	56.3459	226.601	76.5234	RPS15A	6:9241349-9301183	ENSOCUP00000027140| RPS15A|6:9241350-9301183|NA|ENSOCUG00000000179	ENSOCUP00000015939| RPS15A|6:9241350-9301183|ko:K02957|ENSOCUG00000000179
XLOC_013882	ENSOCUG00000016819	158.252	233.484	210.239	255.619	233.398	189.644	200.658	38.5202	226.22	33.5681	NPM3	18:49826396-49874666	ENSOCUP00000014453| NPM3|18:49835924-49837466|ko:K11278|ENSOCUG00000016819
XLOC_008626	ENSOCUG00000008940	246.485	283.016	271.707	228.671	238.978	210.608	267.069	18.7019	226.086	14.3606	TRA2B	14:79672392-79691875	ENSOCUP00000026034| TRA2B|14:79672574-79691151|ko:K12897|ENSOCUG00000008940
XLOC_002135	NA	736.359	724.038	351.251	152.931	286.549	238.553	603.883	218.872	226.011	67.6862	NA	1:74347941-74348306	NA|NA|NA|NA|NA
XLOC_005846	ENSOCUG00000015217	310.207	444.25	306.292	186.469	272.912	216.351	353.583	78.5443	225.244	43.9023	PRDX6	13:888674-901838	ENSOCUP00000013074| PRDX6|13:888734-900476|ko:K11188|ENSOCUG00000015217
XLOC_037127	ENSOCUG00000003988	121.142	225.889	168.001	250.143	212.164	212.369	171.677	52.4702	224.892	21.8682	C1orf21	GL019518:819-39039	ENSOCUP00000003457| C1orf21|GL019518:824-27080|NA|ENSOCUG00000003988
XLOC_023967	NA	664.452	368.395	181.647	77.2951	260.534	336.074	404.831	243.456	224.634	133.072	NA	7:163749157-163749236	NA|NA|NA|NA|NA
XLOC_006398	ENSOCUG00000008946	114.445	178.192	270.255	250.697	226.914	194.029	187.631	78.3327	223.88	28.4556	SERBP1	13:98827474-98852223	ENSOCUP00000026707| SERBP1|13:98827475-98845640|ko:K13199|ENSOCUG00000008946	ENSOCUP00000007727| SERBP1|13:98827475-98845640|ko:K13199|ENSOCUG00000008946
XLOC_036432	ENSOCUG00000025604	389.752	564.954	430.441	135.744	293.989	241.697	461.716	91.6925	223.81	80.6246	ENSOCUG00000025604	GL019220:108780-109812	ENSOCUP00000021717| CFL1|GL019220:108781-109812|ko:K05765|ENSOCUG00000025604
XLOC_006286	NA	218.238	327.52	218.884	184.27	284.561	202.485	254.881	62.9083	223.772	53.4268	ENSOCUG00000001222	13:68106616-68107193	NA|NA|NA|NA|NA
XLOC_018023	ENSOCUG00000003802	703.452	762.141	420.167	205.052	220.414	245.786	628.587	182.867	223.751	20.571	ENSOCUG00000003802	21:8325175-8328113	ENSOCUP00000003297|NA|21:8325213-8328113|ko:K02934|ENSOCUG00000003802
XLOC_010222	ENSOCUG00000013805	214.389	274.175	266.541	218.658	233.647	217.675	251.702	32.5384	223.327	8.95117	ENSOCUG00000013805	15:67887285-67934663	ENSOCUP00000011876| HNRNPDL|15:67927992-67932821|ko:K13044|ENSOCUG00000013805
XLOC_015349	ENSOCUG00000026305	199.652	220.193	236.775	239.236	226.405	203.686	218.873	18.5967	223.109	18.0027	DDX5	19:49314241-49351605	ENSOCUP00000017967| DDX5|19:49342832-49351574|ko:K12823|ENSOCUG00000026305
XLOC_002275	NA	26.647	177.288	254.964	92.9945	104.484	471.723	152.966	116.085	223.067	215.419	NA	1:129706835-129706935	NA|NA|NA|NA|NA
XLOC_028524	NA	66.6409	116.919	211.077	278.152	227.27	162.338	131.546	73.3205	222.587	58.0489	NA	GL018714:2619-4132	NA|NA|NA|NA|NA
XLOC_025805	ENSOCUG00000002553	159.369	242.594	255.661	213.794	251.137	201.908	219.208	52.2323	222.28	25.6881	EMILIN2	9:59137124-59201529	ENSOCUP00000002206| EMILIN2|9:59137125-59201529|NA|ENSOCUG00000002553
XLOC_005777	NA	476.188	445.861	387.549	230.057	220.057	215.968	436.533	45.0498	222.027	7.24822	NA	12:131312438-131312907	NA|NA|NA|NA|NA
XLOC_031106	ENSOCUG00000026795	160.519	244.365	349.08	171.303	262.965	231.057	251.321	94.4728	221.775	46.5306	ENSOCUG00000026795	GL018771:740791-741998	ENSOCUP00000018181|NA|GL018771:741613-741933|ko:K17411|ENSOCUG00000026795
XLOC_011289	NA	163.094	211.424	258.567	293.428	179.326	186.024	211.028	47.7377	219.593	64.0309	ENSOCUG00000011909	16:17171503-17452272	NA|NA|NA|NA|NA
XLOC_020117	ENSOCUG00000017342	227.594	310.24	264.501	225.153	237.742	195.467	267.445	41.4016	219.454	21.7061	ENSOCUG00000017342	4:39662594-39672851	ENSOCUP00000014901|NA|4:39662883-39671794|NA|ENSOCUG00000017342
XLOC_017876	ENSOCUG00000007090	156.86	250.127	224.934	223.165	227.431	207.549	210.64	48.2485	219.382	10.467	YWHAH	21:4315975-4326862	ENSOCUP00000006128| YWHAH|21:4316027-4325994|ko:K16198|ENSOCUG00000007090
XLOC_036579	ENSOCUG00000027325	190.417	203.899	173.755	233.316	226.17	197.712	189.357	15.0999	219.066	18.8351	ENSOCUG00000027325	GL019269:83309-84081	ENSOCUP00000016130|NA|GL019269:83310-84081|ko:K12399|ENSOCUG00000027325
XLOC_005972	ENSOCUG00000022892,ENSOCUG00000002352	124.869	258.112	353.323	130.431	290.044	236.714	245.435	114.753	219.063	81.2573	TSTD1,USF1	13:31936648-31945203	ENSOCUP00000020354| TSTD1|13:31943436-31944313|NA|ENSOCUG00000022892	ENSOCUP00000002031| USF1|13:31936725-31942265|ko:K09106|ENSOCUG00000002352
XLOC_018058	ENSOCUG00000008395	165.606	258.336	217.624	203.935	264.004	187.796	213.855	46.4797	218.578	40.1589	PEBP1	21:14284471-14290129	ENSOCUP00000007249| PEBP1|21:14284472-14290129|NA|ENSOCUG00000008395
XLOC_027340	ENSOCUG00000005854	109.883	264.439	217.958	274.356	208.371	172.007	197.427	79.2972	218.245	51.884	POLE3	GL018699:14133213-14136384	ENSOCUP00000005070| POLE3|GL018699:14133381-14134051|ko:K02326|ENSOCUG00000005854
XLOC_001687	NA	163.324	258.738	220.181	214.936	232.339	207.281	214.081	47.9986	218.185	12.8411	NA	1:165852073-165853589	NA|NA|NA|NA|NA
XLOC_028590	ENSOCUG00000006216	148.479	198.145	186.495	204.301	243.326	204.793	177.706	25.9732	217.473	22.3904	SERPINB6	GL018715:2654649-2679820	ENSOCUP00000005383| SERPINB6|GL018715:2667966-2679811|ko:K13963|ENSOCUG00000006216
XLOC_001235	ENSOCUG00000008405	277.77	333.712	408.393	131.863	252.288	265.601	339.958	65.5351	216.584	73.6719	ENSOCUG00000008405	1:75739306-75739687	ENSOCUP00000007257|NA|1:75739307-75739687|ko:K02503|ENSOCUG00000008405
XLOC_001677	ENSOCUG00000025100	174.594	286.606	262.117	193.628	256.646	199.062	241.106	58.8879	216.445	34.9207	ENSOCUG00000025100	1:161257077-161376246	ENSOCUP00000017793|NA|1:161281452-161283539|ko:K00927|ENSOCUG00000025100
XLOC_007026	ENSOCUG00000001324	191.408	263.313	216.2	191.991	247.732	208.122	223.64	36.5253	215.948	28.6828	ATP1A1	13:47885217-47911845	ENSOCUP00000024821| ATP1A1|13:47885347-47903300|ko:K01539|ENSOCUG00000001324
XLOC_021168	NA	0	0	0	388.167	0	259.65	0	0	215.939	197.741	NA	4:53668264-53668365	NA|NA|NA|NA|NA
XLOC_008729	ENSOCUG00000022295	497.547	429.612	453.017	157.68	229.463	260.503	460.059	34.5106	215.882	52.7397	COX17	14:99020211-99088844	ENSOCUP00000022619| COX17|14:99081657-99083818|ko:K02260|ENSOCUG00000022295
XLOC_024076	ENSOCUG00000022015	244.512	306.923	237.541	211.54	246.161	189.682	262.992	38.2047	215.794	28.4788	LDHB	8:18470449-18493603	ENSOCUP00000022069| LDHB|8:18476583-18493603|ko:K00016|ENSOCUG00000022015
XLOC_003226	NA	223.545	209.535	188.999	221.188	208.206	214.471	207.36	17.3754	214.622	6.49231	ENSOCUG00000022694	11:55821316-55823562	NA|NA|NA|NA|NA
XLOC_027218	NA	119.352	133.656	167.179	202.763	209.279	230.859	140.062	24.5487	214.3	14.7057	NA	AAGW02083531:3321-3630	NA|NA|NA|NA|NA
XLOC_010680	NA	139.096	175.272	172.845	161.81	256.174	223.853	162.404	20.2221	213.946	47.9558	NA	15:8994579-8994727	NA|NA|NA|NA|NA
XLOC_037989	ENSOCUG00000013268	144.236	207.724	320.498	180.309	222.007	239.451	224.153	89.2721	213.922	30.3886	SLC25A5	X:68185488-68188624	ENSOCUP00000027133| SLC25A5|X:68185489-68188624|NA|ENSOCUG00000013268	ENSOCUP00000011416| SLC25A5|X:68185489-68188624|ko:K05863|ENSOCUG00000013268
XLOC_027274	NA	159.882	88.6438	182.117	371.978	0	269.556	143.548	48.8305	213.845	192.145	NA	AAGW02083944:2094-2194	NA|NA|NA|NA|NA
XLOC_015738	ENSOCUG00000009924	137.817	199.483	226.593	253.072	178.823	207.474	187.964	45.4951	213.123	37.4455	CCDC25	2:41894616-41939703	ENSOCUP00000008543| CCDC25|2:41894789-41937907|NA|ENSOCUG00000009924	ENSOCUP00000024766| CCDC25|2:41894789-41937907|NA|ENSOCUG00000009924
XLOC_004790	ENSOCUG00000001586	168.374	212.975	222.523	161.825	253.308	222.154	201.291	28.9037	212.429	46.5104	MRPL2	12:32467918-32685647	ENSOCUP00000001363| MRPL2|12:32545488-32550016|ko:K02886|ENSOCUG00000001586
XLOC_028207	NA	598.099	782.251	503.099	160.561	320.706	155.135	627.816	141.929	212.134	94.0652	NA	GL018708:797521-797637	NA|NA|NA|NA|NA
XLOC_005064	ENSOCUG00000002835	453.672	578.859	526.798	212.682	225.898	196.939	519.776	62.8882	211.84	14.4979	CTGF	12:122182435-122186258	ENSOCUP00000002454| CTGF|12:122182644-122186019|ko:K06827|ENSOCUG00000002835
XLOC_025896	ENSOCUG00000016540	98.1884	159.604	150.972	213.594	234.833	186.85	136.255	33.2478	211.759	24.0441	ACAA2	9:90615950-90650492	ENSOCUP00000014215| ACAA2|9:90616642-90650436|ko:K07508|ENSOCUG00000016540
XLOC_002632	ENSOCUG00000012309	218.821	241.85	245.071	157.859	241.921	235.187	235.247	14.3165	211.656	46.7108	SGCE	10:34274042-34356993	ENSOCUP00000010598| SGCE|10:34277351-34356993|NA|ENSOCUG00000012309
XLOC_034004	ENSOCUG00000023573	124.864	173.349	163.179	207.851	234.913	191.552	153.797	25.5678	211.439	21.902	SDHA	GL018897:347787-377213	ENSOCUP00000025370| SDHA|GL018897:351325-371174|ko:K00234|ENSOCUG00000023573
XLOC_022354	ENSOCUG00000010217	138.929	200.073	215.268	217.106	221.874	193.545	184.757	40.4086	210.842	15.1679	PSMC2	7:39652353-39665695	ENSOCUP00000008806| PSMC2|7:39653016-39664496|ko:K03061|ENSOCUG00000010217
XLOC_001925	NA	51.0777	174.972	194.492	131.569	257.499	243.353	140.181	77.7801	210.807	68.9857	NA	1:9971427-9971691	NA|NA|NA|NA|NA
XLOC_034228	ENSOCUG00000009027	307.83	428.38	326.828	199.66	240.524	189.42	354.346	64.8152	209.868	27.0381	FBL	GL018912:362329-371229	ENSOCUP00000007791| FBL|GL018912:366555-371145|ko:K14563|ENSOCUG00000009027
XLOC_007152	ENSOCUG00000012291	152.133	181.022	210.319	232.742	191.493	205.113	181.158	29.0932	209.783	21.0172	ZNF326	13:74430794-74465011	ENSOCUP00000010582| ZNF326|13:74430795-74464866|ko:K13204|ENSOCUG00000012291	ENSOCUP00000019909| ZNF326|13:74430795-74464866|NA|ENSOCUG00000012291
XLOC_037030	ENSOCUG00000023691	185.501	219.409	287.367	215.791	193.961	218.924	230.759	51.8728	209.559	13.5985	ENSOCUG00000023691	GL019453:18899-19022	ENSOCUP00000021042|NA|GL019453:18900-19022|NA|ENSOCUG00000023691
XLOC_018040	ENSOCUG00000017806	214.113	235.177	220.578	178.492	256.181	191.607	223.289	10.7906	208.76	41.588	DYNLL1	21:12075269-12078178	ENSOCUP00000024256| DYNLL1|21:12075875-12078116|ko:K10418|ENSOCUG00000017806
XLOC_019185	NA	57.0613	101.855	243.502	105.235	272.853	248.135	134.139	97.3229	208.741	90.4868	NA	3:16070566-16070796	NA|NA|NA|NA|NA
XLOC_038319	NA	194.39	196.333	201.875	203.002	206.111	214.705	197.533	3.88403	207.939	6.06194	ENSOCUG00000026728	X:36622327-36623890	NA|NA|NA|NA|NA
XLOC_007217	ENSOCUG00000008954	263.965	317.208	256.27	211.071	207.379	205.024	279.148	33.185	207.825	3.04803	GADD45A	13:98576931-98580446	ENSOCUP00000007732| GADD45A|13:98576932-98580446|ko:K04402|ENSOCUG00000008954
XLOC_013544	ENSOCUG00000005679	256.767	306.557	258.553	176.931	232.882	212.282	273.959	28.2448	207.365	28.2977	ENSOCUG00000005679	18:45635454-45638840	ENSOCUP00000004921|NA|18:45635521-45637896|ko:K01834|ENSOCUG00000005679
XLOC_032803	NA	145.392	150.864	260.839	172.069	262.609	187.037	185.698	65.1312	207.238	48.5329	NA	GL018830:177530-177989	NA|NA|NA|NA|NA
XLOC_019205	NA	55.9888	103.474	127.551	260.525	170.749	188.791	95.6713	36.4136	206.688	47.4886	NA	3:19157879-19157989	NA|NA|NA|NA|NA
XLOC_007649	NA	74.2054	191.996	473.343	115.097	129.316	375.324	246.515	205.078	206.579	146.31	NA	13:34556255-34556357	NA|NA|NA|NA|NA
XLOC_020168	ENSOCUG00000027941	83.8525	115.395	133.592	176.262	238.238	204.292	110.947	25.1664	206.264	31.035	KCNMB4	4:49389823-49467345	ENSOCUP00000022719| KCNMB4|4:49389824-49465660|ko:K04941|ENSOCUG00000027941
XLOC_010773	NA	0	59.0959	0	309.982	139.311	168.473	19.6986	34.119	205.922	91.2906	NA	15:54716698-54716798	NA|NA|NA|NA|NA
XLOC_018670	ENSOCUG00000008250	148.732	158.833	163.023	235.372	212.776	168.687	156.863	7.34642	205.612	33.9149	SAR1B	3:17331547-17363085	ENSOCUP00000007130| SAR1B|3:17336197-17353175|ko:K07953|ENSOCUG00000008250
XLOC_016924	NA	335.418	293.604	238.356	214.92	195.631	205.506	289.126	48.6857	205.352	9.64542	NA	2:36918419-36918751	NA|NA|NA|NA|NA
XLOC_003493	ENSOCUG00000029674	427.655	383.69	387.594	236.995	203.585	174.357	399.646	24.3346	204.979	31.3423	RPL37,SNORD72	11:61718796-61722341	ENSOCUP00000027095| RPL37|11:61718797-61722224|ko:K02922|ENSOCUG00000029674
XLOC_008999	ENSOCUG00000006059	164.92	183.348	173.855	186.965	213.461	214.192	174.041	9.21541	204.873	15.5128	PFN2	14:43802442-43807816	ENSOCUP00000005248| PFN2|14:43803695-43806596|ko:K05759|ENSOCUG00000006059
XLOC_032910	NA	198.788	277.266	238.585	196.602	238.091	178.67	238.213	39.2403	204.454	30.4788	NA	GL018835:93402-94954	NA|NA|NA|NA|NA
XLOC_026612	NA	1723.41	1183.02	673.059	190.936	214.525	207.544	1193.16	525.249	204.335	12.1175	NA	AAGW02081327:14541-14616	NA|NA|NA|NA|NA
XLOC_022764	ENSOCUG00000022708	122.055	182.335	198.815	215.234	201.288	196.428	167.735	40.4091	204.317	9.76197	ENSOCUG00000022708	7:8040513-8041215	ENSOCUP00000020498|NA|7:8040514-8041215|NA|ENSOCUG00000022708
XLOC_027280	ENSOCUG00000004902	314.821	322.016	279.877	163.936	263.988	183.735	305.571	22.5409	203.886	52.9826	RPL12	GL018699:202411-205739	ENSOCUP00000004239| RPL12|GL018699:202449-204725|ko:K02870|ENSOCUG00000004902
XLOC_029198	ENSOCUG00000005627	42.2589	81.3444	283.64	196.215	225.85	188.617	135.748	129.561	203.561	19.6734	NCOA5	GL018725:1020725-1057359	ENSOCUP00000004881| NCOA5|GL018725:1020726-1044549|NA|ENSOCUG00000005627
XLOC_022430	ENSOCUG00000000291	141.27	185.966	221.353	231.55	200.5	178.502	182.863	40.1316	203.517	26.6524	UBXN4	7:73047515-73089860	ENSOCUP00000000256| UBXN4|7:73047699-73086014|NA|ENSOCUG00000000291
XLOC_031113	NA	0	0	145.694	402.976	139.311	67.389	48.5647	84.1165	203.225	176.687	NA	GL018772:1449005-1449105	NA|NA|NA|NA|NA
XLOC_029523	ENSOCUG00000015939	136.26	165.364	209.077	156.803	238.53	214.247	170.234	36.6519	203.193	41.9698	LDHA	GL018733:2324307-2336734	ENSOCUP00000021667| LDHA|GL018733:2324614-2336699|ko:K00016|ENSOCUG00000015939	ENSOCUP00000013690| LDHA|GL018733:2324614-2336699|ko:K00016|ENSOCUG00000015939
XLOC_022432	NA	144.602	253.618	219.101	212.257	194.636	200.751	205.774	55.7166	202.548	8.94689	ENSOCUG00000021207	7:74355088-74356290	NA|NA|NA|NA|NA
XLOC_030205	NA	79.9409	118.192	509.929	433.974	104.484	67.389	236.021	237.981	201.949	201.794	NA	GL018749:1826507-1826607	NA|NA|NA|NA|NA
XLOC_008286	NA	71.9043	89.3003	192.639	210.787	176.682	218.212	117.948	65.2666	201.894	22.1473	NA	13:129376608-129376793	NA|NA|NA|NA|NA
XLOC_014167	NA	79.9409	118.192	364.235	92.9945	174.139	336.945	187.456	154.285	201.36	124.232	NA	18:29101847-29101947	NA|NA|NA|NA|NA
XLOC_018489	NA	127.458	228.788	265.703	201.705	215.446	186.058	207.316	71.58	201.07	14.7043	ENSOCUG00000023574	3:106308075-106542225	NA|NA|NA|NA|NA
XLOC_022455	NA	171.276	236.02	202.799	172.807	214.2	215.874	203.365	32.3757	200.96	24.3959	ENSOCUG00000025786	7:89986823-89987376	NA|NA|NA|NA|NA
XLOC_012137	ENSOCUG00000024384	239.227	240.314	210.405	197.336	230.279	172.66	229.982	16.9629	200.092	28.9082	SRP14	17:32031401-32160934	ENSOCUP00000019418| SRP14|17:32031553-32034524|ko:K03104|ENSOCUG00000024384
XLOC_031153	ENSOCUG00000017196	436.09	517.939	314.827	98.8971	297.172	200.086	422.952	102.191	198.718	99.1445	C7orf55	GL018774:922361-924891	ENSOCUP00000014774| C7orf55|GL018774:922884-924861|NA|ENSOCUG00000017196
XLOC_029983	NA	209.329	219.972	241.214	165.644	176.564	253.919	223.505	16.2334	198.709	48.124	NA	GL018742:509739-509979	NA|NA|NA|NA|NA
XLOC_013411	ENSOCUG00000016261	121.082	207.513	183.819	164.974	239.347	191.189	170.805	44.661	198.503	37.7221	PSAP	18:15447253-15474306	ENSOCUP00000024592| PSAP|18:15447254-15474306|ko:K12382|ENSOCUG00000016261
XLOC_020345	ENSOCUG00000005831	187.811	240.326	217.135	180.954	218.083	195.452	215.091	26.3171	198.163	18.7124	RPN2	4:2867784-3037379	ENSOCUP00000005054| RPN2|4:2867785-2980620|ko:K12667|ENSOCUG00000005831
XLOC_027032	NA	388.874	0	0	339.28	254.131	0	129.625	224.517	197.804	176.514	ENSOCUG00000023549	AAGW02082887:1619-1691	NA|NA|NA|NA|NA
XLOC_018837	ENSOCUG00000013171	233.416	268.805	179.953	200.203	210.115	183.022	227.391	44.7313	197.78	13.7081	NOP16	3:56901637-56906744	ENSOCUP00000021908| NOP16|3:56901638-56906744|NA|ENSOCUG00000013171	ENSOCUP00000011339| NOP16|3:56901638-56906744|NA|ENSOCUG00000013171
XLOC_025784	ENSOCUG00000010172	116.088	187.47	225.71	199.503	202.202	190.97	176.423	55.6397	197.558	5.86308	RALBP1	9:52320998-52365689	ENSOCUP00000008763| RALBP1|9:52320999-52341473|ko:K08773|ENSOCUG00000010172
XLOC_015133	ENSOCUG00000016563	150.228	183.496	217.835	159.072	232.019	200.593	183.853	33.8049	197.228	36.5897	DYNLL2	19:30122370-30129444	ENSOCUP00000014237| DYNLL2|19:30124457-30126512|ko:K10418|ENSOCUG00000016563
XLOC_021432	ENSOCUG00000027459	450.566	451.908	300.669	122.037	245.794	221.902	401.048	86.9331	196.578	65.6501	ENSOCUG00000027459	5:26202189-26203634	ENSOCUP00000020315|NA|5:26202201-26203634|ko:K02976|ENSOCUG00000027459
XLOC_010999	ENSOCUG00000028015	459.388	491.751	316.686	86.924	247.336	254.383	422.608	93.1477	196.214	94.7138	ENSOCUG00000028015	16:25786775-25787123	ENSOCUP00000015638|NA|16:25786776-25787123|ko:K02976|ENSOCUG00000028015
XLOC_026926	NA	28.7312	159.296	86.3993	173.798	232.822	181.65	91.4755	65.4302	196.09	32.0522	NA	AAGW02082576:436-5161	NA|NA|NA|NA|NA
XLOC_006234	ENSOCUG00000002449	211.063	283.445	185.471	201.453	204.864	181.889	226.66	50.815	196.069	12.3978	LAMTOR5	13:53781544-53787663	ENSOCUP00000002116| LAMTOR5|13:53782678-53786939|ko:K16344|ENSOCUG00000002449
XLOC_025879	ENSOCUG00000003967	147.263	203.178	178.376	192.274	197.055	196.521	176.272	28.0168	195.283	2.6198	ATP5A1	9:87502124-87513233	ENSOCUP00000003441| ATP5A1|9:87502125-87513233|ko:K02132|ENSOCUG00000003967
XLOC_018595	ENSOCUG00000014289	186.333	321.1	300.33	176.031	217.765	190.892	269.254	72.559	194.896	21.1531	MYC	3:143523678-143528875	ENSOCUP00000012281| MYC|3:143525941-143528260|ko:K04377|ENSOCUG00000014289
XLOC_010551	ENSOCUG00000017878	128.328	204.137	235.218	227.746	183.249	171.805	189.228	54.9826	194.267	29.5532	ANXA3	15:71757709-71823816	ENSOCUP00000015360| ANXA3|15:71757710-71823816|ko:K17089|ENSOCUG00000017878
XLOC_002031	NA	117.919	294.201	67.1591	91.4491	192.651	298.211	159.76	119.164	194.104	103.389	NA	1:42919014-42919145	NA|NA|NA|NA|NA
XLOC_027864	ENSOCUG00000005323	131.675	162.524	228.598	208.358	179.04	194.369	174.266	49.5168	193.922	14.6641	THRAP3	GL018704:2062911-2120850	ENSOCUP00000004616| THRAP3|GL018704:2064240-2086587|ko:K13112|ENSOCUG00000005323
XLOC_018795	ENSOCUG00000016848	161.606	226.953	244.718	211.111	194.26	176.366	211.092	43.7672	193.912	17.3751	ENSOCUG00000016848	3:39362461-39363697	ENSOCUP00000022685|NA|3:39362462-39363697|ko:K11651|ENSOCUG00000016848
XLOC_029337	NA	143.336	170.294	167.935	184.607	267.631	129.461	160.522	14.9299	193.9	69.5522	NA	GL018729:1167723-1171401	NA|NA|NA|NA|NA
XLOC_014515	ENSOCUG00000016557	186.337	269.663	295.378	176.389	226.107	177.18	250.459	57.0006	193.225	28.4791	TXNDC17	19:13834333-13843619	ENSOCUP00000014228| TXNDC17|19:13834385-13835905|NA|ENSOCUG00000016557
XLOC_016639	ENSOCUG00000003634	268.98	272.21	230.552	182.015	206.62	187.795	257.247	23.1752	192.143	12.8659	PCBP1	2:116117169-116118651	ENSOCUP00000020092| PCBP1|2:116117170-116118651|ko:K12889|ENSOCUG00000003634
XLOC_001985	NA	205.831	296.933	247.204	140.643	258.576	176.882	249.989	45.6148	192.034	60.4088	NA	1:29580704-29580960	NA|NA|NA|NA|NA
XLOC_031873	ENSOCUG00000012991	131.407	215.845	195.123	186.611	210.828	176.274	180.792	44.0055	191.238	17.7355	PDIA6	GL018795:492051-513790	ENSOCUP00000011180| PDIA6|GL018795:492052-513790|ko:K09584|ENSOCUG00000012991
XLOC_028658	NA	28.0652	74.6895	92.069	208.947	190.744	170.342	64.9412	33.0967	190.011	19.3129	NA	GL018716:3484473-3484626	NA|NA|NA|NA|NA
XLOC_006362	ENSOCUG00000015239	220.888	278.361	308.193	179.534	233.862	156.425	269.147	44.3758	189.94	39.7535	ENSOCUG00000015239	13:87913289-88116842	ENSOCUP00000022533|NA|13:88038878-88039348|NA|ENSOCUG00000015239
XLOC_019023	ENSOCUG00000004354	178.583	223.61	151.271	189.615	195.325	183.633	184.488	36.5292	189.524	5.84653	ENSOCUG00000004354	3:116334531-116348059	ENSOCUP00000003762|NA|3:116334586-116347549|ko:K13126|ENSOCUG00000004354
XLOC_028978	NA	106.787	184.793	193.391	179.307	231.567	157.505	161.657	47.7129	189.46	38.0605	ENSOCUG00000024124	GL018721:2431420-2432433	NA|NA|NA|NA|NA
XLOC_013791	ENSOCUG00000002949	122.194	142.203	133.167	176.552	215.888	175.76	132.521	10.0201	189.4	22.9427	CISD1	18:27892403-27913622	ENSOCUP00000002562| CISD1|18:27894435-27913515|NA|ENSOCUG00000002949
XLOC_034721	NA	131.306	223.14	260.206	132.799	245.229	186.584	204.884	66.3609	188.204	56.2325	RPL8	GL018957:133272-137675	NA|NA|NA|NA|NA
XLOC_007319	ENSOCUG00000025231	218.884	255.692	264.744	219.54	174.227	169.267	246.44	24.2896	187.678	27.7045	NASP	13:120986960-121019698	ENSOCUP00000025752| NASP|13:120988135-121019582|ko:K11291|ENSOCUG00000025231
XLOC_013761	ENSOCUG00000013277	187.297	166.813	194.627	215.978	163.199	183.723	182.912	14.4161	187.633	26.6059	SNORD98,TET1	18:17915883-18089095	ENSOCUP00000011429| TET1|18:17916975-18089095|NA|ENSOCUG00000013277	ENSOCUP00000006228| TET1|18:17916975-18089095|ko:K13097|ENSOCUG00000013277	ENSOCUP00000018056| TET1|18:17916975-18089095|NA|ENSOCUG00000013277	ENSOCUP00000017135| TET1|18:17916975-18089095|NA|ENSOCUG00000013277
XLOC_004818	ENSOCUG00000002821	481.912	378.664	262.616	98.7553	251.111	212.27	374.397	109.71	187.379	79.1691	ENSOCUG00000002821	12:37055035-37072872	ENSOCUP00000002444|NA|12:37069848-37070147|NA|ENSOCUG00000002821
XLOC_027084	NA	307.863	267.499	380.476	189.961	187.039	184.971	318.613	57.2505	187.324	2.50715	NA	AAGW02083030:367-3010	NA|NA|NA|NA|NA
XLOC_007140	NA	135.146	190.037	219.859	179.998	199.448	181.301	181.681	42.9703	186.916	10.8729	RPL5,SNORD21	13:71677080-71714867	NA|NA|NA|NA|NA
XLOC_035061	NA	179.814	44.3089	273.095	23.2418	208.906	328.425	165.739	115.041	186.858	153.782	NA	GL018986:152480-152588	NA|NA|NA|NA|NA
XLOC_020207	NA	182.767	201.578	148.81	192.091	205.46	160.585	177.718	26.7438	186.045	23.0403	ENSOCUG00000027647	4:66953117-66954774	NA|NA|NA|NA|NA
XLOC_028812	ENSOCUG00000009785	166.914	187.427	213.785	188.205	194.831	174.364	189.375	23.4962	185.8	10.4433	SRSF6	GL018718:2892081-2897805	ENSOCUP00000008429| SRSF6|GL018718:2892226-2897177|NA|ENSOCUG00000009785
XLOC_018546	ENSOCUG00000002461	175.611	177.543	162.139	194.483	186.849	175.982	171.764	8.39157	185.771	9.29746	EMC2	3:123832664-123920581	ENSOCUP00000002130| EMC2|3:123832704-123892662|NA|ENSOCUG00000002461
XLOC_012449	ENSOCUG00000014122	204.534	249.401	245.57	176.506	198.488	180.615	233.168	24.8719	185.203	11.6871	ENSOCUG00000014122	17:9208775-9235994	ENSOCUP00000012137| TPM1|17:9208776-9235994|ko:K10373|ENSOCUG00000014122
XLOC_006075	ENSOCUG00000011794,ENSOCUG00000011821	97.3575	141.852	183.768	175.06	203.048	177.262	140.992	43.2117	185.123	15.5622	NUP210L,TPM3	13:38368885-38525993	ENSOCUP00000010153| NUP210L|13:38395844-38525993|ko:K14314|ENSOCUG00000011794	ENSOCUP00000010163| TPM3|13:38368886-38386777|ko:K10373|ENSOCUG00000011821
XLOC_036443	NA	12.3667	41.1391	101.424	187.019	242.451	125.099	51.6433	45.4484	184.856	58.7059	NA	GL019224:87776-87899	NA|NA|NA|NA|NA
XLOC_036681	NA	1060.7	243.346	99.9902	85.0966	191.22	277.496	468.012	518.263	184.604	96.3702	ENSOCUG00000026689	GL019301:59746-59838	NA|NA|NA|NA|NA
XLOC_020894	NA	73.7001	572.065	201.48	171.469	288.98	93.1922	282.415	258.853	184.547	98.5469	NA	4:17445336-17445413	NA|NA|NA|NA|NA
XLOC_018665	ENSOCUG00000009369	115.903	180.365	156.566	191.224	199.719	162.473	150.945	32.5966	184.472	19.5194	VDAC1	3:16846525-16919725	ENSOCUP00000008083| VDAC1|3:16847323-16863448|ko:K05862|ENSOCUG00000009369
XLOC_029348	ENSOCUG00000003895	109.477	176.354	179.272	194.302	217.673	140.6	155.034	39.4808	184.192	39.5187	ATP5O	GL018729:522133-707271	ENSOCUP00000003379| ATP5O|GL018729:604442-707271|ko:K02137|ENSOCUG00000003895
XLOC_001013	ENSOCUG00000029397	152.062	247.617	249.343	205.491	175.257	171.61	216.341	55.6736	184.119	18.598	ENSOCUG00000029397	1:15054353-15119547	ENSOCUP00000026245|NA|1:15054354-15119547|NA|ENSOCUG00000029397
XLOC_029174	NA	116.034	246.511	161.887	120.884	226.523	204.066	174.811	66.1916	183.824	55.6524	SNORD12	GL018725:3253875-3256897	NA|NA|NA|NA|NA
XLOC_025828	ENSOCUG00000002862	302.013	345.358	285.828	147.471	248.536	154.174	311.066	30.7803	183.394	56.5144	ENSOCUG00000002862	9:64211991-64296744	ENSOCUP00000022933|NA|9:64291315-64291752|ko:K02958|ENSOCUG00000002862
XLOC_010752	NA	0	59.0959	0	309.982	104.484	134.778	19.6986	34.119	183.081	110.938	NA	15:43617974-43618074	NA|NA|NA|NA|NA
XLOC_002541	ENSOCUG00000008972	158.15	204.014	208.491	190.324	203.054	154.556	190.218	27.8621	182.645	25.1444	MALSU1	10:8389310-8532202	ENSOCUP00000007743| MALSU1|10:8389311-8397868|NA|ENSOCUG00000008972
XLOC_003750	NA	76.7591	131.542	166.92	121.763	205.21	220.592	125.074	45.4272	182.522	53.1777	NA	11:45155829-45156004	NA|NA|NA|NA|NA
XLOC_022501	ENSOCUG00000011084	198.572	154.136	208.733	220.738	135.496	190.865	187.147	29.0363	182.366	43.2518	PPIG	7:109333128-109391785	ENSOCUP00000009538| PPIG|7:109352045-109387290|ko:K09566|ENSOCUG00000011084	ENSOCUP00000016944| PPIG|7:109352045-109387290|ko:K09566|ENSOCUG00000011084
XLOC_010166	ENSOCUG00000001888	146.496	207.457	185.827	182.351	221.035	141.687	179.927	30.9058	181.691	39.6781	H2AFZ	15:49912792-49914739	ENSOCUP00000001623| H2AFZ|15:49913456-49914739|ko:K11251|ENSOCUG00000001888
XLOC_019767	NA	82.428	157.414	162.745	133.177	179.557	231.619	134.196	44.9113	181.451	49.2483	NA	3:145380572-145380734	NA|NA|NA|NA|NA
XLOC_023730	NA	257.444	298.818	355.097	157.52	207.57	179.254	303.786	49.0157	181.448	25.097	NA	7:122659291-122659687	NA|NA|NA|NA|NA
XLOC_020826	NA	209.535	168.966	156.026	155.976	175.027	213.259	178.176	27.918	181.421	29.1718	NA	4:3854287-3856030	NA|NA|NA|NA|NA
XLOC_025344	ENSOCUG00000003656	452.608	281.988	529.786	223.019	138.349	181.494	421.461	126.801	180.954	42.3376	CDH2	9:69299297-69515427	ENSOCUP00000019016| CDH2|9:69300657-69515427|ko:K06736|ENSOCUG00000003656
XLOC_003146	NA	217.461	224.266	153.131	207.747	171.22	163.856	198.286	39.2531	180.941	23.5049	snoZ39	11:6601539-6605839	NA|NA|NA|NA|NA
XLOC_014451	NA	488.419	353.282	319.49	169.357	204.512	167.205	387.064	89.3877	180.358	20.9456	RPL26	19:10915723-10920732	NA|NA|NA|NA|NA
XLOC_020598	ENSOCUG00000008933	184.043	261.473	272.78	112.821	230.843	196.421	239.432	48.3003	180.028	60.6946	ATP5G2	4:37314441-37730050	ENSOCUP00000007714| ATP5G2|4:37463276-37471116|ko:K02128|ENSOCUG00000008933
XLOC_018621	ENSOCUG00000021523	272.544	234.216	210.843	167.384	164.204	207.718	239.201	31.1511	179.769	24.257	ENSOCUG00000021523	3:620055-629538	ENSOCUP00000017432|NA|3:620986-621381|ko:K09579|ENSOCUG00000021523
XLOC_032823	NA	26.647	29.5479	582.775	402.976	34.8279	101.084	212.99	320.247	179.629	196.24	NA	GL018830:772759-772859	NA|NA|NA|NA|NA
XLOC_001241	ENSOCUG00000024724	155.097	211.793	162.926	170.996	211.16	156.167	176.605	30.7238	179.441	28.4525	ENSOCUG00000024724	1:77343690-77344569	ENSOCUP00000023509|NA|1:77343691-77344569|NA|ENSOCUG00000024724
XLOC_011961	ENSOCUG00000006119	111.957	208.335	214.553	172.428	205.793	159.879	178.282	57.5229	179.367	23.7304	PKM	17:296697-318397	ENSOCUP00000005301| PKM|17:296698-318397|ko:K00873|ENSOCUG00000006119
XLOC_031109	ENSOCUG00000005148	281.3	268.313	220.156	173.421	178.69	185.664	256.59	32.2137	179.258	6.14126	ENSOCUG00000005148	GL018772:563233-563608	ENSOCUP00000019816|NA|GL018772:563234-563608|ko:K02910|ENSOCUG00000005148
XLOC_024573	ENSOCUG00000004256	147.098	187.196	165.109	163.615	188.801	183.1	166.468	20.0835	178.505	13.2067	WBP4	8:53896042-53920706	ENSOCUP00000003680| WBP4|8:53896962-53920184|ko:K13220|ENSOCUG00000004256
XLOC_023737	NA	319.764	443.219	182.117	123.993	208.967	202.167	315.033	130.615	178.376	47.2193	NA	7:125401771-125401871	NA|NA|NA|NA|NA
XLOC_006243	ENSOCUG00000023703	74.1368	138.708	196.944	164.714	210.401	159.167	136.596	61.4308	178.094	28.1158	ENSOCUG00000023703	13:54512151-54516784	ENSOCUP00000009606|NA|13:54512152-54516784|ko:K00799|ENSOCUG00000023703
XLOC_010916	NA	128.241	219.766	207.162	54.2477	243.799	235.865	185.056	49.6055	177.971	107.221	NA	15:106453387-106453512	NA|NA|NA|NA|NA
XLOC_023190	ENSOCUG00000006625	191.718	211.593	194.018	192.679	176.269	164.892	199.11	10.8719	177.947	13.9693	ACADL,U6	7:151010196-151060914	ENSOCUP00000005725| ACADL|7:151013614-151060670|ko:K00255|ENSOCUG00000006625
XLOC_010907	NA	378.144	315.139	179.293	224.757	152.133	154.653	290.859	101.625	177.181	41.2213	NA	15:101010723-101011032	NA|NA|NA|NA|NA
XLOC_012687	ENSOCUG00000002904	149.608	243.19	221.092	203.867	180.527	146.674	204.63	48.9147	177.023	28.7571	CHMP4A	17:44242362-44257258	ENSOCUP00000002524| CHMP4A|17:44252452-44257195|ko:K12194|ENSOCUG00000002904
XLOC_016620	ENSOCUG00000002429	143.581	229.221	223.431	201.454	181.385	145.357	198.744	47.8605	176.065	28.4243	CCT7	2:113151535-113172394	ENSOCUP00000018309| CCT7|2:113151536-113172394|ko:K09499|ENSOCUG00000002429
XLOC_014483	ENSOCUG00000006997	132.844	225.374	284.922	114.715	238.946	174.353	214.38	76.6328	176.005	62.132	GABARAP	19:11899115-11901106	ENSOCUP00000006049| GABARAP|19:11899267-11901106|ko:K08341|ENSOCUG00000006997
XLOC_008995	ENSOCUG00000013750	255.795	250.618	231.923	186.37	172.942	168.405	246.112	12.5577	175.906	9.34199	WWTR1	14:43311903-43457181	ENSOCUP00000022294| WWTR1|14:43311904-43456455|ko:K16820|ENSOCUG00000013750
XLOC_037338	NA	163.519	163.189	67.0539	190.221	192.349	144.737	131.254	55.5991	175.769	26.8956	NA	GL019656:3675-3789	NA|NA|NA|NA|NA
XLOC_005969	ENSOCUG00000002367,ENSOCUG00000002378	200.283	253.367	214.364	179.473	177.929	169.4	222.671	27.4998	175.601	5.42514	PFDN2,PVRL4	13:31842372-31914408	ENSOCUP00000002045| PVRL4|13:31842373-31914408|ko:K06593|ENSOCUG00000002367	ENSOCUP00000002055| PFDN2|13:31870945-31888338|ko:K09549|ENSOCUG00000002378
XLOC_025014	NA	141.959	203.115	175.264	245.046	113.719	167.924	173.446	30.6185	175.563	65.9959	NA	8:99892591-99892753	NA|NA|NA|NA|NA
XLOC_024790	NA	157.119	212.94	95.4506	121.85	228.173	176.598	155.17	58.7689	175.54	53.1694	NA	8:26867785-26867897	NA|NA|NA|NA|NA
XLOC_011520	ENSOCUG00000007498	182.198	214.779	180.537	207.135	175.934	143.028	192.505	19.308	175.366	32.0573	TIMM17A	16:69607322-69693493	ENSOCUP00000006485| TIMM17A|16:69634579-69644460|NA|ENSOCUG00000007498
XLOC_020033	ENSOCUG00000015348	165.949	217.612	197.09	134.599	206.1	185.07	193.55	26.0128	175.256	36.7468	DAZAP2	4:35533886-35538082	ENSOCUP00000017053| DAZAP2|4:35533952-35536859|NA|ENSOCUG00000015348	ENSOCUP00000013182| DAZAP2|4:35533952-35536859|NA|ENSOCUG00000015348
XLOC_025497	ENSOCUG00000016510	165.227	284.291	259.119	163.118	196.388	165.038	236.212	62.7503	174.848	18.6789	RUVBL1	9:7058220-7108095	ENSOCUP00000014186| RUVBL1|9:7058221-7108095|ko:K04499|ENSOCUG00000016510
XLOC_013711	ENSOCUG00000008518	225.617	261.487	213.234	158.35	191.805	174.21	233.446	25.0611	174.788	16.735	ENSOCUG00000008518	18:8682379-8715909	ENSOCUP00000007361|NA|18:8682380-8715909|ko:K00261|ENSOCUG00000008518
XLOC_022575	ENSOCUG00000022874	113.7	230.335	235.813	133.792	240.772	149.163	193.283	68.975	174.576	57.8406	ENSOCUG00000022874	7:129998110-129998905	ENSOCUP00000016211|NA|7:129998111-129998905|ko:K02936|ENSOCUG00000022874
XLOC_018202	ENSOCUG00000026311	164.764	160.781	171.942	184.408	153.46	185.38	165.829	5.6562	174.416	18.1549	MATR3	3:21550120-21585102	ENSOCUP00000021695| MATR3|3:21558268-21585102|ko:K13213|ENSOCUG00000026311
XLOC_000746	ENSOCUG00000000715	238.977	290.076	298.066	183.267	173.621	166.357	275.706	32.0584	174.415	8.48292	CD44	1:174450771-174543842	ENSOCUP00000000619| CD44|1:174450772-174540825|ko:K06256|ENSOCUG00000000715
XLOC_002434	NA	666.981	204.026	220.063	80.2648	180.362	261.74	363.69	262.78	174.122	90.8984	NA	1:171605638-171605742	NA|NA|NA|NA|NA
XLOC_008518	NA	277.925	352.949	296.798	122.759	220.028	179.361	309.224	39.025	174.049	48.8516	ENSOCUG00000021109	14:45695154-45725298	NA|NA|NA|NA|NA
XLOC_038441	ENSOCUG00000007579	173.415	147.284	184.812	223.654	133.574	163.839	168.504	19.24	173.689	45.8407	ATRX	X:69354113-69556681	ENSOCUP00000001589| ATRX|X:69354114-69520554|ko:K10779|ENSOCUG00000007579	ENSOCUP00000006557| ATRX|X:69354114-69520554|ko:K10779|ENSOCUG00000007579
XLOC_020319	ENSOCUG00000022751	165.63	165.72	151.978	160.5	217.338	143.218	161.109	7.90809	173.685	38.7793	ENSOCUG00000022751	4:90846565-90847360	ENSOCUP00000024017|NA|4:90846566-90847360|ko:K02984|ENSOCUG00000022751
XLOC_025894	NA	171.283	174.297	164.682	187.045	171.591	160.884	170.087	4.91775	173.173	13.1521	C18orf32	9:90422308-90424673	NA|NA|NA|NA|NA
XLOC_007486	NA	250.377	245.954	189.298	128.468	191.033	198.848	228.543	34.059	172.783	38.5763	NA	13:138890852-138893395	NA|NA|NA|NA|NA
XLOC_031009	ENSOCUG00000021484	357.222	410.783	383.393	80.0325	224.801	213.303	383.799	26.7828	172.712	80.4686	RPS28	GL018767:375747-384626	ENSOCUP00000016683| RPS28|GL018767:383778-384626|ko:K02979|ENSOCUG00000021484
XLOC_006641	ENSOCUG00000017931	89.2935	119.583	151.844	164.136	193.015	160.087	120.24	31.2804	172.413	17.9566	ENSOCUG00000017931	13:137312323-137329749	ENSOCUP00000015405|NA|13:137312364-137328793|NA|ENSOCUG00000017931
XLOC_018787	ENSOCUG00000000575	199.249	209.624	208.295	193.863	185.07	137.924	205.723	5.6456	172.286	30.0811	HAVCR1	3:38518211-38546719	ENSOCUP00000000497| HAVCR1|3:38519799-38546290|NA|ENSOCUG00000000575
XLOC_019582	NA	17.1545	9.51103	11.7242	229.49	134.527	151.841	12.7966	3.93296	171.953	50.5752	NA	3:98228299-98228435	NA|NA|NA|NA|NA
XLOC_009391	ENSOCUG00000000461	90.6548	164.102	178.187	190.447	172.665	152.567	144.315	47.0014	171.893	18.9518	RA_M005_JSM24C07R	14:162600907-162609430	ENSOCUP00000000404| RA_M005_JSM24C07R|14:162600908-162609228|NA|ENSOCUG00000000461
XLOC_003291	ENSOCUG00000004685	573.853	516.721	274.165	155.082	193.25	166.273	454.913	159.118	171.535	19.6205	ENY2	11:74834913-74835219	ENSOCUP00000004046| ENY2|11:74834914-74835219|ko:K11368|ENSOCUG00000004685
XLOC_032591	NA	8.4012	51.237	200.962	195.461	142.746	175.282	86.8667	101.104	171.163	26.5978	NA	GL018823:634142-634308	NA|NA|NA|NA|NA
XLOC_008910	ENSOCUG00000000717	141.337	122.681	149.287	200.52	150.431	162.484	137.768	13.6573	171.145	26.1436	TOP2B	14:11676190-12163337	ENSOCUP00000000624| TOP2B|14:12111623-12163337|ko:K03164|ENSOCUG00000000717
XLOC_006958	ENSOCUG00000005143	99.393	147.717	176.458	182.076	183.969	147.361	141.189	38.945	171.135	20.6109	PSMD4	13:40928922-40941679	ENSOCUP00000004455| PSMD4|13:40928923-40941658|ko:K03029|ENSOCUG00000005143
XLOC_031530	ENSOCUG00000013044	166.97	303.965	279.854	150.133	190.608	172.001	250.263	73.1343	170.914	20.2594	ENSOCUG00000013044	GL018786:807110-860907	ENSOCUP00000013715|NA|GL018786:846736-847756|ko:K03017|ENSOCUG00000013044
XLOC_011107	ENSOCUG00000010408	75.9121	86.7868	100.163	196.342	164.702	151.518	87.6206	12.1469	170.854	23.0366	BPNT1	16:52834634-53022886	ENSOCUP00000008969| BPNT1|16:52995270-53022083|ko:K01082|ENSOCUG00000010408
XLOC_018056	NA	102.494	133.079	112.285	91.5908	192.675	227.187	115.953	15.6189	170.484	70.4692	NA	21:14079477-14277731	NA|NA|NA|NA|NA
XLOC_006208	ENSOCUG00000017382	56.0342	18.6978	50.5631	246.594	176.046	88.6701	41.765	20.1632	170.437	79.1112	MAGI3	13:50514666-50809781	ENSOCUP00000014940| MAGI3|13:50516164-50809781|ko:K06112|ENSOCUG00000017382
XLOC_007830	NA	517.641	414.553	157.235	33.4538	150.347	327.273	363.143	185.622	170.358	147.928	NA	13:60191385-60191483	NA|NA|NA|NA|NA
XLOC_021574	NA	224.519	195.041	193.517	186.053	166.834	154.68	204.359	17.4757	169.189	15.8185	NPM1	5:18412012-18412891	NA|NA|NA|NA|NA
XLOC_035783	NA	105.145	95.393	91.4589	177.911	99.9455	229.646	97.3323	7.04613	169.167	65.2908	NA	GL019086:225118-225250	NA|NA|NA|NA|NA
XLOC_031343	NA	118.314	147.474	100.338	210.971	142.221	153.973	122.042	23.7881	169.055	36.7728	NA	GL018781:318460-318729	NA|NA|NA|NA|NA
XLOC_018170	NA	249.554	116.523	89.8135	168.052	188.82	149.454	151.963	85.5645	168.775	19.693	SNORA26	3:16081999-16118887	NA|NA|NA|NA|NA
XLOC_032974	NA	33.4106	74.0959	11.4172	204.048	196.506	105.618	39.6412	31.8005	168.724	54.7813	NA	GL018838:518461-518598	NA|NA|NA|NA|NA
XLOC_003738	NA	84.0397	133.127	114.873	209.491	235.373	60.7236	110.68	24.8108	168.529	94.255	NA	11:40455120-40455244	NA|NA|NA|NA|NA
XLOC_017592	ENSOCUG00000012023	121.888	141.129	155.82	180.144	168.893	156.287	139.612	17.0168	168.441	11.9349	EIF2S1	20:4899916-4927984	ENSOCUP00000010342| EIF2S1|20:4901008-4927649|ko:K03237|ENSOCUG00000012023
XLOC_012651	ENSOCUG00000024959	207.002	281.903	265.589	157.799	178.827	168.571	251.498	39.3885	168.399	10.5151	ENSOCUG00000024959	17:42020850-42021942	ENSOCUP00000017815|NA|17:42020851-42021916|NA|ENSOCUG00000024959
XLOC_017656	ENSOCUG00000012416	45.4933	141.186	65.3783	203.215	136.187	165.38	84.0192	50.4964	168.261	33.6067	STON2	20:23888747-24086036	ENSOCUP00000020407| STON2|20:23888748-24069548|NA|ENSOCUG00000012416
XLOC_029105	ENSOCUG00000021352	339.055	325.029	225.881	183.908	176.609	143.454	296.655	61.692	167.99	21.5602	ENSOCUG00000021352	GL018724:2793160-2814295	ENSOCUP00000024576|NA|GL018724:2793161-2814295|ko:K02993|ENSOCUG00000021352
XLOC_026838	NA	75.9456	176.849	145.333	182.583	132.349	188.862	132.709	51.6226	167.931	30.9747	NA	AAGW02082392:8460-8652	NA|NA|NA|NA|NA
XLOC_004271	ENSOCUG00000006756	55.1103	49.4366	113.692	133.829	174.492	194.467	72.7463	35.5733	167.596	30.9016	SH3BGRL2	12:66519724-66588218	ENSOCUP00000005840| SH3BGRL2|12:66519942-66584339|NA|ENSOCUG00000006756
XLOC_038436	NA	160.372	154.17	58.4563	174.122	125.765	202.806	124.333	57.1349	167.564	38.9369	SNORA31	X:68613478-68633593	NA|NA|NA|NA|NA
XLOC_022996	ENSOCUG00000013239	112.112	108.954	164.426	206.122	140.695	155.523	128.497	31.1552	167.447	34.3046	PRPF40A	7:91658036-91708952	ENSOCUP00000011402| PRPF40A|7:91659923-91708798|ko:K12821|ENSOCUG00000013239
XLOC_027930	NA	0	0	182.117	61.9963	69.6557	370.64	60.7057	105.145	167.431	176.026	NA	GL018704:2764881-2764981	NA|NA|NA|NA|NA
XLOC_024601	ENSOCUG00000026892	191.907	212.858	174.01	164.389	176.061	161.775	192.925	19.444	167.408	7.60656	ENSOCUG00000026892	8:75101038-75614790	ENSOCUP00000017800|NA|8:75144575-75146042|ko:K09570|ENSOCUG00000026892
XLOC_002175	NA	13.5383	105.085	166.548	188.987	141.557	171.188	95.0571	76.9962	167.244	23.9597	NA	1:91691643-91691763	NA|NA|NA|NA|NA
XLOC_020057	ENSOCUG00000011275	121.871	171.835	199.921	169.891	186.743	144.915	164.542	39.5327	167.183	21.0451	PFDN5	4:37124302-37128488	ENSOCUP00000009705| PFDN5|4:37124303-37128488|ko:K04797|ENSOCUG00000011275
XLOC_012355	ENSOCUG00000003047	75.7317	100.044	129.348	150.277	169.768	180.465	101.708	26.8468	166.837	15.306	CDKN3	17:73120225-73150239	ENSOCUP00000002650| CDKN3|17:73120262-73135754|ko:K14167|ENSOCUG00000003047
XLOC_020975	NA	22.9993	0	31.4376	53.5099	330.664	116.329	18.1456	16.2711	166.834	145.316	NA	4:34930885-34930989	NA|NA|NA|NA|NA
XLOC_031301	ENSOCUG00000013547	137.557	210.56	193.592	155.482	187.763	155.172	180.57	38.204	166.139	18.7276	OAT	GL018780:791285-813463	ENSOCUP00000011654| OAT|GL018780:791286-813463|ko:K00819|ENSOCUG00000013547
XLOC_025466	ENSOCUG00000001468	187.155	201.675	165.348	165.216	181.427	150.64	184.726	18.2849	165.761	15.4007	CTNNB1	9:2773652-2788167	ENSOCUP00000001263| CTNNB1|9:2775861-2788164|ko:K02105|ENSOCUG00000001468
XLOC_001075	ENSOCUG00000023508	77.9322	178.266	261.209	102.872	192.433	201.513	172.469	91.7758	165.606	54.5186	ENSOCUG00000023508	1:26746204-26746918	ENSOCUP00000018451|NA|1:26746205-26746918|ko:K02905|ENSOCUG00000023508
XLOC_020049	ENSOCUG00000013484	112.933	160.628	171.913	168.608	179.173	148.886	148.491	31.3071	165.556	15.3725	EIF4B	4:36893757-36922034	ENSOCUP00000011602| EIF4B|4:36900230-36920557|ko:K03258|ENSOCUG00000013484
XLOC_034460	ENSOCUG00000009956	164.203	244.106	215.47	176.777	182.554	137.014	207.926	40.4821	165.448	24.7937	RAC1	GL018931:131985-179145	ENSOCUP00000017520| RAC1|GL018931:160143-179145|ko:K04392|ENSOCUG00000009956	ENSOCUP00000008574| RAC1|GL018931:160143-179145|NA|ENSOCUG00000009956
XLOC_021620	ENSOCUG00000008750	127.941	199.201	198.92	182.407	171.447	141.77	175.354	41.0611	165.208	21.0246	PSMD7	5:25359476-25369146	ENSOCUP00000007557| PSMD7|5:25359477-25369146|ko:K03038|ENSOCUG00000008750
XLOC_004066	ENSOCUG00000002187	265.554	367.019	284.298	136.966	196.477	162.05	305.624	53.9896	165.164	29.8775	TUBB	12:22748029-22752315	ENSOCUP00000001889| TUBB|12:22748030-22752315|ko:K07375|ENSOCUG00000002187
XLOC_008963	ENSOCUG00000001120	111.32	140.227	151.735	171.979	178.115	144.184	134.427	20.8223	164.759	18.081	COPB2	14:33009785-33044202	ENSOCUP00000000974| COPB2|14:33009786-33044202|ko:K17302|ENSOCUG00000001120
XLOC_023330	NA	86.3109	103.069	163.353	177.639	182.23	134.324	117.578	40.5185	164.731	26.4331	NA	7:15896070-15896216	NA|NA|NA|NA|NA
XLOC_015943	ENSOCUG00000016946	103.949	104.056	105.211	190.841	151.827	149.557	104.405	0.699776	164.075	23.2078	KRCC1	2:99496945-99520486	ENSOCUP00000014553| KRCC1|2:99519011-99519787|NA|ENSOCUG00000016946
XLOC_009134	ENSOCUG00000006110	136.305	200.261	198.008	150.559	181.632	159.721	178.191	36.2921	163.971	15.9665	EIF4G1	14:81376363-81552219	ENSOCUP00000005299| EIF4G1|14:81376927-81536581|ko:K03260|ENSOCUG00000006110
XLOC_027503	NA	175.286	228.986	178.091	243.035	133.532	114.13	194.121	30.2265	163.566	69.5028	NA	GL018700:13396796-13443719	NA|NA|NA|NA|NA
XLOC_013047	NA	47.6931	26.4426	0	277.405	62.3353	150.767	24.7119	23.8936	163.502	108.099	NA	17:16959621-16959724	NA|NA|NA|NA|NA
XLOC_033388	NA	39.9587	22.1544	163.857	232.418	156.679	101.054	75.3234	77.1874	163.384	65.9381	NA	GL018862:280047-425838	NA|NA|NA|NA|NA
XLOC_012663	ENSOCUG00000013109	137.935	235.162	205.378	117.106	215.885	157.144	192.825	49.8142	163.378	49.6837	PSMB5	17:43253956-43262142	ENSOCUP00000011283| PSMB5|17:43253957-43262142|ko:K02737|ENSOCUG00000013109
XLOC_038861	NA	1686	415.455	256.063	0	489.692	0	785.839	783.625	163.231	282.724	NA	X:34008648-34008710	NA|NA|NA|NA|NA
XLOC_022399	ENSOCUG00000011375	43.3758	149.261	216.131	108.544	213.239	167.767	136.256	87.1088	163.183	52.4978	WDR33	7:59424128-59542217	ENSOCUP00000009792| WDR33|7:59424129-59542196|ko:K15542|ENSOCUG00000011375	ENSOCUP00000026559| WDR33|7:59424129-59542196|ko:K15542|ENSOCUG00000011375
XLOC_015187	ENSOCUG00000015425	153.108	150.729	156.743	173.011	150.674	165.791	153.527	3.02878	163.159	11.3988	KPNB1	19:39611456-39643059	ENSOCUP00000013258| KPNB1|19:39613336-39642686|ko:K14293|ENSOCUG00000015425
XLOC_010463	ENSOCUG00000011056	189.41	193.7	218.75	106.404	180.629	201.923	200.62	15.8469	162.985	50.1442	OSTC	15:40881770-40899601	ENSOCUP00000020218| OSTC|15:40892143-40899601|NA|ENSOCUG00000011056
XLOC_002101	NA	223.202	175.314	177.971	119.006	145.864	223.435	192.162	26.9139	162.768	54.228	NA	1:54523765-54523898	NA|NA|NA|NA|NA
XLOC_009064	ENSOCUG00000015413	137.541	145.914	138.046	174.106	163.934	150.153	140.5	4.69517	162.731	12.0217	PDCD10	14:62397126-62443591	ENSOCUP00000013241| PDCD10|14:62397127-62443385|NA|ENSOCUG00000015413
XLOC_013891	ENSOCUG00000023995	117.079	168.835	166.421	166.804	188.16	133.178	150.778	29.2094	162.714	27.7182	CUEDC2	18:50429804-50439090	ENSOCUP00000021614| CUEDC2|18:50429890-50431822|NA|ENSOCUG00000023995
XLOC_006955	ENSOCUG00000015257	160.861	220.477	163.169	160.627	196.691	130.569	181.502	33.7728	162.629	33.1064	PSMB4	13:40779872-40782403	ENSOCUP00000013106| PSMB4|13:40779873-40782403|ko:K02736|ENSOCUG00000015257
XLOC_018598	ENSOCUG00000024677	91.9588	116.998	162.523	164.622	171.466	151.037	123.827	35.7743	162.375	10.3982	ARP3	3:145016459-145018837	ENSOCUP00000024267| ARP3|3:145016460-145018172|NA|ENSOCUG00000024677
XLOC_026348	NA	15.0141	61.0451	20.5226	186.302	85.0356	215.164	32.1939	25.1372	162.167	68.339	NA	9:92491662-92491820	NA|NA|NA|NA|NA
XLOC_032141	NA	107.055	135.449	163.494	179.63	135.07	171.372	135.333	28.2197	162.024	23.7052	ENSOCUG00000022962	GL018805:796304-797282	NA|NA|NA|NA|NA
XLOC_006357	ENSOCUG00000002225	147.914	161.067	155.705	166.675	155.804	163.373	154.895	6.61378	161.951	5.57332	FUBP1	13:87489890-87527464	ENSOCUP00000024165| FUBP1|13:87490130-87522852|ko:K13210|ENSOCUG00000002225
XLOC_013870	ENSOCUG00000014801,ENSOCUG00000007172	140.401	147.35	105.53	146.914	178.68	160.001	131.094	22.4098	161.865	15.9648	ENSOCUG00000007172,ENSOCUG00000014801	18:48421202-48489674	ENSOCUP00000012722|NA|18:48425105-48437117|ko:K00507|ENSOCUG00000014801	ENSOCUP00000006196|NA|18:48468256-48489674|ko:K00507|ENSOCUG00000007172
XLOC_025332	ENSOCUG00000009869	135.946	171.471	177.421	147.22	179.366	158.465	161.613	22.4262	161.684	16.3129	LAMA3	9:64876398-65134324	ENSOCUP00000008513| LAMA3|9:64876399-65130179|ko:K06240|ENSOCUG00000009869
XLOC_025727	NA	158.534	173.617	152.978	168.439	158.685	157.485	161.71	10.6797	161.536	6.00792	ENSOCUG00000024623	9:35904825-35906224	NA|NA|NA|NA|NA
XLOC_008258	NA	77.003	85.3861	456.104	119.436	234.835	129.825	206.164	216.495	161.365	63.8383	NA	13:123927510-123927611	NA|NA|NA|NA|NA
XLOC_003856	NA	79.9409	59.0959	36.4235	0	348.279	134.778	58.4868	21.7651	161.019	175.616	NA	11:76923483-76923583	NA|NA|NA|NA|NA
XLOC_006404	ENSOCUG00000027060	123.623	140.838	204.137	169.541	160.626	151.458	156.199	42.3982	160.542	9.04179	ENSOCUG00000027060	13:100381374-100382676	ENSOCUP00000019066|NA|13:100381423-100382238|ko:K15215|ENSOCUG00000027060
XLOC_020274	ENSOCUG00000003961	47.1137	79.5882	111.425	143.173	185.797	152.315	79.3756	32.1562	160.428	22.4404	TXNRD1	4:83334802-83462653	ENSOCUP00000003436| TXNRD1|4:83334803-83462653|ko:K00384|ENSOCUG00000003961
XLOC_014038	NA	57.9194	21.4083	395.848	381.804	25.2338	73.2379	158.392	206.452	160.092	193.503	NA	18:7174107-7174216	NA|NA|NA|NA|NA
XLOC_006326	ENSOCUG00000007842	123.818	132.879	139.418	173.719	167.574	138.915	132.038	7.8339	160.069	18.576	CCBL2	13:75695673-75814551	ENSOCUP00000006779| CCBL2|13:75695674-75784669|ko:K00816|ENSOCUG00000007842
XLOC_009142	NA	104.451	164.109	134.54	169.365	168.78	141.853	134.367	29.8294	159.999	15.7179	AP2M1	14:81376363-81552219	NA|NA|NA|NA|NA
XLOC_031999	NA	60.6263	100.84	27.6232	246.841	92.4457	140.545	63.0298	36.6675	159.944	79.0045	NA	GL018800:793200-793330	NA|NA|NA|NA|NA
XLOC_018413	ENSOCUG00000024415	125.388	222.78	187.725	130.85	207.197	141.023	178.631	49.3288	159.69	41.4555	ENSOCUG00000024415	3:81763132-81763768	ENSOCUP00000019038|NA|3:81763133-81763768|ko:K02873|ENSOCUG00000024415
XLOC_001076	NA	275.262	301.463	227.742	147.749	186.945	143.063	268.156	37.3707	159.252	24.0967	ENSOCUG00000015387	1:27614873-27615528	NA|NA|NA|NA|NA
XLOC_032929	NA	179.826	267.576	218.491	94.7614	214.946	167.139	221.964	43.978	158.949	60.5095	NA	GL018835:243641-248304	NA|NA|NA|NA|NA
XLOC_033166	NA	17.4576	77.4328	286.352	162.466	159.721	154.524	127.081	141.155	158.904	4.03359	NA	GL018846:475469-475581	NA|NA|NA|NA|NA
XLOC_006831	NA	129.692	185.548	166.17	145.974	183.487	147.068	160.47	28.3609	158.843	21.3493	NA	13:31640162-31645168	NA|NA|NA|NA|NA
XLOC_000938	ENSOCUG00000020976	106.929	187.093	218.742	149.448	177.938	148.99	170.921	57.634	158.792	16.5825	DRAP1	1:193696579-193723143	ENSOCUP00000016816| DRAP1|1:193721530-193723033|NA|ENSOCUG00000020976
XLOC_013601	ENSOCUG00000008702	123.359	152.185	141.318	158.536	169.188	148.287	138.954	14.5577	158.67	10.4511	GSTO1	18:52185022-52198677	ENSOCUP00000007515| GSTO1|18:52185023-52198677|ko:K00799|ENSOCUG00000008702
XLOC_002777	ENSOCUG00000003189	119.98	168.015	195.346	168.563	163.522	143.549	161.114	38.154	158.545	13.229	MPLKIP	10:23080616-23875209	ENSOCUP00000022276| MPLKIP|10:23081093-23082964|NA|ENSOCUG00000003189
XLOC_033650	NA	94.9997	87.7851	43.2847	110.512	124.166	240.25	75.3565	28.0083	158.309	71.2903	NA	GL018879:186573-186688	NA|NA|NA|NA|NA
XLOC_031655	ENSOCUG00000016651,ENSOCUG00000016666	184.852	249.705	250.315	134.296	177.994	162.62	228.291	37.6202	158.303	22.1665	AXL,HNRNPUL1	GL018789:641995-708372	ENSOCUP00000014325| AXL|GL018789:680610-708181|ko:K05115|ENSOCUG00000016651	ENSOCUP00000014334| HNRNPUL1|GL018789:643256-677122|ko:K15047|ENSOCUG00000016666
XLOC_013897	ENSOCUG00000009107	91.0569	92.1164	109.07	168.759	154.106	151.793	97.4144	10.1079	158.219	9.20059	NT5C2	18:51045259-51154603	ENSOCUP00000007870| NT5C2|18:51047336-51129416|ko:K01081|ENSOCUG00000009107	ENSOCUP00000026884| NT5C2|18:51047336-51129416|ko:K01081|ENSOCUG00000009107
XLOC_025313	ENSOCUG00000009433	108.103	102.814	104.512	160.467	151.688	162.348	105.143	2.70037	158.168	5.68982	LPIN2	9:59066943-59135724	ENSOCUP00000008137| LPIN2|9:59066944-59131876|ko:K15728|ENSOCUG00000009433
XLOC_002794	ENSOCUG00000027084	130.887	186.305	143.604	156.171	171.07	147.133	153.599	29.0294	158.125	12.0875	ENSOCUG00000027084	10:30281619-30282303	ENSOCUP00000019349|NA|10:30281620-30282303|ko:K14397|ENSOCUG00000027084
XLOC_018167	ENSOCUG00000013627	199.148	280.985	176.491	147.794	180.944	145.293	218.875	54.9691	158.01	19.9005	UQCRQ	3:15890355-15891842	ENSOCUP00000011723| UQCRQ|3:15890473-15891398|ko:K00418|ENSOCUG00000013627
XLOC_005699	NA	44.3824	123.035	242.663	361.407	0	112.241	136.693	99.8434	157.883	184.976	NA	12:87473547-87473652	NA|NA|NA|NA|NA
XLOC_030491	ENSOCUG00000002796,ENSOCUG00000006278,ENSOCUG00000029625,ENSOCUG00000029137	0	12.8939	187.097	204.043	74.2987	195.282	66.6636	104.497	157.875	72.5113	NA	GL018757:56983-252649	ENSOCUP00000002425|NA|GL018757:117074-118465|NA|ENSOCUG00000002796	ENSOCUP00000023178|NA|GL018757:99791-101065|NA|ENSOCUG00000006278	ENSOCUP00000027175|NA|GL018757:103920-105395|NA|ENSOCUG00000029625	ENSOCUP00000026234|NA|GL018757:89562-91000|NA|ENSOCUG00000029137
XLOC_012313	ENSOCUG00000027948	377.596	360.567	244.674	142.003	182.389	148.663	327.612	72.3296	157.685	21.6519	ENSOCUG00000027948	17:58751110-58783693	ENSOCUP00000021378|NA|17:58756478-58756924|ko:K02900|ENSOCUG00000027948
XLOC_017181	NA	117.769	141.604	172.967	182.091	131.418	158.459	144.113	27.6844	157.323	25.3556	NA	2:97277492-97278699	NA|NA|NA|NA|NA
XLOC_012643	NA	130.641	41.3895	153.061	86.8805	219.594	165.192	108.364	59.0748	157.222	66.7147	snoU6-53	17:41661903-41725517	NA|NA|NA|NA|NA
XLOC_001924	NA	83.7645	30.9612	171.745	113.683	145.975	211.837	95.4902	71.1206	157.165	50.0246	NA	1:9971236-9971355	NA|NA|NA|NA|NA
XLOC_020683	NA	23.3165	51.7097	47.8066	203.429	76.1872	191.641	40.9443	15.3903	157.086	70.3077	NA	4:50201726-50241167	NA|NA|NA|NA|NA
XLOC_029375	ENSOCUG00000015445	105.137	159.072	106.047	123.522	189.293	157.437	123.419	30.88	156.751	32.8909	SQSTM1	GL018730:1320888-1353558	ENSOCUP00000013263| SQSTM1|GL018730:1321157-1333607|ko:K14381|ENSOCUG00000015445
XLOC_025792	ENSOCUG00000016125	100.515	128.688	159.456	151.192	163.916	154.681	129.553	29.48	156.596	6.57468	PTPRM	9:53440872-54317412	ENSOCUP00000013875| PTPRM|9:53442940-54205792|ko:K05693|ENSOCUG00000016125
XLOC_006131	ENSOCUG00000011090	146.541	153.019	169.404	143.501	174.677	150.618	156.321	11.7838	156.265	16.3372	CTSK	13:41346877-41360439	ENSOCUP00000009540| CTSK|13:41346878-41360274|ko:K01371|ENSOCUG00000011090
XLOC_005731	NA	64.9956	79.5272	85.7784	198.147	128.89	141.699	76.7671	10.6628	156.245	36.8487	NA	12:101757458-101757657	NA|NA|NA|NA|NA
XLOC_016119	ENSOCUG00000027189	151.925	151.615	134.777	178.677	159.358	130.039	146.106	9.81214	156.025	24.4897	ENSOCUG00000027189	2:143765457-143774029	ENSOCUP00000018103|NA|2:143765458-143773282|ko:K02270|ENSOCUG00000027189
XLOC_003550	ENSOCUG00000011568	55.4889	87.7652	228.634	197.137	119.3	150.97	123.963	92.0733	155.802	39.1429	ENSOCUG00000011568	11:81667567-81768394	ENSOCUP00000009950|NA|11:81668247-81712898|ko:K11503|ENSOCUG00000011568
XLOC_037867	ENSOCUG00000027796	139.988	178.243	142.682	163.199	157.421	146.743	153.638	21.3514	155.788	8.3487	ENSOCUG00000027796	X:42246989-42247619	ENSOCUP00000021116|NA|X:42246990-42247619|NA|ENSOCUG00000027796
XLOC_020692	ENSOCUG00000003925	134.08	170.867	193.967	159.438	158.449	147.387	166.305	30.2031	155.091	6.69045	KRR1	4:54339760-54374565	ENSOCUP00000003407| KRR1|4:54356750-54374565|ko:K06961|ENSOCUG00000003925
XLOC_002604	ENSOCUG00000016581	44.5237	72.1959	117.173	183.861	146.275	134.658	77.9642	36.6665	154.931	25.7183	ENSOCUG00000016581	10:22753068-22847012	ENSOCUP00000014250| RALA|10:22823323-22845149|ko:K07834|ENSOCUG00000016581
XLOC_002619	ENSOCUG00000000467	334.823	358.441	257.772	117.835	179.023	167.474	317.012	52.6449	154.777	32.5099	RPA3	10:30565879-31006153	ENSOCUP00000000408| RPA3|10:31002815-31006153|ko:K10740|ENSOCUG00000000467
XLOC_019479	NA	16.1304	11.9243	12.2492	164.709	115.954	183.569	13.4346	2.34025	154.744	34.8916	NA	3:79130412-79130758	NA|NA|NA|NA|NA
XLOC_002502	NA	252.993	127.516	125.75	80.2648	150.302	232.658	168.753	72.9593	154.408	76.2795	NA	1:192930207-192930311	NA|NA|NA|NA|NA
XLOC_028693	ENSOCUG00000017278	74.4187	158.782	176.631	170.187	161.322	130.958	136.611	54.5941	154.156	20.5729	UBXN1	GL018717:1657384-1660685	ENSOCUP00000014846| UBXN1|GL018717:1657673-1660232|NA|ENSOCUG00000017278
XLOC_004644	ENSOCUG00000022545	155.337	206.755	179.454	149.315	168.776	143.664	180.515	25.7254	153.918	13.1737	CLIC1	12:20538822-20580362	ENSOCUP00000024290| CLIC1|12:20545788-20550397|ko:K05021|ENSOCUG00000022545
XLOC_036010	NA	81.29	120.494	121.295	148.808	166.321	146.546	107.693	22.8692	153.892	10.8234	ARF1	GL019112:75446-90332	NA|NA|NA|NA|NA
XLOC_023585	NA	38.613	64.225	26.3898	44.9181	50.4676	366.19	43.0759	19.3084	153.859	183.905	NA	7:74288957-74289066	NA|NA|NA|NA|NA
XLOC_012448	ENSOCUG00000009995	121.489	133.735	132.825	159.543	153.051	147.516	129.35	6.82273	153.37	6.01984	LACTB	17:9121981-9146666	ENSOCUP00000008608| LACTB|17:9121982-9146666|ko:K17382|ENSOCUG00000009995
XLOC_006528	ENSOCUG00000014170	199.356	223.834	213.102	158.322	146.852	154.66	212.097	12.2699	153.278	5.85856	CCDC23	13:123930920-123937423	ENSOCUP00000012174| CCDC23|13:123930921-123937128|NA|ENSOCUG00000014170
XLOC_028270	NA	19.3065	21.4083	316.678	134.754	227.104	97.6506	119.131	171.084	153.17	66.6625	NA	GL018709:639992-640101	NA|NA|NA|NA|NA
XLOC_034527	NA	182.044	227.379	182.998	157.412	159.084	142.642	197.474	25.9032	153.046	9.04883	ENSOCUG00000027140	GL018938:184456-190614	NA|NA|NA|NA|NA
XLOC_016885	NA	446.744	417.977	381.656	81.2021	218.962	158.878	415.459	32.617	153.014	69.0669	NA	2:24775588-24775707	NA|NA|NA|NA|NA
XLOC_007449	ENSOCUG00000014599	71.835	105.637	127.68	168.92	157.91	131.631	101.717	28.1281	152.82	19.1584	ENSOCUG00000014599	13:134849946-134924705	ENSOCUP00000012551|NA|13:134858775-134924705|NA|ENSOCUG00000014599
XLOC_000984	ENSOCUG00000007316	120.122	134.244	139.248	158.384	151.771	147.68	131.205	9.91863	152.612	5.40129	ENSOCUG00000007316	1:5793073-5842226	ENSOCUP00000006328|NA|1:5795416-5841809|ko:K10839|ENSOCUG00000007316
XLOC_009166	NA	487.497	435.638	206.745	137.151	192.619	127.994	376.627	149.389	152.588	34.9689	ENSOCUG00000013247	14:87023625-87023994	NA|NA|NA|NA|NA
XLOC_008614	ENSOCUG00000023518	129.785	121.725	141.059	157.606	137.434	162.71	130.856	9.71142	152.583	13.3656	FXR1	14:76520042-76592378	ENSOCUP00000025299| FXR1|14:76520043-76586914|ko:K15516|ENSOCUG00000023518
XLOC_014589	ENSOCUG00000005575	68.9272	153.619	166.417	128.875	165.611	163.086	129.654	52.9792	152.524	20.5195	ENSOCUG00000021308,ENSOCUG00000026653,FLOT2	19:19287245-19336171	ENSOCUP00000004842| FLOT2|19:19287387-19334028|ko:K07192|ENSOCUG00000005575	ENSOCUP00000015842| FLOT2|19:19287387-19334028|ko:K07192|ENSOCUG00000005575
XLOC_013147	NA	67.9427	62.7829	92.8702	105.383	207.204	143.187	74.5319	16.0896	151.925	51.4698	NA	17:39432069-39432195	NA|NA|NA|NA|NA
XLOC_005331	NA	0	0	440.126	160.53	120.242	174.493	146.709	254.107	151.755	28.1699	NA	12:26868021-26868125	NA|NA|NA|NA|NA
XLOC_018645	ENSOCUG00000006607	339.141	324.334	295.852	114.553	173.599	166.9	319.776	22.0015	151.684	32.3304	HINT1	3:14380729-14393593	ENSOCUP00000005709| HINT1|3:14380902-14393488|ko:K02503|ENSOCUG00000006607
XLOC_007079	ENSOCUG00000008625	95.5988	174.117	224.247	122.178	177.873	154.703	164.654	64.844	151.585	27.9781	SARS	13:54975048-55002097	ENSOCUP00000021931| SARS|13:54975049-55002097|ko:K01875|ENSOCUG00000008625	ENSOCUP00000007455| SARS|13:54975049-55002097|ko:K01875|ENSOCUG00000008625
XLOC_022135	ENSOCUG00000002683	53.5013	118.079	145.79	164.299	162.731	127.254	105.79	47.3557	151.428	20.95	TUFM	6:18695700-18698857	ENSOCUP00000002322| TUFM|6:18695856-18698665|ko:K02358|ENSOCUG00000002683
XLOC_011418	ENSOCUG00000004612	109.558	152.346	139.498	139.64	173.802	140.518	133.801	21.9556	151.32	19.4749	CAPN2	16:49477017-49526462	ENSOCUP00000017627| CAPN2|16:49479091-49526392|ko:K03853|ENSOCUG00000004612
XLOC_036185	ENSOCUG00000021401	177.17	283.071	184.344	120.799	158.591	173.395	214.862	59.1798	150.928	27.1224	SCAF1	GL019152:160122-161914	ENSOCUP00000017178| SCAF1|GL019152:161210-161595|NA|ENSOCUG00000021401
XLOC_027889	ENSOCUG00000000942	150.598	214.666	228.507	150.864	157.609	144.234	197.924	41.5654	150.902	6.68758	ENSOCUG00000000942	GL018704:5488519-5604956	ENSOCUP00000000814|NA|GL018704:5581523-5604956|ko:K10752|ENSOCUG00000000942
XLOC_029491	ENSOCUG00000017041	101.062	137.967	111.157	137.084	168.999	146.304	116.729	19.0729	150.796	16.4248	ENSOCUG00000017041	GL018732:758712-760839	ENSOCUP00000020503|NA|GL018732:758713-760839|NA|ENSOCUG00000017041
XLOC_004892	ENSOCUG00000003399	90.4527	116.388	122.627	181.169	130.8	140.021	109.823	17.0624	150.663	26.818	HMGN3	12:66081682-66112830	ENSOCUP00000002949| HMGN3|12:66081683-66112830|ko:K11301|ENSOCUG00000003399
XLOC_023740	NA	46.5004	134.063	152.546	108.187	85.0871	258.715	111.036	56.6488	150.663	94.2859	NA	7:125615515-125615648	NA|NA|NA|NA|NA
XLOC_038889	NA	471.675	326.89	376.091	45.7246	256.868	149.106	391.552	73.6204	150.566	105.579	NA	X:41558760-41558891	NA|NA|NA|NA|NA
XLOC_018709	ENSOCUG00000009432	101.219	157.651	158.511	146.273	143.654	161.064	139.127	32.8321	150.33	9.38741	PFDN1	3:22388016-22455861	ENSOCUP00000008135| PFDN1|3:22388862-22455831|ko:K09548|ENSOCUG00000009432
XLOC_018667	ENSOCUG00000015961	117.868	133.148	154.435	149.051	161.32	139.82	135.15	18.3655	150.064	10.7857	PPP2CA	3:17010648-17040698	ENSOCUP00000013713| PPP2CA|3:17013509-17040696|ko:K04382|ENSOCUG00000015961
XLOC_003347	ENSOCUG00000009326	142.102	141.161	155.306	152.545	136.614	160.866	146.19	7.90898	150.008	12.3234	TMEM167A	11:3286173-3308052	ENSOCUP00000008049| TMEM167A|11:3288631-3308052|NA|ENSOCUG00000009326
XLOC_032270	ENSOCUG00000004845	209.634	274.16	291.442	128.81	168.901	151.684	258.412	43.1177	149.798	20.1119	SNRPD3	GL018810:625034-651716	ENSOCUP00000004188| SNRPD3|GL018810:639704-651617|ko:K11088|ENSOCUG00000004845
XLOC_025080	ENSOCUG00000001645	108.259	152.766	159.119	104.348	197.092	147.455	140.048	27.7127	149.632	46.4103	RAB7A	9:7633476-7657449	ENSOCUP00000001409| RAB7A|9:7633585-7650746|ko:K07897|ENSOCUG00000001645
XLOC_009628	NA	31.9239	81.8611	171.819	234.426	114.744	98.3949	95.2013	70.8952	149.188	74.2693	NA	14:74352767-74352973	NA|NA|NA|NA|NA
XLOC_011459	ENSOCUG00000017572	107.159	100.077	94.511	156.573	149.292	141.196	100.582	6.33912	149.02	7.6921	PPP2R5A	16:60648098-60726439	ENSOCUP00000026370| PPP2R5A|16:60649021-60724327|ko:K11584|ENSOCUG00000017572	ENSOCUP00000015094| PPP2R5A|16:60649021-60724327|ko:K11584|ENSOCUG00000017572
XLOC_008283	NA	62.0495	91.7396	28.2716	24.0605	135.166	287.688	60.6869	31.7559	148.971	132.355	NA	13:128747519-128747626	NA|NA|NA|NA|NA
XLOC_002773	ENSOCUG00000000676	81.4413	88.1646	129.238	150.118	149.615	146.867	99.6146	25.8739	148.867	1.74993	VPS41	10:21832449-22020791	ENSOCUP00000000587| VPS41|10:21833327-22020788|NA|ENSOCUG00000000676
XLOC_025895	ENSOCUG00000012485	489.882	509.756	284.182	121.886	160.362	164.246	427.94	124.894	148.831	23.416	ENSOCUG00000012485,SNORD58	9:90425593-90429195	ENSOCUP00000021175|NA|9:90425916-90429075|ko:K02880|ENSOCUG00000012485
XLOC_020628	ENSOCUG00000007216	142.644	177.492	153.653	141.943	161.785	142.397	157.93	17.8133	148.708	11.327	CS	4:39842541-39874926	ENSOCUP00000006238| CS|4:39843942-39858040|ko:K01647|ENSOCUG00000007216
XLOC_020158	ENSOCUG00000011552	82.5718	128.698	133.089	150.163	162.398	133.196	114.786	27.9848	148.586	14.6648	YEATS4	4:48350160-48427343	ENSOCUP00000009934| YEATS4|4:48350422-48427343|ko:K11341|ENSOCUG00000011552	ENSOCUP00000026599| YEATS4|4:48350422-48427343|NA|ENSOCUG00000011552
XLOC_028588	ENSOCUG00000013014,ENSOCUG00000009827	56.8713	82.4697	144.341	200.432	131.916	113.391	94.5607	44.9709	148.58	45.8508	TUBB2A,TUBB2B	GL018715:2451077-2543367	ENSOCUP00000011201| TUBB2B|GL018715:2451224-2455361|ko:K07375|ENSOCUG00000013014	ENSOCUP00000008468| TUBB2A|GL018715:2500648-2503987|ko:K07375|ENSOCUG00000009827
XLOC_010624	ENSOCUG00000012226	117.979	137.945	146.699	173.174	145.87	126.681	134.208	14.7202	148.575	23.3642	SRP72	15:92388797-92420649	ENSOCUP00000010527| SRP72|15:92390395-92420490|ko:K03108|ENSOCUG00000012226
XLOC_037111	NA	308.436	378.496	236.095	129.168	118.251	197.605	307.676	71.2035	148.341	43.0114	NA	GL019507:84-251	NA|NA|NA|NA|NA
XLOC_019061	ENSOCUG00000002581	104.22	109.384	150.387	187.417	122.996	132.486	121.33	25.2959	147.633	34.7792	RAD21	3:132615911-132649626	ENSOCUP00000002233| RAD21|3:132617478-132643835|ko:K06670|ENSOCUG00000002581
XLOC_018715	ENSOCUG00000004237	244.671	240.162	246.182	150.744	146.554	144.28	243.672	3.13195	147.193	3.27899	NDUFA2	3:22759151-22784118	ENSOCUP00000003664| NDUFA2|3:22764882-22766704|ko:K03946|ENSOCUG00000004237
XLOC_038528	ENSOCUG00000024954	127.105	120.808	103.124	148.636	147.847	144.395	117.012	12.4329	146.959	2.25555	LAMP2	X:94868124-94910049	ENSOCUP00000018363| LAMP2|X:94870438-94910049|ko:K06528|ENSOCUG00000024954
XLOC_002032	NA	115.29	132.955	152.546	178.106	149.48	113.127	133.597	18.6363	146.904	32.566	NA	1:44604127-44604390	NA|NA|NA|NA|NA
XLOC_025476	NA	148.065	182.427	277.347	51.0348	243.695	145.619	202.613	66.9632	146.783	96.3354	SNORA62	9:4323261-4328712	NA|NA|NA|NA|NA
XLOC_006409	ENSOCUG00000021160	78.9179	130.513	196.012	144.918	143.846	151.058	135.148	58.6845	146.607	3.89148	ENSOCUG00000021160	13:102966778-103110954	ENSOCUP00000025934|NA|13:103023335-103023805|NA|ENSOCUG00000021160
XLOC_000468	ENSOCUG00000026047	89.249	142.919	209.908	12.093	223.468	203.906	147.359	60.4519	146.489	116.801	ENSOCUG00000026047	1:119873269-119874262	ENSOCUP00000016616| GNB2L1|1:119873270-119874262|NA|ENSOCUG00000026047
XLOC_020118	NA	259.168	357.994	296.916	126.677	173.365	139.416	304.693	49.8699	146.486	24.1336	NA	4:39675788-39677846	NA|NA|NA|NA|NA
XLOC_037773	ENSOCUG00000012338	120.595	110.893	125.822	166.48	130.238	142.4	119.103	7.57546	146.373	18.4447	DDX3X	X:26686450-26703384	ENSOCUP00000010621| DDX3X|X:26686754-26703384|ko:K11594|ENSOCUG00000012338
XLOC_006045	ENSOCUG00000008455	130.979	189.789	181.194	134.202	173.408	131.369	167.321	31.7649	146.326	23.4961	SSR2	13:36833096-36839479	ENSOCUP00000007306| SSR2|13:36833099-36839479|ko:K13250|ENSOCUG00000008455
XLOC_030407	NA	13.9608	30.9612	19.0828	113.683	200.715	123.572	21.3349	8.72109	145.99	47.6505	NA	GL018752:1558429-1558548	NA|NA|NA|NA|NA
XLOC_021295	ENSOCUG00000016796	184.75	228.421	166.79	138.61	175.502	123.837	193.32	31.6967	145.983	26.6099	SPINT2	5:2310993-2364051	ENSOCUP00000014435| SPINT2|5:2312830-2358550|NA|ENSOCUG00000016796
XLOC_031984	NA	152.162	212.046	144.373	128.759	166.729	142.399	169.527	37.0279	145.962	19.2342	ENSOCUG00000027093	GL018800:468101-468572	NA|NA|NA|NA|NA
XLOC_032328	NA	45.9987	0	31.4376	26.7549	120.242	290.822	25.8121	23.5097	145.94	133.896	NA	GL018812:322348-322452	NA|NA|NA|NA|NA
XLOC_014752	ENSOCUG00000002598	232.659	236.635	145.818	116.488	183.368	137.937	205.037	51.324	145.931	34.1491	PSMB3	19:40214676-40224172	ENSOCUP00000002241| PSMB3|19:40215063-40224099|ko:K02735|ENSOCUG00000002598
XLOC_007207	NA	134.035	168.944	180.207	150.357	141.231	146.151	161.062	24.074	145.913	4.56765	TNNI3K	13:91184507-91580038	NA|NA|NA|NA|NA
XLOC_004001	ENSOCUG00000016845	139.397	158.609	143.395	151.145	142.87	143.612	147.134	10.137	145.876	4.57843	C6orf62	12:12301414-12317997	ENSOCUP00000014476| C6orf62|12:12303981-12316674|NA|ENSOCUG00000016845
XLOC_002719	ENSOCUG00000011330	76.4463	120.626	146.933	141.122	155.881	140.365	114.668	35.619	145.789	8.74783	SKAP2	10:11455650-11637336	ENSOCUP00000009751| SKAP2|10:11458041-11637131|NA|ENSOCUG00000011330
XLOC_010789	NA	122.499	75.4637	46.5117	182.085	133.422	120.475	81.4915	38.3506	145.327	32.4846	NA	15:65277069-65277214	NA|NA|NA|NA|NA
XLOC_020749	ENSOCUG00000011854	75.7877	114.156	161.433	116.13	168.357	151.23	117.126	42.8998	145.239	26.6239	IKBIP	4:77897732-77917656	ENSOCUP00000010190| IKBIP|4:77903990-77917503|NA|ENSOCUG00000011854
XLOC_029567	ENSOCUG00000015446	199.83	202.115	140.834	164.744	154.955	115.888	180.926	34.7398	145.196	25.8488	NDUFA6	GL018734:508822-515180	ENSOCUP00000013261| NDUFA6|GL018734:508853-515180|ko:K03950|ENSOCUG00000015446
XLOC_033775	NA	38.6166	59.949	73.8985	107.814	151.417	175.788	57.488	17.7692	145.006	34.4375	NA	GL018886:53112-53252	NA|NA|NA|NA|NA
XLOC_005088	NA	144.007	170.397	127.426	143.653	157.096	133.527	147.277	21.6713	144.759	11.8233	ENSOCUG00000024137	12:127480617-127482329	NA|NA|NA|NA|NA
XLOC_021461	ENSOCUG00000016600	122.019	128.351	124.266	183.461	133.005	117.7	124.879	3.21015	144.722	34.4107	GABARAPL2	5:30199236-30210711	ENSOCUP00000014267| GABARAPL2|5:30199237-30210711|ko:K08341|ENSOCUG00000016600
XLOC_037684	ENSOCUG00000000681	58.5672	76.5381	117.761	141.135	140.062	152.806	84.2888	30.3485	144.668	7.06839	ENSOCUG00000000681	X:2666088-2753518	ENSOCUP00000000590|NA|X:2666152-2723899|NA|ENSOCUG00000000681
XLOC_030421	ENSOCUG00000014795	162.225	185.572	180.261	160.351	147.645	125.901	176.019	12.2378	144.632	17.4215	IGF1R	GL018753:1410895-1667828	ENSOCUP00000017914| IGF1R|GL018753:1410896-1660832|ko:K05087|ENSOCUG00000014795	ENSOCUP00000012731| IGF1R|GL018753:1410896-1660832|ko:K05087|ENSOCUG00000014795
XLOC_016485	ENSOCUG00000021154	168.902	145.374	166.501	167.761	126.615	139.312	160.259	12.9466	144.563	21.0695	EIF5B	2:92735373-92885738	ENSOCUP00000019672| EIF5B|2:92808860-92868289|ko:K03243|ENSOCUG00000021154	ENSOCUP00000026193| EIF5B|2:92808860-92868289|ko:K03243|ENSOCUG00000021154
XLOC_031325	ENSOCUG00000001889	174.692	248.112	196.537	139.585	160.237	133.552	206.447	37.6999	144.458	13.994	YBX3	GL018781:653547-678533	ENSOCUP00000019910| YBX3|GL018781:653674-677894|ko:K06099|ENSOCUG00000001889
XLOC_030161	NA	0	0	0	255.66	26.1132	151.581	0	0	144.451	114.939	NA	GL018748:681796-681904	NA|NA|NA|NA|NA
XLOC_008610	ENSOCUG00000017883	130.875	157.016	146.805	160.281	139.334	132.852	144.899	13.1744	144.156	14.3361	ACTL6A	14:75015297-75058564	ENSOCUP00000015364| ACTL6A|14:75015298-75040892|ko:K11340|ENSOCUG00000017883
XLOC_013228	NA	152.741	214.767	159.275	105.144	179.876	147.342	175.594	34.0815	144.121	37.47	NA	17:55734030-55734438	NA|NA|NA|NA|NA
XLOC_022823	ENSOCUG00000008167	112.911	157.139	167.241	139.839	146.903	145.587	145.764	28.8961	144.11	3.75658	CALU	7:15796277-15829480	ENSOCUP00000018782| CALU|7:15796278-15829480|NA|ENSOCUG00000008167
XLOC_014781	ENSOCUG00000000604	169.91	261.436	206.254	112.985	167.849	151.443	212.533	46.085	144.092	28.1609	EIF1	19:42627272-42630178	ENSOCUP00000000523| EIF1|19:42627273-42629798|ko:K03113|ENSOCUG00000000604
XLOC_018666	ENSOCUG00000022505	213.406	226.119	165.369	141.109	153.973	137.129	201.631	32.041	144.07	8.80382	SKP1	3:16977804-16994064	ENSOCUP00000020468| SKP1|3:16978329-16990936|ko:K03094|ENSOCUG00000022505
XLOC_014473	ENSOCUG00000017929	162.335	176.916	233.589	121.972	151.991	158.221	190.947	37.6421	144.061	19.3819	POLR2A	19:11670131-11695579	ENSOCUP00000020422| POLR2A|19:11670528-11695252|ko:K03006|ENSOCUG00000017929	ENSOCUP00000015404| POLR2A|19:11670528-11695252|ko:K03006|ENSOCUG00000017929
XLOC_035059	NA	296.432	187.83	204.524	164.208	114.387	153.502	229.595	58.481	144.032	26.2257	NA	GL018986:150648-150834	NA|NA|NA|NA|NA
XLOC_022605	ENSOCUG00000010647	131.889	151.847	151.418	155.456	143.407	132.91	145.051	11.4009	143.924	11.2819	BZW1	7:141597449-141615422	ENSOCUP00000009175| BZW1|7:141598791-141611478|NA|ENSOCUG00000010647
XLOC_002583	ENSOCUG00000010668	126.176	166.606	147.839	122.012	167.073	142.361	146.874	20.2323	143.815	22.5657	FKBP9	10:16785716-16834111	ENSOCUP00000019732| FKBP9|10:16787182-16833138|ko:K09575|ENSOCUG00000010668
XLOC_009710	NA	26.647	88.6438	364.235	154.991	208.967	67.389	159.842	179.703	143.782	71.4514	NA	14:91482331-91482431	NA|NA|NA|NA|NA
XLOC_022515	ENSOCUG00000005313	168.223	192.953	158.147	150.423	148.837	132.036	173.108	17.9098	143.765	10.1888	HAT1	7:111613269-111703839	ENSOCUP00000004608| HAT1|7:111613703-111699148|ko:K11303|ENSOCUG00000005313	ENSOCUP00000027070| HAT1|7:111613703-111699148|NA|ENSOCUG00000005313
XLOC_022266	ENSOCUG00000026383	98.0484	114.934	82.8415	140.34	162.191	128.653	98.608	16.0536	143.728	17.0238	AKR1B19	7:13030139-13044200	ENSOCUP00000020925| AKR1B19|7:13033140-13043915|ko:K00011|ENSOCUG00000026383
XLOC_021662	ENSOCUG00000015553	135.092	164.475	145.428	147.064	151.794	131.409	148.332	14.9052	143.422	10.6693	KARS	5:30264855-30281568	ENSOCUP00000017409| KARS|5:30264856-30281568|ko:K04567|ENSOCUG00000015553
XLOC_020167	ENSOCUG00000009951	78.7393	78.5519	118.713	167.463	133.584	128.347	92.0014	23.1331	143.131	21.2339	CNOT2	4:49255088-49377759	ENSOCUP00000008572| CNOT2|4:49255200-49375321|ko:K12605|ENSOCUG00000009951
XLOC_017956	ENSOCUG00000005749	267.497	335.505	284.959	81.2945	182.087	165.557	295.987	35.3197	142.98	54.0564	ENSOCUG00000005749	21:12357000-12361094	ENSOCUP00000004980| RPLP0|21:12357290-12361094|NA|ENSOCUG00000005749
XLOC_002603	ENSOCUG00000011496	154.615	178.986	179.547	122.155	144.737	161.711	171.049	14.2353	142.868	19.8441	YAE1D1	10:22714447-22723505	ENSOCUP00000009884| YAE1D1|10:22714448-22720602|NA|ENSOCUG00000011496
XLOC_008686	ENSOCUG00000017033	161.854	161.844	130.618	120.33	148.569	159.437	151.439	18.0312	142.779	20.1863	TFRC	14:92652513-92676083	ENSOCUP00000014641| TFRC|14:92652514-92676083|ko:K06503|ENSOCUG00000017033
XLOC_038055	ENSOCUG00000003712	164.836	173.387	173.076	191.504	125.583	111.092	170.433	4.84964	142.726	42.8596	WBP5	X:86691552-86693887	ENSOCUP00000003215| WBP5|X:86692691-86693887|NA|ENSOCUG00000003712	ENSOCUP00000019241| WBP5|X:86692691-86693887|NA|ENSOCUG00000003712
XLOC_001946	NA	1145.18	571.433	156.533	133.217	149.676	144.805	624.382	496.446	142.566	8.45485	NA	1:16509454-16509536	NA|NA|NA|NA|NA
XLOC_018720	ENSOCUG00000014000	118.776	163.602	191.791	152.241	149.591	125.073	158.056	36.8221	142.302	14.9792	TAF7	3:23344986-23347884	ENSOCUP00000012029| TAF7|3:23346058-23347107|ko:K03132|ENSOCUG00000014000
XLOC_028965	ENSOCUG00000008507	203.353	249.921	189.916	117.995	176.036	132.506	214.397	31.49	142.179	30.2054	ENSOCUG00000008507	GL018721:247342-253370	ENSOCUP00000007351| RPS7|GL018721:247668-253370|ko:K02993|ENSOCUG00000008507
XLOC_018205	ENSOCUG00000029448	147.462	169.523	170.377	102.655	150.227	173.279	162.454	12.9905	142.054	36.0144	UBE2D2	3:21748485-21819061	ENSOCUP00000026812| UBE2D2|3:21748885-21800779|ko:K06689|ENSOCUG00000029448
XLOC_025885	ENSOCUG00000012555	67.5501	89.682	108.056	197.374	130.086	97.9967	88.4294	20.282	141.819	50.7169	ENSOCUG00000012555	9:88430001-88450956	ENSOCUP00000010806|NA|9:88431150-88450850|NA|ENSOCUG00000012555
XLOC_028952	NA	165.842	198.564	262.847	67.4638	164.895	192.979	209.084	49.3508	141.779	65.8731	NA	GL018720:1041534-1041862	NA|NA|NA|NA|NA
XLOC_015568	NA	30.6718	34.0109	167.7	267.601	60.1325	96.9594	77.4609	78.1672	141.564	110.693	NA	19:45604830-45604946	NA|NA|NA|NA|NA
XLOC_019874	ENSOCUG00000007050	145.874	132.863	156.281	143.97	135.765	144.608	145.006	11.7331	141.448	4.93166	RBM39	4:4100711-4173997	ENSOCUP00000016263| RBM39|4:4101678-4134736|ko:K13091|ENSOCUG00000007050
XLOC_021779	NA	32.245	50.0576	96.9658	127.535	185.436	110.087	59.7561	33.4326	141.019	39.4428	NA	5:14375485-14375664	NA|NA|NA|NA|NA
XLOC_004513	ENSOCUG00000022925	134.019	170.299	128.434	173.773	121.326	127.841	144.251	22.7307	140.98	28.5858	ENSOCUG00000022925	12:147574683-147612211	ENSOCUP00000017280|NA|12:147581931-147583060|ko:K02127|ENSOCUG00000022925
XLOC_016283	ENSOCUG00000005531	70.7419	71.4188	74.964	147.798	148.192	126.942	72.3749	2.26763	140.977	12.1566	UGDH	2:28788113-28930175	ENSOCUP00000004800| UGDH|2:28811522-28929896|ko:K00012|ENSOCUG00000005531
XLOC_020366	NA	60.4185	123.105	141.428	101.912	179.651	141.336	108.317	42.4811	140.966	38.8708	NA	4:5166704-5174753	NA|NA|NA|NA|NA
XLOC_035181	ENSOCUG00000022402	190.864	299.54	269.143	101.273	184.041	136.679	253.182	56.0685	140.664	41.5277	SNRPD2	GL019006:258107-270482	ENSOCUP00000016604| SNRPD2|GL019006:258108-262399|ko:K11096|ENSOCUG00000022402
XLOC_016219	ENSOCUG00000002549	116.092	171.352	158.777	147.862	152.209	121.06	148.74	28.9649	140.377	16.8696	WDR1	2:591251-629119	ENSOCUP00000002202| WDR1|2:592197-629119|NA|ENSOCUG00000002549
XLOC_006714	ENSOCUG00000026497	230.089	286.977	224.328	102.653	181.271	137.034	247.131	34.6274	140.319	39.4118	ENSOCUG00000026497	13:2247362-2274564	ENSOCUP00000020905|NA|13:2247363-2274533|ko:K02954|ENSOCUG00000026497
XLOC_020495	ENSOCUG00000001427	151.918	170.066	196.225	138.846	138.997	143.09	172.736	22.2739	140.311	2.40787	SNRPB2	4:19410962-19422499	ENSOCUP00000001227| SNRPB2|4:19410963-19422499|ko:K11094|ENSOCUG00000001427
XLOC_010450	ENSOCUG00000007073	132.413	134.518	137.865	162.769	123.187	134.776	134.932	2.74948	140.244	20.3496	LARP7	15:36760538-36778016	ENSOCUP00000006118| LARP7|15:36760539-36778016|ko:K15191|ENSOCUG00000007073
XLOC_008450	ENSOCUG00000015750	129.569	143.447	131.652	141.085	143.839	134.244	134.889	7.48398	139.723	4.94044	UBA5	14:27424728-27584397	ENSOCUP00000013533| UBA5|14:27520396-27537124|ko:K12164|ENSOCUG00000015750
XLOC_010192	NA	173.373	216.088	162.959	152.132	141.77	125.199	184.14	28.1535	139.7	13.5853	ENSOCUG00000025106	15:60162752-60288229	NA|NA|NA|NA|NA
XLOC_009137	ENSOCUG00000007058	101.811	147.475	134.358	136.536	156.27	125.978	127.881	23.5109	139.595	15.3759	PSMD2	14:81376363-81552219	ENSOCUP00000006105| PSMD2|14:81403407-81412730|ko:K03028|ENSOCUG00000007058
XLOC_022502	ENSOCUG00000012003	61.2793	80.8658	79.886	153.051	139.39	126.214	74.0104	11.0363	139.552	13.4192	CCDC173	7:109397936-109576032	ENSOCUP00000010323| CCDC173|7:109397939-109576032|NA|ENSOCUG00000012003
XLOC_013755	ENSOCUG00000002894	73.9494	84.7598	145.192	157.825	131.077	129.037	101.3	38.3936	139.313	16.0643	KIAA1279	18:17682919-17771597	ENSOCUP00000002514| KIAA1279|18:17682920-17771597|NA|ENSOCUG00000002894
XLOC_009161	ENSOCUG00000011464	263.061	296.759	244.196	127.408	149.5	140.929	268.005	26.628	139.279	11.138	CLDN1	14:85971156-85989565	ENSOCUP00000009856| CLDN1|14:85971157-85989565|ko:K06087|ENSOCUG00000011464
XLOC_019153	NA	176.673	172.859	156.26	84.6268	135.831	197.117	168.597	10.8533	139.192	56.3203	NA	3:9999377-9999506	NA|NA|NA|NA|NA
XLOC_012402	ENSOCUG00000017417	141.057	174.314	131.929	140.298	147.027	130.059	149.1	22.3078	139.128	8.54429	SNRPA1	17:84703420-84716633	ENSOCUP00000014965| SNRPA1|17:84703421-84716633|ko:K11092|ENSOCUG00000017417
XLOC_012732	ENSOCUG00000009383	73.0143	103.561	162.789	149.996	108.994	158.363	113.121	45.6446	139.118	26.4212	CFL2	17:54491910-54495248	ENSOCUP00000008091| CFL2|17:54493484-54495024|ko:K05765|ENSOCUG00000009383
XLOC_012640	ENSOCUG00000010807	98.3714	98.3814	129.207	162.352	117.936	137.007	108.653	17.8001	139.098	22.2817	ENSOCUG00000010807	17:41606332-41656034	ENSOCUP00000009303|NA|17:41607709-41655767|NA|ENSOCUG00000010807
XLOC_013758	ENSOCUG00000002888	96.1226	130.305	158.843	130.626	140.747	144.374	128.424	31.4025	138.582	7.12504	DDX21	18:17776907-17799268	ENSOCUP00000002509| DDX21|18:17779063-17798652|ko:K16911|ENSOCUG00000002888
XLOC_027903	ENSOCUG00000007654	148.976	177.122	175.196	126.673	149.939	139.049	167.098	15.7236	138.554	11.6409	KHDRBS1	GL018704:6108010-6140593	ENSOCUP00000006621| KHDRBS1|GL018704:6109105-6140447|ko:K13198|ENSOCUG00000007654
XLOC_013662	ENSOCUG00000013478	122.906	185.442	158.781	132.516	158.761	122.253	155.71	31.3809	137.843	18.828	HTRA	18:69292038-69342537	ENSOCUP00000011594| HTRA|18:69313707-69342537|ko:K08784|ENSOCUG00000013478
XLOC_023336	NA	26.647	29.5479	36.4235	309.982	69.6557	33.6945	30.8728	5.02111	137.777	150.214	NA	7:16831004-16831104	NA|NA|NA|NA|NA
XLOC_034491	ENSOCUG00000022608	153.89	216.086	166.04	108.151	160.845	144.319	178.672	32.9661	137.772	26.9502	C9orf78	GL018933:299847-302490	ENSOCUP00000021703| C9orf78|GL018933:299848-302490|NA|ENSOCUG00000022608
XLOC_005710	NA	186.353	168.485	144.047	136.878	139.849	136.285	166.295	21.2379	137.671	1.90965	NA	12:95098202-95101892	NA|NA|NA|NA|NA
XLOC_036115	NA	71.5396	185.098	325.956	166.443	155.838	90.4603	194.198	127.452	137.58	41.1503	NA	GL019137:143900-144003	NA|NA|NA|NA|NA
XLOC_025910	ENSOCUG00000002505	65.5266	104.287	137.244	121.967	151.818	138.911	102.353	35.8978	137.565	14.9709	TXNL1	9:97183316-97219192	ENSOCUP00000023878| TXNL1|9:97183317-97219192|NA|ENSOCUG00000002505
XLOC_024425	ENSOCUG00000013884	101.426	135.211	131.909	136.617	148.094	127.683	122.849	18.6259	137.465	10.2319	STRAP	8:23643053-23668071	ENSOCUP00000011942| STRAP|8:23643054-23668071|ko:K13137|ENSOCUG00000013884
XLOC_011458	ENSOCUG00000010810	134.699	195.727	156.625	127.774	162.466	121.742	162.35	30.9142	137.327	21.9786	NENF	16:60589756-60603579	ENSOCUP00000009297| NENF|16:60589757-60603579|NA|ENSOCUG00000010810
XLOC_001840	ENSOCUG00000007054	64.4694	114.111	187.718	135.702	150.241	125.818	122.099	62.0114	137.254	12.2852	MED19	1:190735921-190795051	ENSOCUP00000006099| MED19|1:190767751-190773908|ko:K15137|ENSOCUG00000007054
XLOC_028359	ENSOCUG00000016419	110.922	158.105	137.7	139.213	156.712	114.839	135.576	23.6631	136.921	21.0304	BZW2	GL018710:1034220-1094756	ENSOCUP00000014113| BZW2|GL018710:1034221-1086161|NA|ENSOCUG00000016419
XLOC_003848	NA	0	0	36.4235	340.98	69.6557	0	12.1412	21.0291	136.879	180.156	NA	11:76095136-76095236	NA|NA|NA|NA|NA
XLOC_018198	ENSOCUG00000007744	113.647	163.611	156.035	135.865	150.337	124.298	144.431	26.9275	136.833	13.0465	CTNNA1	3:21004173-21175898	ENSOCUP00000006694| CTNNA1|3:21033876-21172627|ko:K05691|ENSOCUG00000007744
XLOC_033125	ENSOCUG00000014989	263.284	356.653	217.611	119.717	147.439	143.29	279.183	70.8713	136.815	14.9522	ENSOCUG00000014989	GL018845:40634-43013	ENSOCUP00000012877|NA|GL018845:40718-42045|ko:K11253|ENSOCUG00000014989
XLOC_013792	ENSOCUG00000008290	81.7228	170.374	208.622	111.396	160.021	138.309	153.573	65.0965	136.575	24.3588	ENSOCUG00000008290	18:28057552-28059932	ENSOCUP00000011046|NA|18:28057553-28059932|ko:K04079|ENSOCUG00000008290
XLOC_026311	NA	5.06304	2.80712	3.46031	185.528	99.2617	124.841	3.77682	1.16079	136.544	44.3078	NA	9:79811293-79811485	NA|NA|NA|NA|NA
XLOC_035046	ENSOCUG00000025709	68.4859	104.199	141.339	160.219	131.67	117.32	104.675	36.4289	136.403	21.8376	UFD1L	GL018985:151511-170122	ENSOCUP00000020032| UFD1L|GL018985:151512-170122|ko:K14016|ENSOCUG00000025709
XLOC_000458	ENSOCUG00000006165	117.337	106.066	165.633	156.031	112.204	140.061	129.679	31.6432	136.099	22.1805	TMEM123	1:114085536-114142062	ENSOCUP00000005338| TMEM123|1:114085920-114139813|NA|ENSOCUG00000006165
XLOC_001448	ENSOCUG00000004137	160.506	166.415	189.02	143.632	127.691	135.808	171.98	15.0496	135.71	7.97095	PRSS23	1:129895253-129907926	ENSOCUP00000003578| PRSS23|1:129898288-129899439|ko:K09627|ENSOCUG00000004137
XLOC_038433	ENSOCUG00000010213	110.857	113.054	124.933	166.186	103.43	136.547	116.281	7.57266	135.388	31.3941	UPF3B	X:68541476-68558107	ENSOCUP00000008801| UPF3B|X:68542245-68558107|ko:K14328|ENSOCUG00000010213
XLOC_023073	ENSOCUG00000001009	88.1262	77.134	84.5892	153.909	130.827	120.987	83.2831	5.61128	135.241	16.899	NFE2L2	7:116890363-117216332	ENSOCUP00000026975| NFE2L2|7:116890364-117079706|ko:K05638|ENSOCUG00000001009	ENSOCUP00000000873| NFE2L2|7:116890364-117079706|ko:K05638|ENSOCUG00000001009
XLOC_036747	NA	38.4442	47.9582	82.1079	188.67	83.2216	133.683	56.1701	22.961	135.192	52.7404	NA	GL019326:23064-23305	NA|NA|NA|NA|NA
XLOC_028850	ENSOCUG00000029136	107.583	144.786	151.271	137.106	140.537	127.796	134.547	23.5753	135.146	6.59268	ENSOCUG00000029136	GL018719:452269-453742	ENSOCUP00000026600|NA|GL018719:452270-453742|NA|ENSOCUG00000029136
XLOC_003223	ENSOCUG00000000684	172.466	172.913	184.756	150.172	126.899	128.248	176.712	6.97018	135.106	13.0647	TARS	11:55192129-55220100	ENSOCUP00000000594| TARS|11:55192130-55220100|ko:K01868|ENSOCUG00000000684
XLOC_010956	ENSOCUG00000022307	34.5311	69.714	113.348	130.853	135.135	139.329	72.531	39.4839	135.106	4.23808	RAB18	16:6635180-6679680	ENSOCUP00000015605| RAB18|16:6635369-6677959|ko:K07910|ENSOCUG00000022307
XLOC_018213	ENSOCUG00000004223,ENSOCUG00000004236	98.783	136.322	146.519	156.093	131.868	117.023	127.208	25.1392	134.995	19.7218	IK,TMCO6	3:22759151-22784118	ENSOCUP00000003658| IK|3:22766873-22784118|ko:K13109|ENSOCUG00000004223	ENSOCUP00000003661| TMCO6|3:22759152-22766869|NA|ENSOCUG00000004236
XLOC_014647	ENSOCUG00000003682	82.0486	99.9631	118.293	126.102	147.782	129.937	100.102	18.1226	134.607	11.5699	HNF1B	19:25217701-25272383	ENSOCUP00000003191| HNF1B|19:25217906-25272383|ko:K08034|ENSOCUG00000003682
XLOC_032915	ENSOCUG00000024320	92.1578	167.669	148.842	132.69	152.644	118.406	136.223	39.3054	134.58	17.1971	SAE1	GL018835:457849-525132	ENSOCUP00000025224| SAE1|GL018835:457960-524544|ko:K10684|ENSOCUG00000024320
XLOC_006161	ENSOCUG00000025693	151.862	176.107	166.752	123.934	145.205	133.951	164.907	12.2273	134.363	10.6415	RBM8A	13:42801941-42809237	ENSOCUP00000021603| RBM8A|13:42803783-42805451|ko:K12876|ENSOCUG00000025693
XLOC_026070	NA	47.6931	52.8853	97.7868	0	311.677	90.4603	66.1217	27.5454	134.046	160.345	NA	9:16971911-16972014	NA|NA|NA|NA|NA
XLOC_009989	NA	90.8072	117.475	129.295	158.453	113.741	129.177	112.526	19.7155	133.79	22.7102	NA	14:148040481-148040652	NA|NA|NA|NA|NA
XLOC_022879	NA	103.18	102.252	135.176	171.844	103.501	126.003	113.536	18.7465	133.783	34.8294	DNAJC2	7:39607008-39649755	NA|NA|NA|NA|NA
XLOC_015448	NA	9.5586	42.3969	156.787	166.791	149.918	84.6065	69.5808	77.287	133.772	43.4062	NA	19:25463408-25463540	NA|NA|NA|NA|NA
XLOC_024392	ENSOCUG00000016214	136.907	182.386	148.708	145.616	139.371	116.071	156	23.6002	133.686	15.5713	MRPS35	8:12540176-12576786	ENSOCUP00000013936| MRPS35|8:12540856-12576598|ko:K17413|ENSOCUG00000016214
XLOC_001831	ENSOCUG00000029504	92.2274	157.739	156.256	152.422	133.106	115.421	135.407	37.4024	133.65	18.5065	SSRP1	1:190420674-190430428	ENSOCUP00000026210| SSRP1|1:190420675-190427783|ko:K09272|ENSOCUG00000029504
XLOC_024698	NA	90.7029	38.6836	133.518	194.795	91.192	114.692	87.6348	47.4916	133.56	54.3175	NA	8:5987773-5987917	NA|NA|NA|NA|NA
XLOC_000770	ENSOCUG00000016359,ENSOCUG00000016351	106.071	142.746	147.027	105.676	156.834	137.764	131.948	22.5121	133.425	25.8536	ALKBH3,HSD17B12	1:183332609-183586765	ENSOCUP00000014061| ALKBH3|1:183530968-183586521|ko:K10860|ENSOCUG00000016359	ENSOCUP00000016136| HSD17B12|1:183332716-183528107|ko:K10251|ENSOCUG00000016351
XLOC_039035	NA	227.515	137.609	141.358	24.0605	297.364	78.4603	168.827	50.8596	133.295	144.668	NA	X:62903285-62903392	NA|NA|NA|NA|NA
XLOC_029901	NA	83.0912	116.606	147.463	138.017	138.867	122.463	115.72	32.195	133.116	9.23526	NA	GL018740:2000357-2001035	NA|NA|NA|NA|NA
XLOC_005170	NA	110.508	156.573	153.833	116.313	142.231	140.617	140.305	25.841	133.054	14.5203	NA	12:2258440-2259757	NA|NA|NA|NA|NA
XLOC_010204	NA	102.447	145.688	124.887	146.064	114.881	137.824	124.341	21.6257	132.923	16.1589	NA	15:62965951-62970101	NA|NA|NA|NA|NA
XLOC_038476	ENSOCUG00000024960	126.902	184.407	134.191	134.446	140.114	123.099	148.5	31.3092	132.553	8.66401	ENSOCUG00000024960	X:78745887-78746484	ENSOCUP00000021130|NA|X:78745888-78746484|ko:K08516|ENSOCUG00000024960
XLOC_012185	ENSOCUG00000005022	186.019	275.665	212.996	119.426	154.49	123.141	224.893	45.992	132.352	19.2616	APEX1	17:40910515-40917602	ENSOCUP00000004349| APEX1|17:40910887-40913590|ko:K10771|ENSOCUG00000005022
XLOC_004647	ENSOCUG00000002583	85.8975	138.582	142.203	128.25	150.639	117.254	122.228	31.5148	132.048	17.0134	LSM2	12:20605968-20612202	ENSOCUP00000002230| LSM2|12:20606176-20612202|ko:K12621|ENSOCUG00000002583
XLOC_028605	ENSOCUG00000010464	259.819	252.97	191.39	140.767	134.493	120.577	234.726	37.6863	131.946	10.3332	PSMG4	GL018715:2410409-2420073	ENSOCUP00000009012| PSMG4|GL018715:2410410-2420073|ko:K11878|ENSOCUG00000010464
XLOC_028851	NA	18.3173	44.9068	37.3585	184.253	113.719	97.6671	33.5275	13.7025	131.88	46.0612	NA	GL018719:1303459-1308485	NA|NA|NA|NA|NA
XLOC_029659	ENSOCUG00000027655,ENSOCUG00000015706	120.468	141.656	156.627	154.301	137.992	103.223	139.584	18.1684	131.839	26.089	ENSOCUG00000027655,POLR1D	GL018735:685384-738951	ENSOCUP00000023166|NA|GL018735:717394-738951|ko:K03020|ENSOCUG00000027655	ENSOCUP00000013485| POLR1D|GL018735:685385-687368|ko:K03020|ENSOCUG00000015706
XLOC_022419	NA	100.229	130.341	129.372	125.763	143.278	125.853	119.981	17.1123	131.631	10.0864	NA	7:65392491-65471997	NA|NA|NA|NA|NA
XLOC_030411	NA	38.226	28.2584	34.8338	148.227	149.885	96.672	33.7727	5.06781	131.595	30.2553	NA	GL018752:1877302-1877424	NA|NA|NA|NA|NA
XLOC_009235	ENSOCUG00000001211	152.96	164.192	149.784	138.125	155.19	101.439	155.645	7.57006	131.585	27.4659	ENSOCUG00000001211	14:103254944-103257146	ENSOCUP00000001049|NA|14:103254945-103257146|NA|ENSOCUG00000001211
XLOC_021275	ENSOCUG00000002943	146.485	201.925	154.736	101.953	147.248	145.395	167.715	29.9123	131.532	25.6329	ENSOCUG00000002943	5:925365-937844	ENSOCUP00000002557|NA|5:925366-936030|ko:K13159|ENSOCUG00000002943
XLOC_031205	ENSOCUG00000009884	220.266	219.107	209.871	128.017	133.497	132.758	216.415	5.69653	131.424	2.97359	TPM4	GL018776:769119-789646	ENSOCUP00000008509| TPM4|GL018776:769120-788490|ko:K10375|ENSOCUG00000009884
XLOC_019991	ENSOCUG00000005414	83.7815	100.299	129.863	149.096	116.592	127.052	104.648	23.3465	130.913	16.5925	ESF1	4:22381083-22484333	ENSOCUP00000004698| ESF1|4:22412739-22483822|NA|ENSOCUG00000005414
XLOC_035093	ENSOCUG00000015500	134.035	147.399	141.884	128.389	140.341	123.632	141.106	6.71588	130.787	8.60881	37500	GL018993:65270-180792	ENSOCUP00000022938| SEPT2|GL018993:142557-179108|ko:K16942|ENSOCUG00000015500
XLOC_027628	ENSOCUG00000006602	88.8107	113.658	115.588	131.505	148.14	112.239	106.019	14.9339	130.628	17.9666	PPID	GL018701:1263863-1309977	ENSOCUP00000005706| PPID|GL018701:1291655-1309853|ko:K05864|ENSOCUG00000006602
XLOC_038174	ENSOCUG00000000683	123.214	129.914	135.35	154.059	124.137	113.312	129.493	6.07896	130.503	21.1062	RBBP7	X:2666088-2753518	ENSOCUP00000023154| RBBP7|X:2727072-2753518|ko:K11659|ENSOCUG00000000683
XLOC_006591	ENSOCUG00000002445	112.198	125.907	122.427	130.578	131.926	128.448	120.177	7.126	130.317	1.75359	HP1BP3	13:132329936-132375031	ENSOCUP00000002115| HP1BP3|13:132336479-132374249|NA|ENSOCUG00000002445
XLOC_023068	ENSOCUG00000012164	186.695	209.899	143.151	94.2753	165.626	130.991	179.915	33.8866	130.297	35.6804	ATP5G3	7:114819413-114826647	ENSOCUP00000026461| ATP5G3|7:114819414-114826542|ko:K02128|ENSOCUG00000012164	ENSOCUP00000010465| ATP5G3|7:114819414-114826542|ko:K02128|ENSOCUG00000012164
XLOC_017468	ENSOCUG00000000586	81.5388	101.046	140.358	160.393	124.757	105.653	107.648	29.9601	130.268	27.783	VTI1B	20:4582237-4639442	ENSOCUP00000000509| VTI1B|20:4582459-4603353|ko:K08493|ENSOCUG00000000586
XLOC_016084	ENSOCUG00000027435	473.879	300.529	182.489	137.746	140.582	112.147	318.966	146.567	130.158	15.6626	ENSOCUG00000027435	2:132090105-132090582	ENSOCUP00000019681| RPS11|2:132090106-132090582|ko:K02949|ENSOCUG00000027435
XLOC_020154	ENSOCUG00000010899	94.8569	84.2189	107.976	127.254	123.746	139.201	95.6839	11.9001	130.067	8.10241	ENSOCUG00000010899	4:47738890-47815416	ENSOCUP00000009377|NA|4:47738891-47811715|ko:K15285|ENSOCUG00000010899	ENSOCUP00000008234|NA|4:47738891-47811715|ko:K06643|ENSOCUG00000010899
XLOC_002783	ENSOCUG00000012092	86.9167	110.009	97.6722	118.195	143.772	128.182	98.1993	11.5552	130.05	12.8904	ENSOCUG00000012092	10:25822977-25838690	ENSOCUP00000010402| PSMA2|10:25823976-25834141|ko:K02726|ENSOCUG00000012092
XLOC_026785	NA	84.4649	131.125	0	39.3029	264.952	85.4433	71.8633	66.4646	129.899	119.213	NA	AAGW02082198:9720-9833	NA|NA|NA|NA|NA
XLOC_008742	ENSOCUG00000026786	42.9373	115.38	254.897	117.033	169.178	101.85	137.738	107.734	129.354	35.3145	ENSOCUG00000026786	14:105258871-105259280	ENSOCUP00000020584|NA|14:105258872-105259280|ko:K02915|ENSOCUG00000026786
XLOC_022849	ENSOCUG00000003591	98.1424	112.267	127.407	134.569	136.526	116.603	112.605	14.6352	129.233	10.9813	CAPZA2	7:28319876-28391314	ENSOCUP00000003111| CAPZA2|7:28321422-28391314|ko:K10364|ENSOCUG00000003591
XLOC_025700	ENSOCUG00000000824	118.442	135.056	125.1	103.023	158.689	125.877	126.199	8.36138	129.196	27.9811	ARF4	9:24379864-24401003	ENSOCUP00000000717| ARF4|9:24380643-24400701|ko:K07939|ENSOCUG00000000824
XLOC_025133	ENSOCUG00000000929	83.557	140.721	126.704	126.909	110.153	150.314	116.994	29.7934	129.125	20.172	KIAA1143	9:14081893-14156804	ENSOCUP00000000801| KIAA1143|9:14149461-14153771|NA|ENSOCUG00000000929
XLOC_015104	ENSOCUG00000000925	94.6578	89.1317	102.322	160.201	106.41	120.689	95.3705	6.62397	129.1	27.8644	GGNBP2	19:26314927-26355870	ENSOCUP00000024673| GGNBP2|19:26314928-26355088|NA|ENSOCUG00000000925
XLOC_006923	ENSOCUG00000023943	62.1432	112.329	124.59	125.145	144.921	116.609	99.6874	33.0871	128.892	14.5231	UBAP2L	13:38275646-38335842	ENSOCUP00000018755| UBAP2L|13:38278149-38331837|NA|ENSOCUG00000023943
XLOC_036842	NA	53.6541	93.0075	110.828	143.571	142.167	100.504	85.8299	29.255	128.747	24.4695	ENSOCUG00000004512	GL019369:20-37567	NA|NA|NA|NA|NA
XLOC_008853	ENSOCUG00000007779	98.953	97.9337	109.711	146.189	119.963	118.598	102.199	6.52531	128.25	15.5506	USP16	14:158349415-158427412	ENSOCUP00000006722| USP16|14:158349416-158409411|ko:K11844|ENSOCUG00000007779	ENSOCUP00000027154| USP16|14:158349416-158409411|ko:K11844|ENSOCUG00000007779
XLOC_027893	ENSOCUG00000003674	98.3173	140.78	134.375	126.376	140.321	118.049	124.491	22.892	128.249	11.2535	HDAC1	GL018704:5862294-5898556	ENSOCUP00000003186| HDAC1|GL018704:5864040-5898488|ko:K06067|ENSOCUG00000003674
XLOC_007286	ENSOCUG00000001517	98.2628	127.056	149.899	123.5	137.872	123.211	125.073	25.8752	128.194	8.38235	ENSOCUG00000001517	13:114634647-114687632	ENSOCUP00000015675| BTF3L4|13:114634648-114684407|ko:K01527|ENSOCUG00000001517	ENSOCUP00000026306| BTF3L4|13:114634648-114684407|ko:K01527|ENSOCUG00000001517
XLOC_003936	ENSOCUG00000013396	128.454	152.906	155.828	148.918	123.357	112.157	145.729	15.032	128.144	18.8422	EDN1	12:6010440-6026459	ENSOCUP00000011526| EDN1|12:6011446-6017172|ko:K16366|ENSOCUG00000013396
XLOC_030460	ENSOCUG00000017968	325.626	317.49	214.316	108.687	143.528	132.152	285.811	62.0497	128.122	17.7666	GNAS	GL018755:296095-315917	ENSOCUP00000015438| GNAS|GL018755:296096-315917|ko:K04632|ENSOCUG00000017968
XLOC_004908	ENSOCUG00000000601	103.358	109.642	123.659	142.08	115.663	126.381	112.22	10.3931	128.041	13.2865	SYNCRIP	12:72661653-72698228	ENSOCUP00000000524| SYNCRIP|12:72668289-72696556|ko:K13160|ENSOCUG00000000601	ENSOCUP00000017167| SYNCRIP|12:72668289-72696556|ko:K13160|ENSOCUG00000000601
XLOC_029024	NA	134.578	153.275	136.303	153.253	112.054	118.659	141.385	10.3328	127.989	22.1274	ENSOCUG00000003932	GL018723:2105837-2106374	NA|NA|NA|NA|NA
XLOC_029866	ENSOCUG00000029177	46.1978	65.2668	88.2522	125.048	142.512	116.317	66.5723	21.0576	127.959	13.3379	ENSOCUG00000029177	GL018740:1925120-1982667	ENSOCUP00000026942|NA|GL018740:1955618-1976390|NA|ENSOCUG00000029177
XLOC_004514	ENSOCUG00000026187	143.413	130.456	131.111	132.526	160.665	89.8861	134.993	7.299	127.692	35.6362	ENSOCUG00000026187	12:147617295-147617706	ENSOCUP00000018487|NA|12:147617296-147617706|NA|ENSOCUG00000026187
XLOC_017265	NA	214.198	118.759	322.064	0	111.984	270.849	218.34	101.716	127.611	136.099	NA	2:121656308-121656414	NA|NA|NA|NA|NA
XLOC_024306	NA	50.6694	98.353	110.041	140.829	127.957	113.946	86.3545	31.4519	127.577	13.4455	ENSOCUG00000027015	8:91210495-91211338	NA|NA|NA|NA|NA
XLOC_016438	ENSOCUG00000010968	34.2686	63.0731	126.795	141.877	119.41	120.532	74.7122	47.3486	127.273	12.6599	DCTN6	2:77560398-77581076	ENSOCUP00000009432| DCTN6|2:77561104-77581076|ko:K10428|ENSOCUG00000010968
XLOC_025194	ENSOCUG00000010317	128.198	197.135	172.656	120.84	135.77	125.154	165.996	34.9477	127.255	7.68348	MANF	9:18620329-18623080	ENSOCUP00000008886| MANF|9:18620330-18623080|NA|ENSOCUG00000010317
XLOC_012459	ENSOCUG00000001652	91.5657	103.853	129.252	103.588	138.247	139.877	108.224	19.2195	127.237	20.4971	CCNB2	17:13281659-13307082	ENSOCUP00000001415| CCNB2|17:13281660-13307082|ko:K05868|ENSOCUG00000001652
XLOC_026409	NA	65.1786	71.9429	121.378	141.209	115.67	124.76	86.1665	30.681	127.213	12.945	NA	AAGW02078537:84694-90117	NA|NA|NA|NA|NA
XLOC_022331	NA	122.661	118.142	92.6443	139.835	130.472	110.867	111.149	16.1841	127.058	14.7827	NA	7:32329533-32331807	NA|NA|NA|NA|NA
XLOC_016273	ENSOCUG00000022888	212.376	283.166	237.81	71.5946	150.795	158.432	244.451	35.8592	126.941	48.0828	ENSOCUG00000022888	2:27709551-27710106	ENSOCUP00000000071|NA|2:27709552-27710106|ko:K02880|ENSOCUG00000022888
XLOC_026796	ENSOCUG00000003613	172.247	185.176	181.227	132.817	145.292	102.673	179.55	6.62563	126.927	21.9114	ENSOCUG00000003613	AAGW02082242:3403-12145	ENSOCUP00000003131| RPS27A|AAGW02082242:8626-11919|ko:K02977|ENSOCUG00000003613
XLOC_017052	NA	26.4294	107.458	108.378	143.477	80.6014	155.957	80.7551	47.0497	126.678	40.3889	NA	2:66358091-66358226	NA|NA|NA|NA|NA
XLOC_008992	ENSOCUG00000027275	316.296	400.682	307.293	116.391	149.136	114.313	341.424	51.5163	126.613	19.5329	TM4SF1	14:43161242-43193421	ENSOCUP00000018224| TM4SF1|14:43161243-43193421|NA|ENSOCUG00000027275
XLOC_019533	NA	275.992	153.019	31.4376	53.5099	180.362	145.411	153.483	122.278	126.428	65.5221	NA	3:90314068-90314172	NA|NA|NA|NA|NA
XLOC_003235	ENSOCUG00000003073	120.358	150.182	110.753	129.561	133.347	115.88	127.098	20.5604	126.263	9.18876	CDC42	11:57563509-57565205	ENSOCUP00000025997| CDC42|11:57563599-57564174|ko:K04393|ENSOCUG00000003073
XLOC_029154	ENSOCUG00000012176	100.049	163.013	231.193	80.6123	147.196	150.419	164.752	65.5893	126.076	39.4055	UBE2C	GL018725:825458-829144	ENSOCUP00000010477| UBE2C|GL018725:825557-828956|ko:K06688|ENSOCUG00000012176
XLOC_021310	ENSOCUG00000017036	130.157	167.655	151.363	122.203	132.988	122.864	149.725	18.8026	126.018	6.04495	CEBPG	5:3298772-3308734	ENSOCUP00000014634| CEBPG|5:3304363-3304815|ko:K10049|ENSOCUG00000017036
XLOC_032496	NA	48.0227	66.5635	16.4104	209.491	47.0746	121.447	43.6655	25.3589	126.004	81.304	NA	GL018818:293331-293455	NA|NA|NA|NA|NA
XLOC_018955	ENSOCUG00000008247	138.211	124.833	134.204	127.618	133.001	116.586	132.416	6.86589	125.735	8.36793	TPD52	3:95774705-95892716	ENSOCUP00000018858| TPD52|3:95776595-95814560|NA|ENSOCUG00000008247
XLOC_034043	NA	15.852	17.5778	119.174	184.405	72.5156	120.267	50.8679	59.1611	125.729	56.1443	NA	GL018899:322603-322742	NA|NA|NA|NA|NA
XLOC_023245	ENSOCUG00000004359	140.029	168.475	164.244	126.525	142.473	108.142	157.583	15.3484	125.713	17.1799	SERPINE2	7:165490428-165552713	ENSOCUP00000003766| SERPINE2|7:165490429-165552183|ko:K16643|ENSOCUG00000004359
XLOC_030373	ENSOCUG00000021526	102.237	168.726	177.83	131.375	139.965	105.733	149.598	41.2674	125.691	17.8098	FUS	GL018752:993053-1184648	ENSOCUP00000020899| FUS|GL018752:1121013-1132656|ko:K13098|ENSOCUG00000021526
XLOC_008714	ENSOCUG00000027176	61.8169	97.5387	117.465	131.09	130.862	115.071	92.2735	28.1952	125.674	9.18346	GCSH	14:96717527-96718049	ENSOCUP00000023181| GCSH|14:96717528-96718049|ko:K02437|ENSOCUG00000027176
XLOC_028702	ENSOCUG00000025901	187.591	191.663	197.61	119.391	99.6889	157.511	192.288	5.03866	125.53	29.3959	AHNAK	GL018717:1778327-1793813	ENSOCUP00000025411| AHNAK|GL018717:1779122-1785750|NA|ENSOCUG00000025901
XLOC_037821	ENSOCUG00000011703	138.146	230.004	194.516	117.557	145.236	113.794	187.555	46.3229	125.529	17.1702	PQBP1	X:33533379-33566027	ENSOCUP00000010061| PQBP1|X:33551942-33558604|ko:K12865|ENSOCUG00000011703
XLOC_005916	ENSOCUG00000006005	88.6552	116.052	132.562	111.615	138.37	126.485	112.423	22.1772	125.49	13.4052	ENSOCUG00000006005	13:20294092-20336297	ENSOCUP00000005196|NA|13:20323314-20324207|ko:K03859|ENSOCUG00000006005
XLOC_000754	ENSOCUG00000006998	75.0309	77.2667	120.187	111.855	123.322	141.128	90.8282	25.45	125.435	14.7504	C11orf74	1:175842570-175927012	ENSOCUP00000006053| C11orf74|1:175842571-175927012|NA|ENSOCUG00000006998
XLOC_018641	NA	72.0661	106.264	111.036	107.788	147.084	120.276	96.4554	21.2561	125.049	20.0782	ENSOCUG00000021100	3:12772447-12775016	NA|NA|NA|NA|NA
XLOC_002785	ENSOCUG00000008172	59.5558	128.751	192.472	84.0498	170.765	120.258	126.926	66.4769	125.024	43.5536	ENSOCUG00000008172	10:26480474-26590300	ENSOCUP00000016655|NA|10:26480942-26483686|ko:K02905|ENSOCUG00000008172
XLOC_000105	ENSOCUG00000006433	82.6865	120.863	104.77	119.543	145.24	110.105	102.773	19.1664	124.963	18.1837	ENSOCUG00000006433	1:18809283-18827879	ENSOCUP00000005566| VCP|1:18809328-18826856|ko:K13525|ENSOCUG00000006433
XLOC_003505	ENSOCUG00000002739	111.332	131.943	121.112	132.59	136.713	105.381	121.462	10.31	124.895	17.0246	ENSOCUG00000002739	11:64311522-64350175	ENSOCUP00000002370|NA|11:64311523-64349162|ko:K14322|ENSOCUG00000002739
XLOC_016038	ENSOCUG00000027562	87.5487	99.6602	98.6825	127.982	125.937	120.41	95.2971	6.72812	124.776	3.91716	ENSOCUG00000027562	2:117899582-117972280	ENSOCUP00000020289|NA|2:117944138-117953469|ko:K06268|ENSOCUG00000027562
XLOC_004374	ENSOCUG00000013592	92.6624	118.418	133.302	132.424	123.44	117.947	114.794	20.5607	124.604	7.30832	RWDD1	12:104836880-104873687	ENSOCUP00000011693| RWDD1|12:104837143-104872276|NA|ENSOCUG00000013592
XLOC_002622	ENSOCUG00000022945	111.889	200.619	219.956	140.877	130.521	102.032	177.488	57.6273	124.477	20.1155	ASNS	10:31564639-31585382	ENSOCUP00000023543| ASNS|10:31564640-31585374|ko:K01953|ENSOCUG00000022945
XLOC_030449	ENSOCUG00000000100	100.995	143.305	144.17	144.36	118.269	110.723	129.49	24.6812	124.451	17.65	FIP1L1	GL018754:761966-832090	ENSOCUP00000000090| FIP1L1|GL018754:762078-832090|ko:K14405|ENSOCUG00000000100
XLOC_037861	ENSOCUG00000008428	165.81	96.7955	104.446	159.035	108.768	105.519	122.351	37.8309	124.441	30.0036	ENSOCUG00000008428	X:37646367-37646830	ENSOCUP00000007279| CD24|X:37646447-37646683|NA|ENSOCUG00000008428
XLOC_009292	ENSOCUG00000005327	148.013	159.923	136.498	122.424	129.061	121.168	148.145	11.7131	124.218	4.2412	ENSOCUG00000005327	14:119572271-119904871	ENSOCUP00000004620|NA|14:119862927-119898856|ko:K09292|ENSOCUG00000005327	ENSOCUP00000026226|NA|14:119862927-119898856|ko:K09292|ENSOCUG00000005327
XLOC_006635	NA	224.328	317.919	443.639	69.0056	166.188	137.27	328.629	110.047	124.155	49.9011	SNORA16	13:136969831-136990696	NA|NA|NA|NA|NA
XLOC_004952	ENSOCUG00000000987	120.362	123.114	129.343	133.671	109.297	129.27	124.273	4.60131	124.079	12.9896	PNISR	12:87027923-87088103	ENSOCUP00000000854| PNISR|12:87040760-87078452|ko:K13170|ENSOCUG00000000987
XLOC_001398	ENSOCUG00000010109	106.468	73.3156	99.5533	148.314	101.458	122.034	93.1123	17.4896	123.935	23.4858	BIRC3	1:114193612-114215264	ENSOCUP00000008710| BIRC3|1:114196423-114209809|ko:K16060|ENSOCUG00000010109
XLOC_014104	NA	106.56	77.9082	99.2379	141.669	110.195	119.936	94.5687	14.8856	123.933	16.1133	NA	18:21225786-21226029	NA|NA|NA|NA|NA
XLOC_025417	ENSOCUG00000009204	46.1536	72.64	120.747	142.981	120.646	107.726	79.8469	37.8153	123.784	17.8358	SEC11C	9:99518473-99533092	ENSOCUP00000007944| SEC11C|9:99518474-99533092|ko:K13280|ENSOCUG00000009204
XLOC_021270	NA	66.8349	133.943	180.372	126.91	140.842	103.591	127.05	57.0816	123.781	18.8216	NA	5:835130-837167	NA|NA|NA|NA|NA
XLOC_028482	ENSOCUG00000024691	101.863	102.592	96.2499	124.726	138.944	107.192	100.235	3.47036	123.621	15.9048	ENSOCUG00000024691	GL018713:2204410-2205181	ENSOCUP00000016118|NA|GL018713:2204411-2205181|ko:K02127|ENSOCUG00000024691
XLOC_018140	ENSOCUG00000007499	112.861	143.727	157.715	131.485	122.901	116.279	138.101	22.9501	123.555	7.62407	LMNB1	3:10511425-10564394	ENSOCUP00000006488| LMNB1|3:10511426-10564394|ko:K07611|ENSOCUG00000007499
XLOC_039106	NA	22.1912	24.6071	90.9987	283.963	58.0082	28.0603	45.9323	39.0473	123.344	139.904	NA	X:85198403-85198508	NA|NA|NA|NA|NA
XLOC_004787	ENSOCUG00000001565	62.5815	144.485	162.124	113.392	150.056	106.222	123.064	53.1163	123.223	23.5127	MEA1	12:32467918-32685647	ENSOCUP00000001344| MEA1|12:32508352-32509256|NA|ENSOCUG00000001565
XLOC_016821	ENSOCUG00000026699	165.471	170.225	134.988	102.041	136.774	130.529	156.895	19.1201	123.115	18.5155	LAPTM4A	2:169201413-169223403	ENSOCUP00000017733| LAPTM4A|2:169201414-169223380|ko:K12387|ENSOCUG00000026699
XLOC_025284	ENSOCUG00000005079	73.1072	96.9367	96.0131	129.554	130.108	109.504	88.6857	13.4992	123.055	11.7391	CEP76	9:49438549-49801048	ENSOCUP00000013624| CEP76|9:49438550-49801048|ko:K16457|ENSOCUG00000005079	ENSOCUP00000013611| CEP76|9:49438550-49801048|ko:K08956|ENSOCUG00000005079	ENSOCUP00000004400| CEP76|9:49438550-49801048|ko:K02098|ENSOCUG00000005079
XLOC_013246	NA	196.984	232.991	161.553	183.32	85.8201	99.6329	197.176	35.7194	122.924	52.7582	NA	17:64245156-64245277	NA|NA|NA|NA|NA
XLOC_004539	ENSOCUG00000009083	90.5054	104.427	106.01	140.577	114.443	112.89	100.314	8.53141	122.637	15.5562	SSR1	12:1039039-1078371	ENSOCUP00000007844| SSR1|12:1039040-1078333|ko:K13249|ENSOCUG00000009083	ENSOCUP00000020610| SSR1|12:1039040-1078333|ko:K13249|ENSOCUG00000009083
XLOC_029428	NA	40.9228	64.5517	137.873	192.432	99.4396	75.7969	81.1158	50.5531	122.556	61.6581	NA	GL018730:2248864-2249176	NA|NA|NA|NA|NA
XLOC_018043	ENSOCUG00000009873	284.034	251.705	208.807	82.9443	162.128	122.518	248.182	37.737	122.53	39.5919	COX6A1	21:12132326-12134925	ENSOCUP00000008500| COX6A1|21:12132327-12134925|ko:K02266|ENSOCUG00000009873
XLOC_016194	ENSOCUG00000007010	95.9495	98.3913	118.019	145.884	111.95	109.753	104.12	12.0987	122.529	20.2558	DDX1	2:164581428-164619594	ENSOCUP00000006066| DDX1|2:164581594-164619428|ko:K13177|ENSOCUG00000007010
XLOC_021658	ENSOCUG00000006689	122.361	151.491	153.101	123.581	117.121	126.278	142.318	17.3017	122.327	4.7056	CFDP1	5:29994461-30115266	ENSOCUP00000005780| CFDP1|5:29995659-30115109|NA|ENSOCUG00000006689	ENSOCUP00000026566| CFDP1|5:29995659-30115109|NA|ENSOCUG00000006689
XLOC_025217	ENSOCUG00000003296	117.65	174.413	142.206	117.25	140.955	108.363	144.756	28.4673	122.189	16.8481	SPCS1	9:19611383-19763331	ENSOCUP00000002861| SPCS1|9:19761322-19763331|ko:K12946|ENSOCUG00000003296
XLOC_012809	ENSOCUG00000015402	164.17	159.847	155.972	145.252	102.701	118.551	159.996	4.10104	122.168	21.5049	C14orf105	17:75856666-75894025	ENSOCUP00000013231| C14orf105|17:75861432-75893754|NA|ENSOCUG00000015402
XLOC_001986	NA	108.728	153.15	115.912	161.644	103.427	101.388	125.93	23.8453	122.153	34.2154	NA	1:29988675-29989186	NA|NA|NA|NA|NA
XLOC_004084	ENSOCUG00000010559	99.8034	150.181	153.586	125.542	146.152	94.7489	134.523	30.1166	122.148	25.8691	PFDN6	12:23696508-23697674	ENSOCUP00000009098| PFDN6|12:23696551-23697673|ko:K04798|ENSOCUG00000010559
XLOC_024507	ENSOCUG00000017823	81.5891	105.965	125.911	97.0379	133.693	135.599	104.488	22.1978	122.11	21.734	M6PR	8:34206778-34244009	ENSOCUP00000015306| M6PR|8:34234648-34243663|ko:K10089|ENSOCUG00000017823	ENSOCUP00000026814| M6PR|8:34234648-34243663|ko:K10089|ENSOCUG00000017823
XLOC_010472	ENSOCUG00000002043	107.496	135.763	164.395	142.854	109.707	113.581	135.885	28.4497	122.047	18.1229	AIMP1	15:43242147-43275611	ENSOCUP00000023259| AIMP1|15:43242148-43275383|ko:K15437|ENSOCUG00000002043
XLOC_037470	NA	65.4078	181.321	178.81	133.154	149.605	82.7068	141.846	66.2096	121.822	34.8591	NA	GL019760:18037-18151	NA|NA|NA|NA|NA
XLOC_003268	ENSOCUG00000000790	94.2203	107.473	130.561	137.133	124.983	103.154	110.751	18.3908	121.757	17.2177	NDUFS4	11:69585147-69698248	ENSOCUP00000000685| NDUFS4|11:69585148-69698248|ko:K03937|ENSOCUG00000000790
XLOC_026513	ENSOCUG00000009674	236.191	305.683	163.791	117.639	148.468	98.969	235.222	70.951	121.692	24.9972	PPP1R14B	AAGW02080442:46427-46718	ENSOCUP00000008338| PPP1R14B|AAGW02080442:46428-46718|ko:K17555|ENSOCUG00000009674
XLOC_021266	ENSOCUG00000003390	70.4965	125.696	130.087	129.523	130.103	104.789	108.76	33.2097	121.472	14.4505	PAF1	5:569731-575167	ENSOCUP00000002942| PAF1|5:569809-574209|ko:K15174|ENSOCUG00000003390
XLOC_025890	ENSOCUG00000026631	503.796	429.335	206.277	138.314	110.076	115.65	379.803	154.821	121.347	14.9561	ENSOCUG00000026631	9:89494493-89494865	ENSOCUP00000024625|NA|9:89494494-89494865|ko:K02918|ENSOCUG00000026631
XLOC_003176	ENSOCUG00000001598	89.0676	115.796	128.648	119.82	130.455	113.528	111.171	20.1915	121.268	8.55585	PAM	11:22234593-22433526	ENSOCUP00000001375| PAM|11:22234594-22432863|ko:K00504|ENSOCUG00000001598
XLOC_037469	NA	0	0	0	298.59	0	64.9125	0	0	121.167	157.043	NA	GL019760:17843-17944	NA|NA|NA|NA|NA
XLOC_020371	ENSOCUG00000014543	87.9537	135.355	124.325	130.362	128.391	104.237	115.878	24.8039	120.997	14.5477	CHMP4B	4:5855950-5911252	ENSOCUP00000023541| CHMP4B|4:5855951-5911252|ko:K12194|ENSOCUG00000014543
XLOC_033449	ENSOCUG00000020954	158.472	215.662	118.153	103.347	141.221	118.409	164.096	48.9971	120.992	19.0687	UQCR10	GL018867:39536-39731	ENSOCUP00000023638| UQCR10|GL018867:39537-39731|ko:K00419|ENSOCUG00000020954
XLOC_025801	ENSOCUG00000013752	209.165	223.254	169.042	116.105	120.453	126.39	200.487	28.1286	120.983	5.16292	TGIF1	9:58604066-58622396	ENSOCUP00000011832| TGIF1|9:58605620-58613618|NA|ENSOCUG00000013752
XLOC_008752	ENSOCUG00000015651	90.8715	98.5527	100.154	141.974	120.166	100.377	96.5261	4.96202	120.839	20.8067	ENSOCUG00000015651	14:106634785-106677946	ENSOCUP00000013444|NA|14:106635020-106677946|ko:K08343|ENSOCUG00000015651	ENSOCUP00000026315|NA|14:106635020-106677946|ko:K08343|ENSOCUG00000015651
XLOC_016659	ENSOCUG00000004906	125.508	123.673	125.065	122.421	121.401	118.528	124.749	0.957526	120.783	2.01866	ACTR2	2:121011251-121067156	ENSOCUP00000004245| ACTR2|2:121011252-121067156|ko:K17260|ENSOCUG00000004906
XLOC_037691	ENSOCUG00000014748	63.8254	105.801	111.446	116.987	138.575	106.423	93.6908	26.0177	120.662	16.388	PDHA1	X:5083984-5218691	ENSOCUP00000012678| PDHA1|X:5083985-5098620|ko:K00161|ENSOCUG00000014748
XLOC_010415	ENSOCUG00000013042	94.9161	91.3693	114.607	140.671	105.845	115.405	100.297	12.5187	120.64	17.9936	SMARCA5	15:20840646-20884008	ENSOCUP00000011238| SMARCA5|15:20840647-20879895|ko:K11654|ENSOCUG00000013042
XLOC_007516	NA	302.989	323.603	175.356	82.8087	125.681	153.219	267.316	80.3039	120.57	35.4824	NA	13:142803356-142870641	NA|NA|NA|NA|NA
XLOC_035560	NA	28.8012	31.9367	39.368	50.2562	56.4651	254.929	33.3686	5.42698	120.55	116.417	NA	GL019058:108674-108792	NA|NA|NA|NA|NA
XLOC_002392	NA	139.855	88.6177	273.095	209.176	26.1132	126.317	167.189	95.2278	120.535	91.6682	NA	1:157746841-157746949	NA|NA|NA|NA|NA
XLOC_038062	NA	222.42	207.423	180.392	116.689	136.024	108.79	203.412	21.2992	120.501	14.0115	NA	X:87171498-87173973	NA|NA|NA|NA|NA
XLOC_025913	ENSOCUG00000003025	76.5715	124.893	137.618	117.801	130.311	113.175	113.027	32.2065	120.429	8.86512	NARS	9:98138712-98154838	ENSOCUP00000002629| NARS|9:98139600-98153612|ko:K01893|ENSOCUG00000003025
XLOC_019091	ENSOCUG00000003500	121.153	100.475	97.4513	134.218	122.116	104.814	106.36	12.9002	120.383	14.7784	FAM84B	3:142274785-142280430	ENSOCUP00000003032| FAM84B|3:142278451-142279374|NA|ENSOCUG00000003500
XLOC_016752	ENSOCUG00000007217	84.3163	100.69	123.195	122.306	116.762	122.072	102.734	19.5198	120.38	3.13546	GPATCH11	2:149193931-149217585	ENSOCUP00000006237| GPATCH11|2:149200362-149213299|NA|ENSOCUG00000007217
XLOC_000211	ENSOCUG00000011411	93.9828	99.3632	90.5661	125.885	124.145	110.908	94.6374	4.43493	120.313	8.19101	AK3	1:49501219-49524673	ENSOCUP00000009813| AK3|1:49501220-49524673|ko:K00944|ENSOCUG00000011411
XLOC_030472	ENSOCUG00000005621	136.864	184.69	142.757	114.347	132.489	113.936	154.77	26.0782	120.257	10.5949	ENSOCUG00000005621	GL018755:421466-426784	ENSOCUP00000004876|NA|GL018755:421467-426784|NA|ENSOCUG00000005621
XLOC_001691	ENSOCUG00000004075	48.3593	60.1055	96.2069	120.448	119.8	120.183	68.2239	24.9355	120.144	0.325786	LIN7C	1:166474050-166486245	ENSOCUP00000003528| LIN7C|1:166477541-166486126|NA|ENSOCUG00000004075
XLOC_010405	ENSOCUG00000017495	143.875	165.559	126.89	104.173	144.471	111.152	145.441	19.382	119.932	21.536	LSM6	15:18522594-18539575	ENSOCUP00000015026| LSM6|15:18522622-18539575|ko:K12625|ENSOCUG00000017495
XLOC_010768	NA	125.589	85.104	85.8329	73.048	118.55	167.627	98.842	23.1665	119.742	47.3008	NA	15:50610838-50610982	NA|NA|NA|NA|NA
XLOC_008770	ENSOCUG00000003966	66.0943	70.5946	71.7792	118.014	130.948	110.237	69.4894	2.99928	119.733	10.462	ENSOCUG00000003966	14:111914913-111977506	ENSOCUP00000003444|NA|14:111915116-111966543|ko:K06266|ENSOCUG00000003966
XLOC_025787	ENSOCUG00000009899	111.812	147.252	153.222	110.888	127.013	120.635	137.429	22.3846	119.512	8.12095	NDUFV2	9:52642017-52678004	ENSOCUP00000008525| NDUFV2|9:52642018-52678004|ko:K03943|ENSOCUG00000009899
XLOC_029835	ENSOCUG00000005899	172.78	258.725	177.779	117.519	130.479	110.489	203.095	48.2421	119.496	10.1405	PDPN	GL018739:1237810-1269612	ENSOCUP00000005110| PDPN|GL018739:1237830-1269612|ko:K16778|ENSOCUG00000005899
XLOC_014880	ENSOCUG00000013922	110.857	117.359	119.952	123.119	118.559	116.189	116.056	4.68541	119.289	3.5222	PSMD12	19:50138318-50167987	ENSOCUP00000011967| PSMD12|19:50138319-50167987|ko:K03035|ENSOCUG00000013922
XLOC_039179	NA	149.304	372.505	306.122	21.7104	170.749	165.192	275.977	114.613	119.217	84.489	NA	X:111450717-111450827	NA|NA|NA|NA|NA
XLOC_020715	ENSOCUG00000024686	253.188	282.252	152.188	104.188	151.309	102.05	229.209	68.2671	119.182	27.843	ENSOCUG00000024686	4:64523701-64524430	ENSOCUP00000015847| RPS3|4:64523702-64524430|ko:K02985|ENSOCUG00000024686
XLOC_030986	ENSOCUG00000009522	158.591	150.476	146.727	89.478	141.111	126.495	151.931	6.06441	119.028	26.6141	ENSOCUG00000009522	GL018767:384716-391774	ENSOCUP00000008213|NA|GL018767:384768-391774|ko:K03951|ENSOCUG00000009522
XLOC_006664	ENSOCUG00000006493	210.85	257.374	209.862	100.505	145.433	110.755	226.029	27.1503	118.898	23.5448	ENSOCUG00000006493	13:139370111-139373388	ENSOCUP00000005611|NA|13:139370112-139373305|ko:K04381|ENSOCUG00000006493
XLOC_015114	ENSOCUG00000016413	114.528	92.8374	97.7688	129.097	109.418	118.027	101.711	11.3701	118.847	9.86511	CLTC	19:28661768-28783612	ENSOCUP00000014119| CLTC|19:28661769-28783243|ko:K04646|ENSOCUG00000016413
XLOC_002747	ENSOCUG00000005016	130.916	143.271	122.865	116.248	125.504	114.673	132.351	10.2784	118.808	5.85185	NT5C3A	10:16839915-16865766	ENSOCUP00000023368| NT5C3A|10:16842160-16865763|ko:K01081|ENSOCUG00000005016
XLOC_004954	ENSOCUG00000003309	36.8521	57.239	110.044	113.746	119.654	122.986	68.045	37.7736	118.795	4.67946	CCNC	12:87177386-87216587	ENSOCUP00000002872| CCNC|12:87180021-87211878|ko:K15161|ENSOCUG00000003309
XLOC_020233	ENSOCUG00000004653	108.467	107.694	116.99	154.342	101.238	100.765	111.05	5.1584	118.782	30.7971	METAP2	4:74719432-74783856	ENSOCUP00000025173| METAP2|4:74719829-74753355|ko:K01265|ENSOCUG00000004653
XLOC_010909	NA	40.6148	45.0364	37.0106	62.9958	70.7786	222.545	40.8873	4.01983	118.773	89.9533	NA	15:103668465-103668585	NA|NA|NA|NA|NA
XLOC_031160	ENSOCUG00000016690	97.9757	121.704	138.224	125.295	113.68	116.633	119.301	20.2314	118.536	6.03681	ENSOCUG00000016690	GL018774:848080-908442	ENSOCUP00000014349|NA|GL018774:848996-908362|ko:K13212|ENSOCUG00000016690
XLOC_015339	ENSOCUG00000004319	85.9377	131.87	128.302	131.033	125.002	98.926	115.37	25.5514	118.32	17.0645	FTSJ3	19:48620434-48677335	ENSOCUP00000003737| FTSJ3|19:48669473-48677058|ko:K14857|ENSOCUG00000004319
XLOC_035102	ENSOCUG00000021558	73.8805	118.019	127.264	97.4332	128.854	127.983	106.388	28.5292	118.09	17.8947	ARPC5	GL018994:130847-142575	ENSOCUP00000020911| ARPC5|GL018994:131726-142575|ko:K05754|ENSOCUG00000021558
XLOC_022304	NA	89.0561	100.13	114.602	125.101	116.51	112.406	101.263	12.8106	118.006	6.47831	NA	7:21006147-21031022	NA|NA|NA|NA|NA
XLOC_026254	NA	62.4725	32.8139	107.865	114.748	68.7598	170.463	67.7171	37.7994	117.99	50.9291	NA	9:57331033-57331211	NA|NA|NA|NA|NA
XLOC_023167	ENSOCUG00000012368	91.2735	94.745	81.5348	119.182	119.088	115.665	89.1844	6.84839	117.978	2.00396	NDUFS1	7:146912493-146956391	ENSOCUP00000010647| NDUFS1|7:146915240-146948695|ko:K03934|ENSOCUG00000012368
XLOC_038040	ENSOCUG00000014194	208.375	193.145	158.592	70.0346	152.408	130.45	186.704	25.5089	117.631	42.6567	ENSOCUG00000014194	X:81654160-81654584	ENSOCUP00000012197| NDUFA4|X:81654161-81654584|ko:K03948|ENSOCUG00000014194
XLOC_000264	ENSOCUG00000022657	227.447	277.637	185.408	80.9692	147.526	123.873	230.164	46.1745	117.456	33.7392	GAPDH	1:67461814-67462816	ENSOCUP00000017094| GAPDH|1:67461815-67462816|ko:K00134|ENSOCUG00000022657
XLOC_006577	ENSOCUG00000006686	120.886	119.791	113.018	137.347	96.4669	118.295	117.898	4.26181	117.37	20.4558	HNRNPR	13:129866852-129905859	ENSOCUP00000005778| HNRNPR|13:129868731-129904805|ko:K13161|ENSOCUG00000006686
XLOC_009281	ENSOCUG00000011289	105.568	87.3302	90.7095	128.571	107.125	115.987	94.5359	9.70234	117.228	10.7767	ALCAM	14:114604382-114821022	ENSOCUP00000009720| ALCAM|14:114604383-114820507|ko:K06547|ENSOCUG00000011289
XLOC_010537	ENSOCUG00000024043	301.839	370.628	233.097	71.4156	180.537	99.1909	301.855	68.7655	117.048	56.71	ATP5I	15:66657333-66657549	ENSOCUP00000024956| ATP5I|15:66657334-66657549|ko:K02129|ENSOCUG00000024043
XLOC_019010	NA	101.588	91.2326	76.0042	125.038	118.875	107.117	89.6083	12.869	117.01	9.1049	NA	3:113881685-113934432	NA|NA|NA|NA|NA
XLOC_010480	ENSOCUG00000013943	127.861	138.289	119.672	117.233	120.192	113.493	128.607	9.33091	116.973	3.35708	CISD2	15:46734461-46745733	ENSOCUP00000011984| CISD2|15:46734462-46745733|NA|ENSOCUG00000013943
XLOC_000739	ENSOCUG00000024887	104.832	101.963	115.84	125.578	112.79	111.433	107.545	7.32551	116.6	7.80444	CAPRIN1	1:173395209-173441490	ENSOCUP00000024873| CAPRIN1|1:173395271-173436666|NA|ENSOCUG00000024887
XLOC_015816	ENSOCUG00000004169	55.365	65.7313	88.6406	104.084	123.906	121.605	69.9123	17.0272	116.532	10.8412	ASAH1	2:67538460-67574274	ENSOCUP00000003611| ASAH1|2:67538688-67574274|ko:K12348|ENSOCUG00000004169
XLOC_000971	ENSOCUG00000021292	186.647	294.665	336.421	52.2572	180.275	116.806	272.578	77.2913	116.446	64.0097	ENSOCUG00000021292	1:1290345-1290646	ENSOCUP00000024283|NA|1:1290346-1290646|NA|ENSOCUG00000021292
XLOC_034170	ENSOCUG00000008866	146.112	169.525	126.933	119.208	123.881	106.055	147.523	21.331	116.381	9.24306	PSMG1	GL018907:166376-175477	ENSOCUP00000007650| PSMG1|GL018907:166903-175472|ko:K11875|ENSOCUG00000008866
XLOC_004609	ENSOCUG00000000728	115.083	108.883	123.869	137.057	105.304	106.711	115.945	7.5301	116.357	17.9402	GMNN	12:12231137-12242686	ENSOCUP00000000631| GMNN|12:12231138-12240321|ko:K10749|ENSOCUG00000000728
XLOC_029995	ENSOCUG00000010484	93.2498	96.0282	112.378	114.714	119.294	114.276	100.552	10.3354	116.095	2.77935	VPS35	GL018743:1280105-1320017	ENSOCUP00000009037| VPS35|GL018743:1287594-1319482|NA|ENSOCUG00000010484
XLOC_019725	NA	101.358	299.713	138.545	19.6515	242.872	85.4433	179.872	105.438	115.989	114.702	NA	3:137002491-137002604	NA|NA|NA|NA|NA
XLOC_018008	ENSOCUG00000011924	98.0629	111.008	102.53	120.646	119.309	107.964	103.867	6.5753	115.973	6.96814	VPS29	21:6615654-6796412	ENSOCUP00000010248| VPS29|21:6682368-6796287|ko:K07095|ENSOCUG00000011924	ENSOCUP00000026682| VPS29|21:6682368-6796287|ko:K07095|ENSOCUG00000011924
XLOC_010625	ENSOCUG00000012216	166.336	190.319	138.976	115.822	127.059	104.801	165.21	25.69	115.894	11.1292	ENSOCUG00000012216	15:92423330-92441697	ENSOCUP00000010517|NA|15:92424033-92436940|ko:K01587|ENSOCUG00000012216
XLOC_016020	ENSOCUG00000011214	513.964	324.53	258.899	92.715	153.901	100.995	365.798	132.445	115.87	33.1947	ENSOCUG00000011214	2:115924483-115937121	ENSOCUP00000009651|NA|2:115924636-115936897|ko:K11099|ENSOCUG00000011214
XLOC_021315	ENSOCUG00000001455	120.746	158.337	128.703	94.3325	141.103	111.241	135.929	19.8098	115.559	23.6823	GPI	5:4169176-4197347	ENSOCUP00000001250| GPI|5:4169177-4197347|ko:K01810|ENSOCUG00000001455
XLOC_011414	ENSOCUG00000000520	107.856	113.979	102.922	117.116	116.044	113.317	108.252	5.53914	115.492	1.95866	CNIH4	16:48959956-48983147	ENSOCUP00000000453| CNIH4|16:48962310-48981891|NA|ENSOCUG00000000520
XLOC_025781	ENSOCUG00000008615	130.288	112.172	95.7598	140.949	109.336	95.894	112.74	17.2711	115.393	23.1301	VAPA	9:51879858-51928279	ENSOCUP00000007449| VAPA|9:51884157-51927974|ko:K06096|ENSOCUG00000008615
XLOC_012371	ENSOCUG00000022563	117.207	212.192	185.334	105.884	129.497	110.478	171.578	48.9639	115.286	12.5193	CDC34	17:76221614-76222331	ENSOCUP00000019232| CDC34|17:76221615-76222331|ko:K02207|ENSOCUG00000022563
XLOC_028925	ENSOCUG00000001672	98.724	91.0839	94.6223	112.425	113.298	119.988	94.8101	3.82351	115.237	4.13758	ENSOCUG00000001672	GL018720:349339-351819	ENSOCUP00000001430|NA|GL018720:350671-351708|NA|ENSOCUG00000001672
XLOC_028690	ENSOCUG00000009474	62.565	81.6979	97.7326	121.661	114.24	109.583	80.6652	17.6065	115.161	6.09148	ENSOCUG00000009474	GL018717:1608708-1633169	ENSOCUP00000008170| HNRNPUL2|GL018717:1620387-1630428|NA|ENSOCUG00000009474
XLOC_013405	ENSOCUG00000008594	52.9929	89.6376	88.6346	114.73	129.906	100.546	77.0884	20.8733	115.061	14.6828	MICU1	18:14847445-15077649	ENSOCUP00000007428| MICU1|18:14847446-15075045|NA|ENSOCUG00000008594
XLOC_010426	ENSOCUG00000006591	100.101	115.567	116.762	120.201	110.215	113.712	110.81	9.29349	114.709	5.06715	ENSOCUG00000006591	15:24217467-24257544	ENSOCUP00000020727|NA|15:24218405-24257544|NA|ENSOCUG00000006591
XLOC_032434	ENSOCUG00000027360	145.284	214.218	160.595	101.588	133.205	109.178	173.366	36.1979	114.657	16.5052	SSR4	GL018816:627569-630218	ENSOCUP00000023468| SSR4|GL018816:627570-630218|ko:K04571|ENSOCUG00000027360
XLOC_018179	ENSOCUG00000012206	88.734	102.27	127.599	112.975	109.28	121.623	106.201	19.7284	114.626	6.33496	DDX46	3:17489604-17546874	ENSOCUP00000010511| DDX46|3:17489605-17546873|ko:K12811|ENSOCUG00000012206
XLOC_025999	NA	272.818	358.541	234.797	82.2804	171.685	89.4374	288.719	63.3859	114.468	49.6808	NA	9:7685107-7685237	NA|NA|NA|NA|NA
XLOC_034865	ENSOCUG00000012471	100.845	95.2557	105.033	106.552	118.936	117.869	100.378	4.90536	114.452	6.86266	TM9SF3	GL018967:121116-197276	ENSOCUP00000010739| TM9SF3|GL018967:121117-193222|ko:K17087|ENSOCUG00000012471
XLOC_033979	ENSOCUG00000012876	110.295	138.306	107.695	108.141	119.035	115.458	118.765	16.9726	114.211	5.55297	ACP1	GL018895:319815-367551	ENSOCUP00000011077| ACP1|GL018895:320343-333300|ko:K01104|ENSOCUG00000012876
XLOC_005082	ENSOCUG00000023560,ENSOCUG00000016363	109.283	92.3447	124.967	117.705	99.1678	124.564	108.865	16.3152	113.812	13.138	ENSOCUG00000016363,MTFR2	12:126678615-126732258	ENSOCUP00000019715| MTFR2|12:126679198-126684226|NA|ENSOCUG00000023560	ENSOCUP00000014070|NA|12:126703643-126728116|ko:K13087|ENSOCUG00000016363
XLOC_010251	ENSOCUG00000003262	54.4749	61.4319	90.4842	120.952	114.461	105.101	68.797	19.1011	113.505	7.96866	G3BP2	15:74699148-74732510	ENSOCUP00000002832| G3BP2|15:74714178-74729862|NA|ENSOCUG00000003262
XLOC_033565	NA	108.406	153.527	154.419	82.2997	111.113	146.454	138.784	26.3119	113.289	32.1325	ENSOCUG00000021077,ENSOCUG00000022562	GL018875:88237-123565	NA|NA|NA|NA|NA
XLOC_037870	NA	80.634	132.86	133.144	102.243	127.402	109.418	115.546	30.235	113.021	12.9607	ENSOCUG00000028214	X:43352195-43352856	NA|NA|NA|NA|NA
XLOC_001870	ENSOCUG00000013390	68.7117	88.5365	128.001	111.589	132.888	94.5786	95.0831	30.1819	113.019	19.1947	MRPL16	1:192570377-192623938	ENSOCUP00000011521| MRPL16|1:192620446-192623938|ko:K02878|ENSOCUG00000013390
XLOC_001995	NA	143.336	175.97	160.938	95.2809	127.125	116.515	160.081	16.3339	112.974	16.2147	NA	1:32025231-32025388	NA|NA|NA|NA|NA
XLOC_018612	ENSOCUG00000000743	104.55	113.869	100.336	121.539	117.686	99.533	106.252	6.92512	112.919	11.7519	KHDRBS3	3:151129738-151252520	ENSOCUP00000000643| KHDRBS3|3:151130022-151250990|ko:K14942|ENSOCUG00000000743
XLOC_013945	ENSOCUG00000004996	70.6146	98.0909	106.745	117.23	110.383	111.017	91.8168	18.8646	112.877	3.7834	EIF3A	18:66288804-66330524	ENSOCUP00000004327| EIF3A|18:66288805-66330524|ko:K03254|ENSOCUG00000004996
XLOC_020368	ENSOCUG00000015354	10.3529	9.81991	61.9179	86.4108	109.221	142.803	27.3636	29.9261	112.812	28.367	ITCH	4:5210663-5339452	ENSOCUP00000013200| ITCH|4:5210664-5334519|ko:K05632|ENSOCUG00000015354
XLOC_033220	ENSOCUG00000014030	84.592	123.693	131.197	105.441	123.357	109.247	113.161	25.0241	112.682	9.43893	BTBD1	GL018849:175679-360784	ENSOCUP00000012064| BTBD1|GL018849:195460-233268|ko:K10477|ENSOCUG00000014030
XLOC_013383	ENSOCUG00000009095	28.9366	70.6645	134.058	73.3618	171.924	92.5914	77.8864	52.9315	112.626	52.2461	COMTD1	18:12276206-12277744	ENSOCUP00000007855| COMTD1|18:12276207-12277744|NA|ENSOCUG00000009095
XLOC_013612	ENSOCUG00000011142	168.436	113.952	138.064	135.767	77.6968	124.381	140.151	27.3019	112.615	30.7712	SMC3	18:58157776-58203572	ENSOCUP00000009593| SMC3|18:58158040-58203556|ko:K06669|ENSOCUG00000011142
XLOC_039154	NA	189.999	210.684	389.563	92.0936	144.86	100.104	263.415	109.736	112.353	28.4358	NA	X:102288915-102289030	NA|NA|NA|NA|NA
XLOC_018479	NA	132.068	93.1888	114.873	181.559	94.1492	60.7236	113.377	19.4827	112.144	62.3952	SNORA52	3:101970092-102022278	NA|NA|NA|NA|NA
XLOC_032356	ENSOCUG00000017446	182.436	178.624	135.327	97.1129	118.626	120.479	165.462	26.1675	112.073	12.9886	BUB3	GL018813:336444-346755	ENSOCUP00000014989| BUB3|GL018813:336964-345375|ko:K02180|ENSOCUG00000017446
XLOC_033245	NA	69.426	84.5212	117.744	129.286	104.259	102.51	90.5637	24.7193	112.018	14.9798	NA	GL018852:585453-598125	NA|NA|NA|NA|NA
XLOC_011544	ENSOCUG00000024223	122.823	167.623	151.527	75.4691	146.535	113.493	147.324	22.6938	111.832	35.562	ENSOCUG00000024223	16:73973698-73974106	ENSOCUP00000017645|NA|16:73973699-73974106|ko:K02959|ENSOCUG00000024223
XLOC_029172	ENSOCUG00000005459	89.4635	121.616	146.788	99.7064	124.445	111.208	119.289	28.733	111.786	12.3794	CSE1L	GL018725:3038838-3081310	ENSOCUP00000004737| CSE1L|GL018725:3048912-3080923|NA|ENSOCUG00000005459
XLOC_017668	ENSOCUG00000001430	80.6263	98.2416	116.45	126.456	113.76	94.8504	98.4393	17.9127	111.689	15.9043	ENSOCUG00000001430	20:27916164-27925961	ENSOCUP00000001230|NA|20:27916165-27925801|NA|ENSOCUG00000001430
XLOC_013922	ENSOCUG00000008145	75.3357	97.0364	98.046	109.322	117.393	108.3	90.1394	12.8303	111.672	4.9811	ENSOCUG00000008145	18:57941941-57956831	ENSOCUP00000007040|NA|18:57946178-57955547|ko:K12839|ENSOCUG00000008145
XLOC_023738	NA	149.146	133.287	142.321	101.949	112.442	120.475	141.585	7.9551	111.622	9.29018	NA	7:125614882-125615245	NA|NA|NA|NA|NA
XLOC_026378	NA	110.956	98.4283	242.663	77.4444	145.021	112.241	150.682	79.9034	111.569	33.7933	NA	9:105805522-105805627	NA|NA|NA|NA|NA
XLOC_029333	ENSOCUG00000003867	82.1134	97.5429	124.323	113.35	107.834	113.225	101.326	21.3576	111.47	3.1492	SON	GL018729:363419-407492	ENSOCUP00000003354| SON|GL018729:363420-394134|NA|ENSOCUG00000003867
XLOC_014561	ENSOCUG00000000075	70.6943	103.177	106.947	120.527	113.606	100.111	93.6061	19.9315	111.415	10.3829	PITPNA	19:16559944-16607169	ENSOCUP00000016962| PITPNA|19:16560163-16604551|NA|ENSOCUG00000000075
XLOC_010103	NA	189.64	130.308	94.3379	119.344	98.3319	116.36	138.095	48.1259	111.345	11.3683	SUMO1	15:29617094-29617397	NA|NA|NA|NA|NA
XLOC_013872	ENSOCUG00000000989	190.782	183.434	131.718	105.578	132.047	96.19	168.645	32.1898	111.272	18.5942	ENSOCUG00000000989	18:48629086-48637148	ENSOCUP00000000856|NA|18:48631424-48636257|ko:K03964|ENSOCUG00000000989
XLOC_012033	ENSOCUG00000003327	82.5842	78.7247	96.4295	133.657	89.6108	110.372	85.9128	9.30992	111.213	22.0351	SLTM	17:13453020-13501711	ENSOCUP00000002887| SLTM|17:13453021-13501711|NA|ENSOCUG00000003327
XLOC_010108	ENSOCUG00000002295	127.564	132.297	115.452	106.847	123.569	103.176	125.104	8.68769	111.197	10.8703	NACA	15:33614045-33615029	ENSOCUP00000001976| NACA2|15:33614046-33615029|ko:K03626|ENSOCUG00000002295
XLOC_033576	NA	66.7038	41.2501	47.3418	132.809	73.7699	126.518	51.7652	13.2909	111.032	32.4231	NA	GL018876:20531-20767	NA|NA|NA|NA|NA
XLOC_028005	NA	86.6598	94.4811	102.286	117.018	106.242	109.532	94.4756	7.8131	110.931	5.52248	MOB4	GL018705:4352250-4354899	NA|NA|NA|NA|NA
XLOC_035096	ENSOCUG00000012667	61.2635	98.0521	94.7612	107.334	121.934	103.467	84.6923	20.3565	110.912	9.73947	HDLBP	GL018993:65270-180792	ENSOCUP00000026919| HDLBP|GL018993:65271-142648|NA|ENSOCUG00000012667	ENSOCUP00000010914| HDLBP|GL018993:65271-142648|NA|ENSOCUG00000012667
XLOC_024478	ENSOCUG00000008170	97.1805	130.257	119.826	99.9379	133.236	99.4463	115.755	16.91	110.873	19.3681	MRPL51	8:32548754-32549915	ENSOCUP00000007059| MRPL51|8:32548755-32549915|ko:K17432|ENSOCUG00000008170
XLOC_038198	ENSOCUG00000004786	14.8451	53.9308	76.4024	118.202	134.665	79.719	48.3928	31.1501	110.862	28.1988	PRDX4	X:9596117-9616931	ENSOCUP00000004138| PRDX4|X:9596268-9616931|ko:K03386|ENSOCUG00000004786
XLOC_007075	ENSOCUG00000005553	73.7305	70.2422	90.7825	122.962	102.631	106.831	78.2517	10.9912	110.808	10.7331	GNAI3	13:54597069-54650413	ENSOCUP00000004821| GNAI3|13:54599701-54650359|ko:K04630|ENSOCUG00000005553
XLOC_010462	NA	81.6722	88.255	95.079	117.247	108.973	105.905	88.3354	6.70376	110.708	5.86675	NA	15:40156855-40158101	NA|NA|NA|NA|NA
XLOC_013397	ENSOCUG00000012532	85.7899	116.835	100.372	115.954	111.357	104.691	100.999	15.532	110.667	5.66308	ANXA7	18:14029385-14060658	ENSOCUP00000010791| ANXA7|18:14039558-14058836|ko:K17095|ENSOCUG00000012532
XLOC_016167	ENSOCUG00000017104	77.8646	124.472	121.638	108.086	124.747	99.1522	107.992	26.1291	110.662	12.9904	PPM1G	2:158684318-158717932	ENSOCUP00000015844| PPM1G|2:158684518-158717932|ko:K17499|ENSOCUG00000017104
XLOC_017472	ENSOCUG00000012018	75.2611	79.886	78.7952	106.269	121.095	104.59	77.9808	2.41762	110.651	9.08336	ATP6V1D	20:4928192-4949005	ENSOCUP00000010335| ATP6V1D|20:4928193-4949005|ko:K02149|ENSOCUG00000012018
XLOC_011293	ENSOCUG00000015261	110.383	140.034	135.588	114.622	112.188	105.139	128.668	15.9908	110.65	4.92511	SEPHS1	16:17944593-18207963	ENSOCUP00000024345| SEPHS1|16:18181002-18205982|ko:K01008|ENSOCUG00000015261	ENSOCUP00000013109| SEPHS1|16:18181002-18205982|ko:K01008|ENSOCUG00000015261
XLOC_003446	ENSOCUG00000017516	58.0648	74.786	93.0939	89.2821	123.715	118.357	75.3149	17.5205	110.451	18.5278	FAM134B	11:41351070-41502821	ENSOCUP00000017873| FAM134B|11:41351071-41502821|NA|ENSOCUG00000017516
XLOC_038065	ENSOCUG00000002215	54.9565	95.1397	211.034	127.609	74.8751	128.722	120.377	81.0415	110.402	30.7723	BEX5	X:87402086-87404434	ENSOCUP00000023281| BEX5|X:87403894-87404235|NA|ENSOCUG00000002215
XLOC_016496	ENSOCUG00000017085	88.5143	133.018	132.153	99.7613	131.301	99.7896	117.895	25.4482	110.284	18.2013	COX5B	2:94479835-94481964	ENSOCUP00000014679| COX5B|2:94479836-94481964|ko:K02265|ENSOCUG00000017085
XLOC_024874	NA	198.122	187.144	150.45	76.8245	105.497	148.457	178.572	24.9653	110.26	36.0529	NA	8:56877796-56877938	NA|NA|NA|NA|NA
XLOC_016886	NA	144.455	29.1239	179.504	76.3833	137.312	116.238	117.694	78.6807	109.978	30.943	NA	2:25349403-25349524	NA|NA|NA|NA|NA
XLOC_028831	ENSOCUG00000025431	159.671	180.577	186.039	97.6463	129.437	102.792	175.429	13.9174	109.958	17.064	ENSOCUG00000025431	GL018718:1306248-1306695	ENSOCUP00000023018| RPS10-NUDT3|GL018718:1306249-1306695|ko:K02947|ENSOCUG00000025431
XLOC_015714	ENSOCUG00000020964	83.0323	94.7443	113.901	132.788	95.8367	101.244	97.2259	15.5833	109.956	19.9569	OCIAD1	2:37438994-37463882	ENSOCUP00000020863| OCIAD1|2:37438995-37463105|NA|ENSOCUG00000020964
XLOC_028109	ENSOCUG00000017792	166.884	253.059	169.373	119.878	110.696	99.1801	196.439	49.0504	109.918	10.3709	EIF4EBP1	GL018706:5335424-5354625	ENSOCUP00000015279| EIF4EBP1|GL018706:5335425-5354625|ko:K07205|ENSOCUG00000017792
XLOC_000184	ENSOCUG00000009319	100.782	97.5898	105.669	127.775	89.2783	112.543	101.347	4.06912	109.865	19.3875	PSIP1	1:38511455-38615252	ENSOCUP00000008046| PSIP1|1:38511456-38561241|NA|ENSOCUG00000009319
XLOC_038550	NA	77.5924	107.562	132.731	132.941	100.187	96.1994	105.962	27.6041	109.776	20.1605	ENSOCUG00000025977	X:103824540-103826723	NA|NA|NA|NA|NA
XLOC_013488	ENSOCUG00000002468	139.469	118.796	165.369	119.301	90.103	119.737	141.211	23.3353	109.714	16.9847	KIF20B	18:37548196-37760048	ENSOCUP00000002139| KIF20B|18:37691127-37759904|ko:K10402|ENSOCUG00000002468
XLOC_025726	ENSOCUG00000012376	66.6444	78.6634	79.2887	113.818	107.402	107.306	74.8655	7.12654	109.509	3.7323	SUCLG2	9:34574961-34875080	ENSOCUP00000010650| SUCLG2|9:34574962-34875080|ko:K01900|ENSOCUG00000012376
XLOC_036070	NA	75.8937	125.624	112.759	110.038	122.195	95.966	104.759	25.8123	109.4	13.1261	NA	GL019125:140369-144379	NA|NA|NA|NA|NA
XLOC_012512	ENSOCUG00000005376	97.3438	143.675	137.414	104.935	109.205	113.847	126.144	25.1376	109.329	4.45729	EIF3J	17:27638130-27802631	ENSOCUP00000004662| EIF3J|17:27722518-27746822|ko:K03245|ENSOCUG00000005376
XLOC_038274	ENSOCUG00000010525	144.011	146.678	134.809	109.739	124.02	94.2258	141.833	6.22713	109.328	14.9013	UXT	X:32733131-32742479	ENSOCUP00000026536| UXT|X:32733238-32742099|NA|ENSOCUG00000010525	ENSOCUP00000009071| UXT|X:32733238-32742099|NA|ENSOCUG00000010525
XLOC_005899	ENSOCUG00000004031	74.8692	102.951	107.832	117.297	117.061	92.5073	95.2174	17.7902	108.955	14.2447	NUB1	13:12741840-12776616	ENSOCUP00000003495| NUB1|13:12742559-12776487|NA|ENSOCUG00000004031
XLOC_025504	NA	111.611	150.282	111.602	101.375	120.366	104.283	124.498	22.3293	108.675	10.2289	ENSOCUG00000009170	9:7770937-7771375	NA|NA|NA|NA|NA
XLOC_028080	ENSOCUG00000024318	74.0835	112.847	97.5505	110.761	119.71	95.0401	94.827	19.5247	108.504	12.4889	VDAC3	GL018706:892428-902108	ENSOCUP00000017992| VDAC3|GL018706:892429-902108|ko:K15041|ENSOCUG00000024318
XLOC_021671	ENSOCUG00000013790	94.7716	131.504	139.281	103.546	105.865	116.087	121.852	23.7727	108.499	6.67263	CMC2	5:35421658-35487851	ENSOCUP00000011858| CMC2|5:35422162-35443928|NA|ENSOCUG00000013790
XLOC_002410	NA	172.143	232.991	155.714	129.575	95.953	99.2326	186.949	40.7106	108.254	18.5376	NA	1:162169904-162170096	NA|NA|NA|NA|NA
XLOC_032875	ENSOCUG00000027096	82.6728	234.761	241.366	41.1415	159.809	123.492	186.267	89.7756	108.147	60.8037	CDC37	GL018833:24193-33266	ENSOCUP00000018968| CDC37|GL018833:24281-31900|ko:K09554|ENSOCUG00000027096
XLOC_014881	NA	0	0	53.8511	122.213	85.8201	116.238	17.9504	31.0909	108.09	19.5166	NA	19:50228109-50234571	NA|NA|NA|NA|NA
XLOC_019033	NA	62.3627	69.5861	88.3956	113.49	108.242	101.266	73.4481	13.4393	107.666	6.13232	NA	3:118297141-118315325	NA|NA|NA|NA|NA
XLOC_024149	NA	123.538	228.114	235.656	77.1206	127.191	118.1	195.769	62.6677	107.471	26.674	NA	8:32787710-32790355	NA|NA|NA|NA|NA
XLOC_022314	ENSOCUG00000003351	109.608	95.8765	108.831	131.481	94.5833	96.134	104.772	7.71337	107.399	20.8697	FAM3C	7:23352368-23406904	ENSOCUP00000002906| FAM3C|7:23352369-23404565|NA|ENSOCUG00000003351
XLOC_013713	ENSOCUG00000014189	198.916	309.959	259.421	112.257	115.204	94.506	256.099	55.596	107.322	11.1967	ANXA8	18:8938032-8955097	ENSOCUP00000026777| ANXA8|18:8938033-8955097|NA|ENSOCUG00000014189	ENSOCUP00000012199| ANXA8|18:8938033-8955097|ko:K17096|ENSOCUG00000014189
XLOC_006382	ENSOCUG00000004640	71.0972	75.7235	96.943	97.6984	105.907	118.065	81.2546	13.7821	107.223	10.2469	ZRANB2	13:94968707-94985261	ENSOCUP00000004006| ZRANB2|13:94968708-94983515|NA|ENSOCUG00000004640
XLOC_031782	NA	15.7112	40.6505	78.7435	79.1991	116.363	125.821	45.0351	31.7441	107.128	24.6448	NA	GL018792:259618-260049	NA|NA|NA|NA|NA
XLOC_011108	ENSOCUG00000012039	102.229	88.1562	104.408	119.495	98.362	103.414	98.2644	8.8215	107.09	11.0357	EPRS	16:53029276-53111850	ENSOCUP00000010366| EPRS|16:53029277-53111850|ko:K14163|ENSOCUG00000012039
XLOC_012665	ENSOCUG00000001678	61.7929	91.6309	121.186	115.917	103.661	100.734	91.5366	29.6967	106.771	8.05502	ACIN1	17:43281717-43327340	ENSOCUP00000001441| ACIN1|17:43282548-43319027|ko:K12875|ENSOCUG00000001678
XLOC_012511	ENSOCUG00000017117	99.4828	113.957	118.014	108.082	117.01	94.188	110.485	9.74138	106.427	11.5007	B2M	17:27607478-27614063	ENSOCUP00000014707| B2M|17:27607479-27614063|ko:K08055|ENSOCUG00000017117
XLOC_037940	ENSOCUG00000012391	56.0562	77.5646	88.9824	100.241	109.25	109.595	74.2011	16.7188	106.362	5.30375	ENSOCUG00000012391	X:56251778-56275664	ENSOCUP00000010663| PRPS1L1|X:56251779-56274666|ko:K00948|ENSOCUG00000012391
XLOC_008788	ENSOCUG00000008318	113.745	91.0542	101.574	116.318	91.9655	110.753	102.124	11.3554	106.346	12.7605	DCBLD2	14:121856305-121924541	ENSOCUP00000007189| DCBLD2|14:121856307-121921097|NA|ENSOCUG00000008318
XLOC_001182	ENSOCUG00000024344	53.7234	101.416	96.3939	87.3548	113.541	117.867	83.8444	26.2062	106.254	16.5097	ENSOCUG00000024344	1:66081566-66082470	ENSOCUP00000022935|NA|1:66082021-66082470|ko:K13758|ENSOCUG00000024344
XLOC_013747	ENSOCUG00000014875	26.6459	52.2085	100.762	102.339	111.905	104.386	59.8721	37.6477	106.21	5.03709	C10orf35	18:17218189-17219950	ENSOCUP00000012779| C10orf35|18:17218734-17219746|NA|ENSOCUG00000014875
XLOC_036187	ENSOCUG00000022192	147.475	190.241	152.316	92.213	120.253	106.149	163.344	23.4189	106.205	14.0201	PRMT1	GL019152:174226-181662	ENSOCUP00000023989| PRMT1|GL019152:174391-181427|ko:K11434|ENSOCUG00000022192
XLOC_025500	ENSOCUG00000011098	63.9923	91.3207	95.7393	102.252	120.682	95.6454	83.6841	17.1961	106.193	12.9753	RPN1	9:7518995-7542449	ENSOCUP00000009549| RPN1|9:7518996-7542337|ko:K12666|ENSOCUG00000011098
XLOC_004496	ENSOCUG00000002673	150.958	145.72	172.917	124.121	97.2792	97.0232	156.532	14.4298	106.141	15.5715	AKAP12	12:141220132-141335193	ENSOCUP00000002312| AKAP12|12:141325468-141330414|ko:K16528|ENSOCUG00000002673
XLOC_028068	ENSOCUG00000015399	77.0736	100.552	75.3569	118.294	103.927	95.8498	84.3275	14.077	106.024	11.368	LSM1	GL018706:5254763-5268915	ENSOCUP00000013227| LSM1|GL018706:5254966-5267274|ko:K12620|ENSOCUG00000015399
XLOC_013950	ENSOCUG00000017334	81.3798	117.951	114.156	94.3464	126.159	97.3529	104.496	20.1086	105.953	17.5636	ENSOCUG00000017334	18:66403937-66413048	ENSOCUP00000014895|NA|18:66403938-66413048|ko:K03386|ENSOCUG00000017334
XLOC_033776	NA	117.874	99.586	61.3793	65.296	110.045	141.952	92.9464	28.8266	105.764	38.5069	NA	GL018886:53396-53549	NA|NA|NA|NA|NA
XLOC_018011	ENSOCUG00000011913	64.0338	89.059	85.4917	100.359	115.613	101.306	79.5282	13.5365	105.759	8.54665	GPN3	21:6615654-6796412	ENSOCUP00000010237| GPN3|21:6765592-6778190|ko:K06883|ENSOCUG00000011913
XLOC_008253	NA	16.3519	18.1321	44.7026	190.221	85.4887	41.3534	26.3955	15.8794	105.688	76.4617	NA	13:123258379-123258493	NA|NA|NA|NA|NA
XLOC_012396	ENSOCUG00000008055	121.357	99.6804	72.1105	97.1032	115.267	104.175	97.716	24.682	105.515	9.15575	MCEE	17:83239886-83265826	ENSOCUP00000006960| MCEE|17:83248324-83265598|ko:K05606|ENSOCUG00000008055
XLOC_020734	ENSOCUG00000008223	65.6792	69.9025	67.0875	104.999	122.869	88.3302	67.5564	2.15034	105.399	17.2729	BTG1	4:71369922-71374020	ENSOCUP00000007103| BTG1|4:71371875-71374020|ko:K14443|ENSOCUG00000008223
XLOC_002646	NA	48.0092	89.2335	106.247	124.463	98.0073	93.0836	81.1632	29.9459	105.185	16.8761	NA	10:36236470-36244360	NA|NA|NA|NA|NA
XLOC_037700	ENSOCUG00000006016	111.929	115.453	93.2067	117.147	105.552	92.7924	106.863	11.9572	105.164	12.1819	SMS	X:7698944-7745593	ENSOCUP00000005210| SMS|X:7698945-7745593|ko:K00802|ENSOCUG00000006016
XLOC_007200	ENSOCUG00000016230	116.439	107.761	100.241	111.21	96.8876	106.439	108.147	8.1059	104.846	7.29295	RABGGTB,SNORD45	13:89856052-89864147	ENSOCUP00000013946| RABGGTB|13:89856343-89863170|ko:K05956|ENSOCUG00000016230
XLOC_030173	ENSOCUG00000003770	99.3592	111.578	118.067	108.432	105.425	100.667	109.668	9.49902	104.841	3.91527	MED6	GL018749:594101-614866	ENSOCUP00000003266| MED6|GL018749:594113-614866|ko:K15128|ENSOCUG00000003770
XLOC_024251	NA	42.4798	80.8499	125.736	114.672	104.072	95.6076	83.0219	41.6706	104.784	9.55212	ENSOCUG00000006608	8:52740450-52741685	NA|NA|NA|NA|NA
XLOC_008894	ENSOCUG00000015862	42.592	96.7033	115.048	93.5074	115.882	104.487	84.7811	37.6706	104.625	11.1879	DPH3	14:2271727-2276565	ENSOCUP00000013618| DPH3|14:2273985-2276494|ko:K15455|ENSOCUG00000015862
XLOC_031080	ENSOCUG00000012748	128.58	144.924	121.407	98.2425	113.407	102.16	131.637	12.0529	104.603	7.87193	CDV3	GL018769:896223-910845	ENSOCUP00000010966| CDV3|GL018769:896224-910742|NA|ENSOCUG00000012748
XLOC_006466	NA	57.9723	88.39	91.9771	134.877	101.478	77.2318	79.4465	18.6835	104.529	28.9435	NA	13:115856927-115874955	NA|NA|NA|NA|NA
XLOC_023097	ENSOCUG00000013133	75.523	71.6924	89.2455	115.018	95.7865	102.685	78.8203	9.22941	104.497	9.74288	NCKAP1	7:123030505-123147457	ENSOCUP00000011316| NCKAP1|7:123030506-123147457|ko:K05750|ENSOCUG00000013133
XLOC_005396	NA	40.7765	98.6524	86.1389	56.0594	125.971	131.246	75.1893	30.452	104.425	41.9692	NA	12:54301443-54301615	NA|NA|NA|NA|NA
XLOC_035053	NA	91.8793	92.6199	57.0858	87.4492	120.087	105.618	80.5283	20.3052	104.385	16.3538	NA	GL018985:53820-53957	NA|NA|NA|NA|NA
XLOC_016002	ENSOCUG00000016251	38.7717	64.3702	83.1743	110.181	93.6868	109.174	62.1054	22.2878	104.347	9.24595	TPRKB	2:112771063-112782962	ENSOCUP00000023737| TPRKB|2:112774149-112779777|ko:K15901|ENSOCUG00000016251
XLOC_008613	ENSOCUG00000000806	76.4765	69.7938	75.3831	127.634	83.2079	102.169	73.8845	3.58456	104.337	22.2923	TTC14	14:76237145-76291854	ENSOCUP00000000703| TTC14|14:76237292-76245652|NA|ENSOCUG00000000806
XLOC_030842	NA	0	27.428	67.6204	0	0	312.77	31.6828	34.0104	104.257	180.578	NA	GL018763:277657-277759	NA|NA|NA|NA|NA
XLOC_002593	ENSOCUG00000005159	85.7889	79.6296	107.393	113.301	86.4747	112.888	90.9372	14.5801	104.221	15.3703	ANLN	10:19832512-20175622	ENSOCUP00000004472| ANLN|10:19881805-19994644|NA|ENSOCUG00000005159
XLOC_006835	ENSOCUG00000013512	91.6047	130.866	104.689	100.63	123.56	88.3388	109.053	19.9912	104.176	17.8764	NDUFS2	13:31768062-31779643	ENSOCUP00000011625| NDUFS2|13:31768063-31779535|ko:K03935|ENSOCUG00000013512
XLOC_008725	ENSOCUG00000005247	62.4773	74.203	85.7211	110.165	106.747	95.6164	74.1338	11.6221	104.176	7.60739	FSTL1	14:98382769-98446132	ENSOCUP00000004547| FSTL1|14:98382862-98444573|NA|ENSOCUG00000005247
XLOC_023099	NA	125.739	170.682	139.334	91.7382	132.657	87.8995	145.252	23.0485	104.098	24.807	ENSOCUG00000001267	7:123221334-123221980	NA|NA|NA|NA|NA
XLOC_014669	NA	311.302	189.613	251.714	30.603	137.535	144.148	250.876	60.8488	104.095	63.7321	U1	19:29176803-29763354	NA|NA|NA|NA|NA
XLOC_002718	ENSOCUG00000026859	119.703	88.9779	97.6656	110.266	87.5012	114.453	102.115	15.8385	104.073	14.5038	HNRNPA2B1	10:10958012-10999905	ENSOCUP00000021456| HNRNPA2B1|10:10991162-10996379|ko:K13158|ENSOCUG00000026859
XLOC_029515	ENSOCUG00000005131	89.1911	103.489	99.7652	121.145	94.6306	96.3991	97.4818	7.41741	104.058	14.824	NUCB2	GL018733:1283514-1334447	ENSOCUP00000004444| NUCB2|GL018733:1289048-1334447|NA|ENSOCUG00000005131
XLOC_003480	NA	86.8685	117.87	83.765	101.995	116.323	93.8399	96.1678	18.8586	104.053	11.3819	ENSOCUG00000000065	11:58473198-58782794	NA|NA|NA|NA|NA
XLOC_003749	NA	66.7347	120.709	124.213	61.6651	152.795	97.551	103.886	32.2213	104.004	45.9063	NA	11:42817990-42818328	NA|NA|NA|NA|NA
XLOC_034178	NA	7.88696	104.947	70.074	128.448	113.392	69.8103	60.9693	49.1664	103.883	30.4533	NA	GL018907:381704-381873	NA|NA|NA|NA|NA
XLOC_000069	ENSOCUG00000001996	68.0819	191.638	136.011	121.845	116.363	72.8438	131.91	61.88	103.684	26.8486	ENSOCUG00000001996	1:16476479-16479952	ENSOCUP00000001721| TOMM5|1:16476480-16479952|NA|ENSOCUG00000001996
XLOC_037708	ENSOCUG00000004779	184.992	120.644	89.9706	106.235	161.389	43.1109	131.869	48.495	103.578	59.1838	ACOT9	X:9633280-9675131	ENSOCUP00000004134| ACOT9|X:9636143-9670244|ko:K17361|ENSOCUG00000004779
XLOC_009827	NA	27.1518	40.1437	24.7424	52.6424	177.439	80.1101	30.6793	8.28447	103.397	65.5764	NA	14:106634361-106634495	NA|NA|NA|NA|NA
XLOC_020001	ENSOCUG00000024676	164.793	201.272	159.963	80.1432	139.989	89.2051	175.343	22.585	103.112	32.2559	ENSOCUG00000024676	4:28047912-28150575	ENSOCUP00000024192|NA|4:28092607-28093161|ko:K02880|ENSOCUG00000024676
XLOC_010310	ENSOCUG00000025244	127.324	153.884	141.355	97.7708	127.408	83.9945	140.854	13.2871	103.058	22.1844	IGFBP7	15:91986672-92038137	ENSOCUP00000021850| IGFBP7|15:91986673-91995074|NA|ENSOCUG00000025244
XLOC_025616	ENSOCUG00000017724	104.068	158.152	159.263	107.105	111.404	90.5589	140.494	31.551	103.023	11.0059	ENSOCUG00000017724	9:16650807-16657345	ENSOCUP00000015222| IMPDH2|9:16652870-16657259|ko:K00088|ENSOCUG00000017724
XLOC_013807	ENSOCUG00000001553	61.495	58.4976	48.1669	94.6692	112.059	102.287	56.0532	6.99221	103.005	8.71711	LIPA	18:37157992-37198652	ENSOCUP00000001335| LIPA|18:37157993-37198652|ko:K01052|ENSOCUG00000001553
XLOC_037571	ENSOCUG00000004516	107.976	128.308	149.424	96.6746	96.0984	116.093	128.569	20.7252	102.955	11.3812	RBM17	GL019865:4099-19808	ENSOCUP00000003901| RBM17|GL019865:7142-19808|ko:K12840|ENSOCUG00000004516
XLOC_031005	ENSOCUG00000000552	56.0026	98.7745	140.149	110.629	96.9237	101.313	98.3087	42.0751	102.955	6.99868	ENSOCUG00000000552	GL018767:246379-297299	ENSOCUP00000000477|NA|GL018767:253225-297254|ko:K12887|ENSOCUG00000000552
XLOC_006276	ENSOCUG00000015538	33.83	11.9402	26.2937	106.616	99.8204	102.264	24.0213	11.1204	102.9	3.44217	SLC35A3	13:64126473-64200696	ENSOCUP00000013355| SLC35A3|13:64126474-64200696|ko:K15272|ENSOCUG00000015538	ENSOCUP00000026917| SLC35A3|13:64126474-64200696|ko:K15272|ENSOCUG00000015538
XLOC_031282	NA	160.809	227.278	192.041	91.5525	123.532	93.3637	193.376	33.2546	102.816	17.9634	NA	GL018778:1080347-1081082	NA|NA|NA|NA|NA
XLOC_004419	ENSOCUG00000027109	51.3562	80.6165	98.3182	101.331	125.663	81.3265	76.7636	23.7169	102.773	22.2034	CENPW	12:115878503-115888413	ENSOCUP00000018264| CENPW|12:115878504-115887546|NA|ENSOCUG00000027109
XLOC_012298	ENSOCUG00000015635	107.897	141.134	117.03	106.874	113.589	87.8202	122.02	17.1713	102.761	13.3677	PSMA6	17:55027496-55049855	ENSOCUP00000013427| PSMA6|17:55027497-55049855|ko:K02730|ENSOCUG00000015635
XLOC_029316	ENSOCUG00000001718	100.097	97.4343	99.7638	112.92	102.272	92.5597	99.0984	1.45072	102.584	10.1837	UBQLN1	GL018728:725033-783734	ENSOCUP00000001474| UBQLN1|GL018728:725034-783572|ko:K04523|ENSOCUG00000001718
XLOC_032515	ENSOCUG00000000140	62.1794	82.3621	99.1788	100.14	110.615	96.4778	81.2401	18.5252	102.411	7.33709	AP3B1	GL018820:39566-466535	ENSOCUP00000000123| AP3B1|GL018820:72407-465948|ko:K12397|ENSOCUG00000000140
XLOC_008558	ENSOCUG00000014835	115.988	104.516	104.336	108.986	87.0385	111.121	108.28	6.67593	102.382	13.3305	SMC4	14:54670759-54854562	ENSOCUP00000012758| SMC4|14:54804948-54839817|ko:K06675|ENSOCUG00000014835
XLOC_012261	ENSOCUG00000002846	69.6087	114.124	88.0504	95.5559	124.074	87.3795	90.5944	22.3664	102.336	19.2641	PSME1	17:44182650-44188765	ENSOCUP00000025689| PSME1|17:44183121-44185719|ko:K06696|ENSOCUG00000002846
XLOC_009207	ENSOCUG00000002686	72.9514	68.0663	87.1685	111.864	98.9451	95.9031	76.0621	9.92374	102.237	8.47449	FAM162A	14:96567510-96680250	ENSOCUP00000002324| FAM162A|14:96655430-96680173|NA|ENSOCUG00000002686
XLOC_003940	ENSOCUG00000007251	79.3954	95.0145	97.85	111.791	105.188	89.6959	90.7533	9.93788	102.225	11.3417	NOL7	12:7305888-7387707	ENSOCUP00000006269| NOL7|12:7305889-7309671|NA|ENSOCUG00000007251
XLOC_005392	NA	52.2235	89.4956	88.689	86.5243	111.693	108.058	76.8027	21.29	102.092	13.6038	NA	12:50330820-50331041	NA|NA|NA|NA|NA
XLOC_022004	ENSOCUG00000006329	126.046	163.965	119.139	86.2986	125.402	94.5108	136.383	24.1348	102.07	20.6187	ALDOA	6:18443744-18448801	ENSOCUP00000008499| ALDOA|6:18443745-18448735|ko:K01623|ENSOCUG00000006329
XLOC_023242	ENSOCUG00000010806	134.206	117.762	114.571	102.095	108.515	95.1705	122.18	10.5366	101.927	6.67384	AP1S3	7:165263346-165337588	ENSOCUP00000009292| AP1S3|7:165265211-165281080|ko:K12395|ENSOCUG00000010806
XLOC_015381	NA	53.2939	0	364.235	0	69.6557	235.862	139.176	196.72	101.839	121.18	NA	19:9377228-9377328	NA|NA|NA|NA|NA
XLOC_000893	ENSOCUG00000007047	62.6182	92.2643	103.612	94.4054	130.358	80.7453	86.1648	21.1666	101.836	25.6275	ENSOCUG00000007047	1:190735921-190795051	ENSOCUP00000006095|NA|1:190740508-190782763|NA|ENSOCUG00000007047	ENSOCUP00000016791|NA|1:190740508-190782763|NA|ENSOCUG00000007047
XLOC_007368	ENSOCUG00000011453	110.213	149.752	110.979	94.3918	118.475	92.3028	123.648	22.61	101.723	14.545	PPIH	13:124040884-124057136	ENSOCUP00000009848| PPIH|13:124040885-124057105|ko:K09567|ENSOCUG00000011453
XLOC_010464	ENSOCUG00000029357	116.439	142.907	166.883	72.4533	120.223	112.207	142.076	25.2323	101.628	25.5818	ENSOCUG00000029357	15:40925780-40929431	ENSOCUP00000027201|NA|15:40926710-40928089|NA|ENSOCUG00000029357
XLOC_036009	ENSOCUG00000027935	98.317	184.998	184.605	107.464	114.876	82.4731	155.973	49.9322	101.604	16.9776	GUK1	GL019112:32057-42336	ENSOCUP00000022345| GUK1|GL019112:32315-35759|ko:K00942|ENSOCUG00000027935
XLOC_020367	ENSOCUG00000021027	135.954	130.039	176.835	117.98	91.1552	95.6127	147.609	25.4824	101.583	14.3744	ENSOCUG00000021027	4:5182518-5206032	ENSOCUP00000021140| DYNLRB1|4:5182519-5206032|ko:K10419|ENSOCUG00000021027
XLOC_016814	ENSOCUG00000017307	94.3963	92.7904	96.4977	110.569	88.8688	105.179	94.5615	1.85916	101.539	11.2988	SMC6	2:166682369-166784366	ENSOCUP00000014879| SMC6|2:166682370-166776334|NA|ENSOCUG00000017307	ENSOCUP00000026261| SMC6|2:166682370-166776334|NA|ENSOCUG00000017307
XLOC_026389	NA	58.8363	71.7658	128.676	123.199	84.5896	96.7164	86.426	37.1563	101.502	19.7445	NA	AAGW02076170:55035-58824	NA|NA|NA|NA|NA
XLOC_036702	NA	161.867	260.37	178.916	97.6364	99.2514	107.393	200.384	52.6439	101.427	5.22949	NA	GL019309:38762-40100	NA|NA|NA|NA|NA
XLOC_022476	ENSOCUG00000001418	90.5572	103.052	91.5389	94.8561	109.904	99.4546	95.0494	6.94784	101.405	7.7112	PSMD14	7:100346686-100547160	ENSOCUP00000001221| PSMD14|7:100433858-100547160|ko:K03030|ENSOCUG00000001418
XLOC_014143	NA	0	22.1544	163.857	0	26.1132	277.898	62.0038	88.9003	101.337	153.463	NA	18:25493003-25493111	NA|NA|NA|NA|NA
XLOC_024588	NA	26.1989	19.7699	126.354	106.515	121.185	75.9076	57.4409	59.767	101.203	23.1015	NA	8:64219815-64254925	NA|NA|NA|NA|NA
XLOC_002654	ENSOCUG00000004549	69.7728	85.4803	76.072	96.7754	110.493	96.2314	77.1084	7.90487	101.167	8.08148	CYP51A1	10:36634570-36656668	ENSOCUP00000003924| CYP51A1|10:36634694-36654515|ko:K05917|ENSOCUG00000004549
XLOC_029705	NA	66.5515	72.3196	74.9896	99.079	113.134	90.903	71.2869	4.3128	101.039	11.2443	UGT1A1	GL018736:1153069-1282986	NA|NA|NA|NA|NA
XLOC_022967	ENSOCUG00000014790	106.829	111.03	98.5067	100.278	106.729	95.9367	105.455	6.37367	100.981	5.43041	DARS	7:73464274-73539393	ENSOCUP00000012721| DARS|7:73464770-73539393|ko:K01876|ENSOCUG00000014790
XLOC_018755	ENSOCUG00000006669	80.6198	90.5579	87.4723	90.9426	108.919	102.889	86.2167	5.08664	100.917	9.14903	CSNK1A1	3:31300993-31350739	ENSOCUP00000018081| CSNK1A1|3:31303944-31350583|ko:K08957|ENSOCUG00000006669
XLOC_010648	NA	54.1873	55.0532	80.1213	105.931	76.8386	119.507	63.1206	14.7294	100.759	21.7993	NA	15:97336613-97404330	NA|NA|NA|NA|NA
XLOC_011373	ENSOCUG00000010259	119.725	113.385	98.399	109.954	101.576	90.6645	110.503	10.9512	100.731	9.67244	COMMD3	16:38950390-38954206	ENSOCUP00000008846| COMMD3|16:38950391-38954206|NA|ENSOCUG00000010259
XLOC_007164	ENSOCUG00000012639	85.2971	76.4098	75.348	123.814	92.4774	85.468	79.0183	5.46346	100.586	20.4187	LMO4	13:77456438-77473870	ENSOCUP00000010877| LMO4|13:77457580-77473744|NA|ENSOCUG00000012639	ENSOCUP00000027100| LMO4|13:77457580-77473744|NA|ENSOCUG00000012639
XLOC_031099	NA	52.3358	23.2134	85.8447	64.9405	91.2045	145.59	53.798	31.3412	100.578	41.1338	NA	GL018770:87419-87594	NA|NA|NA|NA|NA
XLOC_009300	ENSOCUG00000025366,ENSOCUG00000014425	57.2757	88.5026	79.0044	111.244	84.5323	105.385	74.9276	16.0077	100.387	14.0397	CMSS1,FILIP1L	14:120484408-120890020	ENSOCUP00000022932| CMSS1|14:120484802-120579628|NA|ENSOCUG00000025366	ENSOCUP00000021446| FILIP1L|14:120579072-120874003|NA|ENSOCUG00000014425
XLOC_036691	ENSOCUG00000023982	76.5663	180.689	185.164	36.5411	187.316	76.9566	147.473	61.4478	100.271	78.0445	C19orf70	GL019306:50679-51920	ENSOCUP00000025058| C19orf70|GL019306:50680-51920|NA|ENSOCUG00000023982
XLOC_008801	NA	87.6704	131.849	107.972	111.679	100.093	88.9483	109.164	22.1134	100.24	11.3661	ENSOCUG00000024255	14:127467602-127859546	NA|NA|NA|NA|NA
XLOC_015338	ENSOCUG00000004301	50.3283	51.4159	70.2171	116.846	88.6483	95.1941	57.3204	11.1821	100.229	14.7578	CCDC47	19:48596499-48619960	ENSOCUP00000003717| CCDC47|19:48597664-48613958|NA|ENSOCUG00000004301
XLOC_013511	ENSOCUG00000026731	105.469	100.58	127.396	116.349	84.8889	98.9937	111.148	14.2817	100.077	15.758	HELLS	18:42256424-42299100	ENSOCUP00000019131| HELLS|18:42256580-42299100|NA|ENSOCUG00000026731
XLOC_016422	ENSOCUG00000003212	82.738	102.833	100.835	92.4549	106.195	101.359	95.4687	11.0702	100.003	6.9697	TUSC3	2:70243943-70392154	ENSOCUP00000002789| TUSC3|2:70247782-70392154|ko:K12669|ENSOCUG00000003212
XLOC_002572	ENSOCUG00000005295	107.705	164.11	139.162	96.9685	113.782	89.2406	136.992	28.265	99.997	12.5479	GARS	10:14935318-14977681	ENSOCUP00000004591| GARS|10:14935319-14977681|ko:K01880|ENSOCUG00000005295
XLOC_034908	NA	244.366	351.257	210.31	31.5855	153.78	114.443	268.644	73.5431	99.9362	62.3756	NA	GL018969:206231-206365	NA|NA|NA|NA|NA
XLOC_013825	ENSOCUG00000010545	65.6618	70.808	81.8739	102.855	96.3448	100.376	72.7812	8.28422	99.8586	3.2858	FRA10AC1	18:41301639-41462341	ENSOCUP00000009086| FRA10AC1|18:41359993-41462341|ko:K13121|ENSOCUG00000010545
XLOC_028717	ENSOCUG00000001667	97.3291	120.82	102.577	97.5501	109.525	92.4909	106.909	12.33	99.8553	8.7479	DDB1	GL018717:3417169-3451436	ENSOCUP00000001429| DDB1|GL018717:3417359-3451140|ko:K10610|ENSOCUG00000001667
XLOC_025165	ENSOCUG00000017699,ENSOCUG00000029040	46.1346	63.6222	75.7732	115.784	120.127	63.625	61.8433	14.8992	99.8453	31.4428	ARIH2,ARIH2OS	9:16552365-16617949	ENSOCUP00000015199| ARIH2|9:16558585-16615780|ko:K11969|ENSOCUG00000017699	ENSOCUP00000026143| ARIH2OS|9:16553426-16553878|NA|ENSOCUG00000029040
XLOC_010398	NA	66.0507	94.7257	95.322	78.6273	110.972	109.505	85.3661	16.7303	99.7014	18.2655	ENSOCUG00000025176	15:14712280-15173547	NA|NA|NA|NA|NA
XLOC_003308	ENSOCUG00000029499	78.2057	86.6409	100.442	104.197	96.8544	98.01	88.4295	11.2255	99.6871	3.94817	CWC27	11:80966928-81195572	ENSOCUP00000026584| CWC27|11:80967051-81195107|ko:K12737|ENSOCUG00000029499
XLOC_017928	ENSOCUG00000008325	77.9068	121.47	97.721	94.7175	115.379	88.6214	99.0326	21.8112	99.5726	14.024	ENSOCUG00000008325	21:7745956-7774430	ENSOCUP00000007195|NA|21:7745957-7774430|ko:K00128|ENSOCUG00000008325
XLOC_015462	NA	23.3165	77.5646	95.6132	162.743	91.4246	44.2248	65.4981	37.6285	99.4641	59.6667	NA	19:30129731-30129856	NA|NA|NA|NA|NA
XLOC_024556	ENSOCUG00000003537	55.0663	85.4321	148.566	102.559	93.4895	102.144	96.3548	47.6972	99.3975	5.12068	GTF2F2	8:49841849-49975108	ENSOCUP00000003064| GTF2F2|8:49843112-49974880|ko:K03139|ENSOCUG00000003537
XLOC_016109	ENSOCUG00000015046	69.8893	73.7997	90.4374	100.484	102.719	94.9822	78.0421	10.9112	99.3951	3.98169	LRPPRC	2:142283928-142396576	ENSOCUP00000012939| LRPPRC|2:142283929-142396576|NA|ENSOCUG00000015046
XLOC_017604	ENSOCUG00000002249	86.0025	122.917	113.536	87.0603	116.956	93.7225	107.485	19.1867	99.2463	15.6947	DHRS7	20:7750509-7765199	ENSOCUP00000001940| DHRS7|20:7750510-7765199|ko:K11165|ENSOCUG00000002249
XLOC_007385	ENSOCUG00000012790	71.9512	101.055	105.197	95.7302	102.123	99.7321	92.7344	18.1175	99.1951	3.23005	ENSOCUG00000012790	13:126435729-126493452	ENSOCUP00000011006| CAP1|13:126465133-126477214|ko:K17261|ENSOCUG00000012790
XLOC_025563	ENSOCUG00000000939	112.071	165.303	130.739	77.7732	118.698	100.786	136.038	27.0087	99.0857	20.5153	EXOSC7	9:13958964-13982274	ENSOCUP00000000811| EXOSC7|9:13958965-13982274|ko:K12589|ENSOCUG00000000939
XLOC_003872	NA	299.877	71.2552	146.393	49.835	111.984	135.425	172.508	116.527	99.0813	44.2298	NA	11:79679723-79679829	NA|NA|NA|NA|NA
XLOC_011515	NA	72.62	122.051	93.7539	107.243	97.2944	92.4019	96.1416	24.8019	98.9798	7.56273	ENSOCUG00000004287	16:69127160-69333855	NA|NA|NA|NA|NA
XLOC_014802	ENSOCUG00000015986	83.5681	119.701	91.7354	88.4595	111.342	97.054	98.3348	18.9489	98.9518	11.5587	PSME3	19:43539896-43546822	ENSOCUP00000016046| PSME3|19:43540133-43544592|ko:K06698|ENSOCUG00000015986	ENSOCUP00000013737| PSME3|19:43540133-43544592|ko:K06698|ENSOCUG00000015986
XLOC_027327	ENSOCUG00000021402	360.697	378.185	302.654	47.7757	151.699	97.0892	347.179	39.5385	98.8546	51.9841	ENSOCUG00000021402	GL018699:8523155-8523368	ENSOCUP00000023953|NA|GL018699:8523156-8523368|ko:K02923|ENSOCUG00000021402
XLOC_027543	NA	25.1732	46.1107	105.84	90.2607	104.536	101.738	59.0413	41.8591	98.8449	7.56463	NA	GL018700:792356-792965	NA|NA|NA|NA|NA
XLOC_022234	ENSOCUG00000001661	63.3436	99.5858	96.4514	103.785	103.506	89.115	86.4603	20.0809	98.802	8.39035	PDIA4	7:2871190-3027194	ENSOCUP00000001421| PDIA4|7:3003229-3024229|ko:K09582|ENSOCUG00000001661
XLOC_030272	ENSOCUG00000012446	91.3182	134.649	113.99	90.6203	109.755	96.0104	113.319	21.6732	98.7952	9.86664	KLC1	GL018751:251425-328651	ENSOCUP00000022230| KLC1|GL018751:253190-328651|ko:K10407|ENSOCUG00000012446
XLOC_015113	ENSOCUG00000004210	143.958	75.7942	84.0061	98.3293	89.2812	108.449	101.253	37.211	98.6865	9.58889	ENSOCUG00000018834,VMP1	19:28431381-28659634	ENSOCUP00000003645| VMP1|19:28496600-28625298|NA|ENSOCUG00000004210
XLOC_032135	ENSOCUG00000005354	59.0995	92.1874	122.405	91.3115	106.566	97.983	91.2306	31.6636	98.6202	7.64718	BMS1	GL018805:87798-135000	ENSOCUP00000004650| BMS1|GL018805:88738-135000|ko:K14569|ENSOCUG00000005354
XLOC_000053	ENSOCUG00000004220	62.4515	79.247	89.7422	94.9172	107.665	93.2326	77.1469	13.766	98.6049	7.89133	ERP44	1:13086326-13297361	ENSOCUP00000003653| ERP44|1:13086327-13201785|ko:K17264|ENSOCUG00000004220
XLOC_027800	ENSOCUG00000005407	92.6685	131.484	129.925	101.774	109.218	84.7666	118.026	21.9739	98.5862	12.5335	SF3A3	GL018704:520365-544524	ENSOCUP00000004692| SF3A3|GL018704:520456-544524|ko:K12827|ENSOCUG00000005407
XLOC_003355	ENSOCUG00000002319	55.6818	89.9542	112.854	64.2157	114.165	117.145	86.1633	28.774	98.5086	29.7358	KIAA0101	11:5553859-5554690	ENSOCUP00000001999| KIAA0101|11:5554348-5554683|NA|ENSOCUG00000002319
XLOC_016644	ENSOCUG00000015796	100.637	136.453	109.781	98.6379	104.507	92.2091	115.624	18.6091	98.4513	6.15107	ANXA4	2:116378583-116458530	ENSOCUP00000013569| ANXA4|2:116380518-116458530|ko:K17093|ENSOCUG00000015796
XLOC_033997	ENSOCUG00000001605	57.2309	88.826	95.4065	102.546	100.917	90.8878	80.4878	20.408	98.1169	6.31337	CCDC127	GL018897:377284-391164	ENSOCUP00000001377| CCDC127|GL018897:377285-391164|NA|ENSOCUG00000001605
XLOC_022353	ENSOCUG00000010200	76.007	91.4801	85.3505	117.419	99.2984	77.5384	84.2792	7.79198	98.0853	19.968	PMPCB	7:39607008-39649755	ENSOCUP00000008792| PMPCB|7:39607009-39619343|ko:K17732|ENSOCUG00000010200	ENSOCUP00000026375| PMPCB|7:39607009-39619343|ko:K17732|ENSOCUG00000010200
XLOC_038017	ENSOCUG00000014035	132.73	110.506	113.16	112.014	88.8124	93.117	118.799	12.1376	97.9811	12.3419	SH3BGRL	X:72782305-72938267	ENSOCUP00000012063| SH3BGRL|X:72791446-72938254|NA|ENSOCUG00000014035
XLOC_012685	NA	89.0867	115.184	78.7555	96.4771	115.664	81.5316	94.3421	18.7743	97.8909	17.1101	PSME2	17:44190820-44194393	NA|NA|NA|NA|NA
XLOC_038452	ENSOCUG00000024762	188.639	172.739	153.046	59.4618	98.6214	135.424	171.475	17.8302	97.8357	37.9872	CKS2	X:71420756-71420996	ENSOCUP00000021916| CKS2|X:71420757-71420996|ko:K02219|ENSOCUG00000024762
XLOC_034380	NA	67.1612	61.2144	65.0264	111.569	101.745	79.777	64.4673	3.01256	97.697	16.278	NA	GL018925:205000-205457	NA|NA|NA|NA|NA
XLOC_013822	ENSOCUG00000008757	103.904	115.036	128.524	104.494	96.3707	92.1824	115.821	12.3288	97.6824	6.25973	MYOF	18:41022025-41185250	ENSOCUP00000007577| MYOF|18:41022901-41185250|NA|ENSOCUG00000008757
XLOC_010827	ENSOCUG00000024425,ENSOCUG00000024883	106.544	134.684	55.3411	4.95771	158.75	129.334	98.8564	40.2262	97.6806	81.6362	NA	15:76133315-76263713	ENSOCUP00000024741|NA|15:76261109-76263713|ko:K05505|ENSOCUG00000024425	ENSOCUP00000015416|NA|15:76134214-76135954|ko:K05505|ENSOCUG00000024883
XLOC_015965	ENSOCUG00000003780	108.632	104.243	82.2252	109.92	99.9767	82.7025	98.3667	14.1502	97.5331	13.7723	SUCLG1	2:101778049-101809350	ENSOCUP00000003275| SUCLG1|2:101778050-101809350|ko:K01899|ENSOCUG00000003780
XLOC_038059	ENSOCUG00000009521	109.922	124.063	117.363	103.804	94.0648	94.6563	117.116	7.07374	97.5084	5.46019	TCEAL8	X:86798849-86801232	ENSOCUP00000021325| TCEAL8|X:86798890-86800705|NA|ENSOCUG00000009521
XLOC_028807	ENSOCUG00000008221	53.1076	67.7042	84.1542	102.598	92.8718	96.0151	68.322	15.5325	97.1616	4.96343	TOP1	GL018718:433451-534211	ENSOCUP00000007107| TOP1|GL018718:433805-534211|ko:K03163|ENSOCUG00000008221
XLOC_025624	ENSOCUG00000005926	62.7328	90.5796	103.749	92.4085	109.38	89.3743	85.6871	20.9412	97.0543	10.7817	USP4	9:16836845-16882022	ENSOCUP00000026649| USP4|9:16836846-16881886|NA|ENSOCUG00000005926	ENSOCUP00000005136| USP4|9:16836846-16881886|ko:K11835|ENSOCUG00000005926
XLOC_030286	ENSOCUG00000011221	101.096	113.912	94.7263	102.883	99.4827	88.7045	103.245	9.77168	97.0234	7.40227	PPP2R5C	GL018751:1486514-1648236	ENSOCUP00000023817| PPP2R5C|GL018751:1488820-1648236|ko:K11584|ENSOCUG00000011221
XLOC_025182	ENSOCUG00000011681	104.412	152.719	116.079	95.9563	105.049	89.8735	124.403	25.2064	96.9596	7.63734	GNAI2	9:17660501-17745553	ENSOCUP00000019624| GNAI2|9:17698558-17716422|ko:K04630|ENSOCUG00000011681
XLOC_014693	ENSOCUG00000003350	77.3567	114.316	88.7567	98.5175	113.268	79.0371	93.4765	18.9263	96.9409	17.1698	MRPS23	19:30340628-30347691	ENSOCUP00000002904| MRPS23|19:30340768-30346946|ko:K17402|ENSOCUG00000003350
XLOC_010726	NA	227.111	177.767	160.696	46.6229	122.227	121.628	188.525	34.4896	96.826	43.4782	NA	15:27951534-27951723	NA|NA|NA|NA|NA
XLOC_033617	NA	34.9153	38.7164	238.627	20.3083	159.721	110.374	104.086	116.531	96.8011	70.6905	NA	GL018878:81080-81192	NA|NA|NA|NA|NA
XLOC_018619	ENSOCUG00000010950	87.1351	92.7773	88.7776	108.101	95.0964	87.1543	89.5633	2.90201	96.7839	10.5748	TMED7	3:442538-454467	ENSOCUP00000009421| TMED7|3:445289-454467|ko:K14825|ENSOCUG00000010950
XLOC_027542	NA	75.7456	90.7111	86.9701	133.933	85.1402	70.8762	84.4756	7.78835	96.6498	33.0665	NA	GL018700:709777-710001	NA|NA|NA|NA|NA
XLOC_003171	ENSOCUG00000001656	77.6271	86.9562	70.2594	90.3233	74.3458	125.277	78.2809	8.36758	96.6487	26.0481	RIOK2	11:16872324-16898951	ENSOCUP00000001417| RIOK2|11:16872325-16898951|ko:K07179|ENSOCUG00000001656
XLOC_031714	NA	25.484	28.2584	34.8338	192.695	16.6539	80.56	29.5254	4.80194	96.6363	89.1148	NA	GL018790:674132-674254	NA|NA|NA|NA|NA
XLOC_000533	NA	49.0696	68.9069	74.4492	108.389	97.1397	84.3248	64.1419	13.3439	96.6178	12.0406	CLNS1A	1:139079463-139102878	NA|NA|NA|NA|NA
XLOC_022236	ENSOCUG00000001676	70.7154	91.2942	105.143	104.831	98.3994	86.5894	89.0509	17.3231	96.6066	9.252	EZH2	7:3122882-3203095	ENSOCUP00000001438| EZH2|7:3127739-3202817|ko:K11430|ENSOCUG00000001676
XLOC_003636	NA	65.5007	85.0828	58.8355	23.9474	95.3942	170.381	69.8063	13.6431	96.5742	73.2239	NA	11:24003865-24036340	NA|NA|NA|NA|NA
XLOC_016745	ENSOCUG00000006325	71.4246	84.756	83.4717	78.037	115.475	95.9319	79.8841	7.35423	96.4813	18.725	GALM	2:147662504-147720898	ENSOCUP00000005469| GALM|2:147662821-147720600|ko:K01785|ENSOCUG00000006325
XLOC_011229	ENSOCUG00000016509	5.48388	11.3196	22.488	63.1449	126.406	99.6203	13.0972	8.6403	96.3904	31.754	CFH	16:74224440-74347589	ENSOCUP00000014192| CFH|16:74287792-74347589|ko:K04004|ENSOCUG00000016509
XLOC_003217	ENSOCUG00000000360	54.8796	58.2768	77.0204	104.448	99.2252	85.4345	63.3923	11.9239	96.3692	9.82322	CDH6	11:53083499-53228694	ENSOCUP00000000320| CDH6|11:53084184-53222984|ko:K06798|ENSOCUG00000000360
XLOC_038999	NA	16.2714	9.02139	0	227.14	0	61.7244	8.43093	8.15175	96.2881	117.448	NA	X:53630674-53630812	NA|NA|NA|NA|NA
XLOC_008435	ENSOCUG00000017800	84.3932	96.934	99.432	93.7151	101.426	93.6297	93.5864	8.05892	96.2569	4.47675	PDCD6IP	14:20666333-20745491	ENSOCUP00000015293| PDCD6IP|14:20668168-20745491|ko:K12200|ENSOCUG00000017800
XLOC_008815	ENSOCUG00000005912	48.9336	50.451	47.5995	112.161	91.2802	85.1914	48.9947	1.42673	96.2109	14.1447	GBE1	14:135668274-135975127	ENSOCUP00000005123| GBE1|14:135669101-135973200|ko:K00700|ENSOCUG00000005912
XLOC_006928	ENSOCUG00000003045	64.8428	99.4786	97.5443	74.7665	108.372	105.38	87.2886	19.4626	96.1728	18.5987	ENSOCUG00000003045	13:38561021-38565577	ENSOCUP00000020141|NA|13:38561868-38564509|ko:K14709|ENSOCUG00000003045
XLOC_034816	ENSOCUG00000027643	61.3368	95.3226	92.6575	91.6483	106.004	90.8071	83.1056	18.8994	96.1531	8.54146	NUP50	GL018962:188161-206938	ENSOCUP00000023872| NUP50|GL018962:188373-204285|ko:K14295|ENSOCUG00000027643
XLOC_035960	NA	12.0057	53.2508	49.2313	181.559	15.6915	91.0855	38.1626	22.7415	96.112	83.0479	NA	GL019110:17758-17882	NA|NA|NA|NA|NA
XLOC_029557	ENSOCUG00000014248	88.5966	180.94	142.939	90.3805	103.375	94.4463	137.492	46.4121	96.0673	6.64717	CYB5R3	GL018734:80732-91096	ENSOCUP00000012247| CYB5R3|GL018734:83103-90498|ko:K00326|ENSOCUG00000014248
XLOC_028632	ENSOCUG00000012307	56.3931	69.029	56.0155	89.4008	102.749	95.7113	60.4792	7.40675	95.9537	6.6774	FAM213A	GL018716:143023-237809	ENSOCUP00000010592| FAM213A|GL018716:213015-236314|NA|ENSOCUG00000012307
XLOC_003929	ENSOCUG00000013378	86.2564	117.747	119.71	98.9156	100.157	88.6626	107.904	18.7735	95.9117	6.30854	PAK1IP1	12:4402333-4413869	ENSOCUP00000011507| PAK1IP1|12:4402334-4413564|ko:K14830|ENSOCUG00000013378
XLOC_022988	ENSOCUG00000008124	93.863	113.399	106.294	91.1424	96.5178	99.8913	104.519	9.88826	95.8505	4.41246	MMADHC	7:88306895-88330814	ENSOCUP00000027129| MMADHC|7:88308519-88330136|NA|ENSOCUG00000008124	ENSOCUP00000007023| MMADHC|7:88308519-88330136|NA|ENSOCUG00000008124
XLOC_038469	NA	47.808	69.4487	81.7061	131.723	91.3861	64.3697	66.3209	17.1641	95.8263	33.8955	ENSOCUG00000025426	X:76662995-76664269	NA|NA|NA|NA|NA
XLOC_010489	NA	85.124	96.7979	84.0526	96.7799	99.2812	91.1718	88.6582	7.06954	95.7443	4.1527	ENSOCUG00000014372	15:51172354-51172825	NA|NA|NA|NA|NA
XLOC_025213	ENSOCUG00000009841	87.5637	106.478	108.043	102.031	93.4161	91.2411	100.695	11.3988	95.5627	5.70627	GNL3,SNORD19B,SNORD69	9:19611383-19763331	ENSOCUP00000008479| GNL3|9:19741299-19747266|ko:K14538|ENSOCUG00000009841
XLOC_015915	ENSOCUG00000001772	83.6805	110.65	130.983	102.643	85.043	98.6967	108.438	23.7287	95.4609	9.23541	SLC20A1	2:97390081-97455658	ENSOCUP00000026232| SLC20A1|2:97393531-97455658|ko:K03306|ENSOCUG00000001772	ENSOCUP00000001523| SLC20A1|2:97393531-97455658|ko:K14640|ENSOCUG00000001772
XLOC_020485	ENSOCUG00000024533	70.8818	87.5615	110.486	84.626	109.709	91.9872	89.6431	19.884	95.4407	12.8932	ENSOCUG00000024533	4:17842215-17843732	ENSOCUP00000016206| LINC00493|4:17842216-17843732|NA|ENSOCUG00000024533
XLOC_007002	ENSOCUG00000002960	76.2101	82.4082	88.7144	95.7903	96.4445	94.0451	82.4442	6.25223	95.4266	1.24035	ENSOCUG00000002960	13:43032012-43138880	ENSOCUP00000002574|NA|13:43069681-43138880|NA|ENSOCUG00000002960
XLOC_035091	NA	43.5924	14.8733	27.5012	113.124	105.186	67.842	28.6556	14.3943	95.384	24.18	NA	GL018992:164513-164690	NA|NA|NA|NA|NA
XLOC_033998	ENSOCUG00000021834	120.552	128.044	93.9627	97.1027	117.066	71.9361	114.186	17.9102	95.3683	22.6149	ENSOCUG00000021834	GL018897:406770-466066	ENSOCUP00000024106|NA|GL018897:442369-442953|ko:K02993|ENSOCUG00000021834
XLOC_034936	ENSOCUG00000000941	91.883	117.852	104.981	80.1067	116.685	89.2554	104.905	12.9847	95.349	19.0353	EIF3L	GL018972:142025-168579	ENSOCUP00000000813| EIF3L|GL018972:142026-168579|ko:K15029|ENSOCUG00000000941
XLOC_007399	ENSOCUG00000003196	85.6341	106.564	90.1816	91.3903	101.069	93.4402	94.1266	11.0085	95.2998	5.10029	CLIC4	13:128667183-128698801	ENSOCUP00000002774| CLIC4|13:128667184-128698749|ko:K05024|ENSOCUG00000003196
XLOC_013355	ENSOCUG00000000525	26.2196	60.5414	75.9822	118.481	97.1535	69.9746	54.2477	25.4713	95.203	24.312	ENSOCUG00000000525,SNORA74	18:5991741-6028074	ENSOCUP00000000456|NA|18:5991801-6012425|NA|ENSOCUG00000000525
XLOC_024602	ENSOCUG00000024794	90.9222	134.803	75.2165	94.5422	125.254	65.2991	100.314	30.8835	95.0318	29.9804	ENSOCUG00000024794	8:75913186-75913771	ENSOCUP00000024950|NA|8:75913187-75913771|ko:K02993|ENSOCUG00000024794
XLOC_025212	ENSOCUG00000027067	115.145	176.58	149.089	64.0597	119.648	101.34	146.938	30.7739	95.0159	28.3286	SMIM4	9:19601688-19610270	ENSOCUP00000025912| SMIM4|9:19601796-19604141|NA|ENSOCUG00000027067
XLOC_037996	ENSOCUG00000001088	98.2204	100.299	120.588	107.665	85.4451	91.3988	106.369	12.3577	94.8363	11.5019	PBDC1	X:68755759-68770492	ENSOCUP00000000942| PBDC1|X:68755760-68761584|NA|ENSOCUG00000001088
XLOC_013291	NA	89.1008	116.226	113.546	109.99	78.8358	95.5387	106.291	14.9473	94.7882	15.5907	NA	17:74120715-74122142	NA|NA|NA|NA|NA
XLOC_038157	NA	96.4568	109.637	111.3	109.052	80.7644	94.2061	105.798	8.13228	94.6742	14.1496	NA	X:50541-51707	NA|NA|NA|NA|NA
XLOC_010645	ENSOCUG00000017760	136.093	147.551	110.094	96.0019	100.325	87.6888	131.246	19.1931	94.6719	6.42223	ANXA5	15:97109286-97152727	ENSOCUP00000015253| ANXA5|15:97109287-97152727|ko:K16646|ENSOCUG00000017760
XLOC_031289	ENSOCUG00000011531	82.3216	71.9589	77.6861	103.348	91.9227	88.7364	77.3222	5.19093	94.669	7.68319	PAPOLA	GL018779:695791-759279	ENSOCUP00000009919| PAPOLA|GL018779:714699-759184|ko:K14376|ENSOCUG00000011531
XLOC_023059	ENSOCUG00000003574	104.468	103.549	110.547	92.0176	101.518	89.8213	106.188	3.80287	94.4523	6.21683	OLA1	7:113699524-113881675	ENSOCUP00000003097| OLA1|7:113699525-113880201|ko:K06942|ENSOCUG00000003574
XLOC_017559	ENSOCUG00000004669	109.584	118.412	97.89	93.0688	103.286	86.8553	108.629	10.2943	94.4034	8.29625	TMED10	20:29920569-29996603	ENSOCUP00000026491| TMED10|20:29920570-29993164|NA|ENSOCUG00000004669	ENSOCUP00000004033| TMED10|20:29920570-29993164|NA|ENSOCUG00000004669
XLOC_005147	NA	0	0	12.4803	189.513	35.4877	57.2215	4.1601	7.2055	94.0741	83.3639	SNORA20	12:149575080-149636248	NA|NA|NA|NA|NA
XLOC_037772	ENSOCUG00000007198	64.9233	51.543	65.4749	108.39	80.6163	92.736	60.6471	7.88918	93.9141	13.9243	USP9X	X:26462330-26597260	ENSOCUP00000015451| USP9X|X:26497843-26593860|ko:K11840|ENSOCUG00000007198
XLOC_020408	ENSOCUG00000014722	68.0039	82.6188	81.164	95.2867	96.3992	90.0537	77.2622	8.05088	93.9132	3.38839	CSNK1A1	4:8066718-8142157	ENSOCUP00000019122| CSNK1A1|4:8075122-8099798|ko:K03097|ENSOCUG00000014722
XLOC_005140	ENSOCUG00000013012	56.8569	119.946	129.526	75.4839	113.664	92.5389	102.11	39.4817	93.8956	19.1262	DYNLT1	12:148690184-148697159	ENSOCUP00000011194| DYNLT1|12:148690535-148697124|ko:K10420|ENSOCUG00000013012
XLOC_024080	ENSOCUG00000012000	101.239	118.741	127.817	80.0486	110.883	90.5873	115.932	13.5098	93.8396	15.6724	ENSOCUG00000012000	8:18985482-19315371	ENSOCUP00000023735|NA|8:19022669-19023214|ko:K07937|ENSOCUG00000012000
XLOC_005875	ENSOCUG00000023710	149.047	178.308	165.28	85.9597	107.006	88.1279	164.212	14.6597	93.6979	11.5761	ENSOCUG00000023710	13:7157656-7158012	ENSOCUP00000022578|NA|13:7157657-7158012|NA|ENSOCUG00000023710
XLOC_020354	ENSOCUG00000017062	186.234	203.339	192.6	53.1321	119.362	108.255	194.058	8.64516	93.583	35.469	RA_R333_JSM669B4F	4:4100711-4173997	ENSOCUP00000014661| RA_R333_JSM669B4F|4:4136519-4137718|NA|ENSOCUG00000017062
XLOC_023367	NA	150.711	89.9341	94.8277	116.431	80.4867	83.7222	111.824	33.7657	93.5466	19.8844	NA	7:25410358-25411400	NA|NA|NA|NA|NA
XLOC_025683	ENSOCUG00000015904	109.539	169.471	147.987	89.445	107.622	83.1472	142.332	30.3635	93.4047	12.7088	TKT	9:20184802-20207587	ENSOCUP00000013670| TKT|9:20184803-20207587|ko:K00615|ENSOCUG00000015904
XLOC_012955	ENSOCUG00000025115	84.5386	95.0105	116.88	103.639	80.7621	95.5942	98.8097	16.502	93.3318	11.605	MPHOSPH10	17:83221178-83239721	ENSOCUP00000018110| MPHOSPH10|17:83221179-83239575|ko:K14559|ENSOCUG00000025115	ENSOCUP00000027141| MPHOSPH10|17:83221179-83239575|ko:K14559|ENSOCUG00000025115
XLOC_015219	ENSOCUG00000008981	76.925	114.088	125.395	111.42	86.6732	81.851	105.469	25.3584	93.3147	15.8639	ENSOCUG00000008981	19:41731212-41753027	ENSOCUP00000007761|NA|19:41732410-41750808|ko:K11651|ENSOCUG00000008981
XLOC_020522	NA	133.643	111.144	125.589	87.4492	65.5021	126.741	123.459	11.3998	93.2308	31.0261	SNORA2	4:32948645-33010952	NA|NA|NA|NA|NA
XLOC_030651	ENSOCUG00000000300	131.855	223.233	175.801	84.3918	105.58	89.5879	176.963	45.7001	93.1866	11.043	MCM7	GL018760:97013-108035	ENSOCUP00000000264| MCM7|GL018760:97146-103857|ko:K02210|ENSOCUG00000000300	ENSOCUP00000016577| MCM7|GL018760:97146-103857|ko:K02210|ENSOCUG00000000300
XLOC_033404	NA	86.0904	151.62	162.228	97.9722	92.3516	89.1098	133.313	41.2383	93.1445	4.48409	ENSOCUG00000026167	GL018863:277193-278781	NA|NA|NA|NA|NA
XLOC_022989	ENSOCUG00000001751	104.106	77.8414	75.7113	115.215	75.4785	88.7278	85.8862	15.8147	93.1404	20.2324	RND3	7:89286213-89306918	ENSOCUP00000001502| RND3|7:89286214-89306890|ko:K07859|ENSOCUG00000001751
XLOC_018522	ENSOCUG00000029376	100.814	120.891	117.048	70.9706	104.411	103.954	112.918	10.6567	93.1119	19.1763	ENSOCUG00000029376	3:115774414-115776610	ENSOCUP00000026714|NA|3:115774415-115776610|ko:K03009|ENSOCUG00000029376
XLOC_000274	ENSOCUG00000010598,ENSOCUG00000029048	67.0827	87.4177	100.032	105.567	84.3102	88.0965	84.8441	16.6247	92.6579	11.3388	FAM120A	1:71009580-71139479	ENSOCUP00000009144| FAM120A|1:71009581-71127599|NA|ENSOCUG00000010598	ENSOCUP00000026121| FAM120AOS|1:71009817-71139479|NA|ENSOCUG00000029048
XLOC_031594	ENSOCUG00000002963	64.8966	73.3935	85.0405	96.7239	92.3592	88.6535	74.4435	10.1129	92.5789	4.03968	TMEM248	GL018788:55897-102492	ENSOCUP00000002573| TMEM248|GL018788:58547-102492|NA|ENSOCUG00000002963
XLOC_029184	ENSOCUG00000009097	250.588	289.901	229.423	82.3691	107.842	87.3016	256.637	30.6895	92.5042	13.5099	SDC4	GL018725:472399-485394	ENSOCUP00000007856| SDC4|GL018725:474219-483171|ko:K16338|ENSOCUG00000009097
XLOC_018039	ENSOCUG00000014880	54.867	80.409	77.3391	100.937	92.9457	82.9466	70.8717	13.9452	92.2764	9.01385	RNF10	21:12002461-12050349	ENSOCUP00000012794| RNF10|21:12009253-12037737|NA|ENSOCUG00000014880
XLOC_032645	NA	26.647	147.74	509.929	0	208.967	67.389	228.105	251.464	92.1187	106.656	NA	GL018825:553548-553648	NA|NA|NA|NA|NA
XLOC_019032	ENSOCUG00000015196	71.1764	74.8768	82.7276	96.1298	89.2172	90.5997	76.2603	5.89856	91.9822	3.65781	AZIN1	3:118282866-118295427	ENSOCUP00000013068| AZIN1|3:118282867-118295280|NA|ENSOCUG00000015196
XLOC_009027	ENSOCUG00000007898	92.7675	91.415	74.9907	101.214	90.8919	83.6287	86.3911	9.89614	91.9115	8.83688	SSR3	14:50878544-50894260	ENSOCUP00000006823| SSR3|14:50880811-50894260|ko:K13251|ENSOCUG00000007898
XLOC_029466	ENSOCUG00000005986	103.001	147.673	154.131	108.923	80.9714	85.5832	134.935	27.8435	91.8259	14.985	ENSOCUG00000005986	GL018731:1608069-1613276	ENSOCUP00000005180|NA|GL018731:1608070-1610925|ko:K11296|ENSOCUG00000005986
XLOC_013952	ENSOCUG00000003783	84.2292	95.8365	82.3874	92.3896	93.615	88.8382	87.4844	7.29155	91.6143	2.48099	TIAL1	18:66734859-66754542	ENSOCUP00000003279| TIAL1|18:66737703-66751088|ko:K13201|ENSOCUG00000003783
XLOC_036501	ENSOCUG00000026614	51.2278	65.9881	56.6004	108.588	88.7583	77.4925	57.9388	7.47061	91.6129	15.7431	ENSOCUG00000026614	GL019248:96097-96983	ENSOCUP00000023325|NA|GL019248:96098-96983|NA|ENSOCUG00000026614
XLOC_037088	NA	49.7254	102.507	95.4373	101.787	112.108	60.6808	82.5566	28.6515	91.5253	27.206	NA	GL019488:7216-47444	NA|NA|NA|NA|NA
XLOC_020548	ENSOCUG00000012851	114.512	119.988	125.762	105.013	90.5485	78.487	120.087	5.62566	91.3495	13.2811	LIMA1	4:34319825-34388979	ENSOCUP00000011056| LIMA1|4:34321377-34385684|NA|ENSOCUG00000012851
XLOC_007391	ENSOCUG00000000677	92.4808	76.0577	87.8183	101.715	86.1526	86.0332	85.4523	8.46334	91.3003	9.01962	KIAA0754,MACF1	13:127004467-127395910	ENSOCUP00000000593| MACF1|13:127004468-127395095|NA|ENSOCUG00000000677
XLOC_022966	ENSOCUG00000016538	135.881	126.531	122.492	105.882	80.7955	85.1621	128.301	6.86782	90.6132	13.4022	MCM6	7:73385012-73432818	ENSOCUP00000014221| MCM6|7:73385013-73432818|ko:K02542|ENSOCUG00000016538
XLOC_034454	ENSOCUG00000003101	65.6937	83.43	80.3614	72.6607	96.5122	102.618	76.495	9.47922	90.597	15.8304	KDELR2	GL018931:93951-115364	ENSOCUP00000002692| KDELR2|GL018931:94102-114497|ko:K10949|ENSOCUG00000003101
XLOC_028540	ENSOCUG00000011262	74.0284	107.522	105.229	81.608	102.604	87.2873	95.5931	18.7108	90.4998	10.8604	DCTN2	GL018714:674019-693822	ENSOCUP00000009696| DCTN2|GL018714:680230-693822|ko:K10424|ENSOCUG00000011262
XLOC_007268	ENSOCUG00000011305	62.7464	107.706	119.841	74.648	107.127	89.6642	96.7645	30.0788	90.4797	16.2549	MRPL37	13:112578646-112594355	ENSOCUP00000009731| MRPL37|13:112578647-112594355|ko:K17418|ENSOCUG00000011305
XLOC_034858	ENSOCUG00000007973	117.897	113.125	95.9652	91.8493	94.9453	84.3567	108.996	11.5343	90.3838	5.4443	PSMB1	GL018966:45426-60668	ENSOCUP00000006889| PSMB1|GL018966:45495-60668|ko:K02732|ENSOCUG00000007973
XLOC_032832	ENSOCUG00000010799	73.3258	123.878	133.457	65.95	117.693	87.4321	110.22	32.3085	90.3584	25.9953	AP1S1	GL018831:60321-66338	ENSOCUP00000025649| AP1S1|GL018831:60434-65959|ko:K12394|ENSOCUG00000010799
XLOC_009597	NA	0	0	39.368	234.529	0	36.4185	13.1227	22.7291	90.3158	126.213	NA	14:66711107-66711225	NA|NA|NA|NA|NA
XLOC_023161	ENSOCUG00000002961	103.223	105.472	116.838	90.4542	84.1683	96.1424	108.511	7.29854	90.255	5.98954	WDR12	7:143550258-143576867	ENSOCUP00000002575| WDR12|7:143551555-143576204|ko:K14863|ENSOCUG00000002961
XLOC_015968	ENSOCUG00000006135	138.1	245.637	177.748	61.9767	109.948	98.8355	187.162	54.383	90.2534	25.1108	ENSOCUG00000006135	2:104510693-104511080	ENSOCUP00000023377|NA|2:104510694-104511080|NA|ENSOCUG00000006135
XLOC_036782	ENSOCUG00000008264	118.433	167.819	129.471	75.9826	108.547	86.1834	138.574	25.921	90.2377	16.6565	C19orf43	GL019346:20050-23032	ENSOCUP00000007140| C19orf43|GL019346:20196-22949|NA|ENSOCUG00000008264	ENSOCUP00000016143| C19orf43|GL019346:20196-22949|NA|ENSOCUG00000008264
XLOC_015482	NA	66.2182	97.399	122.459	102.179	85.2751	83.2389	95.3587	28.1759	90.231	10.3972	NA	19:36230514-36231049	NA|NA|NA|NA|NA
XLOC_002757	ENSOCUG00000000346	72.6854	89.779	78.018	78.7925	102.871	88.7712	80.1608	8.74594	90.1449	12.0979	HERPUD2	10:19343806-19396026	ENSOCUP00000026886| HERPUD2|10:19343807-19394927|NA|ENSOCUG00000000346	ENSOCUP00000000307| HERPUD2|10:19343807-19394927|NA|ENSOCUG00000000346
XLOC_002696	ENSOCUG00000015156	68.2095	77.4356	118.327	103.505	83.154	83.6584	87.9907	26.6739	90.1058	11.6068	TWISTNB	10:4884390-4893982	ENSOCUP00000013023| TWISTNB|10:4886534-4893556|ko:K03004|ENSOCUG00000015156
XLOC_028165	ENSOCUG00000002470	111.436	88.9866	82.4817	86.9106	87.4692	95.4224	94.3014	15.1912	89.9341	4.76124	KLF6	GL018707:3650151-3660361	ENSOCUP00000002134| KLF6|GL018707:3653111-3660361|ko:K09207|ENSOCUG00000002470
XLOC_018862	ENSOCUG00000025135	57.316	164.934	125.044	75.2881	116.703	77.5492	115.765	54.4058	89.8468	23.2856	CEBPD	3:61829138-62285681	ENSOCUP00000020183| CEBPD|3:62285325-62285675|ko:K10050|ENSOCUG00000025135
XLOC_033216	NA	89.0588	118.327	127.217	84.001	106.963	78.1189	111.534	19.9654	89.6943	15.2416	NA	GL018849:171820-172574	NA|NA|NA|NA|NA
XLOC_012337	ENSOCUG00000001692	138.33	179.024	124.854	74.0781	100.19	94.7814	147.403	28.2016	89.6832	13.7823	ARF6	17:69006989-69011299	ENSOCUP00000001449| ARF6|17:69007919-69008446|ko:K07941|ENSOCUG00000001692
XLOC_030673	ENSOCUG00000000298	98.8784	121.58	114.5	83.2658	104.596	80.9668	111.653	11.6155	89.6095	13.0295	COPS6	GL018760:97013-108035	ENSOCUP00000000260| COPS6|GL018760:104792-108035|ko:K12179|ENSOCUG00000000298
XLOC_014767	ENSOCUG00000009691	70.797	102.545	87.2257	71.7783	101.761	95.2468	86.8559	15.8772	89.5954	15.7701	PSMD3	19:41208017-41223833	ENSOCUP00000018745| PSMD3|19:41208018-41223833|ko:K03033|ENSOCUG00000009691
XLOC_027847	ENSOCUG00000007614	43.1037	72.6782	83.065	68.3162	111.849	88.4569	66.2823	20.7342	89.5407	21.7866	TMEM234	GL018704:5946067-5961036	ENSOCUP00000006585| TMEM234|GL018704:5953404-5960558|NA|ENSOCUG00000007614
XLOC_011001	NA	96.5324	107.055	0	44.9182	100.935	122.078	67.8625	59.0057	89.3104	39.8718	5S_rRNA	16:25923838-26048127	NA|NA|NA|NA|NA
XLOC_018369	NA	78.1445	130.773	107.733	76.1144	102.092	89.7012	105.55	26.3821	89.3025	12.9934	TMED9	3:58102516-58106904	NA|NA|NA|NA|NA
XLOC_004430	ENSOCUG00000022399	193.419	274.721	169.649	92.6701	95.1649	79.5775	212.596	55.0986	89.1375	8.37265	ENSOCUG00000022399	12:120594514-120595150	ENSOCUP00000017398|NA|12:120594515-120595150|ko:K02873|ENSOCUG00000022399
XLOC_020043	ENSOCUG00000002632	124.209	195.228	167.642	81.7438	110.945	74.5666	162.36	35.803	89.0851	19.2683	KRT7	4:36275381-36323529	ENSOCUP00000002279| KRT7|4:36285447-36323349|ko:K07605|ENSOCUG00000002632
XLOC_022063	ENSOCUG00000004759	75.329	98.978	102.242	91.8845	87.1362	88.0977	92.183	14.6869	89.0395	2.51033	GSPT1	6:5283682-5315718	ENSOCUP00000004114| GSPT1|6:5287178-5315467|ko:K03267|ENSOCUG00000004759
XLOC_014465	ENSOCUG00000017332	58.4237	106.592	94.9984	78.7252	116.612	71.6838	86.6714	25.1406	89.007	24.1645	TRAPPC1	19:11157839-11351886	ENSOCUP00000014889| TRAPPC1|19:11275596-11276772|NA|ENSOCUG00000017332
XLOC_022861	ENSOCUG00000002492	27.3431	23.5198	33.6956	90.8662	87.7227	88.3152	28.1862	5.14002	88.968	1.67034	CD36	7:35299518-35367222	ENSOCUP00000002156| CD36|7:35300743-35367222|ko:K06259|ENSOCUG00000002492
XLOC_016396	NA	108.038	96.1911	90.4095	86.102	78.8737	101.494	98.2129	8.98647	88.8232	11.5531	MLF1IP	2:61928650-62174141	NA|NA|NA|NA|NA
XLOC_039152	NA	173.73	196.084	241.711	43.3069	89.205	133.376	203.842	34.6481	88.6293	45.0373	NA	X:101161688-101161869	NA|NA|NA|NA|NA
XLOC_017502	ENSOCUG00000028153	62.2462	94.548	83.4416	54.3548	116.331	95.1461	80.0786	16.4114	88.6106	31.5007	C14orf142	20:12978372-12980780	ENSOCUP00000018039| C14orf142|20:12978424-12979766|NA|ENSOCUG00000028153
XLOC_008489	ENSOCUG00000000338	114.458	123.532	99.1088	79.6554	89.3293	96.6497	112.366	12.3452	88.5448	8.52427	ATP1B3	14:35322223-35378263	ENSOCUP00000020337| ATP1B3|14:35322224-35377736|NA|ENSOCUG00000000338	ENSOCUP00000000299| ATP1B3|14:35322224-35377736|ko:K01540|ENSOCUG00000000338
XLOC_002709	ENSOCUG00000024139	126.484	89.4891	104.359	106.413	73.5794	85.6096	106.777	18.6156	88.534	16.611	TRA2A	10:8558976-8578350	ENSOCUP00000022441| TRA2A|10:8558977-8578151|ko:K12897|ENSOCUG00000024139
XLOC_023144	ENSOCUG00000010653	90.1358	64.8954	77.4966	101.299	78.8119	85.434	77.5093	12.6202	88.515	11.5558	CLK1,PPIL3	7:141618741-141649695	ENSOCUP00000009180| CLK1|7:141618742-141626247|ko:K08823|ENSOCUG00000010653	ENSOCUP00000009183| PPIL3|7:141629339-141648502|ko:K12734|ENSOCUG00000010661
XLOC_018408	ENSOCUG00000008723	83.5729	71.758	72.8204	95.1314	82.5075	87.6994	76.0504	6.53627	88.4461	6.34499	YTHDF3	3:78913794-78984587	ENSOCUP00000007533| YTHDF3|3:78938531-78981387|NA|ENSOCUG00000008723
XLOC_002859	ENSOCUG00000003964	55.2465	100.94	84.7256	81.6786	95.0302	88.4805	80.304	23.1654	88.3964	6.6762	TMED4	10:45002814-45007665	ENSOCUP00000003438| TMED4|10:45004832-45007626|NA|ENSOCUG00000003964
XLOC_025121	ENSOCUG00000014175	27.4638	49.9172	80.7215	62.8112	97.8029	104.476	52.7008	26.7377	88.3634	22.379	ENSOCUG00000014175	9:11273317-11392799	ENSOCUP00000017549|NA|9:11281951-11364367|ko:K04366|ENSOCUG00000014175
XLOC_037522	ENSOCUG00000013007	86.6811	160.724	145.247	63.0587	104.398	97.5266	130.884	39.0552	88.3278	22.1517	UBE2S	GL019814:14699-18040	ENSOCUP00000011191| UBE2S|GL019814:15111-18040|ko:K10583|ENSOCUG00000013007
XLOC_037788	ENSOCUG00000022444	44.8088	59.3909	75.4257	87.0019	97.221	80.7377	59.8751	15.3142	88.3202	8.32035	ENSOCUG00000022444	X:31213802-31214834	ENSOCUP00000018945|NA|X:31213803-31214834|ko:K13236|ENSOCUG00000022444
XLOC_037716	ENSOCUG00000006592	80.1592	101.22	91.1044	82.1066	93.5433	89.2865	90.8279	10.5331	88.3121	5.78027	ENSOCUG00000006592	X:9982908-10004116	ENSOCUP00000005696|NA|X:9982909-10000100|ko:K03242|ENSOCUG00000006592
XLOC_022235	NA	244.407	232.298	23.8627	60.9249	159.721	44.1496	166.856	123.984	88.2652	62.4484	Y_RNA	7:3028373-3028485	NA|NA|NA|NA|NA
XLOC_022567	ENSOCUG00000011903	91.895	107.815	112.034	111.719	74.4966	78.3362	103.915	10.6209	88.1839	20.4722	ZC3H15	7:126851370-126883985	ENSOCUP00000010230| ZC3H15|7:126851557-126877160|NA|ENSOCUG00000011903
XLOC_020682	ENSOCUG00000025509	111.835	118.631	138.788	93.8195	93.0424	77.3238	123.085	14.0176	88.0619	9.30758	TSPAN8	4:50157279-50190354	ENSOCUP00000015689| TSPAN8|4:50157280-50190354|ko:K17349|ENSOCUG00000025509
XLOC_021303	ENSOCUG00000022448	80.7621	129.458	125.663	86.0142	96.6109	81.5413	111.961	27.0856	88.0555	7.7394	ENSOCUG00000022448	5:2597020-2659173	ENSOCUP00000020653| ACTN4|5:2597021-2659173|NA|ENSOCUG00000022448
XLOC_018747	ENSOCUG00000003766	58.139	74.6484	79.8396	85.348	97.2867	81.4905	70.8757	11.3316	88.0417	8.23542	DPYSL3	3:29366642-29487610	ENSOCUP00000020705| DPYSL3|3:29369719-29487610|NA|ENSOCUG00000003766
XLOC_021539	ENSOCUG00000024882	67.905	129.158	132.654	59.4128	119.678	85.0131	109.906	36.4156	88.0346	30.246	ENSOCUG00000024882	5:8842791-8843667	ENSOCUP00000023271|NA|5:8842792-8843667|ko:K02934|ENSOCUG00000024882
XLOC_036029	NA	54.3713	89.788	94.1445	78.6023	101.34	83.875	79.4346	21.8145	87.9391	11.9012	NA	GL019118:109382-143337	NA|NA|NA|NA|NA
XLOC_024408	ENSOCUG00000013129	51.5238	58.6284	55.7379	92.1194	88.3532	83.3257	55.2967	3.57279	87.9328	4.4119	CMAS	8:18040225-18058985	ENSOCUP00000011300| CMAS|8:18040226-18058985|ko:K00983|ENSOCUG00000013129
XLOC_012660	ENSOCUG00000013088	83.052	122.028	102.236	89.9817	94.4387	78.9951	102.439	19.4888	87.8052	7.94853	ENSOCUG00000013088	17:43178024-43188536	ENSOCUP00000011267|NA|17:43179012-43186577|ko:K16587|ENSOCUG00000013088
XLOC_036960	ENSOCUG00000027970	75.6546	92.8171	82.7382	94.3863	93.6885	75.3355	83.7366	8.6247	87.8034	10.8032	PTTG1IP	GL019419:34417-46463	ENSOCUP00000016856| PTTG1IP|GL019419:34418-45064|NA|ENSOCUG00000027970
XLOC_036221	ENSOCUG00000010289	67.7862	115.772	100.29	86.4812	102.012	74.8569	94.6161	24.4909	87.7834	13.6243	EIF3B	GL019162:44237-65967	ENSOCUP00000008873| EIF3B|GL019162:44238-65966|ko:K03253|ENSOCUG00000010289
XLOC_024943	NA	171.591	205.759	60.0002	106.768	73.0186	83.2572	145.783	76.2295	87.6813	17.3042	NA	8:94574810-94575016	NA|NA|NA|NA|NA
XLOC_017388	NA	11.0017	0	0	191.973	43.1381	27.8229	3.66723	6.35183	87.6447	90.6749	NA	2:152753277-152753404	NA|NA|NA|NA|NA
XLOC_004629	ENSOCUG00000024126	128.884	137.535	104.21	77.4183	95.4769	89.9984	123.543	17.2926	87.6312	9.2591	DDX39B	12:20352293-20365023	ENSOCUP00000025395| DDX39B|12:20352383-20362348|ko:K12812|ENSOCUG00000024126
XLOC_036316	NA	57.0407	59.0339	62.3747	79.626	86.9783	96.1691	59.4831	2.69522	87.5911	8.28856	NA	GL019193:69484-97458	NA|NA|NA|NA|NA
XLOC_018534	ENSOCUG00000009197	73.7625	81.9733	85.2132	85.8847	92.547	84.3293	80.3163	5.90244	87.587	4.36532	DCAF13	3:118802054-118861692	ENSOCUP00000007943| DCAF13|3:118815415-118861692|ko:K11806|ENSOCUG00000009197
XLOC_018388	ENSOCUG00000001949	90.4447	84.6965	71.8529	101.069	91.4981	70.1842	82.3314	9.51888	87.5838	15.8101	MRPL15	3:69273136-69285214	ENSOCUP00000001681| MRPL15|3:69273137-69285214|ko:K02876|ENSOCUG00000001949
XLOC_018216	ENSOCUG00000004255	76.9996	92.5779	102.88	98.1936	76.6762	87.6672	90.8192	13.0295	87.5123	10.7595	ZMAT2	3:22819751-22828566	ENSOCUP00000003679| ZMAT2|3:22819773-22827697|ko:K12848|ENSOCUG00000004255
XLOC_012314	ENSOCUG00000002176	97.5978	73.3293	89.0189	100.228	66.746	95.3641	86.6487	12.3066	87.446	18.091	PNN	17:58751110-58783693	ENSOCUP00000001881| PNN|17:58776281-58782380|ko:K13114|ENSOCUG00000002176
XLOC_018201	NA	52.3729	38.7164	47.7253	40.6986	22.8173	198.673	46.2715	6.94335	87.3963	96.7823	SNORA74	3:21538486-21547959	NA|NA|NA|NA|NA
XLOC_018398	ENSOCUG00000028224	51.4659	44.3749	57.4107	77.8078	100.409	83.2166	51.0838	6.52629	87.1445	11.8015	FAM110B	3:73449420-73595046	ENSOCUP00000018159| FAM110B|3:73591050-73592186|NA|ENSOCUG00000028224
XLOC_016833	ENSOCUG00000022008	120.448	112.79	100.766	98.8781	79.7666	82.5193	111.335	9.92138	87.0547	10.3315	ENSOCUG00000022008	2:173221462-173231820	ENSOCUP00000017726| SF3B6|2:173221463-173231820|ko:K12833|ENSOCUG00000022008
XLOC_030561	ENSOCUG00000003799	90.5461	101.29	120.152	89.0195	84.0957	87.7245	103.996	14.9873	86.9466	2.55242	ENSOCUG00000003799	GL018758:528243-536705	ENSOCUP00000003289|NA|GL018758:528244-536284|ko:K03111|ENSOCUG00000003799
XLOC_025646	ENSOCUG00000005619	5.84128	23.0063	85.7276	48.1672	126.741	85.8806	38.1917	42.0524	86.9296	39.2974	HYAL1	9:17749439-17752386	ENSOCUP00000004873| HYAL1|9:17750077-17752302|ko:K01197|ENSOCUG00000005619
XLOC_018197	ENSOCUG00000008439	81.418	92.7122	92.8924	86.8212	100.015	73.7015	89.0075	6.57335	86.8459	13.1568	EGR-1	3:20738734-20742865	ENSOCUP00000022775| EGR-1|3:20738992-20741275|ko:K09203|ENSOCUG00000008439	ENSOCUP00000007289| EGR-1|3:20738992-20741275|ko:K09203|ENSOCUG00000008439
XLOC_026220	NA	160.176	194.707	119.159	51.7357	102.128	106.647	158.014	37.8204	86.8369	30.4824	NA	9:52821409-52821977	NA|NA|NA|NA|NA
XLOC_013420	ENSOCUG00000004547	74.7186	74.1052	103.466	78.0875	94.0909	87.6196	84.0966	16.7772	86.5993	8.05034	SAR1A	18:16756212-16772828	ENSOCUP00000003921| SAR1A|18:16756487-16770609|ko:K07953|ENSOCUG00000004547
XLOC_002650	ENSOCUG00000014806	51.1456	69.9337	83.6429	81.6557	82.4161	95.6323	68.2407	16.3147	86.568	7.85909	ENSOCUG00000014806	10:36319657-36330612	ENSOCUP00000021245|NA|10:36319658-36329654|NA|ENSOCUG00000014806	ENSOCUP00000023438|NA|10:36319658-36329654|NA|ENSOCUG00000014806
XLOC_010409	ENSOCUG00000001821	74.698	75.3222	86.1407	98.7268	75.5544	85.1221	78.7203	6.43383	86.4678	11.6447	ABCE1	15:19526252-19563970	ENSOCUP00000001567| ABCE1|15:19534139-19556743|ko:K06174|ENSOCUG00000001821
XLOC_027211	NA	52.8392	102.726	69.4114	63.8622	113.906	81.5652	74.9922	25.4073	86.4445	25.3762	NA	AAGW02083519:1857-6379	NA|NA|NA|NA|NA
XLOC_024481	ENSOCUG00000008215	61.7401	81.6076	96.0808	86.6731	88.4713	83.4981	79.8095	17.2408	86.2142	2.51816	CHD4	8:32615327-32648023	ENSOCUP00000020108| CHD4|8:32615703-32647997|ko:K11643|ENSOCUG00000008215
XLOC_000482	NA	19.1172	42.3969	117.59	100.075	37.4796	120.866	59.7014	51.4666	86.1402	43.4046	SNORA18	1:123187720-123187852	NA|NA|NA|NA|NA
XLOC_007664	NA	55.2575	87.4728	71.3636	75.3633	110.574	72.2813	71.3646	16.1077	86.0729	21.2745	NA	13:35611444-35611816	NA|NA|NA|NA|NA
XLOC_011438	ENSOCUG00000005279	118.434	110.852	127.523	92.1378	82.4718	83.4837	118.936	8.34684	86.0311	5.3127	TGFB2	16:54742534-54836551	ENSOCUP00000004578| TGFB2|16:54742535-54834662|ko:K13376|ENSOCUG00000005279
XLOC_023134	ENSOCUG00000012722,ENSOCUG00000029492	87.1027	70.4151	79.6303	92.5503	78.1558	87.1525	79.0494	8.35895	85.9529	7.27185	ENSOCUG00000012722,ENSOCUG00000029492	7:137895325-137939204	ENSOCUP00000021051| SF3B1|7:137895326-137921199|ko:K12828|ENSOCUG00000012722	ENSOCUP00000026341|NA|7:137924283-137939204|ko:K12828|ENSOCUG00000029492
XLOC_017216	NA	496.98	275.543	67.9317	0	194.867	62.8421	280.152	214.561	85.903	99.4592	NA	2:115556639-115556724	NA|NA|NA|NA|NA
XLOC_016127	ENSOCUG00000029517	25.6984	34.691	40.2178	105.715	77.3987	74.4091	33.5357	7.32832	85.8409	17.2762	ENSOCUG00000029517	2:146895539-147010054	ENSOCUP00000027068|NA|2:146895540-147010054|NA|ENSOCUG00000029517
XLOC_000436	ENSOCUG00000025398	56.1119	99.3662	83.2217	99.3965	84.4714	73.3982	79.5666	21.8576	85.7554	13.0466	CWF19L2	1:109075080-109269316	ENSOCUP00000018675| CWF19L2|1:109075084-109269316|NA|ENSOCUG00000025398	ENSOCUP00000020734| CWF19L2|1:109075084-109269316|NA|ENSOCUG00000025398
XLOC_032594	ENSOCUG00000013781	51.8896	51.4175	87.9532	101.092	66.1191	89.9653	63.7534	20.9589	85.7255	17.8678	RSRC2	GL018824:237067-256280	ENSOCUP00000011855| RSRC2|GL018824:241759-255877|NA|ENSOCUG00000013781
XLOC_010945	ENSOCUG00000017493	78.7216	77.4123	83.5845	94.5569	80.814	81.6127	79.9061	3.25213	85.6612	7.71425	KIF5B	16:3519584-3559357	ENSOCUP00000015034| KIF5B|16:3519585-3559357|ko:K10396|ENSOCUG00000017493
XLOC_006832	NA	53.9557	89.2198	112.568	55.0581	116.297	85.5816	85.2478	29.5073	85.6456	30.6195	NA	13:31670447-31680401	NA|NA|NA|NA|NA
XLOC_004140	ENSOCUG00000022642	105.823	144.271	147.825	46.8637	115.177	94.6989	132.64	23.2918	85.5799	35.0577	OBTP	12:31401897-31405938	ENSOCUP00000019860| OBTP|12:31402081-31403326|NA|ENSOCUG00000022642
XLOC_029055	ENSOCUG00000004109	47.8562	76.9084	77.6127	93.2898	86.6818	76.6814	67.4591	16.9803	85.551	8.36174	THOC5	GL018723:2710044-2758039	ENSOCUP00000016666| THOC5|GL018723:2710045-2754538|ko:K13174|ENSOCUG00000004109
XLOC_002947	NA	71.8289	57.5241	57.2729	92.8421	70.4108	93.349	62.2086	8.33234	85.534	13.0995	NA	10:16885712-16885918	NA|NA|NA|NA|NA
XLOC_012295	ENSOCUG00000007838	75.5995	81.9988	74.7587	88.6132	78.0849	89.5394	77.4523	3.95974	85.4125	6.36276	SRP54	17:54689135-54777259	ENSOCUP00000006776| SRP54|17:54739169-54775870|ko:K03106|ENSOCUG00000007838
XLOC_014685	ENSOCUG00000025823	120.673	131.352	95.6348	72.5257	105.026	78.4839	115.887	18.3334	85.3452	17.3025	SUPT4H1	19:29917531-29924222	ENSOCUP00000022993| SUPT4H1|19:29917532-29924222|ko:K15171|ENSOCUG00000025823
XLOC_008425	ENSOCUG00000011918	63.8446	63.9772	58.4669	88.875	86.4249	80.387	62.0962	3.14379	85.229	4.36855	STT3B	14:18745525-18854869	ENSOCUP00000010246| STT3B|14:18745526-18853351|ko:K07151|ENSOCUG00000011918	ENSOCUP00000016573| STT3B|14:18745526-18853351|ko:K07151|ENSOCUG00000011918
XLOC_030482	ENSOCUG00000027806	126.78	124.741	119.597	45.6985	137.696	72.2524	123.706	3.70166	85.2156	47.3489	MED10	GL018756:223319-225522	ENSOCUP00000019655| MED10|GL018756:223320-225522|ko:K15151|ENSOCUG00000027806
XLOC_009624	NA	397.584	495.977	407.59	0	129.912	125.684	433.717	54.1504	85.1987	73.8145	NA	14:73649373-73649458	NA|NA|NA|NA|NA
XLOC_027044	NA	35.0329	72.1442	54.727	133.904	39.2472	82.2684	53.968	18.5673	85.1399	47.3937	NA	AAGW02082905:4389-4547	NA|NA|NA|NA|NA
XLOC_000134	ENSOCUG00000008928	77.2076	87.0787	88.5232	88.5732	86.0369	80.5014	84.2698	6.15857	85.0372	4.12772	SMU1	1:20352652-20380698	ENSOCUP00000007710| SMU1|1:20352754-20379246|ko:K13111|ENSOCUG00000008928
XLOC_003169	ENSOCUG00000007802	79.1922	110.063	105.886	81.3451	90.9954	82.4828	98.3804	16.7482	84.9411	5.27395	CAST	11:16359551-16483587	ENSOCUP00000006752| CAST|11:16360460-16483587|ko:K04281|ENSOCUG00000007802
XLOC_006049	ENSOCUG00000006377	38.4331	42.7781	51.7474	106.178	62.571	86.0492	44.3195	6.78967	84.9327	21.8249	RIT1	13:36944747-36956463	ENSOCUP00000005513| RIT1|13:36945224-36954135|ko:K07832|ENSOCUG00000006377
XLOC_010942	ENSOCUG00000011293	91.262	81.1446	76.5917	92.2354	75.4668	86.8664	82.9994	7.50898	84.8562	8.56313	YME1L1	16:2846652-2897679	ENSOCUP00000009724| YME1L1|16:2846719-2895209|ko:K08955|ENSOCUG00000011293
XLOC_034212	ENSOCUG00000014762	91.3107	160.117	131.894	70.6906	101.998	81.5522	127.774	34.5877	84.7469	15.8963	COTL1	GL018911:65032-101365	ENSOCUP00000012692| COTL1|GL018911:66076-101365|NA|ENSOCUG00000014762
XLOC_033569	NA	124.562	37.6697	30.9567	79.0371	103.602	71.5934	64.3961	52.2132	84.7442	16.7501	NA	GL018875:534204-534330	NA|NA|NA|NA|NA
XLOC_024060	NA	92.0638	105.406	103.661	90.636	86.5885	76.5944	100.377	7.25206	84.6063	7.22762	NA	8:14053643-14055252	NA|NA|NA|NA|NA
XLOC_009996	NA	296.683	248.806	203.334	53.2328	108.416	91.9519	249.608	46.6797	84.5336	28.3297	NA	14:154163237-154163908	NA|NA|NA|NA|NA
XLOC_026078	NA	46.0076	170.055	125.775	35.6802	140.309	77.5676	113.946	62.864	84.5189	52.6596	NA	9:17775802-17775918	NA|NA|NA|NA|NA
XLOC_018426	NA	199.996	179.543	113.745	62.3473	106.181	84.8915	164.428	45.0683	84.4733	21.9198	RPS23	3:83730860-83731292	NA|NA|NA|NA|NA
XLOC_021581	ENSOCUG00000000573	75.8897	78.0481	79.8759	83.7034	78.8555	90.7894	77.9379	1.99538	84.4494	6.00183	NAE1	5:22222307-22247555	ENSOCUP00000000498| NAE1|5:22222308-22247555|ko:K04532|ENSOCUG00000000573
XLOC_036266	ENSOCUG00000029118	52.6873	75.5923	73.0313	94.6758	87.3327	71.1995	67.1036	12.5504	84.4027	12.0093	ENSOCUG00000029118	GL019176:2860-115687	ENSOCUP00000025822|NA|GL019176:2861-115687|NA|ENSOCUG00000029118
XLOC_005008	ENSOCUG00000000598	108.116	107.594	96.9954	92.0781	82.1581	78.6759	104.235	6.27522	84.304	6.95403	HDAC2	12:101894026-101925303	ENSOCUP00000000521| HDAC2|12:101894027-101925303|ko:K06067|ENSOCUG00000000598
XLOC_008470	ENSOCUG00000009724	63.5816	65.024	83.3133	93.2805	84.6897	74.625	70.6396	10.9994	84.1984	9.33745	FAIM	14:32191320-32212076	ENSOCUP00000008376| FAIM|14:32201031-32211936|NA|ENSOCUG00000009724
XLOC_000674	ENSOCUG00000007093	55.2927	61.2568	106.305	57.7929	99.7818	94.7956	74.2848	27.8902	84.1234	22.9388	ENSOCUG00000007093	1:151224916-151292100	ENSOCUP00000021643|NA|1:151224917-151289591|NA|ENSOCUG00000007093	ENSOCUP00000006136|NA|1:151224917-151289591|NA|ENSOCUG00000007093
XLOC_025731	ENSOCUG00000008169	59.4061	63.3139	81.2899	91.0708	78.9251	82.2987	68.0033	11.6712	84.0982	6.26962	UBA3	9:36464472-36501338	ENSOCUP00000007065| UBA3|9:36465162-36501309|ko:K10686|ENSOCUG00000008169
XLOC_002627	ENSOCUG00000009953	59.2602	70.5384	67.4561	79.6274	95.4092	77.0531	65.7516	5.82911	84.0299	9.93847	SLC25A13	10:32876996-33063158	ENSOCUP00000008577| SLC25A13|10:32908283-33063158|ko:K15105|ENSOCUG00000009953
XLOC_032540	ENSOCUG00000014708	74.8118	81.8864	77.5494	76.5824	91.7109	83.6682	78.0825	3.5673	83.9872	7.56929	DPM1	GL018822:535627-560114	ENSOCUP00000012647| DPM1|GL018822:535628-558701|ko:K00721|ENSOCUG00000014708
XLOC_001223	ENSOCUG00000008778	262.325	177.21	109.876	63.036	102.405	86.5186	183.137	76.3971	83.9865	19.8063	ENSOCUG00000008778	1:74527929-74528673	ENSOCUP00000020636|NA|1:74527930-74528673|ko:K02937|ENSOCUG00000008778
XLOC_002389	NA	18.0472	20.0119	24.6685	251.929	0	0	20.9092	3.40063	83.9763	145.451	NA	1:156082351-156082462	NA|NA|NA|NA|NA
XLOC_001994	NA	43.7968	61.428	66.9846	96.389	85.0908	70.0484	57.4031	12.1065	83.8427	13.2146	NA	1:31962297-31962773	NA|NA|NA|NA|NA
XLOC_030219	ENSOCUG00000026898	47.8822	47.4086	63.9011	94.754	84.9502	71.7806	53.064	9.38822	83.8283	11.5277	PGER4	GL018750:622215-641740	ENSOCUP00000019659| PGER4|GL018750:622219-641662|ko:K00100|ENSOCUG00000026898
XLOC_029206	ENSOCUG00000024273	65.0722	92.9843	87.5629	80.9016	90.6616	79.8433	81.8731	14.8004	83.8022	5.96396	SULF2	GL018725:2238746-2329012	ENSOCUP00000024381| SULF2|GL018725:2239666-2308324|ko:K14607|ENSOCUG00000024273
XLOC_038847	NA	408.799	163.189	134.108	19.0221	149.605	82.7068	235.365	150.9	83.778	65.298	NA	X:32442000-32442114	NA|NA|NA|NA|NA
XLOC_011205	ENSOCUG00000010299	86.2365	152.125	131.449	59.5175	102.59	89.2245	123.27	33.6971	83.7773	22.0469	CSRP1	16:70031762-70049217	ENSOCUP00000008870| CSRP1|16:70038213-70048580|ko:K09377|ENSOCUG00000010299
XLOC_016775	ENSOCUG00000001023	78.5089	74.5378	63.2027	97.6454	84.3436	69.2797	72.0831	7.94286	83.7562	14.192	PPP1CB	2:157284352-157337421	ENSOCUP00000000885| PPP1CB|2:157284353-157337421|ko:K06269|ENSOCUG00000001023
XLOC_003590	NA	37.4609	51.3131	42.1687	115.353	60.4822	75.2323	43.6476	7.04352	83.6892	28.3961	NA	11:12741147-12741347	NA|NA|NA|NA|NA
XLOC_008684	NA	70.9182	81.5635	56.395	91.3941	87.6793	71.8302	69.6256	12.6339	83.6345	10.3902	TCTEX1D2	14:92436240-92469012	NA|NA|NA|NA|NA
XLOC_022557	ENSOCUG00000029255	45.7113	42.6683	48.3582	86.5921	77.4631	86.6604	45.5793	2.84725	83.5719	5.29046	ENSOCUG00000029255	7:122815790-122832824	ENSOCUP00000026516|NA|7:122816486-122832824|NA|ENSOCUG00000029255
XLOC_007233	ENSOCUG00000006221	75.8213	69.6766	71.8468	89.2279	78.4674	82.431	72.4482	3.11619	83.3754	5.44206	RAVER2	13:101452668-101675340	ENSOCUP00000020016| RAVER2|13:101596617-101675340|NA|ENSOCUG00000006221
XLOC_010442	NA	46.6001	49.3631	82.4338	89.9566	81.1529	78.7814	59.4657	19.9389	83.297	5.88804	NA	15:33316169-33322642	NA|NA|NA|NA|NA
XLOC_020399	ENSOCUG00000003190	53.4234	100.602	94.8415	84.6746	89.852	75.3431	82.9556	25.7373	83.2899	7.3529	HM13	4:7622876-7665101	ENSOCUP00000019891| HM13|4:7623383-7665101|ko:K09595|ENSOCUG00000003190	ENSOCUP00000002769| HM13|4:7623383-7665101|ko:K09595|ENSOCUG00000003190
XLOC_016847	NA	33.6783	43.5689	46.0345	97.9441	80.6994	70.9758	41.0939	6.53935	83.2064	13.6578	NA	2:4594825-4594978	NA|NA|NA|NA|NA
XLOC_022047	ENSOCUG00000003527	70.8319	85.7872	83.4114	85.3137	83.4215	80.5199	80.0102	8.03689	83.085	2.41455	USP7	6:2803923-2860124	ENSOCUP00000003060| USP7|6:2803924-2839551|ko:K11838|ENSOCUG00000003527	ENSOCUP00000026870| USP7|6:2803924-2839551|ko:K11838|ENSOCUG00000003527
XLOC_020899	NA	18.1012	70.2515	24.7424	73.6994	118.292	57.2215	37.6984	28.3867	83.071	31.5954	NA	4:18497975-18498109	NA|NA|NA|NA|NA
XLOC_001454	ENSOCUG00000016534	102.671	104.766	73.7966	62.5361	101.925	84.7509	93.7445	17.3071	83.0707	19.7481	TMEM126A	1:131095164-131104851	ENSOCUP00000014210| TMEM126A|1:131095165-131104851|NA|ENSOCUG00000016534
XLOC_012249	ENSOCUG00000013973	70.1684	93.8352	87.8899	90.8997	88.1615	70.0064	83.9645	12.312	83.0225	11.3551	NGDN	17:43646256-43653561	ENSOCUP00000012011| NGDN|17:43646257-43653561|ko:K14765|ENSOCUG00000013973
XLOC_025837	ENSOCUG00000013818	378.213	279.979	166.12	39.0003	101.33	108.631	274.771	106.142	82.9871	38.2682	COX7A2	9:67425157-67425409	ENSOCUP00000022674| COX7A2|9:67425158-67425409|ko:K02270|ENSOCUG00000013818
XLOC_024019	ENSOCUG00000004113	56.3769	38.6177	49.1764	91.4406	71.6389	85.619	48.057	8.93236	82.8995	10.1771	TWF1	8:2511396-2524345	ENSOCUP00000003562| TWF1|8:2511397-2522450|ko:K08870|ENSOCUG00000004113
XLOC_027657	NA	275.179	238.379	110.099	39.9742	90.1849	118.535	207.886	86.6616	82.898	39.7841	NA	GL018701:7597144-7597582	NA|NA|NA|NA|NA
XLOC_006594	ENSOCUG00000021391	87.4041	134.573	107.209	72.25	93.8313	81.9814	109.729	23.6852	82.6876	10.808	DDOST	13:132438555-132458929	ENSOCUP00000024390| DDOST|13:132438678-132443989|ko:K12670|ENSOCUG00000021391
XLOC_019998	ENSOCUG00000002872	82.9239	88.6155	84.2306	73.4189	99.3123	75.3209	85.2567	2.98131	82.684	14.4319	MKKS	4:25808446-25837671	ENSOCUP00000002492| MKKS|4:25825435-25837671|ko:K09492|ENSOCUG00000002872
XLOC_031874	ENSOCUG00000017477	69.2992	81.5219	81.2985	83.5535	80.9969	82.7355	77.3732	6.99318	82.4286	1.30563	ROCK2	GL018795:710623-971724	ENSOCUP00000022038| ROCK2|GL018795:728303-971570|ko:K17388|ENSOCUG00000017477
XLOC_022854	ENSOCUG00000008491	80.241	106.197	116.344	76.2656	88.4811	82.2663	100.927	18.6194	82.3377	6.10806	TES	7:29076975-29117820	ENSOCUP00000007339| TES|7:29078240-29094046|NA|ENSOCUG00000008491
XLOC_021552	ENSOCUG00000000572	91.2075	133.424	107.573	86.3172	82.5337	77.7752	110.735	21.2851	82.2087	4.28026	FAM192A	5:13354217-13386420	ENSOCUP00000000495| FAM192A|5:13356045-13374081|NA|ENSOCUG00000000572
XLOC_027817	ENSOCUG00000011044	64.8922	98.9222	71.6935	75.9221	101.344	69.2039	78.5026	18.0079	82.1567	16.9528	TRAPPC3	GL018704:2192806-2204959	ENSOCUP00000009499| TRAPPC3|GL018704:2192827-2204341|NA|ENSOCUG00000011044
XLOC_029318	ENSOCUG00000009577	60.2122	59.4699	77.2211	88.0234	81.6809	76.6753	65.6344	10.0412	82.1265	5.68716	GKAP1	GL018728:824089-906254	ENSOCUP00000008256| GKAP1|GL018728:824364-904653|NA|ENSOCUG00000009577	ENSOCUP00000020707| GKAP1|GL018728:824364-904653|NA|ENSOCUG00000009577
XLOC_019424	NA	114.753	106.038	102.263	79.1783	83.0787	83.9317	107.685	6.40575	82.0629	2.53428	NA	3:71196258-71196573	NA|NA|NA|NA|NA
XLOC_034450	NA	47.069	6.52416	16.0845	109.51	84.5896	52.0781	23.2259	21.1948	82.0592	28.7994	NA	GL018929:262170-262321	NA|NA|NA|NA|NA
XLOC_027763	ENSOCUG00000015177	131.599	185.663	142.838	66.2865	89.7516	90.0378	153.367	28.5284	82.0253	13.631	BHLHE40	GL018703:3264229-3270423	ENSOCUP00000013040| BHLHE40|GL018703:3266074-3270035|ko:K03729|ENSOCUG00000015177
XLOC_034900	NA	54.6078	144.395	120.577	39.0922	148.236	58.4273	106.527	46.5134	81.9185	58.2406	NA	GL018969:63317-63483	NA|NA|NA|NA|NA
XLOC_034394	NA	72.034	93.1888	32.8209	153.627	31.3831	60.7236	66.0146	30.6308	81.9112	63.8168	NA	GL018926:91854-91978	NA|NA|NA|NA|NA
XLOC_018965	ENSOCUG00000014535	36.4573	36.0223	45.4732	85.4336	83.1849	76.9852	39.3176	5.33534	81.8679	4.37547	IMPA1	3:97297563-97323830	ENSOCUP00000012497| IMPA1|3:97298413-97321456|ko:K01092|ENSOCUG00000014535
XLOC_010553	ENSOCUG00000003852	73.7888	91.144	77.3465	86.9515	82.7189	75.8764	80.7598	9.16725	81.8489	5.58857	MRPL1	15:72463575-72578411	ENSOCUP00000003338| MRPL1|15:72467486-72568414|ko:K02863|ENSOCUG00000003852
XLOC_006040	ENSOCUG00000026609,ENSOCUG00000000137	85.7415	118.915	100.491	73.6052	97.779	74.1409	101.716	16.6206	81.8417	13.8047	C1orf85,CCT3	13:36553235-36587357	ENSOCUP00000024517| C1orf85|13:36577126-36579463|NA|ENSOCUG00000026609	ENSOCUP00000000120| CCT3|13:36553395-36577044|ko:K09495|ENSOCUG00000000137
XLOC_039103	NA	131.323	218.429	53.8511	61.1066	51.4921	132.844	134.534	82.3359	81.8142	44.4538	NA	X:85099824-85099945	NA|NA|NA|NA|NA
XLOC_030276	ENSOCUG00000027975	57.0059	52.9294	55.8581	73.9103	102.477	69.0131	55.2645	2.10209	81.8001	18.0733	ENSOCUG00000027975,SNORA28	GL018751:515115-522059	ENSOCUP00000016163|NA|GL018751:516855-521770|ko:K03262|ENSOCUG00000027975
XLOC_025256	ENSOCUG00000016492	85.3293	122.562	88.6705	52.8241	104.026	87.7059	98.8539	20.5996	81.5187	26.1557	ENSOCUG00000016492	9:36368583-36413644	ENSOCUP00000016942|NA|9:36408630-36409091|NA|ENSOCUG00000016492
XLOC_022323	ENSOCUG00000003591	64.8926	80.2535	48.6182	63.7922	92.8844	87.5103	64.5881	15.8198	81.3956	15.48	CAPZA2	7:28319876-28391314	ENSOCUP00000003111| CAPZA2|7:28321422-28391314|ko:K10364|ENSOCUG00000003591
XLOC_013951	ENSOCUG00000014618	90.4805	125.705	129.797	66.9227	92.7757	84.1485	115.327	21.6152	81.2823	13.1627	RGS10	18:66667792-66695605	ENSOCUP00000012564| RGS10|18:66668074-66695605|ko:K16449|ENSOCUG00000014618
XLOC_025786	ENSOCUG00000025998	92.2397	60.1444	74.7939	93.8112	64.8128	84.899	75.726	16.0679	81.1743	14.8537	ANKRD12	9:52499150-52641108	ENSOCUP00000021155| ANKRD12|9:52501787-52607344|NA|ENSOCUG00000025998	ENSOCUP00000022182| ANKRD12|9:52501787-52607344|NA|ENSOCUG00000025998
XLOC_038029	ENSOCUG00000003369	84.9411	92.3944	91.9363	72.0583	90.4767	80.9565	89.7573	4.17721	81.1638	9.21095	APOOL	X:75931335-75970114	ENSOCUP00000002921| APOOL|X:75931336-75970114|NA|ENSOCUG00000003369
XLOC_013499	ENSOCUG00000016706	89.6125	71.7862	87.7066	87.123	69.8353	86.5331	83.0351	9.78833	81.1638	9.8152	KIF11	18:40400488-40462364	ENSOCUP00000014363| KIF11|18:40400752-40462364|ko:K10398|ENSOCUG00000016706
XLOC_004922	NA	63.5226	69.5331	96.2163	91.2347	83.3283	68.8524	76.424	17.4021	81.1385	11.3507	NA	12:75139526-75189183	NA|NA|NA|NA|NA
XLOC_016181	ENSOCUG00000009786	51.2889	78.3632	63.6213	74.5619	95.6892	73.0487	64.4245	13.555	81.0999	12.6573	HADHA	2:159662485-159713463	ENSOCUP00000008433| HADHA|2:159662486-159713463|ko:K07515|ENSOCUG00000009786
XLOC_020225	NA	56.986	107.009	132.567	61.5262	90.8577	90.3386	98.854	38.4448	80.9075	16.7867	ENSOCUG00000026122	4:72976404-73197126	NA|NA|NA|NA|NA
XLOC_032226	ENSOCUG00000001382	59.0795	60.3353	74.2973	98.0009	69.4664	75.2526	64.5707	8.44685	80.9066	15.0841	ZNF22	GL018808:688761-691669	ENSOCUP00000024369| ZNF22|GL018808:688970-689644|NA|ENSOCUG00000001382
XLOC_006194	ENSOCUG00000022455	73.3579	67.5689	62.1466	84.327	80.479	77.7092	67.6911	5.60665	80.8384	3.32351	ENSOCUG00000022455	13:49474907-49487669	ENSOCUP00000019559|NA|13:49474932-49485445|ko:K07828|ENSOCUG00000022455
XLOC_017099	NA	35.8597	42.2488	76.5878	86.0376	96.6672	59.5137	51.5654	21.9042	80.7395	19.135	NA	2:77094294-77094493	NA|NA|NA|NA|NA
XLOC_030834	NA	0	0	380.621	49.835	83.9878	108.34	126.874	219.752	80.7209	29.389	NA	GL018763:1347200-1354327	NA|NA|NA|NA|NA
XLOC_000585	ENSOCUG00000013372	59.1432	56.7219	73.731	95.2242	72.0105	74.6373	63.1987	9.20123	80.624	12.7122	RRM1	1:145017426-145058531	ENSOCUP00000011509| RRM1|1:145017427-145058531|ko:K10807|ENSOCUG00000013372
XLOC_024761	NA	20.7851	34.5718	14.2054	120.895	81.4989	39.4234	23.1874	10.3936	80.6058	40.7431	NA	8:15265940-15266069	NA|NA|NA|NA|NA
XLOC_029056	ENSOCUG00000004122	36.6413	64.8384	62.5032	88.8946	87.5657	65.3431	54.661	15.6491	80.6011	13.2305	NIPSNAP1	GL018723:2758686-2778302	ENSOCUP00000003566| NIPSNAP1|GL018723:2759156-2778284|NA|ENSOCUG00000004122	ENSOCUP00000018423| NIPSNAP1|GL018723:2759156-2778284|NA|ENSOCUG00000004122
XLOC_029387	ENSOCUG00000008822	54.5291	84.7336	86.751	71.2316	94.9413	75.578	75.3379	18.0492	80.5836	12.6226	ENSOCUG00000008822	GL018730:1299714-1310181	ENSOCUP00000007622|NA|GL018730:1303440-1306986|ko:K00738|ENSOCUG00000008822
XLOC_024707	NA	15.3574	11.3529	55.9785	89.3258	93.6709	58.2575	27.5629	24.6899	80.4181	19.3142	NA	8:8428909-8429066	NA|NA|NA|NA|NA
XLOC_003314	ENSOCUG00000001319	87.2393	81.0387	109.563	98.2971	63.9169	78.8826	92.6137	15.0024	80.3655	17.238	SREK1	11:82239855-82291856	ENSOCUP00000001137| SREK1|11:82239888-82287274|ko:K13165|ENSOCUG00000001319
XLOC_012424	ENSOCUG00000008782	73.423	100.596	88.9883	72.2689	90.1324	78.3138	87.6691	13.6344	80.2384	9.08593	MAP2K1	17:5902167-6021512	ENSOCUP00000007582| MAP2K1|17:5907218-5998975|ko:K04368|ENSOCUG00000008782
XLOC_032964	NA	61.8363	86.072	78.6389	88.9306	86.7885	64.664	75.5157	12.416	80.1277	13.4347	ENSOCUG00000008701	GL018838:241822-242521	NA|NA|NA|NA|NA
XLOC_032662	ENSOCUG00000022698	57.7217	102.988	105.584	76.1963	94.9912	69.1389	88.7646	26.9152	80.1088	13.3629	RANBP1	GL018826:612364-619317	ENSOCUP00000016208| RANBP1|GL018826:612365-619317|ko:K15306|ENSOCUG00000022698
XLOC_025285	NA	0	43.0728	258.621	154.997	0	84.5029	100.565	138.565	79.8333	77.6039	ENSOCUG00000028172	9:49804488-49822386	NA|NA|NA|NA|NA
XLOC_035299	ENSOCUG00000011232	63.4097	115.539	96.973	83.5857	89.7811	65.9977	91.9739	26.4218	79.7882	12.3381	EMC8	GL019024:76291-92554	ENSOCUP00000009667| EMC8|GL019024:76895-92430|NA|ENSOCUG00000011232
XLOC_027809	ENSOCUG00000010862	73.6074	91.272	93.1233	87.2231	77.5822	74.4835	86.0009	10.7729	79.7629	6.64387	MEAF6	GL018704:946755-973258	ENSOCUP00000009341| MEAF6|GL018704:946756-970962|ko:K11344|ENSOCUG00000010862
XLOC_008533	ENSOCUG00000017924	29.8986	22.3126	26.7866	92.4753	65.3361	81.3011	26.3326	3.81332	79.7042	13.6399	MME	14:49293435-49395270	ENSOCUP00000024871| MME|14:49325747-49395270|ko:K01389|ENSOCUG00000017924
XLOC_021405	ENSOCUG00000006322	104.763	130.394	118.331	69.7867	87.7224	81.5291	117.829	12.8229	79.6794	9.1098	ENSOCUG00000006322	5:23430043-23436361	ENSOCUP00000005465|NA|5:23430044-23434748|NA|ENSOCUG00000006322
XLOC_021150	NA	43.748	79.8079	52.0827	57.4583	90.3798	91.0077	58.5462	18.8789	79.6153	19.1911	NA	4:49618420-49618649	NA|NA|NA|NA|NA
XLOC_003497	ENSOCUG00000009231	99.334	87.6122	86.175	85.7685	79.165	73.1286	91.0404	7.21833	79.354	6.32207	OXCT1	11:62591043-62763746	ENSOCUP00000007972| OXCT1|11:62591044-62763746|ko:K01027|ENSOCUG00000009231
XLOC_033183	ENSOCUG00000012332	55.4704	81.0868	91.844	77.9987	90.4978	69.5286	76.1337	18.6858	79.3417	10.5489	SPTAN1	GL018847:37879-118726	ENSOCUP00000010632| SPTAN1|GL018847:54882-118726|ko:K06114|ENSOCUG00000012332
XLOC_011731	NA	24.0113	26.6254	0	69.8304	15.6915	151.809	16.8789	14.6759	79.1103	68.5316	NA	16:36458903-36459027	NA|NA|NA|NA|NA
XLOC_013419	ENSOCUG00000016001	79.8909	124.76	96.4544	73.0287	88.2186	75.8386	100.368	22.6892	79.0286	8.0818	PPA1	18:16713021-16749625	ENSOCUP00000013751| PPA1|18:16713022-16749625|ko:K01507|ENSOCUG00000016001
XLOC_001067	ENSOCUG00000015960	64.9385	89.0454	82.9485	70.3313	92.362	74.3832	78.9775	12.5345	79.0255	11.7261	FRP	1:21027363-21086935	ENSOCUP00000013749| FRP|1:21028554-21086881|ko:K01681|ENSOCUG00000015960
XLOC_004006	ENSOCUG00000016485	58.8509	39.8735	41.5688	93.2115	70.2604	73.4995	46.7644	10.5015	78.9905	12.4218	DCDC2	12:12614288-12793302	ENSOCUP00000014171| DCDC2|12:12614424-12789537|NA|ENSOCUG00000016485
XLOC_016062	ENSOCUG00000004986	68.2423	58.8324	64.4811	83.9744	71.8291	81.1397	63.8519	4.7364	78.9811	6.35388	XPO1	2:124742982-124792928	ENSOCUP00000004318| XPO1|2:124747173-124792928|ko:K14290|ENSOCUG00000004986
XLOC_018162	ENSOCUG00000025001	67.6003	51.4664	66.9823	85.5025	67.8175	83.3752	62.0163	9.14173	78.8984	9.65511	RAD50	3:15593326-15674214	ENSOCUP00000016215| RAD50|3:15593649-15674214|ko:K10866|ENSOCUG00000025001
XLOC_015265	ENSOCUG00000013285	79.6561	111.034	90.6451	73.4274	85.8661	77.3941	93.7784	15.9219	78.8959	6.35388	KAT2A,RAB5C	19:42946917-42982454	ENSOCUP00000011435| KAT2A|19:42947331-42957136|ko:K06062|ENSOCUG00000013285
XLOC_000979	NA	64.9279	63.6318	68.5377	89.3782	73.8828	73.3598	65.6991	2.54226	78.8736	9.10101	AKAP2	1:3008702-3530191	NA|NA|NA|NA|NA
XLOC_029692	ENSOCUG00000004535	69.9983	101.844	94.7032	65.101	86.8459	84.6517	88.8485	16.7106	78.8662	11.9714	EIF4E2	GL018736:159007-173860	ENSOCUP00000003913| EIF4E2|GL018736:162028-173679|ko:K03259|ENSOCUG00000004535
XLOC_018037	ENSOCUG00000008367	29.8765	53.9043	62.5958	78.4929	89.96	68.0632	48.7922	16.9481	78.8387	10.9525	MLEC	21:11901993-11919207	ENSOCUP00000022748| MLEC|21:11907069-11919036|NA|ENSOCUG00000008367	ENSOCUP00000007225| MLEC|21:11907069-11919036|NA|ENSOCUG00000008367
XLOC_011707	NA	127.42	42.3876	17.4169	74.1133	33.3079	128.896	62.4082	57.6696	78.7724	47.9641	NA	16:32026158-32026280	NA|NA|NA|NA|NA
XLOC_003323	ENSOCUG00000004340	87.9173	110.112	90.4048	69.0219	84.8675	82.2623	96.1447	12.1598	78.7172	8.49685	CCNB1	11:85364512-85372097	ENSOCUP00000003748| CCNB1|11:85364513-85372097|ko:K05868|ENSOCUG00000004340
XLOC_038012	NA	67.5376	127.929	115.579	53.3498	100.916	81.7755	103.682	31.9051	78.6804	23.9337	ENSOCUG00000021400	X:71806965-71807529	NA|NA|NA|NA|NA
XLOC_018906	ENSOCUG00000021079	105.029	109.842	88.4795	73.2053	88.6608	74.0536	101.117	11.2057	78.6399	8.68871	ENSOCUG00000021079	3:77291434-77401026	ENSOCUP00000021938|NA|3:77291435-77400944|NA|ENSOCUG00000021079	ENSOCUP00000023031|NA|3:77291435-77400944|NA|ENSOCUG00000021079
XLOC_014705	NA	89.1106	98.1582	81.1127	79.6863	80.0884	76.0479	89.4605	8.52814	78.6075	2.22581	ENSOCUG00000002771	19:36944266-36948456	NA|NA|NA|NA|NA
XLOC_006167	ENSOCUG00000024935	25.4412	30.5785	43.5889	84.3418	91.3867	60.0739	33.2029	9.35416	78.6008	16.4269	PDZK1	13:43032012-43138880	ENSOCUP00000017122| PDZK1|13:43032248-43072442|NA|ENSOCUG00000024935
XLOC_004885	ENSOCUG00000012854	69.7118	65.7983	62.8056	88.0221	74.4177	73.3593	66.1052	3.46332	78.5997	8.17718	FILIP1	12:62155687-62434181	ENSOCUP00000011060| FILIP1|12:62173776-62434181|NA|ENSOCUG00000012854
XLOC_022013	ENSOCUG00000022489	54.0852	87.5204	76.4242	79.9169	86.9719	68.8582	72.6766	17.0297	78.5823	9.1303	ENSOCUG00000022489	6:18631561-18651444	ENSOCUP00000025990|NA|6:18631799-18651444|ko:K03252|ENSOCUG00000022489
XLOC_036907	ENSOCUG00000026172	74.3688	98.2853	89.8413	80.3302	79.7626	75.4478	87.4985	12.1292	78.5135	2.67013	UBE2V1	GL019399:35840-63940	ENSOCUP00000016545| UBE2V1|GL019399:37452-50691|ko:K10704|ENSOCUG00000026172
XLOC_008223	NA	76.2725	70.6227	97.5221	75.2627	69.8211	90.4406	81.4724	14.1836	78.5081	10.686	NA	13:119550203-119551497	NA|NA|NA|NA|NA
XLOC_012360	ENSOCUG00000004003	67.1281	71.4855	81.6145	72.238	75.4132	87.7748	73.4094	7.43235	78.4753	8.20856	MAPK1IP1L	17:73742663-73760806	ENSOCUP00000003463| MAPK1IP1L|17:73742664-73760806|NA|ENSOCUG00000004003
XLOC_010091	ENSOCUG00000004419	101.406	105.682	75.3563	80.6768	83.3393	71.3263	94.1481	16.414	78.4475	6.30916	NDUFC1	15:25291103-25302685	ENSOCUP00000003815| NDUFC1|15:25292037-25301540|ko:K03967|ENSOCUG00000004419
XLOC_003229	ENSOCUG00000014478	124.96	114.471	97.5959	77.2353	75.0082	82.665	112.342	13.8057	78.3028	3.93845	BRIX1	11:56227879-56239093	ENSOCUP00000012450| BRIX1|11:56228016-56239093|ko:K14820|ENSOCUG00000014478
XLOC_015639	ENSOCUG00000001571	66.111	82.6996	81.539	77.8619	82.8538	73.9255	76.7832	9.2606	78.2137	4.47454	LAP3	2:8175848-8203202	ENSOCUP00000001349| LAP3|2:8175849-8203202|ko:K11142|ENSOCUG00000001571
XLOC_024398	ENSOCUG00000008342	42.2114	36.3809	56.0738	88.5537	64.6978	81.3533	44.8887	10.1158	78.2016	12.2363	FGFR1OP2	8:13154734-13240963	ENSOCUP00000025266| FGFR1OP2|8:13200127-13224570|NA|ENSOCUG00000008342	ENSOCUP00000007204| FGFR1OP2|8:13200127-13224570|NA|ENSOCUG00000008342
XLOC_009494	NA	28.8012	15.9683	39.368	33.5041	18.8217	182.092	28.0458	11.7181	78.1393	90.3245	NA	14:36435698-36435816	NA|NA|NA|NA|NA
XLOC_037091	NA	37.0123	45.6019	28.1065	86.1121	80.6257	67.6018	36.9069	8.74818	78.1132	9.50749	NA	GL019494:3-170	NA|NA|NA|NA|NA
XLOC_006290	NA	120.663	107.676	84.7504	80.4104	78.2906	75.3194	104.363	18.1841	78.0068	2.55734	CNN3	13:69625549-69742570	NA|NA|NA|NA|NA
XLOC_000417	ENSOCUG00000017358	100.289	96.6555	90.6832	96.3095	71.2936	65.7753	95.8759	4.85012	77.7928	16.2716	TIMM8B	1:104288770-104313229	ENSOCUP00000014915| TIMM8B|1:104288771-104290455|NA|ENSOCUG00000017358
XLOC_031000	NA	0	0	78.3933	111.194	37.4796	84.6065	26.1311	45.2604	77.76	37.3311	NA	GL018767:1224631-1225065	NA|NA|NA|NA|NA
XLOC_016928	NA	60.193	52.0669	55.9856	99.5049	71.8703	61.8059	56.0818	4.0639	77.727	19.52	NA	2:37759529-37760304	NA|NA|NA|NA|NA
XLOC_027682	ENSOCUG00000022169	167.743	213.108	170.134	46.8823	102.84	82.8538	183.662	25.5293	77.5254	28.3568	ENSOCUG00000022169	GL018702:7279895-7287790	ENSOCUP00000023497|NA|GL018702:7286645-7287681|ko:K02866|ENSOCUG00000022169
XLOC_011979	ENSOCUG00000008791	33.2421	51.6393	71.2499	84.6236	86.1224	61.754	52.0438	19.0071	77.5	13.657	SNAPC5	17:5902167-6021512	ENSOCUP00000007585| SNAPC5|17:5902214-5903486|ko:K15211|ENSOCUG00000008791
XLOC_013669	ENSOCUG00000000473	69.4348	107.544	93.4877	83.9554	90.1981	58.1753	90.1555	19.2719	77.4429	16.9757	ECHS1	18:69675160-69688902	ENSOCUP00000000411| ECHS1|18:69681410-69688902|ko:K07511|ENSOCUG00000000473
XLOC_022797	ENSOCUG00000016605	68.4409	108.551	100.115	67.8349	92.6698	71.8049	92.369	21.1472	77.4365	13.3409	AKR1B1	7:12959642-12975237	ENSOCUP00000027107| AKR1B1|7:12959643-12975237|ko:K00011|ENSOCUG00000016605	ENSOCUP00000014272| AKR1B1|7:12959643-12975237|ko:K00011|ENSOCUG00000016605
XLOC_006753	ENSOCUG00000000245	61.5931	94.4925	89.7982	73.3542	90.4847	68.3333	81.9613	17.7948	77.3907	11.6143	ABCF2	13:12622729-12634705	ENSOCUP00000000213| ABCF2|13:12622730-12633979|ko:K06185|ENSOCUG00000000245
XLOC_005092	ENSOCUG00000004238	77.6826	88.3034	82.1413	71.0052	85.7437	75.2217	82.7091	5.33312	77.3235	7.59073	ENSOCUG00000004238	12:128515993-128527673	ENSOCUP00000003665|NA|12:128517199-128527529|ko:K10136|ENSOCUG00000004238
XLOC_028598	NA	63.8137	105.914	111.015	75.8428	88.5611	67.5307	93.5809	25.905	77.3115	10.5919	NA	GL018715:711739-712173	NA|NA|NA|NA|NA
XLOC_012048	NA	129.362	145.435	106.336	77.6944	82.3039	71.8033	127.044	19.6523	77.2672	5.26332	NA	17:17223305-17224842	NA|NA|NA|NA|NA
XLOC_023624	NA	79.9409	59.0959	509.929	61.9963	34.8279	134.778	216.322	254.485	77.2007	51.6806	NA	7:95462572-95462672	NA|NA|NA|NA|NA
XLOC_015825	ENSOCUG00000025641	140.358	144.182	93.005	57.6027	98.2429	75.6764	125.848	28.5074	77.174	20.3614	ENSOCUG00000025641	2:69386169-69386553	ENSOCUP00000025080|NA|2:69386170-69386553|NA|ENSOCUG00000025641
XLOC_012730	ENSOCUG00000029421	74.4928	67.2162	74.65	85.2214	67.35	78.9297	72.1197	4.24725	77.167	9.06515	SNX6	17:54378250-54464039	ENSOCUP00000026389| SNX6|17:54379780-54424886|NA|ENSOCUG00000029421
XLOC_017626	NA	331.453	213.97	158.73	41.9597	93.2045	96.2401	234.718	88.2109	77.1348	30.5003	NA	20:12191241-12222614	NA|NA|NA|NA|NA
XLOC_001008	NA	65.1531	88.892	85.6726	57.9692	91.6285	81.602	79.9059	12.8773	77.0666	17.2819	NA	1:13994865-14002866	NA|NA|NA|NA|NA
XLOC_013744	ENSOCUG00000003475	54.8964	76.6076	86.7078	69.6827	81.9336	79.1256	72.7373	16.255	76.914	6.41791	EIF4EBP2	18:16543717-16567469	ENSOCUP00000003014| EIF4EBP2|18:16548888-16567469|NA|ENSOCUG00000003475
XLOC_024424	ENSOCUG00000013894	66.4568	76.68	67.9758	81.6561	83.0011	65.9547	70.3709	5.5164	76.8706	9.47737	DERA	8:23520445-23640940	ENSOCUP00000011950| DERA|8:23521045-23640940|ko:K01619|ENSOCUG00000013894
XLOC_037152	ENSOCUG00000023309	23.6115	69.7717	73.446	64.1394	94.917	71.4937	55.6097	27.7721	76.85	16.0727	TSTA3	GL019533:45376-46731	ENSOCUP00000023785| TSTA3|GL019533:45856-46731|ko:K02377|ENSOCUG00000023309
XLOC_000426	ENSOCUG00000014267	57.1518	61.7809	77.8779	81.8551	69.2607	79.4239	65.6035	10.879	76.8466	6.68107	RDX	1:106233944-106311346	ENSOCUP00000016603| RDX|1:106242279-106311346|ko:K05762|ENSOCUG00000014267
XLOC_012760	NA	47.2498	73.5608	81.3774	95.9693	73.9836	60.4633	67.396	17.8795	76.8054	17.9204	MKI67IP	17:64712738-64713655	NA|NA|NA|NA|NA
XLOC_036386	NA	50.968	14.1292	121.918	148.227	49.9618	32.224	62.3384	54.7866	76.8043	62.4865	NA	GL019211:72597-72719	NA|NA|NA|NA|NA
XLOC_003311	ENSOCUG00000009420	68.3976	80.6031	76.7088	81.6566	76.0226	72.7083	75.2365	6.23453	76.7958	4.52398	NLN	11:81871198-81967803	ENSOCUP00000008123| NLN|11:81871199-81965559|ko:K01393|ENSOCUG00000009420
XLOC_009123	ENSOCUG00000005048	30.6166	32.9227	52.2155	75.6774	82.063	72.5798	38.5849	11.8606	76.7734	4.83567	SENP2	14:79988699-80035059	ENSOCUP00000004375| SENP2|14:79991403-80034957|ko:K03345|ENSOCUG00000005048	ENSOCUP00000027213| SENP2|14:79991403-80034957|NA|ENSOCUG00000005048
XLOC_010160	NA	74.9767	81.6916	83.0783	77.006	81.1991	72.0962	79.9155	4.33299	76.7671	4.55615	NA	15:46796978-46832890	NA|NA|NA|NA|NA
XLOC_005384	NA	64.4262	126.457	163.981	48.2414	95.8204	86.1476	118.288	50.2776	76.7365	25.1469	NA	12:43610286-43610570	NA|NA|NA|NA|NA
XLOC_016019	ENSOCUG00000017416	52.3967	73.2293	62.5719	78.0139	84.1982	67.9752	62.7326	10.4172	76.7291	8.18746	FAM136A	2:115917133-115923647	ENSOCUP00000014963| FAM136A|2:115917134-115923647|NA|ENSOCUG00000017416
XLOC_009347	ENSOCUG00000014697	107.37	125.73	107.501	89.7938	78.2537	61.9473	113.534	10.5625	76.6649	13.9911	BTG3	14:145477169-145583744	ENSOCUP00000012632| BTG3|14:145559896-145580457|ko:K14443|ENSOCUG00000014697
XLOC_025794	ENSOCUG00000003323	107.122	79.8582	96.3401	82.6563	69.5566	77.5938	94.4401	13.7308	76.6022	6.6059	ARHGAP28	9:54928799-55137928	ENSOCUP00000002880| ARHGAP28|9:54928831-55137928|NA|ENSOCUG00000003323
XLOC_002748	ENSOCUG00000029046,ENSOCUG00000029333	101.464	85.3002	84.1354	75.5242	93.5652	60.4095	90.2999	9.68595	76.4996	16.5994	ENSOCUG00000029046,RP9	10:16904327-16931463	ENSOCUP00000026087|NA|10:16909186-16909453|NA|ENSOCUG00000029046	ENSOCUP00000026743| RP9|10:16916816-16931463|NA|ENSOCUG00000029333
XLOC_033723	ENSOCUG00000003170	77.5998	68.6725	67.3296	93.1877	63.0269	72.7074	71.2006	5.58237	76.3073	15.3993	SBDS	GL018882:163004-170784	ENSOCUP00000002752| SBDS|GL018882:163005-170673|ko:K14574|ENSOCUG00000003170
XLOC_029859	ENSOCUG00000000108	96.3062	96.0506	57.7165	76.6881	81.4072	70.5198	83.3578	22.2064	76.205	5.45975	ARL4A	GL018740:1098940-1103108	ENSOCUP00000000095| ARL4A|GL018740:1100282-1100884|ko:K07945|ENSOCUG00000000108
XLOC_012458	ENSOCUG00000005790	50.9189	53.3501	54.0477	81.6702	78.5567	68.0413	52.7722	1.6425	76.0894	7.1416	FAM81A	17:12913125-12986249	ENSOCUP00000005019| FAM81A|17:12914378-12986235|NA|ENSOCUG00000005790
XLOC_026881	NA	85.3185	92.6476	74.1218	72.1693	84.1653	71.7359	84.0293	9.32994	76.0235	7.05433	ENSOCUG00000008766	AAGW02082490:8666-11461	NA|NA|NA|NA|NA
XLOC_001928	NA	22.0867	24.8863	95.9266	70.4493	74.9626	82.4332	47.6332	41.8467	75.9484	6.05246	NA	1:10273511-10273895	NA|NA|NA|NA|NA
XLOC_034845	NA	42.8105	0	3.64959	138.832	40.4199	48.5132	15.4867	23.7334	75.9217	54.632	ENSOCUG00000020172	GL018965:161694-164038	NA|NA|NA|NA|NA
XLOC_012008	ENSOCUG00000009575	88.4208	87.2025	58.8459	81.1613	75.7708	70.5004	78.1564	16.7345	75.8108	5.33056	FAM96A	17:8149158-8166725	ENSOCUP00000008249| FAM96A|17:8149159-8166725|NA|ENSOCUG00000009575
XLOC_014892	ENSOCUG00000017419	109.893	97.5989	79.4572	75.2949	77.0145	74.9784	95.6497	15.3112	75.7626	1.09567	PRKAR1A	19:52421518-52438829	ENSOCUP00000014966| PRKAR1A|19:52421754-52438053|ko:K04739|ENSOCUG00000017419
XLOC_010330	ENSOCUG00000003046	76.5853	96.7761	98.2091	87.2736	70.5314	69.4212	90.5235	12.0921	75.7421	10.002	EXOSC9	15:97257579-97279792	ENSOCUP00000002649| EXOSC9|15:97258570-97273360|ko:K03678|ENSOCUG00000003046
XLOC_017868	NA	78.9045	58.0517	63.5918	77.9427	67.7738	81.415	66.8493	10.8013	75.7105	7.08926	NA	21:3444524-3454455	NA|NA|NA|NA|NA
XLOC_033540	ENSOCUG00000007103	50.4878	70.1631	75.3178	69.1596	90.1091	67.8412	65.3229	13.1035	75.7033	12.4932	ENSOCUG00000007103	GL018873:342627-367800	ENSOCUP00000006145|NA|GL018873:342628-367800|NA|ENSOCUG00000007103
XLOC_000665	ENSOCUG00000004225	137.165	136.546	122.616	70.433	92.0927	64.548	132.109	8.227	75.6912	14.5057	EIF3F	1:149719930-149768396	ENSOCUP00000026824| EIF3F|1:149745877-149755514|ko:K03249|ENSOCUG00000004225	ENSOCUP00000003655| EIF3F|1:149745877-149755514|ko:K03249|ENSOCUG00000004225
XLOC_015380	NA	45.925	58.9552	38.8719	89.9992	83.5726	53.3809	47.9174	10.1888	75.6509	19.5522	NA	19:8737961-8738897	NA|NA|NA|NA|NA
XLOC_037363	NA	0	14.1292	17.4169	0	33.3079	193.344	10.5154	9.25375	75.5506	103.363	NA	GL019683:33-155	NA|NA|NA|NA|NA
XLOC_003324	ENSOCUG00000029530	98.8682	101.749	76.0225	83.6012	68.4758	74.5568	92.2132	14.0954	75.5446	7.61093	CENPH	11:85375776-85393763	ENSOCUP00000027020| CENPH|11:85375777-85393763|ko:K11500|ENSOCUG00000029530
XLOC_008934	ENSOCUG00000003169	57.7343	78.8627	68.0376	75.8212	79.4078	71.3701	68.2115	10.5653	75.533	4.02659	LRRFIP2	14:23884972-24021077	ENSOCUP00000026653| LRRFIP2|14:23886527-23994775|NA|ENSOCUG00000003169	ENSOCUP00000002756| LRRFIP2|14:23886527-23994775|NA|ENSOCUG00000003169
XLOC_007916	NA	294.494	292.773	157.315	61.3629	87.3782	77.7578	248.194	78.7082	75.4996	13.1538	NA	13:78633351-78633783	NA|NA|NA|NA|NA
XLOC_007044	ENSOCUG00000000270	100.223	105.01	94.3387	59.5429	82.2093	84.5642	99.8572	5.34504	75.4388	13.8165	ENSOCUG00000000270	13:51484899-51537756	ENSOCUP00000000235|NA|13:51486241-51510254|ko:K10364|ENSOCUG00000000270
XLOC_017705	ENSOCUG00000013737	84.3235	75.4131	79.5049	89.7236	65.8826	70.5842	79.7472	4.46014	75.3968	12.6281	RBM25	20:31900811-31967289	ENSOCUP00000024902| RBM25|20:31900812-31954856|ko:K12822|ENSOCUG00000013737	ENSOCUP00000011826| RBM25|20:31900812-31954856|ko:K12822|ENSOCUG00000013737
XLOC_031862	ENSOCUG00000005820	91.722	147.7	111.399	62.3119	95.2505	68.616	116.94	28.3974	75.3928	17.4838	RRM2	GL018795:3519-223881	ENSOCUP00000005042| RRM2|GL018795:27141-34407|ko:K10808|ENSOCUG00000005820
XLOC_001498	NA	29.3024	48.6793	50.7634	91.8982	75.8957	58.3608	42.915	11.8349	75.3849	16.7745	ENSOCUG00000024033	1:142869960-142870766	NA|NA|NA|NA|NA
XLOC_015845	ENSOCUG00000017234	44.9401	47.6498	38.0607	71.4117	80.362	74.0771	43.5502	4.94334	75.2836	4.59551	GSR	2:77025666-77072296	ENSOCUP00000014808| GSR|2:77025667-77072296|ko:K00383|ENSOCUG00000017234	ENSOCUP00000027035| GSR|2:77025667-77072296|ko:K00383|ENSOCUG00000017234
XLOC_032038	ENSOCUG00000026353	77.5077	109.006	106.399	75.8885	85.4687	64.4481	97.6376	17.4816	75.2684	10.524	ARPC4	GL018802:377000-386915	ENSOCUP00000024742| ARPC4|GL018802:377671-386854|ko:K05755|ENSOCUG00000026353
XLOC_014409	ENSOCUG00000010451	31.2638	55.2848	68.1497	74.9153	81.5339	69.2075	51.5661	18.722	75.2189	6.16881	TTC19	19:3766026-4040533	ENSOCUP00000009002| TTC19|19:3766027-3793159|NA|ENSOCUG00000010451
XLOC_034938	ENSOCUG00000012064	128.602	177.759	121.247	63.8188	83.8091	77.9286	142.536	30.7249	75.1855	10.2736	POLR2F	GL018972:212612-236536	ENSOCUP00000018831| POLR2F|GL018972:212613-236536|NA|ENSOCUG00000012064	ENSOCUP00000010376| POLR2F|GL018972:212613-236536|ko:K03014|ENSOCUG00000012064
XLOC_038258	ENSOCUG00000029753	25.5104	37.3745	65.8344	72.5554	77.1816	75.7994	42.9064	20.7234	75.1788	2.37472	ENSOCUG00000029753	X:29955801-29978580	ENSOCUP00000027092|NA|X:29955802-29978580|NA|ENSOCUG00000029753
XLOC_020825	NA	59.9479	57.0842	56.1672	71.2979	65.5911	88.617	57.7331	1.97211	75.1687	11.991	NA	4:3850946-3853949	NA|NA|NA|NA|NA
XLOC_018478	ENSOCUG00000017961	57.4767	63.7884	67.948	71.2753	77.3462	76.7403	63.071	5.27238	75.1206	3.34388	CPNE3	3:101970092-102022278	ENSOCUP00000027110| CPNE3|3:101970093-102020551|NA|ENSOCUG00000017961	ENSOCUP00000015430| CPNE3|3:101970093-102020551|NA|ENSOCUG00000017961
XLOC_005946	ENSOCUG00000008441	38.8693	55.4234	87.7328	65.5057	82.3263	77.3789	60.6752	24.8515	75.0703	8.64467	TMCO1	13:27115122-27175196	ENSOCUP00000007291| TMCO1|13:27115123-27175196|NA|ENSOCUG00000008441
XLOC_018934	ENSOCUG00000008734	87.9776	94.9223	68.5882	68.6815	79.8103	76.7115	83.8294	13.6483	75.0678	5.7436	TRAM1	3:86468928-86511348	ENSOCUP00000007542| TRAM1|3:86468929-86509735|ko:K14010|ENSOCUG00000008734
XLOC_036980	NA	12.0507	20.044	16.472	63.0833	63.0017	99.0463	16.1889	4.00416	75.0438	20.7868	NA	GL019427:59803-59953	NA|NA|NA|NA|NA
XLOC_038978	NA	0	0	21.6424	184.187	20.6943	20.0209	7.21413	12.4952	74.9674	94.5875	NA	X:53407695-53407810	NA|NA|NA|NA|NA
XLOC_004468	ENSOCUG00000004884	50.5155	68.8848	67.2705	69.8677	93.0283	61.8106	62.2236	10.1716	74.9022	16.2064	ABRACL	12:129480129-129496072	ENSOCUP00000004225| ABRACL|12:129487499-129495991|NA|ENSOCUG00000004884
XLOC_032423	ENSOCUG00000017644	42.3514	81.2741	80.2452	89.6671	74.9486	59.9354	67.9569	22.181	74.8504	14.8661	ENSOCUG00000017644	GL018816:107218-112445	ENSOCUP00000015155|NA|GL018816:107219-112445|ko:K13119|ENSOCUG00000017644
XLOC_024935	NA	199.721	73.8212	60.6658	25.8148	58.0082	140.301	111.403	76.7682	74.708	59.0418	NA	8:88098851-88098956	NA|NA|NA|NA|NA
XLOC_027807	ENSOCUG00000010877	61.4753	84.6164	107.841	92.6601	65.4782	65.8906	84.6442	23.1829	74.6763	15.5758	GNL2	GL018704:680524-907513	ENSOCUP00000009359| GNL2|GL018704:884559-907472|ko:K14537|ENSOCUG00000010877
XLOC_027840	ENSOCUG00000010007	62.6429	114.749	103.404	67.7486	86.8169	69.4124	93.5986	27.402	74.6593	10.5616	YARS	GL018704:5414911-5488436	ENSOCUP00000008622| YARS|GL018704:5460535-5487581|ko:K01866|ENSOCUG00000010007
XLOC_025826	ENSOCUG00000007333	4.80145	5.79272	27.7725	90.5619	60.0212	73.3233	12.7889	12.9856	74.6355	15.3126	RBBP8	9:64211991-64296744	ENSOCUP00000006341| RBBP8|9:64216372-64296744|NA|ENSOCUG00000007333
XLOC_036401	ENSOCUG00000014411	36.0081	63.766	84.2358	86.9018	68.8384	67.5045	61.3366	24.2055	74.4149	10.8345	PRKRIP1	GL019215:33076-50413	ENSOCUP00000026616| PRKRIP1|GL019215:33077-50413|NA|ENSOCUG00000014411	ENSOCUP00000012390| PRKRIP1|GL019215:33077-50413|NA|ENSOCUG00000014411
XLOC_008511	NA	60.6149	77.0059	100.247	61.4043	85.4088	76.2399	79.2893	19.9145	74.351	12.1132	EIF2A	14:44412897-44467256	NA|NA|NA|NA|NA
XLOC_006299	ENSOCUG00000008212	63.8872	56.8368	71.4939	86.1144	62.726	74.1325	64.0726	7.33031	74.3243	11.6954	DNTTIP2	13:70620690-70638565	ENSOCUP00000024354| DNTTIP2|13:70621486-70634662|NA|ENSOCUG00000008212	ENSOCUP00000007100| DNTTIP2|13:70621486-70634662|NA|ENSOCUG00000008212
XLOC_028924	ENSOCUG00000025836	151.741	99.8737	104.494	84.1989	64.0419	74.5551	118.703	28.7049	74.2653	10.0816	ENSOCUG00000025836	GL018720:53528-55421	ENSOCUP00000022530|NA|GL018720:54633-54746|NA|ENSOCUG00000025836
XLOC_014488	ENSOCUG00000025713	27.7275	71.6266	77.9711	45.7634	92.1148	84.8757	59.1084	27.3612	74.2513	24.9353	ASGR1	19:11950997-11955397	ENSOCUP00000024133| ASGR1|19:11951788-11954271|ko:K10063|ENSOCUG00000025713
XLOC_035848	ENSOCUG00000027811	109.657	41.3906	64.5949	88.4531	45.6424	88.6062	71.8808	34.7115	74.2339	24.7611	ENSOCUG00000027811	GL019096:90964-160794	ENSOCUP00000022570|NA|GL019096:138304-139460|NA|ENSOCUG00000027811
XLOC_006086	ENSOCUG00000002748	58.7148	63.8048	96.3081	58.7401	92.0891	71.6451	72.9426	20.3946	74.1581	16.8159	S100A13	13:38834851-38847438	ENSOCUP00000002383| S100A13|13:38834852-38847438|NA|ENSOCUG00000002748
XLOC_034179	NA	104.981	165	156.6	65.0181	79.037	78.2669	142.194	32.4996	74.1073	7.88092	NA	GL018908:228052-229767	NA|NA|NA|NA|NA
XLOC_024890	NA	1092.41	1021.32	644.128	0	167.976	54.1698	919.286	240.93	74.0486	85.7342	NA	8:64779133-64779239	NA|NA|NA|NA|NA
XLOC_018472	ENSOCUG00000012890	66.5777	72.8424	57.6415	68.1087	72.9645	80.9901	65.6872	7.63948	74.0211	6.50538	E2F5	3:100840529-100871126	ENSOCUP00000011094| E2F5|3:100840594-100865813|ko:K04682|ENSOCUG00000012890
XLOC_028084	NA	15.6393	26.4549	61.7782	65.8075	82.5162	73.5542	34.6241	24.1299	73.9593	8.36171	NA	GL018706:1141046-1141620	NA|NA|NA|NA|NA
XLOC_012762	NA	52.7812	57.489	64.5854	87.3533	69.127	65.2073	58.2852	5.94224	73.8959	11.8181	ENSOCUG00000027427	17:64843994-64845681	NA|NA|NA|NA|NA
XLOC_021106	NA	197.458	103.715	113.644	60.4477	108.665	52.5645	138.272	51.4962	73.8924	30.3708	NA	4:44902419-44902548	NA|NA|NA|NA|NA
XLOC_018437	ENSOCUG00000000965	82.9771	70.088	72.1022	68.5137	91.4238	61.2517	75.0558	6.93361	73.7297	15.7478	LY96	3:89691239-89774671	ENSOCUP00000000834| LY96|3:89726542-89774671|ko:K05400|ENSOCUG00000000965
XLOC_035660	ENSOCUG00000002541	97.9661	104.352	112.762	68.3605	84.1326	68.5274	105.027	7.42099	73.6735	9.05823	BNIP3	GL019068:90429-95667	ENSOCUP00000002192| BNIP3|GL019068:90716-95350|ko:K15464|ENSOCUG00000002541
XLOC_005041	ENSOCUG00000015793	77.4207	72.8058	59.8128	84.9672	66.1108	69.7956	70.0131	9.13011	73.6245	9.99432	SERINC1	12:111573407-111597482	ENSOCUP00000013567| SERINC1|12:111575540-111597482|NA|ENSOCUG00000015793
XLOC_018120	ENSOCUG00000010866	47.2863	67.7262	63.8418	77.8659	79.9727	62.7978	59.6181	10.8548	73.5455	9.36717	HSD17B4	3:3923137-4012889	ENSOCUP00000009356| HSD17B4|3:3923138-4012889|ko:K12405|ENSOCUG00000010866
XLOC_020164	ENSOCUG00000002977	43.2454	49.6131	46.9238	81.4772	73.4485	65.322	46.5941	3.19663	73.4159	8.07765	ENSOCUG00000002977	4:48803766-48840585	ENSOCUP00000002591| RAB3IP|4:48803767-48840174|ko:K16779|ENSOCUG00000002977
XLOC_034233	ENSOCUG00000021937	69.9728	102.733	95.227	69.8339	82.7095	67.3505	89.3109	17.1627	73.298	8.24467	PSMC4	GL018912:295316-304913	ENSOCUP00000020661| PSMC4|GL018912:295317-304913|ko:K03063|ENSOCUG00000021937
XLOC_001164	ENSOCUG00000000795	61.1082	81.2245	74.9557	74.8668	75.8316	69.0749	72.4295	10.2933	73.2578	3.65445	ZFAND5	1:58820300-58831342	ENSOCUP00000000689| ZFAND5|1:58821881-58831222|NA|ENSOCUG00000000795
XLOC_020396	ENSOCUG00000003203	69.0654	74.3378	85.0724	84.4771	67.3698	67.9036	76.1585	8.15735	73.2502	9.72647	TPX2	4:7410239-7596500	ENSOCUP00000002784| TPX2|4:7450814-7491064|ko:K16812|ENSOCUG00000003203
XLOC_020655	ENSOCUG00000006345	54.97	57.6781	54.1288	76.2334	70.6853	72.6628	55.5923	1.85468	73.1938	2.81191	GNS	4:43500803-43550279	ENSOCUP00000005490| GNS|4:43500804-43550121|ko:K01137|ENSOCUG00000006345
XLOC_028077	ENSOCUG00000001402	63.3653	67.4874	66.4828	79.9541	66.8268	72.6198	65.7785	2.14941	73.1336	6.57871	HOOK3	GL018706:364433-526325	ENSOCUP00000001207| HOOK3|GL018706:364434-526132|ko:K05955|ENSOCUG00000001402	ENSOCUP00000001204| HOOK3|GL018706:364434-526132|ko:K16536|ENSOCUG00000001402
XLOC_029575	ENSOCUG00000007275	38.0541	82.1248	86.9378	66.7516	88.9868	63.6269	69.0389	26.9413	73.1218	13.8281	POLR3H	GL018734:944484-993528	ENSOCUP00000006287| POLR3H|GL018734:944809-952487|ko:K03022|ENSOCUG00000007275
XLOC_002271	NA	160.212	139.424	188.499	18.8732	92.7713	107.703	162.712	24.6328	73.1158	47.5651	NA	1:127249107-127249312	NA|NA|NA|NA|NA
XLOC_028927	ENSOCUG00000007961	29.6683	54.6522	53.1451	75.1081	90.4108	53.4535	45.8219	14.0097	72.9908	18.5694	MRPS27	GL018720:827583-970549	ENSOCUP00000006878| MRPS27|GL018720:827584-931051|ko:K17406|ENSOCUG00000007961
XLOC_011024	ENSOCUG00000021470	91.2405	79.8272	68.0204	82.1578	62.7395	73.8269	79.696	11.6106	72.9081	9.7417	TOMM20	16:33118200-33135471	ENSOCUP00000021678| TOMM20|16:33118276-33133165|NA|ENSOCUG00000021470
XLOC_018998	ENSOCUG00000003392	154.271	141.121	93.0576	69.6027	79.4699	69.3182	129.483	32.2234	72.7969	5.78071	ENSOCUG00000003392	3:110241611-110242214	ENSOCUP00000002941|NA|3:110241612-110242214|ko:K06635|ENSOCUG00000003392
XLOC_017338	NA	38.613	42.8167	237.509	44.9181	75.7013	97.6506	106.313	113.639	72.7567	26.4893	NA	2:146351307-146351416	NA|NA|NA|NA|NA
XLOC_031020	NA	57.8331	91.0635	120.685	73.1073	78.612	66.3034	89.8605	31.4432	72.6742	6.16572	NA	GL018767:829301-830693	NA|NA|NA|NA|NA
XLOC_035754	ENSOCUG00000021568	32.6798	60.9823	66.9135	60.069	84.3486	73.5851	53.5252	18.2946	72.6676	12.1658	NADK	GL019084:81514-101887	ENSOCUP00000016318| NADK|GL019084:86625-100894|ko:K00858|ENSOCUG00000021568
XLOC_003930	ENSOCUG00000016368	62.9567	69.0154	62.9476	55.6516	90.2376	72.09	64.9732	3.50062	72.6597	17.3	ENSOCUG00000016368	12:4426457-4434994	ENSOCUP00000014071|NA|12:4426505-4434994|NA|ENSOCUG00000016368
XLOC_010591	ENSOCUG00000010003	73.4769	75.3214	82.3517	88.2419	64.0363	65.6767	77.05	4.68311	72.6516	13.5265	UTP3	15:79266801-79269368	ENSOCUP00000008613| UTP3|15:79267710-79269146|ko:K14767|ENSOCUG00000010003
XLOC_008769	ENSOCUG00000003973	38.5831	44.9077	48.2431	82.5771	70.1984	65.0577	43.9113	4.90648	72.6111	9.00545	IFT57	14:111770327-111837564	ENSOCUP00000003448| IFT57|14:111770328-111837564|ko:K04638|ENSOCUG00000003973
XLOC_027296	ENSOCUG00000009397	51.4202	42.9707	60.9355	77.9175	60.7158	79.1014	51.7755	8.98767	72.5782	10.2902	STRBP	GL018699:3934588-4061943	ENSOCUP00000008106| STRBP|GL018699:3993291-4060809|ko:K13200|ENSOCUG00000009397
XLOC_003365	ENSOCUG00000005711	80.4282	76.1222	75.4995	75.3998	71.6027	70.413	77.35	2.68395	72.4718	2.60453	CETN3	11:10156728-10180918	ENSOCUP00000004947| CETN3|11:10156729-10180918|ko:K16466|ENSOCUG00000005711
XLOC_030293	NA	12.0055	18.6375	82.0508	47.4839	84.7329	85.0117	37.5646	38.6686	72.4095	21.5867	NA	GL018751:484785-484980	NA|NA|NA|NA|NA
XLOC_037645	ENSOCUG00000029099	201.912	133.501	133.675	53.6741	82.9857	80.4553	156.363	39.447	72.3717	16.2419	MT-CO2	MT:7038-7722	ENSOCUP00000026182| MT-CO2|MT:7039-7722|ko:K02261|ENSOCUG00000029099
XLOC_015159	ENSOCUG00000002690	82.6901	112.159	108.259	69.165	85.43	62.4486	101.036	16.0073	72.3479	11.8167	ACSF2	19:37247657-37301019	ENSOCUP00000002330| ACSF2|19:37247658-37300916|ko:K00666|ENSOCUG00000002690
XLOC_024282	ENSOCUG00000011318	93.0268	115.361	157.548	69.3515	76.4816	71.1156	121.979	32.7657	72.3162	3.71359	BTEB2	8:74494634-74511648	ENSOCUP00000009739| BTEB2|8:74494971-74509585|ko:K09206|ENSOCUG00000011318	ENSOCUP00000010102| BTEB2|8:74494971-74509585|ko:K09206|ENSOCUG00000011318
XLOC_006442	ENSOCUG00000008130	45.1187	41.8234	53.9416	100.049	62.4323	53.9786	46.9612	6.26569	72.1533	24.5254	TMEM59	13:112632671-112775536	ENSOCUP00000007029| TMEM59|13:112733088-112762635|NA|ENSOCUG00000008130
XLOC_028163	ENSOCUG00000011052	54.9594	66.5504	73.4184	72.7712	71.0171	72.6218	64.9761	9.32966	72.1367	0.972475	PITRM1	GL018707:2754450-2860813	ENSOCUP00000009510| PITRM1|GL018707:2825155-2860813|ko:K06972|ENSOCUG00000011052
XLOC_016098	ENSOCUG00000007785	68.6179	58.9944	53.3866	77.1858	73.0956	66.0785	60.333	7.70337	72.12	5.61755	MCFD2	2:139376255-139386201	ENSOCUP00000006725| MCFD2|2:139381927-139384890|NA|ENSOCUG00000007785
XLOC_036404	ENSOCUG00000023609	117.709	139.292	103.793	48.4142	93.9681	73.8063	120.265	17.887	72.0629	22.8269	ENSOCUG00000023609	GL019215:73625-83888	ENSOCUP00000016720| POLR2J|GL019215:78875-83881|ko:K03008|ENSOCUG00000023609
XLOC_003288	ENSOCUG00000010932	72.4774	73.6507	73.0093	77.3454	67.2044	71.3812	73.0458	0.587501	71.977	5.09669	GPBP1	11:73058494-73139906	ENSOCUP00000024561| GPBP1|11:73092611-73138381|NA|ENSOCUG00000010932
XLOC_030367	NA	138.72	125.145	98.4852	76.4933	73.12	66.2911	120.783	20.4689	71.9681	5.19772	NA	GL018752:849824-855196	NA|NA|NA|NA|NA
XLOC_030354	ENSOCUG00000004129	38.6352	87.1296	109.076	64.447	79.9316	71.3144	78.2803	36.0446	71.8977	7.75876	ENSOCUG00000004129	GL018752:1834239-1836889	ENSOCUP00000003575|NA|GL018752:1834937-1836756|ko:K13099|ENSOCUG00000004129
XLOC_035464	NA	71.8205	64.8523	87.1933	80.549	55.9571	79.0917	74.622	11.4309	71.8659	13.7967	NA	GL019046:24678-49903	NA|NA|NA|NA|NA
XLOC_004566	ENSOCUG00000007255	48.2624	52.9905	60.7365	74.6729	72.5476	68.3727	53.9965	6.2976	71.8644	3.20518	RANBP9	12:7305888-7387707	ENSOCUP00000006272| RANBP9|12:7310898-7387707|NA|ENSOCUG00000007255
XLOC_010911	NA	8.35266	9.26199	11.4172	97.1657	65.5021	52.8088	9.67728	1.57391	71.8255	22.8445	NA	15:103673519-103673656	NA|NA|NA|NA|NA
XLOC_038306	ENSOCUG00000017937	74.9261	114.706	81.7484	57.3816	91.1788	66.916	90.4602	21.2728	71.8255	17.4253	HSD17B10	X:34940924-34944489	ENSOCUP00000015411| HSD17B10|X:34940925-34944489|ko:K08683|ENSOCUG00000017937
XLOC_030669	ENSOCUG00000015313	150.435	166.332	137.48	62.0315	84.4276	69.001	151.416	14.451	71.82	11.4611	COX20	GL018760:3663-49449	ENSOCUP00000016580| COX20|GL018760:5324-5839|NA|ENSOCUG00000015313	ENSOCUP00000012434| COX20|GL018760:5324-5839|NA|ENSOCUG00000015313
XLOC_035077	ENSOCUG00000001575,ENSOCUG00000016341	54.7488	100.29	93.0281	52.9763	86.3133	76.1586	82.689	24.4678	71.8161	17.0875	RAB37,SLC9A3R1	GL018989:138832-165972	ENSOCUP00000001351| SLC9A3R1|GL018989:139745-158242|ko:K13365|ENSOCUG00000001575	ENSOCUP00000014049| RAB37|GL018989:160457-165972|ko:K07914|ENSOCUG00000016341
XLOC_019009	ENSOCUG00000017386	131.64	118.168	131.265	57.2479	70.0745	87.7603	127.024	7.6721	71.6942	15.3206	ENSOCUG00000017386,SNORA72	3:113845451-113855784	ENSOCUP00000014941|NA|3:113845452-113852062|ko:K02908|ENSOCUG00000017386	ENSOCUP00000026221|NA|3:113845452-113852062|ko:K02908|ENSOCUG00000017386
XLOC_038392	ENSOCUG00000010837	57.9534	59.893	62.2512	73.2758	77.2983	64.4677	60.0325	2.15229	71.6806	6.56236	ENSOCUG00000010837	X:56702265-56775101	ENSOCUP00000009320|NA|X:56703133-56710717|ko:K06694|ENSOCUG00000010837
XLOC_002674	ENSOCUG00000008900	34.2492	60.3456	63.1656	67.9871	83.4563	63.5583	52.5868	15.9433	71.6672	10.447	UBE2D4	10:44597672-44626773	ENSOCUP00000007683| UBE2D4|10:44614416-44625915|ko:K06689|ENSOCUG00000008900
XLOC_002883	NA	59.1566	78.0235	92.412	69.6712	71.0752	73.6407	76.5307	16.6779	71.4624	2.01287	NA	10:3368704-3369259	NA|NA|NA|NA|NA
XLOC_038056	ENSOCUG00000028131	66.5379	91.2131	90.298	55.3937	88.275	70.6674	82.683	13.9896	71.4454	16.4544	NGFRAP1	X:86707029-86709115	ENSOCUP00000015902| NGFRAP1|X:86708068-86708403|ko:K12465|ENSOCUG00000028131
XLOC_018321	ENSOCUG00000015698	75.5263	76.7696	71.0756	68.1537	75.0956	71.0043	74.4572	2.99378	71.4179	3.48938	RARS	3:49804981-49840584	ENSOCUP00000013489| RARS|3:49804982-49840584|ko:K01887|ENSOCUG00000015698
XLOC_013179	NA	47.6383	45.2782	18.6047	126.668	44.4742	43.0269	37.1737	16.1245	71.3897	47.8779	NA	17:46391094-46391239	NA|NA|NA|NA|NA
XLOC_023238	ENSOCUG00000007828	56.3216	77.6124	88.0638	76.0956	73.3814	64.6586	73.9993	16.1766	71.3785	5.97577	FARSB	7:163843071-164062022	ENSOCUP00000006769| FARSB|7:163968818-164062022|ko:K01890|ENSOCUG00000007828
XLOC_037110	NA	55.5156	69.4766	103.768	75.9376	79.2251	58.9592	76.2534	24.8298	71.374	10.8764	ENSOCUG00000003678	GL019507:40808-41455	NA|NA|NA|NA|NA
XLOC_011244	ENSOCUG00000012261	52.1504	47.3982	63.4571	87.4221	52.4079	74.2766	54.3352	8.24938	71.3689	17.6873	TPR	16:84007472-84087469	ENSOCUP00000010563| TPR|16:84007473-84071561|ko:K09291|ENSOCUG00000012261
XLOC_013892	ENSOCUG00000005779	56.444	69.7835	62.7031	79.7986	74.1231	60.1258	62.9769	6.67396	71.3492	10.1255	ACTR1A	18:50464441-50486605	ENSOCUP00000005004| ACTR1A|18:50466261-50486482|ko:K16575|ENSOCUG00000005779
XLOC_001200	NA	101.636	103.799	106.443	59.6953	100.012	54.1732	103.959	2.40751	71.2935	25.0237	ENSOCUG00000025050	1:70192904-70522119	NA|NA|NA|NA|NA
XLOC_003639	NA	13.4374	57.7388	39.031	46.895	103.182	63.7176	36.7357	22.2397	71.2649	28.8925	NA	11:24003865-24036340	NA|NA|NA|NA|NA
XLOC_016608	ENSOCUG00000005208	85.7221	104.094	95.1461	72.7196	75.816	65.141	94.9874	9.18698	71.2255	5.49209	ENSOCUG00000005208	2:112298722-112311254	ENSOCUP00000004510|NA|2:112299887-112311223|ko:K13403|ENSOCUG00000005208
XLOC_009357	ENSOCUG00000006485	64.5059	81.6817	73.5474	56.9077	78.0573	78.7044	73.245	8.59189	71.2231	12.4018	MRPL39	14:154711591-154738495	ENSOCUP00000005605| MRPL39|14:154711592-154738495|ko:K17420|ENSOCUG00000006485
XLOC_014690	ENSOCUG00000017678	91.0773	79.8599	78.4491	80.5617	69.9492	63.0738	83.1288	6.91968	71.1949	8.81025	ENSOCUG00000017678	19:30203078-30209796	ENSOCUP00000015181|NA|19:30203079-30205473|ko:K12890|ENSOCUG00000017678
XLOC_035786	NA	55.8172	54.1571	47.685	97.3974	45.596	70.5796	52.5531	4.29683	71.191	25.9061	NA	GL019086:241266-241410	NA|NA|NA|NA|NA
XLOC_027262	NA	35.5765	88.7739	93.9636	65.6146	77.1134	70.7138	72.7713	32.316	71.1473	5.76164	SLC38A5	AAGW02083823:474-3669	NA|NA|NA|NA|NA
XLOC_020693	ENSOCUG00000022950	50.4849	64.8605	66.3746	71.7648	72.9859	68.3266	60.5733	8.76958	71.0258	2.41597	PHLDA1	4:54973355-54979028	ENSOCUP00000021619| PHLDA1|4:54977903-54978831|NA|ENSOCUG00000022950
XLOC_009121	ENSOCUG00000002053	62.1969	66.3285	66.3368	72.6596	68.4269	71.8552	64.9541	2.38778	70.9806	2.24782	DNAJB11	14:78984680-79005286	ENSOCUP00000001770| DNAJB11|14:78984681-79005286|ko:K09517|ENSOCUG00000002053
XLOC_013936	ENSOCUG00000008906	34.7848	50.5003	66.3395	74.1603	73.0987	65.2727	50.5415	15.7774	70.8439	4.85391	KIAA1598	18:64405775-64507182	ENSOCUP00000007690| KIAA1598|18:64407369-64490357|NA|ENSOCUG00000008906
XLOC_012283	ENSOCUG00000011430	26.0618	39.7451	56.9942	88.129	68.9451	55.4157	40.9337	15.5004	70.8299	16.4379	AP4S1	17:50782495-50939815	ENSOCUP00000009830| AP4S1|17:50904432-50939207|ko:K12403|ENSOCUG00000011430
XLOC_016780	ENSOCUG00000004316	56.5071	82.264	80.8559	67.1071	79.936	65.3078	73.209	14.4814	70.7836	7.97708	NRBP1	2:158389351-158658479	ENSOCUP00000024948| NRBP1|2:158389352-158658476|ko:K08875|ENSOCUG00000004316	ENSOCUP00000015759| NRBP1|2:158389352-158658476|NA|ENSOCUG00000004316
XLOC_033578	NA	81.6937	127.115	106.263	102.698	41.3321	68.3113	105.024	22.736	70.7805	30.7574	NA	GL018876:180495-180729	NA|NA|NA|NA|NA
XLOC_035349	NA	27.9002	103.126	38.1366	140.643	24.3106	47.039	56.3876	40.799	70.6642	61.6597	NA	GL019029:125959-126092	NA|NA|NA|NA|NA
XLOC_034003	ENSOCUG00000022971	65.0257	73.4514	70.7312	68.7177	77.6397	65.4125	69.7361	4.30009	70.59	6.32496	PDCD6	GL018897:324465-343786	ENSOCUP00000020767| PDCD6|GL018897:325073-343786|NA|ENSOCUG00000022971
XLOC_035681	ENSOCUG00000014651	68.6206	80.3499	86.4745	67.0919	73.4382	70.8061	78.4817	9.07238	70.4454	3.18849	DHX9	GL019071:4358-56755	ENSOCUP00000016059| DHX9|GL019071:8731-56454|ko:K13184|ENSOCUG00000014651
XLOC_033856	NA	102.321	100.283	67.1773	62.5603	86.348	62.1442	89.9271	19.7282	70.3508	13.8555	ENSOCUG00000024136	GL018889:277408-277932	NA|NA|NA|NA|NA
XLOC_023515	NA	278.04	214.103	200.582	62.8913	50.4723	97.6598	230.908	41.3733	70.3411	24.46	NA	7:53518125-53518265	NA|NA|NA|NA|NA
XLOC_033753	ENSOCUG00000012399	44.5143	72.7351	70.8371	74.2893	74.3845	62.3321	62.6955	15.774	70.3353	6.93114	CTTN	GL018884:61625-92099	ENSOCUP00000010679| CTTN|GL018884:63772-92099|ko:K06106|ENSOCUG00000012399
XLOC_029997	NA	40.1582	26.1261	46.998	73.3681	56.7434	80.8804	37.7608	10.6405	70.3306	12.3519	NA	GL018743:2158453-2165877	NA|NA|NA|NA|NA
XLOC_018764	ENSOCUG00000011532	69.1298	95.6225	98.2034	66.8188	77.5392	66.5513	87.6519	16.0924	70.3031	6.26807	RBM22	3:32379222-32388551	ENSOCUP00000009916| RBM22|3:32380281-32388261|ko:K12872|ENSOCUG00000011532
XLOC_035372	ENSOCUG00000005955	53.8581	94.0662	107.38	62.4525	87.1818	61.1893	85.1014	27.8644	70.2745	14.6557	DTYMK	GL019032:80979-111825	ENSOCUP00000005153| DTYMK|GL019032:104598-111825|ko:K00943|ENSOCUG00000005955
XLOC_007099	ENSOCUG00000029734	88.4531	126.205	90.0181	63.9889	74.604	72.0889	101.559	21.3586	70.2273	5.54701	ENSOCUG00000029734	13:62637584-62638724	ENSOCUP00000026627|NA|13:62637585-62638724|NA|ENSOCUG00000029734
XLOC_004976	ENSOCUG00000005858	74.4499	79.6967	73.681	67.9979	68.4715	74.1043	75.9425	3.27386	70.1912	3.39708	SNX3	12:96203244-96251614	ENSOCUP00000005073| SNX3|12:96203245-96251614|NA|ENSOCUG00000005858
XLOC_022793	ENSOCUG00000014032	43.3884	65.1706	61.8249	66.147	84.1274	60.2983	56.7946	11.73	70.1909	12.4186	CHCHD3	7:11262866-11547573	ENSOCUP00000012065| CHCHD3|7:11262867-11547573|ko:K17563|ENSOCUG00000014032
XLOC_008664	NA	94.8661	110.801	78.66	71.8849	77.9901	60.6175	94.7757	16.0707	70.1642	8.8132	ENSOCUG00000026253	14:87441394-87442237	NA|NA|NA|NA|NA
XLOC_000139	ENSOCUG00000024611	61.0496	71.0564	83.2983	79.2161	67.6708	63.4835	71.8014	11.143	70.1235	8.14803	ENSOCUG00000024611	1:21226139-21228216	ENSOCUP00000023086|NA|1:21226140-21228216|NA|ENSOCUG00000024611
XLOC_036799	NA	129.568	43.1021	26.5658	52.7538	59.2713	98.3015	66.412	55.3161	70.1089	24.632	NA	GL019352:2834-2981	NA|NA|NA|NA|NA
XLOC_016972	NA	62.7943	61.8938	57.2219	40.5822	63.8344	105.869	60.6367	2.99135	70.0952	33.0906	NA	2:51045680-51045824	NA|NA|NA|NA|NA
XLOC_002610	ENSOCUG00000015953	58.327	71.6223	77.2675	77.239	73.6887	59.352	69.0723	9.72433	70.0932	9.47004	STK17A	10:26373114-26411615	ENSOCUP00000013707| STK17A|10:26373115-26400065|ko:K08804|ENSOCUG00000015953
XLOC_002177	NA	0	0	0	149.181	60.9497	0	0	0	70.0436	75.0051	NA	1:92309072-92309197	NA|NA|NA|NA|NA
XLOC_027812	ENSOCUG00000005675	47.3179	71.2375	83.1569	74.3511	77.5772	58.0808	67.2374	18.2513	70.003	10.4502	MRPS15	GL018704:1938923-1946346	ENSOCUP00000004922| MRPS15|GL018704:1938924-1945836|ko:K02956|ENSOCUG00000005675
XLOC_016751	ENSOCUG00000027336	88.2899	21.1988	65.3282	111.195	62.4668	36.2617	58.2723	34.0976	69.9745	38.0266	ENSOCUG00000027336	2:149060271-149103906	ENSOCUP00000020135| CEBPZOS|2:149103184-149103906|NA|ENSOCUG00000027336
XLOC_007315	ENSOCUG00000005217	68.4015	92.5072	82.3883	59.0019	92.1189	58.7145	81.099	12.1045	69.9451	19.2036	TSPAN1	13:120337868-120342898	ENSOCUP00000004516| TSPAN1|13:120338497-120342894|ko:K17348|ENSOCUG00000005217
XLOC_032605	NA	49.4197	69.8052	55.7834	74.4371	66.9844	68.3938	58.3361	10.4297	69.9384	3.95918	DENR	GL018824:39303-61495	NA|NA|NA|NA|NA
XLOC_003361	ENSOCUG00000005147	31.1604	20.164	50.1441	86.8471	53.6162	69.1848	33.8228	15.1663	69.8827	16.6264	TMEM161B	11:8080769-8157782	ENSOCUP00000004458| TMEM161B|11:8080770-8157679|NA|ENSOCUG00000005147
XLOC_005881	ENSOCUG00000002976	67.2249	59.0499	54.535	79.913	65.1455	64.204	60.2699	6.43232	69.7542	8.81039	ESYT2	13:8454674-8559326	ENSOCUP00000022451| ESYT2|13:8454675-8556389|NA|ENSOCUG00000002976
XLOC_019907	ENSOCUG00000003201	68.048	112.777	96.9592	67.3282	77.3372	64.2906	92.5947	22.6817	69.652	6.82667	BCL2L1	4:7410239-7596500	ENSOCUP00000002775| BCL2L1|4:7512784-7567881|ko:K04570|ENSOCUG00000003201
XLOC_003013	NA	39.2913	18.6724	23.0172	71.8256	66.0268	70.9758	26.9936	10.8694	69.6094	3.13158	NA	10:25820499-25820652	NA|NA|NA|NA|NA
XLOC_038237	ENSOCUG00000009787	46.0246	48.1805	47.5779	81.0435	69.6311	58.0975	47.261	1.11234	69.5907	11.4731	DYNLT3	X:23429000-23442795	ENSOCUP00000008431| DYNLT3|X:23430960-23442795|ko:K10420|ENSOCUG00000009787
XLOC_020757	ENSOCUG00000002217	53.2639	46.7105	53.6142	76.8755	64.2609	67.5928	51.1962	3.88868	69.5764	6.53705	ARL1	4:80731389-80743853	ENSOCUP00000001910| ARL1|4:80734816-80743668|ko:K07942|ENSOCUG00000002217
XLOC_006397	ENSOCUG00000024324	45.4663	87.7809	67.3261	89.0482	59.0173	60.6557	66.8578	21.1612	69.5737	16.8853	GNG12	13:98451039-98559168	ENSOCUP00000020657| GNG12|13:98553509-98555283|ko:K04347|ENSOCUG00000024324
XLOC_018364	ENSOCUG00000002779	108.97	147.824	105.91	50.6942	86.4823	71.4752	120.901	23.3659	69.5506	17.9715	ENSOCUG00000002779	3:57816707-57823500	ENSOCUP00000002412|NA|3:57816708-57819514|NA|ENSOCUG00000002779
XLOC_002782	ENSOCUG00000012089	34.0932	28.9616	38.9864	89.5311	58.3247	60.6983	34.0137	5.01287	69.518	17.3724	C7orf25	10:25816585-25819836	ENSOCUP00000019189| C7orf25|10:25818358-25819599|NA|ENSOCUG00000012089
XLOC_012426	ENSOCUG00000014755	60.4289	62.2803	60.5778	74.8051	72.7977	60.9365	61.0957	1.02862	69.5131	7.49506	RAB11A	17:6396186-6425909	ENSOCUP00000012687| RAB11A|17:6400687-6425909|ko:K07905|ENSOCUG00000014755
XLOC_033141	ENSOCUG00000016220	43.5461	85.1243	89.3455	63.6082	75.222	69.7088	72.672	25.3119	69.513	5.80938	SAP30BP	GL018845:89442-127974	ENSOCUP00000013942| SAP30BP|GL018845:89443-127974|NA|ENSOCUG00000016220	ENSOCUP00000020585| SAP30BP|GL018845:89443-127974|NA|ENSOCUG00000016220
XLOC_009396	ENSOCUG00000008245	10.8557	32.9696	55.6763	90.6189	65.3808	52.4728	33.1672	22.411	69.4908	19.4023	GTPBP6	14:163151355-163157502	ENSOCUP00000007124| GTPBP6|14:163151356-163157467|NA|ENSOCUG00000008245
XLOC_037796	ENSOCUG00000008376	76.2013	107.854	90.5205	65.5292	81.7858	61.1348	91.5253	15.8503	69.4833	10.8785	UBA1	X:32298961-32322579	ENSOCUP00000007237| UBA1|X:32306352-32322579|ko:K03178|ENSOCUG00000008376
XLOC_017048	NA	46.0324	25.5219	40.4494	65.0239	60.1648	83.1529	37.3346	10.6041	69.4472	12.1156	NA	2:65239258-65239436	NA|NA|NA|NA|NA
XLOC_002647	NA	70.8518	98.1804	100.089	70.5079	73.7482	64.0829	89.7071	16.357	69.4463	4.91932	NA	10:36246300-36266257	NA|NA|NA|NA|NA
XLOC_033258	NA	162.496	105.992	0	0	87.4523	120.866	89.496	82.4944	69.4394	62.4139	NA	GL018854:479347-639249	NA|NA|NA|NA|NA
XLOC_009627	NA	131.221	123.643	144.979	67.2287	77.3118	63.6196	133.281	10.8161	69.3867	7.09661	NA	14:74351773-74352066	NA|NA|NA|NA|NA
XLOC_002024	NA	88.7768	83.8577	116.854	80.3236	90.2473	37.4188	96.4962	17.8011	69.3299	28.0777	NA	1:39969438-39969616	NA|NA|NA|NA|NA
XLOC_026788	NA	86.5669	164.556	50.7118	143.861	48.4902	15.6374	100.612	58.2071	69.3295	66.6035	NA	AAGW02082212:11187-11310	NA|NA|NA|NA|NA
XLOC_014732	ENSOCUG00000011560,ENSOCUG00000009159	32.967	44.8396	56.7278	64.3578	68.8538	74.5978	44.8448	11.8804	69.2698	5.13266	HOXB6,UBE2Z	19:38484740-38830939	ENSOCUP00000009940| HOXB6|19:38764590-38766357|ko:K09306|ENSOCUG00000011560	ENSOCUP00000007903| UBE2Z|19:38497781-38830077|ko:K10585|ENSOCUG00000009159
XLOC_018403	ENSOCUG00000002955	61.0295	49.1068	65.353	77.6012	63.4752	66.461	58.4964	8.4141	69.1791	7.44494	RAB2A	3:76134515-76229955	ENSOCUP00000002569| RAB2A|3:76170215-76226238|ko:K07877|ENSOCUG00000002955
XLOC_007143	ENSOCUG00000023444	26.8851	44.0585	46.8306	87.7367	65.4583	54.1524	39.2581	10.8046	69.1158	17.0883	ENSOCUG00000023444	13:72069748-72209187	ENSOCUP00000020715|NA|13:72192865-72193692|NA|ENSOCUG00000023444
XLOC_027822	ENSOCUG00000013198	97.0307	100.549	87.704	55.9222	79.3005	71.5791	95.0946	6.63777	68.9339	11.9115	PSMB2	GL018704:2686447-2729758	ENSOCUP00000011363| PSMB2|GL018704:2686448-2726411|ko:K02734|ENSOCUG00000013198
XLOC_010989	ENSOCUG00000013982	55.0562	50.6299	63.7603	80.0975	61.5106	65.165	56.4821	6.68033	68.9244	9.84723	ADSS	16:23100681-23143411	ENSOCUP00000021760| ADSS|16:23100682-23142302|ko:K01939|ENSOCUG00000013982
XLOC_013681	NA	192.492	220.586	101.726	65.9351	82.4948	58.1702	171.601	62.1228	68.8667	12.4245	RPL15	18:3885289-4138074	NA|NA|NA|NA|NA
XLOC_020020	ENSOCUG00000001847	71.4252	86.3677	73.3232	54.0632	79.0958	73.4264	77.0387	8.1347	68.8618	13.1257	TMBIM6	4:33946034-33964327	ENSOCUP00000001588| TMBIM6|4:33946035-33962549|NA|ENSOCUG00000001847
XLOC_037769	ENSOCUG00000015259	66.5109	74.8086	61.4523	66.1069	74.1324	66.3285	67.5906	6.74329	68.8559	4.5709	ATP6AP2	X:26041585-26069910	ENSOCUP00000013112| ATP6AP2|X:26041703-26069910|NA|ENSOCUG00000015259
XLOC_031117	ENSOCUG00000024089	46.2855	45.3607	69.1512	82.0682	56.1876	68.0686	53.5991	13.4764	68.7748	12.9547	ENSOCUG00000024089	GL018773:638370-640546	ENSOCUP00000025827|NA|GL018773:638451-639842|NA|ENSOCUG00000024089
XLOC_017667	ENSOCUG00000009713	57.2045	65.545	72.2046	55.9708	84.8361	65.4906	64.9847	7.51573	68.7658	14.7087	SLIRP	20:27685486-27760313	ENSOCUP00000008365| SLIRP|20:27724659-27737743|NA|ENSOCUG00000009713
XLOC_008525	ENSOCUG00000007601	86.1106	81.1105	84.5372	70.3689	70.5019	65.4025	83.9194	2.55665	68.7578	2.90651	MBNL1	14:46466449-46650035	ENSOCUP00000006572| MBNL1|14:46494887-46650035|ko:K14943|ENSOCUG00000007601
XLOC_018180	ENSOCUG00000012220	82.3948	84.3611	82.3508	63.2969	68.1209	74.6947	83.0356	1.14816	68.7042	5.72124	C5orf24	3:17553386-17573668	ENSOCUP00000021562| C5orf24|3:17558878-17559444|NA|ENSOCUG00000012220
XLOC_020349	ENSOCUG00000000637	110.302	154.633	113.253	57.8597	82.3923	65.8487	126.063	24.7866	68.7002	12.5124	MYL9	4:3439511-3448504	ENSOCUP00000000554| MYL9|4:3443575-3448377|ko:K12755|ENSOCUG00000000637
XLOC_013932	ENSOCUG00000015864	134.081	146.386	125.41	67.7917	76.9638	61.2758	135.292	10.5403	68.6771	7.88139	ABLIM1	18:62008155-62195848	ENSOCUP00000022931| ABLIM1|18:62008790-62195223|ko:K07520|ENSOCUG00000015864
XLOC_020699	ENSOCUG00000008330	59.7755	73.4632	66.1104	71.704	70.5176	63.6453	66.4497	6.85016	68.6223	4.35084	CSRP2	4:55834416-55853902	ENSOCUP00000007197| CSRP2|4:55834417-55841299|ko:K09377|ENSOCUG00000008330
XLOC_010331	ENSOCUG00000005830	145.494	117.208	89.2387	64.3737	71.5147	69.9733	117.314	28.1278	68.6206	3.75778	HIGD1A	15:97280885-97329504	ENSOCUP00000024733| HIGD1A|15:97308691-97308993|NA|ENSOCUG00000005830
XLOC_003174	ENSOCUG00000007657	34.8439	54.7506	47.2006	88.3378	63.1044	54.1357	45.5984	10.0496	68.526	17.7339	FAM174A	11:20044649-20091121	ENSOCUP00000006620| FAM174A|11:20044650-20091121|NA|ENSOCUG00000007657
XLOC_006061	ENSOCUG00000000347	81.7943	88.6089	102.159	31.2291	96.2347	78.0213	90.8541	10.3663	68.495	33.5335	ENSOCUG00000000347	13:37439277-37779156	ENSOCUP00000000308|NA|13:37518491-37522502|NA|ENSOCUG00000000347
XLOC_014663	ENSOCUG00000023345	105.025	102.632	93.1945	78.5088	57.8476	69.1209	100.284	6.25505	68.4924	10.3449	PTRH2	19:28431381-28659634	ENSOCUP00000023929| PTRH2|19:28652403-28659485|ko:K04794|ENSOCUG00000023345
XLOC_036898	ENSOCUG00000016194	72.5608	93.9117	85.804	64.8845	78.9565	61.6222	84.0922	10.7779	68.4877	9.21178	ENSOCUG00000016194	GL019395:21816-37124	ENSOCUP00000013917| RPA2|GL019395:21817-36145|ko:K10739|ENSOCUG00000016194
XLOC_006467	NA	51.055	65.1187	69.6959	68.1079	70.8956	66.3634	61.9565	9.71444	68.4556	2.28602	NA	13:115897816-116177699	NA|NA|NA|NA|NA
XLOC_035346	NA	120.901	72.1879	12.7122	86.5496	36.4659	82.3183	68.6004	54.1835	68.4446	27.7751	NA	GL019029:62326-62459	NA|NA|NA|NA|NA
XLOC_007583	NA	27.9002	41.2502	50.8488	97.3683	60.7765	47.039	39.9997	11.5253	68.3946	26.0151	NA	13:20064670-20064803	NA|NA|NA|NA|NA
XLOC_022552	NA	11.449	59.2454	66.5106	83.2409	63.5969	57.9082	45.735	29.9139	68.2487	13.2916	NA	7:121287569-121289675	NA|NA|NA|NA|NA
XLOC_038188	NA	55.9662	77.1783	71.9487	77.0931	66.1029	61.5462	68.3644	11.051	68.2474	7.99223	NA	X:5897786-5907370	NA|NA|NA|NA|NA
XLOC_027322	ENSOCUG00000005638	56.0033	68.1729	64.2692	64.4372	73.3765	66.7973	62.8151	6.21374	68.2037	4.63262	FBXW2	GL018699:6455852-6485878	ENSOCUP00000004893| FBXW2|GL018699:6461922-6484607|ko:K10261|ENSOCUG00000005638
XLOC_032979	ENSOCUG00000007341	21.9799	46.5433	64.3582	49.0507	74.281	81.2408	44.2938	21.2785	68.1908	16.9372	COPS8	GL018840:189888-204575	ENSOCUP00000006346| COPS8|GL018840:190109-202804|ko:K12181|ENSOCUG00000007341
XLOC_013656	ENSOCUG00000001764	154.085	132.004	103.668	62.5405	73.404	68.5875	129.919	25.2731	68.1773	5.44335	TCEB1	18:68415602-68415938	ENSOCUP00000001516| TCEB1|18:68415603-68415938|ko:K03872|ENSOCUG00000001764
XLOC_031386	ENSOCUG00000027749,ENSOCUG00000009720	91.72	73.6455	54.759	73.855	70.2732	60.3241	73.3748	18.482	68.1508	7.0107	CMC4,MTCP1	GL018783:684336-692560	ENSOCUP00000016653| CMC4|GL018783:690616-692278|NA|ENSOCUG00000027749	ENSOCUP00000008372| MTCP1|GL018783:688951-689464|ko:K16837|ENSOCUG00000009720
XLOC_028439	ENSOCUG00000017902	46.9914	73.5409	69.1343	64.8361	80.2063	59.3206	63.2222	14.2279	68.121	10.8234	RTFDC1	GL018712:134298-171767	ENSOCUP00000015381| RTFDC1|GL018712:134299-168346|NA|ENSOCUG00000017902
XLOC_013577	ENSOCUG00000015373	46.3496	62.1481	76.4299	53.6571	75.528	75.0028	61.6425	15.0465	68.0626	12.4783	DPCD	18:49622006-49749653	ENSOCUP00000013206| DPCD|18:49630538-49657079|NA|ENSOCUG00000015373
XLOC_027494	ENSOCUG00000023869	43.8816	53.069	86.4381	72.4544	57.4725	74.1937	61.1296	22.394	68.0402	9.19312	ENSOCUG00000023869	GL018700:7080898-7082652	ENSOCUP00000019202|NA|GL018700:7080899-7082615|NA|ENSOCUG00000023869
XLOC_017917	ENSOCUG00000009115	49.1263	76.322	87.7988	70.2047	75.3714	58.4112	71.0824	19.8615	67.9958	8.69319	ENSOCUG00000009115	21:6471774-6562758	ENSOCUP00000007873|NA|21:6513579-6515752|NA|ENSOCUG00000009115	ENSOCUP00000007163|NA|21:6513579-6515752|ko:K04079|ENSOCUG00000009115
XLOC_016351	ENSOCUG00000027088	44.0007	48.5139	59.5716	76.2923	64.0806	63.5329	50.6954	8.01139	67.9686	7.21374	PPP2R2A	2:43337270-43424129	ENSOCUP00000021074| PPP2R2A|2:43337271-43423458|ko:K04354|ENSOCUG00000027088
XLOC_022481	NA	69.4446	57.086	57.7495	82.6521	59.2857	61.9247	61.4267	6.95163	67.9542	12.797	ENSOCUG00000027169	7:101845317-101846165	NA|NA|NA|NA|NA
XLOC_009362	ENSOCUG00000016362	75.181	56.6702	74.2334	65.3615	73.2844	65.216	68.6949	10.4244	67.954	4.61686	ADAMTS1	14:156048652-156058208	ENSOCUP00000014065| ADAMTS1|14:156048722-156058069|ko:K08617|ENSOCUG00000016362
XLOC_009852	NA	6.97714	23.2102	57.2219	97.3974	18.2384	88.2245	29.1364	25.6413	67.9534	43.2981	NA	14:111704674-111704818	NA|NA|NA|NA|NA
XLOC_034864	ENSOCUG00000020917	32.1612	41.009	45.4092	70.6151	71.8157	61.3328	39.5265	6.74728	67.9212	5.73721	PIK3AP1	GL018967:52671-116708	ENSOCUP00000025995| PIK3AP1|GL018967:52674-113788|ko:K12230|ENSOCUG00000020917
XLOC_001836	ENSOCUG00000001338	90.0269	153.374	98.6281	51.0676	67.5581	85.0278	114.01	34.3607	67.8845	16.9825	TIMM10	1:190611981-190615936	ENSOCUP00000001152| TIMM10|1:190612228-190615383|NA|ENSOCUG00000001338
XLOC_026919	NA	36.8367	44.9197	47.4724	69.5556	72.6425	61.3316	43.0763	5.55232	67.8432	5.84665	NA	AAGW02082567:554-11116	NA|NA|NA|NA|NA
XLOC_000391	NA	61.8645	88.2517	79.604	77.0089	75.6602	50.8317	76.5734	13.4521	67.8336	14.7395	FXYD6-FXYD2	1:98654148-98659477	NA|NA|NA|NA|NA
XLOC_019881	ENSOCUG00000010588	75.1096	117.762	96.4671	46.5805	88.1792	68.6155	96.4462	21.3262	67.7917	20.8116	EIF6	4:4522827-4528679	ENSOCUP00000009126| EIF6|4:4522887-4527918|ko:K03264|ENSOCUG00000010588
XLOC_027692	ENSOCUG00000021335	48.7259	64.3989	74.8395	75.0528	66.2652	61.7442	62.6548	13.1439	67.6874	6.76733	HMGB1	GL018702:887538-892096	ENSOCUP00000025416| HMGB1|GL018702:887539-889704|ko:K10802|ENSOCUG00000021335
XLOC_015281	ENSOCUG00000003880	50.6381	88.5674	81.5871	59.738	78.9079	64.4073	73.5975	20.1874	67.6844	9.99629	VAT1	19:43689192-43696600	ENSOCUP00000003362| VAT1|19:43689193-43696600|ko:K00540|ENSOCUG00000003880
XLOC_020742	ENSOCUG00000015665	58.1384	62.5214	67.5206	80.1105	66.5325	56.4084	62.7268	4.69447	67.6838	11.8929	NTN4	4:74876755-75006152	ENSOCUP00000013455| NTN4|4:74878588-75006152|ko:K06845|ENSOCUG00000015665
XLOC_013785	ENSOCUG00000013696	62.7348	60.759	62.8945	71.8308	68.4024	62.7758	62.1294	1.18951	67.6697	4.57175	BICC1	18:27284755-27621638	ENSOCUP00000011794| BICC1|18:27284756-27621638|NA|ENSOCUG00000013696
XLOC_012004	ENSOCUG00000022442	122.328	105.384	157.536	35.2817	83.2453	84.3715	128.416	26.6037	67.6328	28.0226	ENSOCUG00000022442	17:7869795-8081638	ENSOCUP00000022234|NA|17:7907918-7908172|ko:K02978|ENSOCUG00000022442
XLOC_022661	ENSOCUG00000001121	72.1548	96.2622	85.2827	66.4874	80.6799	55.4307	84.5666	12.0696	67.5327	12.657	ATIC	7:156647832-156690354	ENSOCUP00000000973| ATIC|7:156647833-156690354|ko:K00602|ENSOCUG00000001121	ENSOCUP00000026602| ATIC|7:156647833-156690354|ko:K00602|ENSOCUG00000001121
XLOC_038305	ENSOCUG00000025084	30.7922	41.7148	59.236	68.1042	61.379	73.0611	43.9143	14.3489	67.5148	5.86331	NA	X:34925493-34940819	ENSOCUP00000021253| RIBC1|X:34936275-34940614|NA|ENSOCUG00000025084
XLOC_022193	NA	0	10.8963	26.8636	114.311	38.5302	49.7019	12.5866	13.5113	67.5144	40.9102	NA	6:12713572-12713703	NA|NA|NA|NA|NA
XLOC_021346	ENSOCUG00000000582	38.0867	54.7033	58.4847	62.8778	77.9286	61.7352	50.4249	10.8512	67.5139	9.0375	ARL2BP	5:13441023-13448490	ENSOCUP00000000504| ARL2BP|5:13441024-13448490|ko:K16742|ENSOCUG00000000582
XLOC_029399	ENSOCUG00000025196	116.297	132.692	81.5186	58.6046	83.3641	60.2633	110.169	26.1312	67.4107	13.8409	ENSOCUG00000025196	GL018730:2576983-2578186	ENSOCUP00000017707|NA|GL018730:2576984-2578186|ko:K02925|ENSOCUG00000025196
XLOC_005059	ENSOCUG00000022997	73.6877	79.5219	86.8437	60.9032	75.6914	65.6119	80.0178	6.592	67.4022	7.5549	ENSOCUG00000022997	12:119984627-119986136	ENSOCUP00000020041|NA|12:119985285-119986010|ko:K09512|ENSOCUG00000022997
XLOC_022542	NA	111.407	81.5897	72.7695	68.2578	65.4586	68.45	88.5887	20.2473	67.3888	1.67436	NA	7:116884331-116889621	NA|NA|NA|NA|NA
XLOC_038187	NA	69.3776	88.9226	71.6928	74.4733	70.2006	57.1658	76.6643	10.6789	67.2799	9.01583	NA	X:5884845-5891195	NA|NA|NA|NA|NA
XLOC_038268	ENSOCUG00000008371	87.1178	130.608	101.453	43.4287	91.8676	66.4946	106.393	22.1619	67.2636	24.2286	NDUFB11	X:32259377-32264340	ENSOCUP00000007227| NDUFB11|X:32261503-32264214|ko:K11351|ENSOCUG00000008371
XLOC_027616	ENSOCUG00000011276	63.0355	66.4443	55.2543	77.1059	62.4018	62.2252	61.578	5.73561	67.2443	8.54085	TMA16	GL018701:6288205-6322799	ENSOCUP00000024255| TMA16|GL018701:6288206-6321887|ko:K14860|ENSOCUG00000011276	ENSOCUP00000009704| TMA16|GL018701:6288206-6321887|ko:K14860|ENSOCUG00000011276
XLOC_000039	ENSOCUG00000012947	37.9227	45.4644	51.5749	58.3125	76.5549	66.8296	44.9873	6.83859	67.2323	9.12787	SPCS2	1:9273482-9274861	ENSOCUP00000011142| SPCS2|1:9273483-9274160|ko:K12947|ENSOCUG00000012947
XLOC_036213	ENSOCUG00000015282	57.4103	62.5814	89.5574	66.7849	73.7641	61.1103	69.8497	17.2621	67.2198	6.3381	ENSOCUG00000015282	GL019158:40368-40770	ENSOCUP00000018526|NA|GL019158:40369-40770|NA|ENSOCUG00000015282
XLOC_025013	NA	216.566	120.071	74.0054	62.9823	47.1756	91.281	136.881	72.7517	67.1463	22.3456	NA	8:99892023-99892134	NA|NA|NA|NA|NA
XLOC_031101	ENSOCUG00000027746	99.7727	105.577	82.3006	70.7444	70.1326	60.4389	95.8834	12.1158	67.1053	5.78137	ENSOCUG00000027746	GL018771:821417-823126	ENSOCUP00000008461|NA|GL018771:821418-823126|ko:K01679|ENSOCUG00000027746
XLOC_000136	ENSOCUG00000005089	85.6582	90.8267	60.9766	59.3075	76.434	65.4144	79.1538	15.9527	67.052	8.67989	NDUFB6	1:20903953-20916868	ENSOCUP00000004406| NDUFB6|1:20903954-20916868|ko:K03962|ENSOCUG00000005089
XLOC_008567	NA	56.1985	44.0047	54.1168	77.5087	57.9844	65.5284	51.44	6.52274	67.0072	9.84579	NA	14:59534484-59543419	NA|NA|NA|NA|NA
XLOC_029459	NA	71.7353	65.9459	51.2087	89.8982	50.7219	60.3302	62.9633	10.5833	66.9834	20.418	ENSOCUG00000025576	GL018731:234779-235367	NA|NA|NA|NA|NA
XLOC_018669	ENSOCUG00000015783	92.6287	105.201	61.8128	105.691	56.2368	38.7274	86.5475	22.3242	66.8851	34.7285	CDKN2AIPNL	3:17178778-17188245	ENSOCUP00000013552| CDKN2AIPNL|3:17186884-17188169|NA|ENSOCUG00000015783
XLOC_023050	ENSOCUG00000010405	60.7189	75.8359	84.2612	68.1103	67.2719	65.1699	73.6053	11.9286	66.8507	1.51478	METTL5	7:109397936-109576032	ENSOCUP00000008963| METTL5|7:109545931-109555072|NA|ENSOCUG00000010405	ENSOCUP00000019451| METTL5|7:109545931-109555072|NA|ENSOCUG00000010405
XLOC_032000	ENSOCUG00000011491	72.106	82.0712	87.107	75.606	63.0669	61.4968	80.4281	7.63429	66.7232	7.73266	IVNS1ABP	GL018801:522575-540880	ENSOCUP00000009879| IVNS1ABP|GL018801:528987-539819|ko:K15046|ENSOCUG00000011491
XLOC_032878	ENSOCUG00000029644	85.2545	122.763	115.836	64.8985	74.399	60.7667	107.951	19.9587	66.6881	6.99012	ICAM1	GL018833:97979-106837	ENSOCUP00000027126| ICAM1|GL018833:97980-106836|ko:K06490|ENSOCUG00000029644
XLOC_020122	ENSOCUG00000007200	46.6397	79.769	71.2454	65.8445	69.5975	64.609	65.8847	17.2029	66.6837	2.59797	NABP2	4:39793640-39825896	ENSOCUP00000023309| NABP2|4:39793740-39801169|NA|ENSOCUG00000007200
XLOC_006758	ENSOCUG00000013173	82.7018	82.5895	74.97	58.374	74.9541	66.6242	80.0871	4.43189	66.6508	8.29008	RHEB	13:12859780-12930097	ENSOCUP00000011341| RHEB|13:12860095-12930010|ko:K07208|ENSOCUG00000013173
XLOC_001589	ENSOCUG00000027619	8.9611	31.6351	53.6013	53.7109	76.2835	69.8516	31.3992	22.321	66.6153	11.6291	RRP8	1:147604266-147608428	ENSOCUP00000023918| RRP8|1:147604267-147608328|ko:K14850|ENSOCUG00000027619
XLOC_000998	ENSOCUG00000012019	39.5426	41.1465	56.0795	72.0944	59.4661	67.8501	45.5895	9.11991	66.4702	6.42624	RNF20	1:11406622-11456632	ENSOCUP00000024788| RNF20|1:11409924-11435742|ko:K10696|ENSOCUG00000012019	ENSOCUP00000010341| RNF20|1:11409924-11435742|ko:K10696|ENSOCUG00000012019
XLOC_016806	ENSOCUG00000029308	86.1211	108.702	94.073	62.378	69.4729	67.457	96.2987	11.4538	66.436	3.65599	RAB10	2:159756027-159853696	ENSOCUP00000026500| RAB10|2:159756028-159853696|ko:K07903|ENSOCUG00000029308
XLOC_006408	ENSOCUG00000006227	42.7987	50.1998	58.9096	72.9408	65.0355	61.2945	50.636	8.0643	66.4236	5.94594	JAK1	13:101452668-101675340	ENSOCUP00000005398| JAK1|13:101452669-101593249|ko:K11217|ENSOCUG00000006227
XLOC_030893	ENSOCUG00000011867	37.5322	69.3064	57.3252	67.6231	77.3409	54.2614	54.7213	16.0463	66.4085	11.5876	UCK1	GL018764:348340-370476	ENSOCUP00000010199| UCK1|GL018764:367773-370418|NA|ENSOCUG00000011867
XLOC_032962	ENSOCUG00000023673	113.197	165.507	111.625	65.4642	75.6655	57.8674	130.11	30.6651	66.3324	8.93075	ENSOCUG00000023673	GL018838:112876-113479	ENSOCUP00000015630|NA|GL018838:112877-113479|ko:K02883|ENSOCUG00000023673
XLOC_008786	ENSOCUG00000001266	59.5592	65.7289	62.8344	67.7836	67.833	63.2416	62.7075	3.08681	66.2861	2.6367	TOMM70A	14:120209048-120266865	ENSOCUP00000001094| TOMM70A|14:120209175-120265000|NA|ENSOCUG00000001266
XLOC_007156	NA	54.6597	64.2289	70.2533	80.1932	64.51	53.9002	63.0473	7.86366	66.2011	13.2278	ENSOCUG00000007981	13:75163777-75512122	NA|NA|NA|NA|NA
XLOC_018774	ENSOCUG00000012120	43.3665	53.0417	51.8541	56.6197	79.1697	62.6441	49.4208	5.27667	66.1445	11.6754	SPARC	3:33117406-33148997	ENSOCUP00000010424| SPARC|3:33118052-33137847|NA|ENSOCUG00000012120
XLOC_011286	ENSOCUG00000006230	57.8793	70.5826	83.9482	70.7235	67.2108	60.4591	70.8034	13.0359	66.1311	5.21668	UPF2	16:16552586-16685229	ENSOCUP00000005394| UPF2|16:16559210-16677655|ko:K14327|ENSOCUG00000006230
XLOC_011295	ENSOCUG00000017370	36.5767	29.1859	30.318	63.5417	68.2688	66.3443	32.0269	3.98072	66.0516	2.3771	FRMD4A	16:18525431-18862958	ENSOCUP00000022515| FRMD4A|16:18528616-18862958|NA|ENSOCUG00000017370
XLOC_022871	ENSOCUG00000002159	64.3833	55.0751	64.7858	65.924	60.0413	72.0707	61.4147	5.49397	66.012	6.01518	PTPN12	7:38600150-38697506	ENSOCUP00000001863| PTPN12|7:38601149-38697506|ko:K01104|ENSOCUG00000002159
XLOC_002730	ENSOCUG00000010349	54.1271	56.545	54.0291	57.6633	69.1623	71.1443	54.9004	1.42511	65.99	7.27888	HIBADH	10:12202628-12336344	ENSOCUP00000008912| HIBADH|10:12202629-12336344|ko:K00020|ENSOCUG00000010349
XLOC_023739	NA	340.818	114.255	140.842	55.3215	62.1562	80.1781	198.638	123.847	65.8853	12.841	NA	7:125615326-125615465	NA|NA|NA|NA|NA
XLOC_009876	NA	1058.36	335.308	0	0	197.612	0	464.556	540.888	65.8707	114.091	NA	14:122164115-122164180	NA|NA|NA|NA|NA
XLOC_015299	ENSOCUG00000008566	50.5533	68.8212	71.5971	61.2883	73.4964	62.5489	63.6572	11.4329	65.7779	6.7141	ENSOCUG00000008566	19:44385358-44413000	ENSOCUP00000007401|NA|19:44386919-44412638|NA|ENSOCUG00000008566
XLOC_038229	ENSOCUG00000012786	29.0978	28.7086	63.5747	74.2126	62.3309	60.6885	40.4604	20.0185	65.744	7.37985	TMEM47	X:20802891-20838950	ENSOCUP00000011000| TMEM47|X:20806049-20818946|NA|ENSOCUG00000012786
XLOC_031161	ENSOCUG00000017196	118.807	132.831	72.7497	46.0401	89.878	61.2754	108.129	31.4317	65.7312	22.256	C7orf55	GL018774:922361-924891	ENSOCUP00000014774| C7orf55|GL018774:922884-924861|NA|ENSOCUG00000017196
XLOC_010856	NA	55.9292	62.0181	53.3583	77.0121	58.7784	61.3399	57.1019	4.4474	65.7101	9.87123	NA	15:86355211-86355981	NA|NA|NA|NA|NA
XLOC_014411	ENSOCUG00000001288	163.236	131.638	120.279	41.0922	71.7027	84.2014	138.384	22.2589	65.6654	22.1797	UBB	19:4086997-4089227	ENSOCUP00000001111| UBB|19:4088011-4088856|ko:K08770|ENSOCUG00000001288
XLOC_001214	ENSOCUG00000010945	79.3827	70.6917	42.4903	61.7417	67.1068	68.1304	64.1882	19.2869	65.6596	3.43141	ISCA1	1:72261906-72274694	ENSOCUP00000009417| ISCA1|1:72263426-72274592|ko:K13628|ENSOCUG00000010945
XLOC_035753	ENSOCUG00000010071	56.5496	84.4919	77.9779	59.8934	73.7255	63.3389	73.0065	14.6195	65.6526	7.20046	GNB1	GL019084:13072-80638	ENSOCUP00000008676| GNB1|GL019084:40602-80638|ko:K04536|ENSOCUG00000010071
XLOC_028343	NA	32.8727	35.8186	34.6361	92.8128	47.2913	56.577	34.4425	1.48246	65.5604	24.0536	ENSOCUG00000009337	GL018710:823239-869290	NA|NA|NA|NA|NA
XLOC_013118	NA	0	0	0	34.2934	25.6868	136.68	0	0	65.5534	61.7476	NA	17:36123009-36123140	NA|NA|NA|NA|NA
XLOC_036664	NA	51.9574	81.989	92.8724	53.4675	50.9317	92.2313	75.6063	21.1911	65.5435	23.1471	NA	GL019294:16526-17316	NA|NA|NA|NA|NA
XLOC_015188	ENSOCUG00000015748	74.9931	94.958	91.1563	56.2721	71.7045	68.4628	87.0358	10.6011	65.4798	8.13717	ENSOCUG00000015748	19:39668346-39781321	ENSOCUP00000023664| NPEPPS|19:39669271-39781321|ko:K08776|ENSOCUG00000015748
XLOC_015494	NA	22.0034	36.5983	105.267	140.78	0	55.6457	54.6229	44.462	65.4752	70.9029	NA	19:38224752-38224879	NA|NA|NA|NA|NA
XLOC_036481	NA	37.0556	30.6567	52.4099	58.9672	63.9726	73.3688	40.0407	11.1796	65.4362	7.31151	NA	GL019239:20695-55039	NA|NA|NA|NA|NA
XLOC_024055	ENSOCUG00000008328	43.6359	51.4882	57.5795	70.0065	67.0023	59.127	50.9012	6.99031	65.3786	5.61856	ASUN	8:13241036-13277235	ENSOCUP00000007198| ASUN|8:13241744-13277235|NA|ENSOCUG00000008328
XLOC_029916	ENSOCUG00000002798	38.9172	50.3221	48.5252	71.3413	66.5017	58.187	45.9215	6.13208	65.3433	6.65321	ABHD12	GL018741:768227-903544	ENSOCUP00000002429| ABHD12|GL018741:768228-866721|ko:K13704|ENSOCUG00000002798	ENSOCUP00000026744| ABHD12|GL018741:768228-866721|ko:K13704|ENSOCUG00000002798
XLOC_001166	ENSOCUG00000009444	17.8893	18.3914	21.0079	65.9984	71.5074	58.4902	19.0962	1.67451	65.332	6.53414	ALDH1A1	1:59416688-59478488	ENSOCUP00000018475| ALDH1A1|1:59416689-59478488|ko:K07249|ENSOCUG00000009444
XLOC_002798	NA	38.6717	38.4076	38.8726	82.4727	56.2448	57.1314	38.6506	0.233215	65.283	14.8933	ENSOCUG00000000464	10:31074324-31076551	NA|NA|NA|NA|NA
XLOC_025703	ENSOCUG00000015632	47.0945	50.1521	46.378	70.1913	67.9648	57.6229	47.8749	2.00442	65.2597	6.70667	ENSOCUG00000015632	9:25212283-25220340	ENSOCUP00000013424|NA|9:25213249-25220340|ko:K00162|ENSOCUG00000015632
XLOC_007243	ENSOCUG00000012942	83.2056	84.1704	74.0451	67.6356	61.951	65.9859	80.4737	5.58819	65.1908	2.92451	USP1	13:104079491-104092669	ENSOCUP00000011141| USP1|13:104081396-104090226|ko:K11832|ENSOCUG00000012942
XLOC_018844	ENSOCUG00000029699	37.517	68.4188	64.2436	65.8358	71.0712	58.6009	56.7265	16.7664	65.1693	6.26181	RAB24	3:57813868-57816472	ENSOCUP00000017355| RAB24|3:57814625-57816086|ko:K07912|ENSOCUG00000029699
XLOC_010129	ENSOCUG00000003892	56.2574	64.7697	51.6493	65.9597	64.6136	64.841	57.5588	6.65631	65.1381	0.720554	CFI	15:39610411-39732468	ENSOCUP00000003376| CFI|15:39628557-39732468|ko:K01333|ENSOCUG00000003892	ENSOCUP00000011835| CFI|15:39628557-39732468|NA|ENSOCUG00000003892	ENSOCUP00000011841| CFI|15:39628557-39732468|ko:K01047|ENSOCUG00000003892
XLOC_028416	NA	40.4175	0	27.6232	11.7543	145.272	38.3303	22.6802	20.6572	65.1189	70.6751	NA	GL018711:3298862-3298992	NA|NA|NA|NA|NA
XLOC_029044	ENSOCUG00000000511	43.7324	31.7466	51.714	61.3476	76.3438	57.662	42.3977	10.0504	65.1178	9.89511	PITPNB	GL018723:1119264-1181074	ENSOCUP00000000445| PITPNB|GL018723:1119265-1178100|NA|ENSOCUG00000000511
XLOC_035430	NA	35.0455	6.8578	11.2714	86.3326	64.6657	44.3144	17.7249	15.1615	65.1042	21.0125	NA	GL019041:32904-33108	NA|NA|NA|NA|NA
XLOC_017012	NA	26.647	29.5479	364.235	92.9945	34.8279	67.389	140.143	194.075	65.0705	29.1525	NA	2:61222850-61222950	NA|NA|NA|NA|NA
XLOC_025679	ENSOCUG00000024197	44.8087	84.1772	127.428	43.2406	73.1131	78.8273	85.4713	41.3248	65.0603	19.1112	ENSOCUG00000024197	9:19859803-19901761	ENSOCUP00000023686|NA|9:19859927-19901761|NA|ENSOCUG00000024197
XLOC_036525	ENSOCUG00000025774	36.4739	56.5267	74.8578	48.9768	72.7102	73.2181	55.9528	19.1984	64.9684	13.8514	ENSOCUG00000025774	GL019253:42702-70061	ENSOCUP00000021642|NA|GL019253:52485-53285|NA|ENSOCUG00000025774
XLOC_015112	ENSOCUG00000004600	41.3362	45.0262	56.8456	71.4743	56.3719	67.0002	47.736	8.10201	64.9488	7.75737	RPS6KB1	19:28431381-28659634	ENSOCUP00000003969| RPS6KB1|19:28435232-28476176|ko:K04688|ENSOCUG00000004600
XLOC_031362	ENSOCUG00000015836	66.1122	58.7858	51.0372	65.256	66.4584	63.101	58.6451	7.53849	64.9385	1.70107	MPZL2	GL018782:326183-337959	ENSOCUP00000013599| MPZL2|GL018782:326184-337959|NA|ENSOCUG00000015836
XLOC_014778	ENSOCUG00000021896	34.8871	41.1763	52.1124	67.7935	55.7883	71.184	42.7253	8.71649	64.9219	8.08958	ENSOCUG00000021896	19:42151610-42226613	ENSOCUP00000017962|NA|19:42184132-42185419|ko:K03262|ENSOCUG00000021896
XLOC_029352	ENSOCUG00000010604	86.6784	123.862	171.804	62.6867	71.293	60.6006	127.448	42.676	64.8601	5.66786	RCAN1	GL018729:1284717-1292493	ENSOCUP00000009139| RCAN1|GL018729:1284718-1292493|NA|ENSOCUG00000010604
XLOC_016074	ENSOCUG00000006880	31.0747	34.0217	56.7802	57.9398	68.6842	67.9538	40.6255	14.0677	64.8593	6.00355	SMEK2	2:130496537-130609353	ENSOCUP00000005953| SMEK2|2:130497648-130564769|ko:K17491|ENSOCUG00000006880
XLOC_014661	ENSOCUG00000021230	59.0118	65.9426	53.5693	60.2459	68.6526	65.6783	59.5079	6.20155	64.8589	4.26282	RNFT1	19:28416250-28428516	ENSOCUP00000021031| RNFT1|19:28417598-28428040|NA|ENSOCUG00000021230
XLOC_015881	ENSOCUG00000016129	32.8717	50.8941	73.393	73.7948	61.4848	59.2311	52.3863	20.3018	64.8369	7.83918	ENSOCUG00000016129	2:92735373-92885738	ENSOCUP00000027054|NA|2:92870101-92882505|NA|ENSOCUG00000016129	ENSOCUP00000013855|NA|2:92870101-92882505|NA|ENSOCUG00000016129
XLOC_025083	ENSOCUG00000003923	33.626	56.6944	66.4029	63.7123	67.8448	62.9076	52.2411	16.8361	64.8216	2.64893	ENSOCUG00000003923	9:7833949-7856866	ENSOCUP00000003406|NA|9:7833950-7856866|ko:K12870|ENSOCUG00000003923
XLOC_019050	ENSOCUG00000004673	74.093	63.8616	58.238	74.9535	60.1357	59.3613	65.3975	8.03832	64.8168	8.78715	NUDCD1	3:124763433-124862048	ENSOCUP00000026960| NUDCD1|3:124763434-124861943|NA|ENSOCUG00000004673	ENSOCUP00000004041| NUDCD1|3:124763434-124861943|NA|ENSOCUG00000004673
XLOC_006381	NA	36.0943	80.0476	98.7256	125.965	0	68.4607	71.6225	32.1544	64.8086	63.0619	5S_rRNA	13:94057349-94611443	NA|NA|NA|NA|NA
XLOC_000505	ENSOCUG00000023809	61.6449	50.6955	51.8488	71.1453	59.4302	63.4833	54.7297	6.01641	64.6863	5.94947	PICALM	1:130687720-130803839	ENSOCUP00000022173| PICALM|1:130687721-130786354|NA|ENSOCUG00000023809
XLOC_010176	ENSOCUG00000004263	56.4959	74.9328	80.897	57.0882	73.1653	63.5962	70.7752	12.7207	64.6166	8.08697	ADH5	15:50797762-50814655	ENSOCUP00000003687| ADH5|15:50797763-50814655|ko:K00121|ENSOCUG00000004263
XLOC_025631	ENSOCUG00000003439	62.8373	99.8876	87.0048	64.2935	72.2168	57.1326	83.2432	18.8094	64.5476	7.54531	DAG1	9:16989709-17069894	ENSOCUP00000002981| DAG1|9:16989710-17069894|ko:K06265|ENSOCUG00000003439
XLOC_024332	ENSOCUG00000003174	51.3794	68.4378	69.7909	69.3893	63.8066	60.3775	63.2027	10.2616	64.5245	4.54859	FARP1	8:100018219-100245384	ENSOCUP00000002761| FARP1|8:100019961-100244184|ko:K06082|ENSOCUG00000003174	ENSOCUP00000026727| FARP1|8:100019961-100244184|ko:K06082|ENSOCUG00000003174
XLOC_013663	NA	0	2.75773	81.5863	40.5032	65.0102	88.0526	28.1147	46.3283	64.522	23.7785	NA	18:69391843-69400105	NA|NA|NA|NA|NA
XLOC_024893	NA	111.686	61.9225	19.0828	48.7213	109.481	35.3062	64.2304	46.3447	64.5028	39.5255	NA	8:66145916-66146035	NA|NA|NA|NA|NA
XLOC_006335	ENSOCUG00000026503,ENSOCUG00000005249	95.5981	104.087	110.517	60.7185	67.0761	65.6662	103.401	7.48309	64.4869	3.33883	DDAH1,SEC61B	13:79258571-79554547	ENSOCUP00000024874| SEC61B|13:79316277-79316590|ko:K09481|ENSOCUG00000026503	ENSOCUP00000004550| DDAH1|13:79389986-79554547|ko:K01482|ENSOCUG00000005249
XLOC_016392	ENSOCUG00000025497	50.263	56.7433	62.3787	47.827	77.5423	68.0076	56.4617	6.06276	64.459	15.1722	RWDD4	2:60949483-61030435	ENSOCUP00000024600| RWDD4|2:60951262-60970559|NA|ENSOCUG00000025497
XLOC_003566	ENSOCUG00000020970	82.9109	94.0241	105.595	48.6396	66.3512	78.3415	94.1767	11.3428	64.4441	14.9425	ENSOCUG00000020970	11:85526615-85547255	ENSOCUP00000019257|NA|11:85526935-85545194|ko:K14535|ENSOCUG00000020970
XLOC_014622	ENSOCUG00000008495	36.1569	43.3882	55.9153	59.3133	69.9133	64.0589	45.1535	9.99679	64.4285	5.30966	PSMD11	19:22036488-22083770	ENSOCUP00000007344| PSMD11|19:22036489-22081727|ko:K03036|ENSOCUG00000008495
XLOC_003257	ENSOCUG00000001269	55.2169	59.9094	57.1956	63.2883	69.1333	60.7019	57.4406	2.35583	64.3745	4.31937	NNT	11:64365330-64472192	ENSOCUP00000001099| NNT|11:64371127-64472192|ko:K00323|ENSOCUG00000001269
XLOC_013287	NA	7.72332	8.56414	31.6708	44.9224	50.4723	97.6598	15.9861	13.5899	64.3515	28.979	NA	17:73799891-73800031	NA|NA|NA|NA|NA
XLOC_002906	NA	43.7113	72.2148	77.0601	65.8392	70.4645	56.6698	64.3287	18.0188	64.3245	7.02098	NA	10:8534102-8536356	NA|NA|NA|NA|NA
XLOC_025293	ENSOCUG00000005021	55.2757	69.6627	69.531	64.0914	66.6255	62.2489	64.8231	8.26858	64.3219	2.19739	ENSOCUG00000005021	9:52233310-52316983	ENSOCUP00000004350| PPP4R1|9:52233311-52316091|ko:K15424|ENSOCUG00000005021
XLOC_007287	ENSOCUG00000004303	40.688	34.0896	42.7169	73.1585	58.3647	61.393	39.1648	4.51083	64.3054	7.81509	OSBPL9	13:114840365-115123570	ENSOCUP00000003726| OSBPL9|13:114933926-115123313|NA|ENSOCUG00000004303
XLOC_003204	ENSOCUG00000017542	123.878	151.233	129.574	55.6907	70.102	67.0128	134.895	14.4329	64.2685	7.58748	BASP1	11:42023272-42064337	ENSOCUP00000015876| BASP1|11:42061792-42064337|NA|ENSOCUG00000017542
XLOC_027467	NA	58.7028	113.914	70.2102	59.7524	95.9064	37.1142	80.9423	29.1282	64.2577	29.6539	NA	GL018699:8490228-8490370	NA|NA|NA|NA|NA
XLOC_017639	ENSOCUG00000006231	77.0927	87.4711	58.8695	63.7129	69.9465	59.0958	74.4778	14.479	64.2517	5.44538	ENSOCUG00000006231	20:15232988-15302888	ENSOCUP00000005393|NA|20:15286897-15299553|ko:K03062|ENSOCUG00000006231
XLOC_028358	ENSOCUG00000011329	95.6673	111.903	62.7503	58.2652	67.2332	67.2187	90.1069	25.0437	64.239	5.1735	TSPAN13	GL018710:949668-1001919	ENSOCUP00000009748| TSPAN13|GL018710:950726-956880|ko:K17356|ENSOCUG00000011329
XLOC_013497	ENSOCUG00000005719	50.2092	57.6579	54.8285	61.3133	67.408	63.982	54.2319	3.76002	64.2344	3.05518	38412	18:40167156-40224849	ENSOCUP00000004951| MARCH5|18:40167697-40224849|ko:K10660|ENSOCUG00000005719
XLOC_000252	ENSOCUG00000017040	55.7259	68.7028	67.6531	58.4126	65.9425	68.3427	64.0273	7.20833	64.2326	5.18117	OSTF1	1:61502197-61562877	ENSOCUP00000014643| OSTF1|1:61502198-61562877|NA|ENSOCUG00000017040
XLOC_008939	ENSOCUG00000017148	70.1536	83.1898	76.5678	59.2829	64.6281	68.7654	76.6371	6.51838	64.2255	4.75405	RYK	14:28088803-28537411	ENSOCUP00000021076| RYK|14:28088804-28529130|ko:K05128|ENSOCUG00000017148
XLOC_027130	NA	26.0539	53.1469	56.2047	60.4045	74.3442	57.8968	45.1352	16.5954	64.2152	8.86116	NA	AAGW02083172:444-7098	NA|NA|NA|NA|NA
XLOC_003637	NA	29.8324	18.903	29.1269	64.4499	47.3466	80.8339	25.9541	6.11661	64.2101	16.7449	NA	11:24003865-24036340	NA|NA|NA|NA|NA
XLOC_012237	ENSOCUG00000010240	57.8545	81.4039	88.1994	67.5441	73.1172	51.8404	75.8193	15.9246	64.1672	11.033	ENSOCUG00000010240	17:43071339-43075702	ENSOCUP00000008825|NA|17:43071369-43075642|ko:K17433|ENSOCUG00000010240
XLOC_022912	ENSOCUG00000004854	46.9904	62.5476	78.4252	66.3938	67.4166	58.5773	62.6544	15.7177	64.1292	4.83524	IWS1	7:59250152-59284799	ENSOCUP00000004196| IWS1|7:59250580-59284492|ko:K17498|ENSOCUG00000004854
XLOC_012336	ENSOCUG00000017378	59.9777	59.3231	63.5384	66.4611	68.9257	56.9254	60.9464	2.26847	64.1041	6.33786	KLHDC2	17:68909752-68975815	ENSOCUP00000014934| KLHDC2|17:68910089-68921237|NA|ENSOCUG00000017378
XLOC_006906	ENSOCUG00000012077	80.1801	115.035	90.4685	58.1	79.7211	54.4609	95.2279	17.9082	64.094	13.6552	FDPS	13:37377899-37397037	ENSOCUP00000010392| FDPS|13:37378633-37396083|ko:K00787|ENSOCUG00000012077
XLOC_018145	ENSOCUG00000001808	71.8433	65.9918	63.4298	61.7194	65.4554	64.9854	67.0883	4.3126	64.0534	2.03492	SLC12A2	3:11738383-11832366	ENSOCUP00000001558| SLC12A2|3:11738384-11832366|ko:K10951|ENSOCUG00000001808
XLOC_002830	ENSOCUG00000004524	51.3743	44.3902	60.4545	77.4984	47.1702	67.3274	52.073	8.05491	63.9987	15.4357	AKAP9	10:36656871-36825338	ENSOCUP00000003916| AKAP9|10:36657347-36825338|ko:K16551|ENSOCUG00000004524
XLOC_007067	ENSOCUG00000009722	35.8179	48.6403	55.3285	58.9081	70.1972	62.7543	46.5956	9.91472	63.9532	5.73925	AHCYL1	13:54134793-54175918	ENSOCUP00000008381| AHCYL1|13:54136450-54175918|ko:K01251|ENSOCUG00000009722
XLOC_035364	ENSOCUG00000021536	60.4902	117.102	79.295	47.0916	82.7366	61.8114	85.6291	28.8325	63.8799	17.9123	BOK	GL019032:20000-28426	ENSOCUP00000021714| BOK|GL019032:20195-25124|ko:K02561|ENSOCUG00000021536
XLOC_005822	NA	0	0	0	172.849	0	18.7884	0	0	63.8791	94.8371	NA	12:138580748-138580865	NA|NA|NA|NA|NA
XLOC_025618	ENSOCUG00000005082	59.4969	91.3965	67.4081	58.5552	73.3219	59.7273	72.7672	16.6113	63.8681	8.20815	QARS	9:16714396-16721712	ENSOCUP00000004408| QARS|9:16714431-16721643|ko:K01886|ENSOCUG00000005082
XLOC_018174	ENSOCUG00000015774	153.718	116.577	69.1165	56.9402	75.1431	59.4964	113.137	42.4055	63.8599	9.85477	UBE2B	3:17154092-17165288	ENSOCUP00000013548| UBE2B|3:17154157-17163669|ko:K10574|ENSOCUG00000015774
XLOC_021550	ENSOCUG00000017224	81.5498	105.267	58.1874	72.7819	58.7029	60.0534	81.6681	23.54	63.8461	7.76806	ENSOCUG00000017224	5:12756470-12781937	ENSOCUP00000014800|NA|5:12760904-12781768|ko:K14397|ENSOCUG00000017224
XLOC_025305	ENSOCUG00000021196	63.285	66.3076	65.4314	66.3929	67.7587	57.3107	65.008	1.55515	63.8208	5.67909	EPB41L3	9:56512485-56674549	ENSOCUP00000023492| EPB41L3|9:56512486-56674549|ko:K06107|ENSOCUG00000021196	ENSOCUP00000016178| EPB41L3|9:56512486-56674549|ko:K06107|ENSOCUG00000021196
XLOC_028722	ENSOCUG00000017388	221.433	192.58	119.743	31.7903	81.4501	78.1538	177.919	52.4064	63.7981	27.7685	ENSOCUG00000017388	GL018717:625-1859	ENSOCUP00000014942|NA|GL018717:626-1859|ko:K02273|ENSOCUG00000017388
XLOC_011971	ENSOCUG00000006644	32.3172	51.6075	53.2647	63.2114	71.5777	56.4792	45.7298	11.6452	63.7561	7.56397	AAGAB	17:5278454-5339334	ENSOCUP00000005741| AAGAB|17:5278487-5336785|NA|ENSOCUG00000006644	ENSOCUP00000026372| AAGAB|17:5278487-5336785|NA|ENSOCUG00000006644
XLOC_025668	ENSOCUG00000008564	27.9484	37.6211	49.4511	76.2401	54.9717	59.9336	38.3402	10.7694	63.7151	11.127	WDR82	9:19324775-19348281	ENSOCUP00000007400| WDR82|9:19327457-19348181|ko:K14962|ENSOCUG00000008564
XLOC_013722	ENSOCUG00000009950	35.9965	44.7057	51.6869	71.913	63.8948	54.9394	44.1297	7.86104	63.5824	8.49111	ADK	18:12741920-13498031	ENSOCUP00000008569| ADK|18:12742775-13340330|ko:K00856|ENSOCUG00000009950
XLOC_028602	ENSOCUG00000000425	58.3644	51.6756	68.4496	64.2967	52.4426	73.9748	59.4965	8.44411	63.5714	10.7844	PRPF4B	GL018715:1837888-1866684	ENSOCUP00000025227| PRPF4B|GL018715:1841783-1866684|ko:K08827|ENSOCUG00000000425	ENSOCUP00000000373| PRPF4B|GL018715:1841783-1866684|ko:K08827|ENSOCUG00000000425
XLOC_033130	ENSOCUG00000006469	30.4558	56.1631	57.3744	70.3343	65.6441	54.4481	47.9978	15.2039	63.4755	8.1621	GRB2	GL018845:344030-422722	ENSOCUP00000005592| GRB2|GL018845:344090-422722|ko:K04364|ENSOCUG00000006469
XLOC_027842	ENSOCUG00000000940	28.9964	39.5267	54.4167	65.903	64.6113	59.7595	40.9799	12.7723	63.4246	3.23911	ZBTB8OS	GL018704:5605335-5623749	ENSOCUP00000000812| ZBTB8OS|GL018704:5605534-5622194|NA|ENSOCUG00000000940
XLOC_006325	ENSOCUG00000017251	22.6459	21.772	26.1795	64.8551	64.0249	61.3576	23.5325	2.33367	63.4125	1.82739	ENSOCUG00000017251	13:75635644-75650152	ENSOCUP00000014827|NA|13:75635645-75650152|NA|ENSOCUG00000017251
XLOC_007419	ENSOCUG00000009986	78.0674	80.5032	58.5406	63.6419	66.0184	60.4981	72.3704	12.0387	63.3861	2.76902	ENSOCUG00000009986	13:130960242-131004835	ENSOCUP00000008601|NA|13:130960802-130977804|ko:K04393|ENSOCUG00000009986
XLOC_010440	NA	84.9152	96.7117	96.4336	77.7421	63.7996	48.4378	92.6868	6.73187	63.3265	14.6579	ENSOCUG00000003691	15:33220566-33221648	NA|NA|NA|NA|NA
XLOC_003312	ENSOCUG00000003795	66.9387	47.0954	40.4509	83.2618	52.2442	54.442	51.495	13.7811	63.316	17.3085	ERBB2IP	11:82064214-82199569	ENSOCUP00000003295| ERBB2IP|11:82065123-82197622|ko:K12796|ENSOCUG00000003795
XLOC_018697	ENSOCUG00000007752	37.2463	54.4001	62.2747	65.0425	68.3745	56.4257	51.307	12.7977	63.2809	6.16611	SIL1	3:21182928-21456169	ENSOCUP00000006700| SIL1|3:21182929-21456118|ko:K14001|ENSOCUG00000007752
XLOC_025301	ENSOCUG00000009424	25.4936	21.922	18.2078	64.089	69.2198	56.3617	21.8745	3.64313	63.2235	6.4726	LAMA1	9:54750449-54894693	ENSOCUP00000020350| LAMA1|9:54750450-54894693|ko:K05637|ENSOCUG00000009424
XLOC_002643	ENSOCUG00000020931	105.059	71.5922	75.0153	73.5987	51.2756	64.6582	83.8888	18.4136	63.1775	11.235	SAMD9	10:35712643-35734521	ENSOCUP00000023629| SAMD9|10:35728133-35732926|NA|ENSOCUG00000020931
XLOC_011297	ENSOCUG00000006634	54.0239	50.7868	50.0944	71.5863	53.9524	63.7706	51.635	2.09759	63.1031	8.83588	FAM107B	16:19354238-19438137	ENSOCUP00000005733| FAM107B|16:19356811-19438137|NA|ENSOCUG00000006634
XLOC_032415	ENSOCUG00000016554	87.5822	107.744	91.9767	59.4501	72.8578	56.9999	95.7676	10.602	63.1026	8.53662	IDH3G	GL018816:630490-637876	ENSOCUP00000014229| IDH3G|GL018816:630598-637743|ko:K00030|ENSOCUG00000016554	ENSOCUP00000017038| IDH3G|GL018816:630598-637743|ko:K00030|ENSOCUG00000016554
XLOC_024942	NA	333.68	313.083	140.34	89.5769	67.0958	32.4562	262.368	106.18	63.043	28.7752	NA	8:94543171-94543272	NA|NA|NA|NA|NA
XLOC_006127	ENSOCUG00000024314	60.0712	94.0347	94.5775	67.8735	52.9558	68.2633	82.8945	19.7674	63.0309	8.72744	CDC42SE1	13:41115930-41125144	ENSOCUP00000025559| CDC42SE1|13:41119253-41122545|NA|ENSOCUG00000024314
XLOC_009665	NA	7.926	8.78888	21.6679	55.3215	103.594	30.0668	12.7943	7.6969	62.9941	37.3593	NA	14:83435509-83435648	NA|NA|NA|NA|NA
XLOC_005987	ENSOCUG00000014479	70.4226	82.1139	73.077	54.9736	72.4976	61.5103	75.2045	6.12914	62.9938	8.85569	COPA	13:32751689-32807242	ENSOCUP00000012461| COPA|13:32751795-32807242|ko:K05236|ENSOCUG00000014479
XLOC_032519	ENSOCUG00000024198	351.284	170.629	109.146	56.7652	62.6912	69.4158	210.353	125.862	62.9574	6.3295	ENSOCUG00000024198	GL018820:708093-708529	ENSOCUP00000023204|NA|GL018820:708094-708529|ko:K02908|ENSOCUG00000024198
XLOC_024121	ENSOCUG00000014603	54.246	92.6379	74.2726	64.1788	69.5538	54.9165	73.7188	19.2019	62.883	7.40418	FKBP4	8:29030191-29039998	ENSOCUP00000012554| FKBP4|8:29030192-29039998|ko:K09571|ENSOCUG00000014603
XLOC_037974	ENSOCUG00000006041	44.7135	40.9248	42.229	65.3931	56.5206	66.7112	42.6224	1.92475	62.875	5.54237	PLS3	X:64068859-64161379	ENSOCUP00000019794| PLS3|X:64068860-64161379|ko:K17336|ENSOCUG00000006041
XLOC_025591	ENSOCUG00000003956	35.0708	51.0095	57.4302	58.5406	67.8128	62.2448	47.8368	11.5124	62.8661	4.66722	MAP4	9:15747973-15942552	ENSOCUP00000003434| MAP4|9:15750689-15939449|ko:K10431|ENSOCUG00000003956
XLOC_000202	ENSOCUG00000017609	32.0542	35.3762	47.3304	71.8246	61.6007	55.1491	38.2536	8.03431	62.8581	8.40856	ERMP1	1:48315068-48564939	ENSOCUP00000015126| ERMP1|1:48341818-48412552|NA|ENSOCUG00000017609	ENSOCUP00000027109| ERMP1|1:48341818-48412552|NA|ENSOCUG00000017609
XLOC_005675	NA	99.4132	110.236	72.0834	62.59	70.3228	55.644	93.9109	19.6625	62.8523	7.34291	NA	12:77070062-77070628	NA|NA|NA|NA|NA
XLOC_020289	ENSOCUG00000004982	37.9778	53.6304	63.5737	60.3037	67.2356	60.9688	51.7273	12.9036	62.836	3.82462	DDX17	4:84656291-84683941	ENSOCUP00000004311| DDX17|4:84656555-84674984|ko:K13178|ENSOCUG00000004982
XLOC_037628	NA	25.0775	73.3111	84.1375	47.7368	71.5126	69.1855	60.842	31.4425	62.8116	13.1069	NA	GL019967:8435-8633	NA|NA|NA|NA|NA
XLOC_028921	ENSOCUG00000005341	54.725	60.4043	56.1125	67.9234	66.8417	53.6301	57.0806	2.96083	62.7984	7.95838	HEXB	GL018720:3338547-3419485	ENSOCUP00000017568| HEXB|GL018720:3338548-3361943|ko:K12373|ENSOCUG00000005341	ENSOCUP00000004634| HEXB|GL018720:3338548-3361943|ko:K12373|ENSOCUG00000005341
XLOC_025762	ENSOCUG00000005610	49.1485	53.4966	64.6151	68.6569	57.1434	62.4832	55.7534	7.97645	62.7612	5.76178	RNMT	9:48382226-48417411	ENSOCUP00000004870| RNMT|9:48383365-48414880|ko:K00565|ENSOCUG00000005610
XLOC_006700	NA	92.1425	92.088	85.9479	40.4832	74.9465	72.7577	90.0595	3.56083	62.7291	19.2966	SNORD24	13:1208516-1211661	NA|NA|NA|NA|NA
XLOC_029667	ENSOCUG00000007088	48.7792	48.8715	51.199	67.3207	50.9544	69.8745	49.6166	1.3712	62.7165	10.266	USP12	GL018735:141941-194906	ENSOCUP00000006127| USP12|GL018735:144975-194906|ko:K11842|ENSOCUG00000007088
XLOC_030424	NA	0	11.5239	0	108.806	13.5831	65.7057	3.8413	6.65333	62.6983	47.6826	NA	GL018753:190649-190866	NA|NA|NA|NA|NA
XLOC_022510	ENSOCUG00000012669	44.5916	55.0795	58.3258	56.5165	70.8363	60.7307	52.6656	7.17824	62.6945	7.35911	GORASP2	7:110633662-110668543	ENSOCUP00000010904| GORASP2|7:110633663-110668543|NA|ENSOCUG00000012669
XLOC_035220	ENSOCUG00000011714	39.2118	68.7155	67.2719	54.0677	71.2373	62.6204	58.3997	16.6329	62.6418	8.58482	CLPTM1	GL019011:127332-156274	ENSOCUP00000010069| CLPTM1|GL019011:127993-156274|NA|ENSOCUG00000011714
XLOC_023936	NA	46.8993	70.3751	79.7341	52.3861	75.6312	59.8933	65.6695	16.9156	62.6369	11.8629	NA	7:156794950-156795430	NA|NA|NA|NA|NA
XLOC_007279	ENSOCUG00000002555	43.597	45.5811	47.187	56.745	66.9974	64.0033	45.455	1.79832	62.5819	5.27193	SCP2	13:113709211-113821907	ENSOCUP00000019823| SCP2|13:113709212-113821907|ko:K08764|ENSOCUG00000002555	ENSOCUP00000002207| SCP2|13:113709212-113821907|ko:K08764|ENSOCUG00000002555
XLOC_006897	ENSOCUG00000010011	38.7852	71.9138	68.0751	58.4013	70.848	58.4473	59.5914	18.1206	62.5655	7.17286	LMNA	13:36727072-36745765	ENSOCUP00000008626| LMNA|13:36727973-36745444|ko:K12641|ENSOCUG00000010011	ENSOCUP00000026805| LMNA|13:36727973-36745444|ko:K12641|ENSOCUG00000010011
XLOC_000419	ENSOCUG00000012972	108.338	118.47	92.2335	59.5256	70.3094	57.8301	106.347	13.2311	62.555	6.76878	CRYAB	1:104462697-104465651	ENSOCUP00000011163| CRYAB|1:104462698-104465651|ko:K09542|ENSOCUG00000012972
XLOC_006214	ENSOCUG00000027213	83.0872	128.244	102.841	55.6962	71.8215	60.0494	104.724	22.6372	62.5224	8.34224	ENSOCUG00000027213	13:51451522-51457153	ENSOCUP00000016582|NA|13:51451523-51457153|NA|ENSOCUG00000027213
XLOC_001393	ENSOCUG00000015312	36.064	24.1829	114.671	51.4591	62.9741	73.033	58.306	49.1737	62.4887	10.7951	PDGFD	1:112364650-112640550	ENSOCUP00000013155| PDGFD|1:112364651-112640040|ko:K05450|ENSOCUG00000015312
XLOC_007190	ENSOCUG00000024272	165.055	143.143	184.265	84.2191	44.0861	59.0164	164.154	20.5758	62.4405	20.2844	NEXN	13:87527752-87585006	ENSOCUP00000023914| NEXN|13:87528990-87585006|NA|ENSOCUG00000024272
XLOC_030078	ENSOCUG00000000769	79.0197	90.7533	59.6092	62.7423	65.3167	59.1568	76.4607	15.729	62.4053	3.09375	ETFA	GL018746:1323563-1480867	ENSOCUP00000000668| ETFA|GL018746:1374297-1480770|ko:K03522|ENSOCUG00000000769
XLOC_016404	ENSOCUG00000005816	55.6844	50.119	47.3557	66.0304	62.7704	58.2689	51.053	4.24218	62.3566	3.89726	SORBS2	2:63053618-63285286	ENSOCUP00000013970| SORBS2|2:63053619-63160076|NA|ENSOCUG00000005816	ENSOCUP00000005044| SORBS2|2:63053619-63160076|NA|ENSOCUG00000005816
XLOC_025082	ENSOCUG00000008696	38.2024	47.1252	65.221	80.0469	43.8151	63.1475	50.1829	13.7664	62.3365	18.1295	CNBP	9:7811995-7826794	ENSOCUP00000020647| CNBP|9:7824391-7826794|ko:K09250|ENSOCUG00000008696
XLOC_037972	NA	92.6368	109.344	85.168	54.9329	78.3562	53.6507	95.7163	12.3787	62.3133	13.9084	ENSOCUG00000026035	X:63774953-63775980	NA|NA|NA|NA|NA
XLOC_029730	NA	8.80978	39.0755	36.126	40.9934	34.5434	111.398	28.0038	16.6878	62.3116	42.6322	NA	GL018736:2192235-2192370	NA|NA|NA|NA|NA
XLOC_013801	ENSOCUG00000012082	77.826	74.4804	63.6824	70.554	55.3463	61.0147	71.9963	7.39179	62.305	7.68552	ATAD1	18:35637588-35690363	ENSOCUP00000010396| ATAD1|18:35639162-35689047|NA|ENSOCUG00000012082
XLOC_034988	NA	13.611	7.54637	27.907	142.502	35.5793	8.60538	16.3548	10.454	62.2289	70.8147	NA	GL018974:316718-316863	NA|NA|NA|NA|NA
XLOC_006616	NA	8.35284	9.26199	22.8343	68.016	76.4191	42.247	13.483	8.11117	62.2274	17.8063	SNORA42	13:134924718-134957667	NA|NA|NA|NA|NA
XLOC_017641	ENSOCUG00000002106	114.02	99.4178	84.2342	52.1282	80.0982	54.3849	99.224	14.8938	62.2038	15.5381	TDP1	20:15451836-15537809	ENSOCUP00000001816| TDP1|20:15451989-15534401|ko:K10862|ENSOCUG00000002106
XLOC_001012	ENSOCUG00000012467	55.8139	80.2786	71.9398	53.5103	75.1127	57.9127	69.3441	12.4372	62.1786	11.4155	ENSOCUG00000012467	1:14994599-15041321	ENSOCUP00000010734| NANS|1:15021665-15041212|ko:K05304|ENSOCUG00000012467	ENSOCUP00000017990| NANS|1:15021665-15041212|ko:K05304|ENSOCUG00000012467
XLOC_021982	ENSOCUG00000004346	58.0644	46.9879	59.3101	73.776	47.933	64.5062	54.7875	6.78328	62.0717	13.0924	RBBP6	6:15171647-15203761	ENSOCUP00000003759| RBBP6|6:15172786-15203293|ko:K10624|ENSOCUG00000004346
XLOC_032900	ENSOCUG00000004424	27.9902	44.2851	53.6567	54.4003	83.8744	47.9101	41.9773	12.9879	62.0616	19.1671	ENSOCUG00000004424	GL018834:630247-636603	ENSOCUP00000003824|NA|GL018834:630248-634120|ko:K17411|ENSOCUG00000004424
XLOC_023247	ENSOCUG00000010660	41.3603	42.9858	56.7065	77.072	50.6082	58.4831	47.0175	8.43016	62.0544	13.5886	CUL3	7:165997851-166105018	ENSOCUP00000009185| CUL3|7:165997852-166105018|ko:K03869|ENSOCUG00000010660
XLOC_017686	ENSOCUG00000015606	36.6721	61.7804	71.4351	52.5173	72.3691	60.989	56.6292	17.9449	61.9585	9.96134	DLST	20:30216855-30240140	ENSOCUP00000013408| DLST|20:30218146-30240140|ko:K00658|ENSOCUG00000015606
XLOC_004063	ENSOCUG00000002121	40.1113	66.2151	60.2068	63.7267	64.994	57.1279	55.5111	13.6708	61.9495	4.22346	ABCF1	12:22619544-22638976	ENSOCUP00000001834| ABCF1|12:22619612-22636765|ko:K06184|ENSOCUG00000002121
XLOC_023052	ENSOCUG00000012680	31.9887	27.9914	48.2812	69.7584	51.2081	64.7898	36.0871	10.7479	61.9188	9.60263	TLK1	7:110680003-110827197	ENSOCUP00000010919| TLK1|7:110683043-110826831|ko:K08864|ENSOCUG00000012680
XLOC_038477	NA	0	9.51103	23.4483	29.9335	112.106	43.383	10.9864	11.7936	61.8075	44.0758	NA	X:79027994-79032521	NA|NA|NA|NA|NA
XLOC_000561	NA	49.624	41.678	59.97	72.4042	57.8653	55.0831	50.424	9.1722	61.7842	9.3018	RAB6C	1:142752280-142816185	NA|NA|NA|NA|NA
XLOC_008677	ENSOCUG00000006738	55.3341	51.81	66.577	66.1686	62.3302	56.8379	57.907	7.7124	61.7789	4.68972	NCBP2	14:91872672-91884517	ENSOCUP00000005821| NCBP2|14:91872776-91882352|ko:K12883|ENSOCUG00000006738
XLOC_034256	ENSOCUG00000013990	84.3192	102.266	84.3312	60.2677	65.1647	59.8599	90.3055	10.3581	61.7641	2.95206	ILF3	GL018914:280051-309811	ENSOCUP00000012032| ILF3|GL018914:280052-293847|ko:K13090|ENSOCUG00000013990
XLOC_026607	ENSOCUG00000002230	92.9796	107.532	77.2174	41.9957	79.7961	63.4407	92.5763	15.1613	61.7442	18.9572	GSTP1	AAGW02081305:20347-24268	ENSOCUP00000001922| GSTP1|AAGW02081305:20348-24268|ko:K00799|ENSOCUG00000002230
XLOC_012186	ENSOCUG00000005027	47.841	91.0594	96.9208	55.19	74.2348	55.7811	78.6071	26.8049	61.7353	10.8289	PNP	17:40930201-40941726	ENSOCUP00000004354| PNP|17:40933320-40937620|ko:K03783|ENSOCUG00000005027
XLOC_004979	ENSOCUG00000029127	60.5499	52.4236	47.3004	70.5038	53.0595	61.324	53.4246	6.68123	61.6291	8.72615	CD164	12:97329654-97343603	ENSOCUP00000005225| CD164|12:97329655-97340842|ko:K06546|ENSOCUG00000029127
XLOC_012570	NA	119.017	165.676	99.8441	38.9209	85.1221	60.7145	128.179	33.8588	61.5858	23.1129	RPS14	17:33026319-33026775	NA|NA|NA|NA|NA
XLOC_010539	ENSOCUG00000003409	45.4565	55.8889	66.4893	64.474	59.5006	60.6902	55.9449	10.5165	61.5549	2.59702	COPS4	15:67259800-67308164	ENSOCUP00000002957| COPS4|15:67259801-67308164|ko:K12178|ENSOCUG00000003409
XLOC_000132	ENSOCUG00000008945	35.8217	54.671	63.5386	56.8795	72.7037	55.0435	51.3438	14.1548	61.5422	9.70961	ENSOCUG00000008945	1:20163838-20196945	ENSOCUP00000007725|NA|1:20183659-20195995|ko:K09555|ENSOCUG00000008945
XLOC_016946	NA	69.5482	98.1525	86.4226	36.7749	115.691	31.979	84.7078	14.379	61.4816	47.0079	NA	2:41653919-41654067	NA|NA|NA|NA|NA
XLOC_011685	NA	58.2912	129.274	143.42	94.9334	30.4749	58.9664	110.328	45.6172	61.4582	32.3014	NA	16:26050648-26050773	NA|NA|NA|NA|NA
XLOC_000942	ENSOCUG00000023396	36.0946	70.195	135.156	27.3872	85.8153	71.1159	80.4819	50.3255	61.4395	30.3922	CST6	1:193784732-193794743	ENSOCUP00000016858| CST6|1:193784733-193785929|ko:K13902|ENSOCUG00000023396
XLOC_014739	ENSOCUG00000008021	49.8916	49.7593	63.219	65.3502	57.133	61.8215	54.29	7.73305	61.4349	4.12222	ENSOCUG00000008021	19:39256858-39280709	ENSOCUP00000006927|NA|19:39274033-39279193|ko:K11585|ENSOCUG00000008021
XLOC_011859	NA	7.72332	17.1283	0	35.9379	50.4723	97.6598	8.28387	8.5779	61.3567	32.2684	NA	16:64664581-64664721	NA|NA|NA|NA|NA
XLOC_006778	ENSOCUG00000015914	58.402	55.8745	71.2203	63.0326	56.9491	63.9952	61.8323	8.22791	61.3256	3.82063	PRRC2C	13:21195098-21301753	ENSOCUP00000013699| PRRC2C|13:21200357-21270164|NA|ENSOCUG00000015914
XLOC_022676	ENSOCUG00000023754	34.2553	55.8483	62.6975	56.8618	74.8199	52.2551	50.9337	14.8443	61.3123	11.9226	PNKD	7:159618220-159675086	ENSOCUP00000024736| PNKD|7:159618307-159674448|ko:K01069|ENSOCUG00000023754
XLOC_000765	NA	33.9935	27.911	43.2731	66.1084	60.7095	57.0933	35.0592	7.7363	61.3037	4.53683	NA	1:182985772-182988104	NA|NA|NA|NA|NA
[truncated: 37,184 more rows]
[truncated: 6 more columns]
