# Supplementary material for: Transcriptomic profiling of host-parasite interactions in the microsporidian Trachipleistophora hominis
Source: BMC Genomics. 2015 Nov 21;16:983. doi: 10.1186/s12864-015-1989-z (PMC4654818; doi:10.1186/s12864-015-1989-z)
Supplement: Additional file 10: Table S5. — RK-13 transcripts identified as significantly differentially expressed during infection. Genes identified by cuffdiff [108] as significantly differentially expressed in the RK-13 host cell during T. hominis infection. Q-values are P-values that have been corrected for multiple testing using the false discovery rate method [108]. (XLSX 345 kb) [file 12864_2015_1989_MOESM10_ESM.xlsx]

## Sheet: sig_genes_merge_30_04_2014.csv
Table S5: Genes identified by cuffdiff [101] as significantly differentially expressed in the RK-13 host cell during T. hominis infection. Q-values are P-values that have been corrected for multiple testing using the false discovery rate method [101].
Transcriptome Gene ID	Uninfected RK-13 Mean FPKM	T. hominis infected RK-13 Mean FPKM	Fold Change	Log2 Fold Change	Test stat	P value	Q value	Ensembl Gene Name / Gene ID	Gene Locus (Chromosome/scaffold:position)
XLOC_013192	0.119235	1.99248	16.7105	4.06269	3.77103	0.0034	0.0383205	NA	17:50320395-50321991
XLOC_019479	13.4346	154.744	11.5183	3.52586	17.9864	5e-05	0.00140853	NA	3:79130412-79130758
XLOC_006353	0.464059	3.79301	8.17355	3.03096	5.05492	5e-05	0.00140853	NA	13:86906062-86908001
XLOC_014575	0.197074	1.50076	7.61521	2.92888	3.32474	0.0009	0.0142227	TMIGD1	19:17927667-17941959
XLOC_005410	0.445875	3.05057	6.84176	2.77436	4.64112	5e-05	0.00140853	NA	12:58113748-58115856
XLOC_010795	0.766586	5.15812	6.72869	2.75033	4.28333	0.00045	0.00841677	NA	15:67112396-67113014
XLOC_020722	4.84582	30.1582	6.22355	2.63774	7.68883	5e-05	0.00140853	KL	4:67489124-67575835
XLOC_011043	0.95934	5.75089	5.99463	2.58367	3.29918	5e-05	0.00140853	AGT	16:37238353-37316909
XLOC_031144	2.17889	13.0079	5.96997	2.57772	5.63442	0.0002	0.00442152	NA	GL018773:764333-764821
XLOC_031145	0.365821	2.09389	5.72381	2.51698	3.22563	0.0008	0.0129751	NA	GL018773:765702-766859
XLOC_032156	0.513015	2.76858	5.39668	2.43207	3.2995	0.00105	0.0160414	NA	GL018805:255477-256411
XLOC_018848	0.575579	3.09843	5.38315	2.42845	3.15385	0.0036	0.0399159	NA	3:57920585-57924012
XLOC_028945	0.756312	4.00814	5.29959	2.40588	4.99706	5e-05	0.00140853	NA	GL018720:456522-458692
XLOC_007257	0.236104	1.24751	5.28373	2.40155	2.96843	0.0007	0.0118237	PRKAA2	13:110265877-110332377
XLOC_031143	0.634189	3.34209	5.26986	2.39777	3.42828	0.0026	0.0316624	NA	GL018773:761555-762251
XLOC_031087	1.262	6.61006	5.23777	2.38895	4.30119	0.00075	0.0124274	NA	GL018769:935546-936083
XLOC_036016	0.379207	1.98518	5.23508	2.38821	3.33398	0.0002	0.00442152	NA	GL019114:63942-65419
XLOC_027448	0.332896	1.7319	5.20253	2.37922	3.15733	0.0005	0.00912238	NA	GL018699:4656804-4658389
XLOC_016218	0.316228	1.63944	5.18436	2.37417	2.9002	5e-05	0.00140853	SLC2A9	2:423376-565836
XLOC_025819	7.9807	41.3264	5.17829	2.37248	1.77406	0.00085	0.0136199	ESCO1	9:62861689-62928949
XLOC_026348	32.1939	162.167	5.0372	2.33262	31.3917	0.00135	0.0192839	NA	9:92491662-92491820
XLOC_038482	0.691465	3.48161	5.03512	2.33203	3.52462	0.0003	0.00609381	NA	X:80692608-80751007
XLOC_005734	2.2414	11.1964	4.99527	2.32056	5.52652	5e-05	0.00140853	NA	12:106317600-106318427
XLOC_038926	0.66897	3.31255	4.95172	2.30793	4.32717	5e-05	0.00140853	NA	X:46745175-46747031
XLOC_030865	1.23598	6.11525	4.94769	2.30675	4.12776	0.0032	0.0366716	NA	GL018763:1027123-1027571
XLOC_037488	0.317064	1.53376	4.83738	2.27422	2.76486	0.0031	0.0358508	NA	GL019772:19384-20576
XLOC_007187	0.472196	2.24995	4.76486	2.25244	4.87879	5e-05	0.00140853	PTGFR	13:86859728-86904578
XLOC_012577	6.76389	31.354	4.6355	2.21273	9.17395	0.00365	0.0403464	ENSOCUG00000021585	17:37646374-37759057
XLOC_026200	117.724	534.636	4.54144	2.18315	83.9548	0.0039	0.0424232	NA	9:50017983-50018085
XLOC_007159	0.232315	1.05025	4.5208	2.17658	2.65514	0.00145	0.0203782	ENSOCUG00000008656	13:75602341-75621193
XLOC_005409	1.71673	7.64875	4.45542	2.15556	4.60441	5e-05	0.00140853	NA	12:58112710-58113484
XLOC_005105	1.39577	6.19172	4.43606	2.14928	5.0684	5e-05	0.00140853	PLAGL1	12:134681491-134701672
XLOC_029775	0.799718	3.5293	4.41318	2.14182	4.64017	5e-05	0.00140853	ANPEP	GL018738:1829889-1842909
XLOC_004838	121.864	522.506	4.28762	2.10018	7.13783	5e-05	0.00140853	ENSOCUG00000011952,ENSOCUG00000021171,ENSOCUG00000029486	12:42355145-42507924
XLOC_038278	0.923146	3.9524	4.28145	2.0981	2.1433	0.0021	0.0270601	ZNF630	X:33011348-33035372
XLOC_032974	39.6412	168.724	4.25628	2.08959	36.1954	0.0048	0.0491057	NA	GL018838:518461-518598
XLOC_034869	0.601083	2.53632	4.21958	2.0771	2.89087	0.0043	0.045425	NA	GL018967:118759-119489
XLOC_021956	0.766907	3.23213	4.2145	2.07536	4.18021	5e-05	0.00140853	ANKS4B	6:12114182-12133453
XLOC_019581	0.949417	3.98039	4.19246	2.0678	3.24547	0.0029	0.0341155	NA	3:98227459-98228054
XLOC_027952	0.860939	3.60205	4.18386	2.06484	3.20638	0.0023	0.0287859	NA	GL018704:6573509-6574200
XLOC_014164	0.812961	3.27771	4.03182	2.01143	3.78981	5e-05	0.00140853	NA	18:27890309-27891833
XLOC_007528	0.44131	1.77076	4.01251	2.00451	3.01489	0.0004	0.00769224	NA	13:1235499-1237037
XLOC_016250	4.88059	19.4155	3.97811	1.99208	6.85973	5e-05	0.00140853	PPARGC1A	2:14395692-14502163
XLOC_016279	0.359809	1.42847	3.97008	1.98917	2.04256	0.00295	0.0344471	TMEM156	2:28353940-28391980
XLOC_027962	1.48	5.869	3.96554	1.98752	2.45067	0.00165	0.0224402	ENSOCUG00000024145	GL018705:1939799-2059107
XLOC_024934	66.9017	264.068	3.9471	1.98079	11.7321	5e-05	0.00140853	NA	8:87770973-87771387
XLOC_028851	33.5276	131.88	3.93348	1.97581	2.28054	0.0012	0.0177638	NA	GL018719:1303459-1308485
XLOC_011786	287.213	1126.35	3.92165	1.97146	97.8601	5e-05	0.00140853	NA	16:47977927-47978037
XLOC_023808	0.737911	2.88365	3.90786	1.96638	3.47127	0.00015	0.00353248	NA	7:141337117-141338484
XLOC_011963	3.38309	13.2028	3.90259	1.96443	4.76374	0.0005	0.00912238	NA	17:429810-521192
XLOC_002245	1.97586	7.68985	3.8919	1.96047	4.22221	0.00055	0.00984274	NA	1:114189214-114189746
XLOC_028179	0.521905	2.02635	3.8826	1.95703	2.92109	0.0008	0.0129751	NA	GL018707:1120901-1122184
XLOC_038428	0.305427	1.1845	3.87818	1.95537	2.38443	0.00055	0.00984274	AKAP17A	X:67976298-67988069
XLOC_025699	1.43028	5.49746	3.84363	1.94247	2.77192	0.00015	0.00353248	NA	9:24354939-24356495
XLOC_027500	0.70918	2.71677	3.83086	1.93767	3.97791	5e-05	0.00140853	AFF2	GL018700:12062822-12650191
XLOC_008393	1.87845	7.19577	3.8307	1.9376	2.97271	0.00095	0.0148091	NA	14:1987899-2007659
XLOC_038803	0.716449	2.73571	3.81843	1.93298	3.0568	0.0008	0.0129751	NA	X:23771419-23772450
XLOC_038729	0.502483	1.91346	3.80801	1.92904	2.98134	0.00075	0.0124274	NA	X:10424433-10425885
XLOC_007817	0.792136	3.00977	3.79956	1.92583	3.16037	0.00055	0.00984274	NA	13:54655217-54656225
XLOC_003470	0.469737	1.78057	3.79057	1.92241	3.08394	5e-05	0.00140853	AGXT2	11:56320214-56363142
XLOC_024132	1.77247	6.69432	3.77683	1.91718	4.95524	5e-05	0.00140853	GALNT8	8:30814744-30863819
XLOC_037901	0.468121	1.76441	3.76913	1.91423	2.75904	0.0011	0.0165946	GJB1	X:49697297-49698685
XLOC_014896	6.39644	23.7001	3.7052	1.88955	5.18251	5e-05	0.00140853	KCNJ16	19:53822415-53885847
XLOC_035430	17.7249	65.1042	3.67304	1.87697	15.0616	0.00135	0.0192839	NA	GL019041:32904-33108
XLOC_023411	5.55703	20.3554	3.663	1.87303	7.0033	0.00155	0.021391	NA	7:41289157-41289450
XLOC_016398	2.01424	7.36917	3.65854	1.87126	4.54675	5e-05	0.00140853	ACSL1	2:62247812-62298540
XLOC_001401	0.567392	2.07	3.64827	1.86721	2.57092	0.0005	0.00912238	C11orf70	1:114710914-114745039
XLOC_018102	0.971452	3.53468	3.63855	1.86336	3.60175	5e-05	0.00140853	NA	21:12591087-12592440
XLOC_015607	1.91012	6.93871	3.6326	1.861	3.88478	0.00265	0.0320703	NA	19:53886356-53886804
XLOC_014294	0.452142	1.63605	3.61844	1.85537	2.56989	0.00325	0.0371099	NA	18:48813029-48814237
XLOC_023424	1.38016	4.94569	3.58342	1.84134	3.43681	0.00065	0.0111658	NA	7:44980549-44981217
XLOC_021348	0.411297	1.46833	3.57	1.83592	2.91638	5e-05	0.00140853	CX3CL1	5:13525855-13538730
XLOC_011248	6.48592	22.9101	3.53228	1.8206	3.95063	5e-05	0.00140853	ENKUR	16:1313012-1336660
XLOC_035397	5.48171	19.2838	3.51784	1.81469	5.54421	5e-05	0.00140853	NA	GL019037:191697-192316
XLOC_023379	0.909338	3.19614	3.5148	1.81344	3.19125	0.0003	0.00609381	NA	7:32370751-32371806
XLOC_015616	0.59931	2.10295	3.50895	1.81104	2.74459	0.00175	0.0234593	NA	19:56085680-56086782
XLOC_002269	0.703266	2.46594	3.50641	1.80999	2.64086	0.0045	0.0469684	NA	1:126694598-126695407
XLOC_002348	0.525472	1.82576	3.47451	1.79681	2.88654	0.0002	0.00442152	NA	1:147734343-147736009
XLOC_028966	1.23094	4.27307	3.47139	1.79552	2.91162	0.0001	0.00251934	COLEC11	GL018721:261522-305189
XLOC_005231	4.97998	17.145	3.44278	1.78358	5.14342	5e-05	0.00140853	NA	12:10885659-10886432
XLOC_000507	10.4593	35.9897	3.44093	1.7828	5.76907	5e-05	0.00140853	SYTL2	1:130928304-131068598
XLOC_001166	19.0962	65.332	3.4212	1.7745	6.68847	5e-05	0.00140853	ALDH1A1	1:59416688-59478488
XLOC_022600	0.56788	1.93425	3.40609	1.76812	3.11727	5e-05	0.00140853	AOX1	7:141217105-141289366
XLOC_005217	0.720431	2.45102	3.40216	1.76645	2.65831	0.00285	0.0336684	NA	12:10398307-10399217
XLOC_017205	0.370069	1.25464	3.39029	1.76141	2.30839	0.0037	0.0407032	NA	2:112766377-112767845
XLOC_030409	6.28945	21.2847	3.38419	1.75881	6.93379	0.0023	0.0287859	NA	GL018752:1851007-1851291
XLOC_032131	0.953284	3.20256	3.3595	1.74825	2.94055	0.00105	0.0160414	NA	GL018804:926299-927193
XLOC_038045	0.449053	1.5015	3.3437	1.74144	3.4589	5e-05	0.00140853	ENSOCUG00000003437	X:83593303-83682260
XLOC_001113	1.61038	5.38392	3.34326	1.74125	4.3061	5e-05	0.00140853	LURAP1L	1:41234306-41276911
XLOC_006235	1.88092	6.28193	3.33982	1.73977	3.72119	5e-05	0.00140853	SLC16A4	13:53792521-53815810
XLOC_033751	0.87167	2.90413	3.33169	1.73625	2.91134	0.00135	0.0192839	NA	GL018883:90288-91206
XLOC_035091	28.6556	95.3839	3.32863	1.73493	19.3388	0.00245	0.0301995	NA	GL018992:164513-164690
XLOC_021261	1.39094	4.62716	3.32664	1.73407	3.78864	5e-05	0.00140853	NA	4:91029382-91030709
XLOC_033643	1.16701	3.87929	3.32413	1.73297	3.34664	0.0002	0.00442152	NA	GL018879:96981-97969
XLOC_023536	1.00179	3.32721	3.32126	1.73173	3.09424	0.0004	0.00769224	NA	7:62097650-62098651
XLOC_020502	1.16645	3.86731	3.31545	1.72921	4.86098	5e-05	0.00140853	SPTLC3	4:23027242-23189669
XLOC_022653	2.70733	8.93601	3.30067	1.72276	5.19506	5e-05	0.00140853	MAP2	7:150243424-150556321
XLOC_024839	1.50978	4.96476	3.2884	1.71738	3.48478	5e-05	0.00140853	NA	8:44781229-44782061
XLOC_010174	0.516158	1.69628	3.28636	1.71649	2.67371	0.00165	0.0224402	ADH2-1	15:50651975-50668716
XLOC_028828	0.57363	1.88344	3.28337	1.71518	2.69793	0.00085	0.0136199	NA	GL018718:710957-713817
XLOC_032320	0.322714	1.05919	3.28213	1.71463	2.75404	0.00015	0.00353248	ENSOCUG00000029241	GL018812:539452-544766
XLOC_009664	0.689329	2.25707	3.2743	1.71119	3.26995	0.0001	0.00251934	NA	14:83401468-83403482
XLOC_011259	0.936241	3.06185	3.27037	1.70945	2.77811	0.00295	0.0344471	NA	16:3798680-3803445
XLOC_028953	0.6728	2.19226	3.25841	1.70417	2.5912	0.0035	0.0391507	NA	GL018720:1148969-1149919
XLOC_019042	8.73381	28.3557	3.24666	1.69896	5.93582	5e-05	0.00140853	ANGPT1	3:122696118-122945695
XLOC_007105	4.19326	13.5858	3.23991	1.69595	1.68216	0.00235	0.0292811	CDC14A	13:63639835-63826034
XLOC_030720	10.4053	33.5637	3.22564	1.68959	4.74408	5e-05	0.00140853	ENSOCUG00000027138	GL018762:509857-555218
XLOC_014098	1.22343	3.9448	3.22438	1.68901	3.21475	0.0002	0.00442152	NA	18:18835148-18836030
XLOC_006493	2.34164	7.54115	3.22046	1.68726	4.35217	5e-05	0.00140853	PIK3R3	13:120346503-120541996
XLOC_005406	0.590991	1.90063	3.216	1.68527	2.58939	0.00185	0.0243986	NA	12:58064904-58066188
XLOC_021260	0.799827	2.57162	3.21522	1.68492	3.09985	0.00015	0.00353248	NA	4:91027742-91029284
XLOC_005240	0.913248	2.93607	3.21498	1.68481	2.69379	0.0033	0.0375282	NA	12:12797431-12798228
XLOC_020854	0.95467	3.06645	3.21205	1.68349	3.53387	5e-05	0.00140853	NA	4:8219938-8221837
XLOC_019610	0.913187	2.92361	3.20155	1.67877	2.95952	0.00085	0.0136199	NA	3:99610548-99611612
XLOC_021397	2.80627	8.91049	3.17521	1.66685	4.68557	5e-05	0.00140853	HSD11B2	5:23014000-23020581
XLOC_002838	0.502893	1.59365	3.16896	1.66401	3.42808	5e-05	0.00140853	ZNF804B	10:39211106-39221001
XLOC_022861	28.1862	88.968	3.15644	1.6583	6.00035	5e-05	0.00140853	CD36	7:35299518-35367222
XLOC_038804	0.772005	2.43404	3.15288	1.65667	3.4534	5e-05	0.00140853	NA	X:23772504-23774928
XLOC_001638	3.65938	11.5209	3.14832	1.65458	1.92533	0.0029	0.0341155	NA	1:151202315-151209170
XLOC_019672	0.3057	0.956182	3.12784	1.64517	2.34737	0.0024	0.0296991	NA	3:116710589-116712905
XLOC_021877	0.952951	2.96014	3.10629	1.63519	2.8634	0.0011	0.0165946	NA	5:33716272-33717223
XLOC_017345	1.31417	4.07412	3.10015	1.63234	3.07957	0.00095	0.0148091	NA	2:146767630-146768398
XLOC_022893	7.65721	23.7259	3.0985	1.63157	1.71749	0.0034	0.0383205	NA	7:44560585-44586471
XLOC_001000	2.51577	7.78481	3.0944	1.62966	1.99761	0.0005	0.00912238	ZNF189	1:11593410-11609109
XLOC_007529	1.96579	6.07653	3.09114	1.62814	3.59668	0.0003	0.00609381	NA	13:1238057-1238803
XLOC_018952	1.40768	4.3151	3.0654	1.61607	3.0988	5e-05	0.00140853	IL7	3:94496941-94585618
XLOC_001462	3.23411	9.89106	3.05836	1.61276	4.40312	5e-05	0.00140853	ENSOCUG00000021600	1:134727885-134729038
XLOC_018985	0.4992	1.52463	3.05415	1.61077	2.89864	5e-05	0.00140853	TMEM55A	3:106596017-106667024
XLOC_007908	2.74201	8.35532	3.04715	1.60746	4.12817	5e-05	0.00140853	NA	13:75840553-75841699
XLOC_013128	0.711862	2.16378	3.03961	1.60388	2.91475	0.0001	0.00251934	NA	17:37924660-37926312
XLOC_014889	3.21037	9.74338	3.03497	1.60168	3.72983	5e-05	0.00140853	AMZ2	19:52192339-52203777
XLOC_008533	26.3326	79.7042	3.02683	1.5978	5.58639	5e-05	0.00140853	MME	14:49293435-49395270
XLOC_032220	1.10978	3.35274	3.02109	1.59507	2.70659	0.0036	0.0399159	NA	GL018806:921963-922694
XLOC_033150	3.77641	11.3677	3.01019	1.58986	4.47088	5e-05	0.00140853	SLC16A5	GL018845:596489-606692
XLOC_030242	1.28331	3.8471	2.99779	1.58391	3.11023	0.00035	0.00691489	NA	GL018750:1345205-1346201
XLOC_021259	0.714268	2.14011	2.99623	1.58315	3.65718	5e-05	0.00140853	NA	4:91023348-91027329
XLOC_035429	1.56034	4.67077	2.99343	1.5818	3.56338	5e-05	0.00140853	NA	GL019040:56609-57990
XLOC_016277	0.571904	1.70618	2.98333	1.57692	2.90756	5e-05	0.00140853	TLR1	2:28215233-28217624
XLOC_023054	8.13346	24.091	2.96196	1.56655	3.24994	5e-05	0.00140853	SLC25A12	7:111490168-111594160
XLOC_017266	10.5974	31.2356	2.94748	1.55949	6.63959	5e-05	0.00140853	NA	2:122538332-122538683
XLOC_006684	1.8335	5.39122	2.9404	1.55601	3.12808	0.0034	0.0383205	NA	13:142932260-142936396
XLOC_027132	10.542	30.9882	2.9395	1.55557	5.8818	5e-05	0.00140853	NA	AAGW02083174:497-1002
XLOC_025878	3.42198	10.0402	2.93403	1.55288	4.61554	5e-05	0.00140853	PSTPIP2	9:87412590-87492166
XLOC_036742	3.14204	9.20342	2.92912	1.55047	4.21761	5e-05	0.00140853	NA	GL019321:2484-3664
XLOC_032117	2.43508	7.12499	2.92598	1.54892	3.66928	0.00015	0.00353248	NA	GL018804:114361-115122
XLOC_028658	64.9412	190.011	2.92589	1.54888	28.6307	0.00175	0.0234593	NA	GL018716:3484473-3484626
XLOC_030218	2.74264	8.00834	2.91994	1.54594	3.29368	5e-05	0.00140853	ENSOCUG00000012841,PGER8	GL018750:547414-603740
XLOC_015688	1.36346	3.9766	2.91655	1.54427	2.83119	5e-05	0.00140853	N4BP2	2:29323988-29377878
XLOC_013808	1.4263	4.15946	2.91626	1.54412	4.02258	5e-05	0.00140853	SLC16A12	18:37369948-37432444
XLOC_035955	0.337488	0.984196	2.91624	1.54411	1.86449	0.0036	0.0399159	RSPH1	GL019109:150127-169962
XLOC_029696	0.681459	1.98476	2.91252	1.54227	3.07005	5e-05	0.00140853	NEU2	GL018736:549001-571185
XLOC_035782	1.67007	4.86157	2.911	1.54151	3.02741	0.0036	0.0399159	NA	GL019086:224097-224684
XLOC_038802	1.50702	4.3777	2.90487	1.53847	3.85524	5e-05	0.00140853	NA	X:23768908-23771178
XLOC_000221	0.31252	0.903907	2.89232	1.53222	2.92975	5e-05	0.00140853	RFX3	1:50987294-51191661
XLOC_025301	21.8745	63.2235	2.89028	1.53121	3.81108	5e-05	0.00140853	LAMA1	9:54750449-54894693
XLOC_021140	1.17708	3.38959	2.87966	1.52589	2.81412	0.0012	0.0177638	NA	4:48789516-48790411
XLOC_036328	1.10485	3.17515	2.87383	1.52297	2.6719	0.00325	0.0371099	NA	GL019195:78687-79485
XLOC_027137	0.99187	2.84518	2.8685	1.5203	2.82451	0.0005	0.00912238	NA	AAGW02083187:1988-3200
XLOC_014785	0.626484	1.79244	2.86111	1.51658	2.73387	0.00015	0.00353248	ENSOCUG00000013236	19:42816235-42843600
XLOC_038165	4.90422	14.0134	2.85742	1.51471	4.74269	5e-05	0.00140853	PIR	X:1244574-1332621
XLOC_027403	1.68008	4.79861	2.85618	1.51409	3.03757	0.0013	0.0187498	ENSOCUG00000017167	GL018699:9342456-9343118
XLOC_038457	1.91762	5.4755	2.85536	1.51368	2.97222	0.0039	0.0424232	NA	X:72461477-72503341
XLOC_014756	0.678191	1.93497	2.85313	1.51255	2.36402	0.004	0.0431396	NA	19:40813548-40815300
XLOC_025312	0.547421	1.55795	2.84598	1.50892	3.49352	5e-05	0.00140853	MYOM1	9:58833632-58987720
XLOC_027217	6.38	18.1414	2.84348	1.50766	5.66064	0.00225	0.0283709	NA	AAGW02083529:5629-5948
XLOC_034055	3.14093	8.91851	2.83945	1.50561	3.71917	0.0007	0.0118237	NA	GL018899:446871-447391
XLOC_022930	3.53118	9.94184	2.81544	1.49336	4.23798	5e-05	0.00140853	ENSOCUG00000023503	7:62227354-62280029
XLOC_033234	1.09023	3.0618	2.8084	1.48975	2.56251	5e-05	0.00140853	NA	GL018851:474490-478151
XLOC_030397	279.523	781.68	2.79648	1.48361	56.0161	5e-05	0.00140853	NA	GL018752:598911-599042
XLOC_028668	4.75829	13.2833	2.79161	1.4811	4.51407	5e-05	0.00140853	NA	GL018717:417216-430057
XLOC_004267	11.601	32.3472	2.78831	1.4794	6.18123	5e-05	0.00140853	NA	12:64467691-64530226
XLOC_004848	16.4835	45.949	2.78758	1.47901	5.12202	5e-05	0.00140853	GCLC	12:43272558-43321078
XLOC_014418	0.496617	1.37549	2.76972	1.46974	2.03707	0.00225	0.0283709	ENSOCUG00000015802	19:4332442-4394208
XLOC_023807	0.987999	2.72186	2.75492	1.46201	2.75202	0.0005	0.00912238	NA	7:141335789-141337062
XLOC_037688	0.472611	1.30117	2.75315	1.46109	2.48138	0.0001	0.00251934	CDKL5	X:4271483-4505068
XLOC_024066	2.585	7.10216	2.74745	1.45809	3.15181	5e-05	0.00140853	CASC1	8:14893245-15023321
XLOC_031108	5.7384	15.7465	2.74406	1.45631	4.48396	5e-05	0.00140853	NA	GL018771:474440-475198
XLOC_027423	0.739294	2.01618	2.72717	1.4474	2.85124	0.00025	0.00526437	NA	GL018699:735255-737426
XLOC_012351	6.56573	17.8891	2.72462	1.44605	3.55176	5e-05	0.00140853	STYX	17:71572511-71603221
XLOC_002499	15.1129	41.1295	2.72148	1.44439	9.75193	0.00465	0.0481364	NA	1:191472297-191472523
XLOC_002011	0.483888	1.31623	2.72011	1.44367	2.36946	0.00085	0.0136199	NA	1:35875846-35877994
XLOC_025289	0.435463	1.18401	2.71897	1.44306	2.6219	0.00025	0.00526437	ENSOCUG00000010254	9:50740448-51088848
XLOC_031617	0.730224	1.97965	2.71102	1.43883	2.31315	0.0037	0.0407032	NA	GL018788:823307-824494
XLOC_018176	0.973322	2.62498	2.69693	1.43132	2.86715	5e-05	0.00140853	PHF15	3:17281471-17317162
XLOC_006325	23.5325	63.4126	2.69468	1.43011	5.51305	5e-05	0.00140853	ENSOCUG00000017251	13:75635644-75650152
XLOC_013861	0.97456	2.62178	2.69022	1.42772	2.69433	0.00045	0.00841677	CPN1	18:47988543-48019553
XLOC_011404	0.382031	1.02649	2.68693	1.42596	2.22957	0.0014	0.0198411	TMEM63A	16:47803083-47831652
XLOC_005148	3.09516	8.29221	2.67909	1.42174	3.70641	5e-05	0.00140853	SLC22A2	12:149926383-149956141
XLOC_027135	11.4286	30.5642	2.67436	1.41919	2.02657	0.00275	0.0329179	NA	AAGW02083187:3319-5177
XLOC_018981	0.777447	2.07393	2.66762	1.41555	2.73066	5e-05	0.00140853	CALB1	3:105510593-105534337
XLOC_012532	0.428731	1.14084	2.66097	1.41195	2.42694	0.00015	0.00353248	GANC	17:29835958-29914449
XLOC_016856	144.691	382.712	2.64503	1.40328	42.2786	0.00135	0.0192839	NA	2:9168089-9168219
XLOC_011748	18.4192	48.6413	2.64079	1.40097	7.86881	0.0001	0.00251934	NA	16:41759487-41759792
XLOC_000904	1.95318	5.15186	2.63768	1.39927	4.23158	5e-05	0.00140853	DTX4	1:192029933-192104481
XLOC_026546	7.97008	20.9974	2.63453	1.39754	2.48992	0.0003	0.00609381	ENSOCUG00000023353	AAGW02080821:13544-15602
XLOC_002672	1.19385	3.13942	2.62966	1.39487	2.56469	0.0022	0.0280201	NA	10:44221234-44224425
XLOC_021146	1.56127	4.10202	2.62736	1.39362	2.91463	0.00065	0.0111658	NA	4:49206486-49207443
XLOC_017575	3.37279	8.84578	2.62269	1.39105	2.62334	0.0002	0.00442152	ENTPD5	20:31003155-31072897
XLOC_023109	1.64304	4.30816	2.62207	1.39071	3.92019	5e-05	0.00140853	SLC40A1	7:129930834-129952629
XLOC_001679	0.80882	2.12076	2.62204	1.39069	2.30251	0.00385	0.042115	FANCF	1:161749429-161750509
XLOC_034054	0.998388	2.60525	2.60946	1.38375	2.7331	0.00025	0.00526437	NA	GL018899:443975-445525
XLOC_022020	9.7326	25.3308	2.60268	1.37999	3.78219	0.0001	0.00251934	XPO6	6:18907720-19029932
XLOC_007444	6.23903	16.1598	2.59011	1.37301	4.50789	5e-05	0.00140853	ENSOCUG00000014622	13:133616910-133624878
XLOC_011366	1.81494	4.69764	2.58832	1.37202	3.21071	5e-05	0.00140853	CAPN9	16:37164987-37209983
XLOC_011271	1.26654	3.27023	2.58202	1.3685	2.14094	0.00185	0.0243986	ENSOCUG00000014318	16:10630686-10661237
XLOC_028188	0.523772	1.34998	2.57742	1.36592	2.13726	0.00405	0.0434932	NA	GL018707:1190636-1192272
XLOC_010959	0.508491	1.30792	2.57216	1.36299	2.93479	5e-05	0.00140853	ITI-HC2	16:12055883-12101847
XLOC_005955	2.24129	5.76118	2.57048	1.36203	3.23395	5e-05	0.00140853	C1orf110	13:30135686-30142352
XLOC_010213	2.48188	6.36854	2.56601	1.35953	3.76662	5e-05	0.00140853	HPSE	15:67074644-67111687
XLOC_016127	33.5357	85.8409	2.55969	1.35597	7.77321	5e-05	0.00140853	ENSOCUG00000029517	2:146895539-147010054
XLOC_027716	1.17172	2.99619	2.55709	1.3545	3.17243	5e-05	0.00140853	SMAD9	GL018702:7766920-7838621
XLOC_003123	0.957026	2.44018	2.54975	1.35036	2.54381	0.0012	0.0177638	NA	10:45654104-45655485
XLOC_028620	1.62349	4.1341	2.54643	1.34847	2.97621	0.00025	0.00526437	NA	GL018715:1958102-1959296
XLOC_018280	0.555027	1.41236	2.54467	1.34748	2.39608	0.00065	0.0111658	PAT1	3:32927618-32966337
XLOC_037388	0.701647	1.77557	2.53057	1.33946	2.1426	0.00465	0.0481364	NA	GL019700:18882-20278
XLOC_002735	1.79247	4.52956	2.52699	1.33742	1.80003	0.0013	0.0187498	FKBP14	10:14432834-14445151
XLOC_016200	5.80858	14.5846	2.51087	1.32819	3.66275	0.0013	0.0187498	KCNS3	2:166914642-166965925
XLOC_016776	0.357647	0.897704	2.51003	1.3277	2.49019	0.00025	0.00526437	PLB1	2:157459246-157583846
XLOC_009024	0.737252	1.84987	2.50914	1.3272	3.31562	5e-05	0.00140853	PLCH1	14:49750746-49970925
XLOC_030243	0.853674	2.14196	2.50911	1.32718	2.30379	0.003	0.0348698	NA	GL018750:1346465-1347681
XLOC_009967	2.19053	5.49538	2.5087	1.32694	2.85775	0.00345	0.038763	NA	14:135983385-135983959
XLOC_033402	1.48026	3.70546	2.50325	1.3238	2.68095	0.001	0.015474	NA	GL018862:432661-433639
XLOC_023992	1.12605	2.81758	2.50218	1.32318	2.52385	0.0018	0.0238888	NA	7:172319460-172320623
XLOC_033618	184.995	461.404	2.49414	1.31855	39.3221	0.00075	0.0124274	NA	GL018878:128150-128288
XLOC_019201	0.979522	2.44197	2.49302	1.3179	2.83044	5e-05	0.00140853	NA	3:17954173-17956327
XLOC_010078	1.36035	3.38837	2.49081	1.31662	3.13284	5e-05	0.00140853	INPP4B	15:21871664-22539205
XLOC_032343	1.224	3.04729	2.48962	1.31592	2.41974	0.00425	0.0450097	NA	GL018812:536306-537180
XLOC_037029	3.38458	8.4185	2.48731	1.31459	3.36254	0.00105	0.0160414	NA	GL019451:3839-4399
XLOC_007796	0.887135	2.20532	2.48589	1.31376	2.59432	0.00055	0.00984274	NA	13:53026376-53028182
XLOC_013817	1.3846	3.43398	2.48012	1.31041	2.34345	0.0001	0.00251934	CPEB3	18:39951113-40166497
XLOC_034020	15.0042	37.1862	2.47839	1.3094	4.9293	0.0014	0.0198411	NA	GL018899:337885-339968
XLOC_003391	9.20284	22.7881	2.4762	1.30813	3.28598	5e-05	0.00140853	ST8SIA4	11:20360739-20461942
XLOC_010244	657.403	1625.79	2.47305	1.30629	7.72264	5e-05	0.00140853	CXCL10	15:74369016-74370722
XLOC_024609	2.16444	5.35208	2.47273	1.30611	2.73617	0.0011	0.0165946	NA	8:78945183-78977923
XLOC_023046	4.25324	10.5084	2.47068	1.30491	4.68997	5e-05	0.00140853	LRP2	7:108888119-109114341
XLOC_016316	4.59358	11.3035	2.46072	1.29908	3.06445	5e-05	0.00140853	ENSOCUG00000015419	2:38191512-38209597
XLOC_024204	22.0594	54.1707	2.45567	1.29612	3.13706	5e-05	0.00140853	RNF6	8:38989682-39000672
XLOC_035315	0.623854	1.53025	2.4529	1.29448	2.08365	0.00325	0.0371099	NA	GL019028:22398-27200
XLOC_037882	2.45288	5.98735	2.44095	1.28744	3.88685	5e-05	0.00140853	STARD8	X:47301051-47341912
XLOC_029946	1.1321	2.76171	2.43946	1.28657	2.63311	0.0006	0.0105581	NA	GL018741:1895201-1896771
XLOC_031125	1.04529	2.54232	2.43217	1.28223	2.84624	5e-05	0.00140853	NA	GL018773:75697-77969
XLOC_014019	1.98859	4.83123	2.42948	1.28064	3.08844	5e-05	0.00140853	NA	18:5071672-5073112
XLOC_036600	1.11997	2.70452	2.41481	1.27191	2.53647	0.0007	0.0118237	NA	GL019276:66439-67942
XLOC_008958	1.14919	2.77441	2.41423	1.27156	2.0745	0.0009	0.0142227	NME9	14:31954326-31975179
XLOC_027619	2.98912	7.19577	2.40732	1.26743	3.59058	5e-05	0.00140853	NA	GL018701:7854065-7866994
XLOC_006170	0.720388	1.73391	2.40691	1.26718	2.61181	5e-05	0.00140853	FMO5	13:43918642-43949807
XLOC_036747	56.1701	135.192	2.40683	1.26713	12.4413	5e-05	0.00140853	NA	GL019326:23064-23305
XLOC_014078	0.859088	2.06157	2.39972	1.26286	2.15211	0.00425	0.0450097	NA	18:15077745-15078932
XLOC_026039	1.59468	3.81704	2.39361	1.25919	2.72076	0.0008	0.0129751	NA	9:12659924-12661057
XLOC_022495	0.646665	1.54703	2.39232	1.25841	1.86473	0.0018	0.0238888	B3GALT1	7:107471354-107473230
XLOC_022648	1.64927	3.94552	2.39228	1.25839	2.13731	0.0005	0.00912238	NA	7:148712138-148714281
XLOC_034031	1.02017	2.43756	2.38937	1.25663	2.32603	0.00265	0.0320703	NA	GL018899:193999-195267
XLOC_030543	0.933961	2.23028	2.38798	1.25579	2.24721	0.0027	0.0324887	NA	GL018757:590877-592149
XLOC_010209	12.2083	29.1522	2.3879	1.25574	4.01929	5e-05	0.00140853	ARHGAP24	15:65289797-65750911
XLOC_029440	0.793964	1.89573	2.38768	1.25561	2.15821	0.00365	0.0403464	NA	GL018730:2756662-2758042
XLOC_037526	0.950875	2.27037	2.38766	1.2556	2.7714	0.00015	0.00353248	ENSOCUG00000029565	GL019821:2758-8690
XLOC_030528	1.07698	2.56682	2.38335	1.25299	2.35173	0.00265	0.0320703	NA	GL018757:353565-354748
XLOC_006264	4.07937	9.71467	2.38141	1.25182	4.30614	5e-05	0.00140853	VAV3	13:56144497-56550635
XLOC_020302	0.675564	1.60651	2.37803	1.24976	1.8245	0.00225	0.0283709	ENSOCUG00000003924	4:85497275-85501939
XLOC_005433	3.15492	7.48529	2.37258	1.24646	3.4558	5e-05	0.00140853	NA	12:58177894-58179283
XLOC_025122	20.9754	49.6765	2.36832	1.24386	2.06535	0.00095	0.0148091	NA	9:11402843-11408233
XLOC_006167	33.2028	78.6008	2.36729	1.24324	2.61019	0.0001	0.00251934	PDZK1	13:43032012-43138880
XLOC_006728	0.424225	1.0038	2.3662	1.24257	2.07773	0.0005	0.00912238	ABL2	13:6198172-6219786
XLOC_016725	7.12317	16.8392	2.364	1.24123	2.65608	0.0001	0.00251934	SLC3A1	2:141886987-141980585
XLOC_020976	11.2437	26.5751	2.36355	1.24096	5.21363	0.00045	0.00841677	NA	4:35199989-35200344
XLOC_003049	0.90911	2.14613	2.36069	1.23921	2.73059	0.0001	0.00251934	NA	10:34869325-34872294
XLOC_021779	59.7561	141.019	2.35991	1.23874	17.7842	0.00185	0.0243986	NA	5:14375485-14375664
XLOC_005086	15.0194	35.4036	2.35719	1.23706	3.18051	5e-05	0.00140853	MAP3K5	12:126997369-127248332
XLOC_000792	1.99254	4.68558	2.35156	1.23362	1.82704	0.0018	0.0238888	C11orf49	1:186291584-186537600
XLOC_038805	2.26426	5.32236	2.3506	1.23303	3.27046	5e-05	0.00140853	NA	X:23775129-23777043
XLOC_011490	2.46845	5.79767	2.34871	1.23186	2.91884	5e-05	0.00140853	MFSD4	16:66560903-66584843
XLOC_033866	0.628703	1.4706	2.3391	1.22596	2.27252	0.0013	0.0187498	NA	GL018889:280076-282466
XLOC_021134	1.05571	2.46203	2.33211	1.22164	2.60965	0.0003	0.00609381	NA	4:48282124-48284161
XLOC_023151	1.06716	2.48675	2.33025	1.22049	2.88757	5e-05	0.00140853	NA	7:142009527-142014975
XLOC_018303	1.30849	3.0426	2.32528	1.21741	2.30243	0.00015	0.00353248	ADRA1B	3:41338643-41396620
XLOC_022864	7.72005	17.9453	2.32451	1.21692	4.25378	5e-05	0.00140853	GNAI1	7:35800453-35912590
XLOC_027339	1.40203	3.25185	2.31939	1.21374	1.96009	0.00245	0.0301995	AMBP	GL018699:13513512-13521327
XLOC_010403	1.06135	2.45912	2.31697	1.21223	3.34751	5e-05	0.00140853	EDNRA	15:17109143-17191949
XLOC_022097	3.02341	7.00023	2.31534	1.21123	3.22233	5e-05	0.00140853	CRYM	6:12137414-12156602
XLOC_024610	2.14128	4.95032	2.31185	1.20905	2.87808	0.00035	0.00691489	NA	8:78978888-78994255
XLOC_010318	1.83828	4.24188	2.30753	1.20635	3.06179	5e-05	0.00140853	CLOCK	15:93327110-93398734
XLOC_004271	72.7463	167.596	2.30384	1.20404	1.7512	0.0029	0.0341155	SH3BGRL2	12:66519724-66588218
XLOC_031304	21.2134	48.7813	2.29955	1.20135	3.85457	5e-05	0.00140853	FAM175B	GL018780:459789-494624
XLOC_006489	14.1248	32.3706	2.29176	1.19645	2.77964	0.00275	0.0329179	MKNK1	13:119980966-120021110
XLOC_033689	2.22386	5.09208	2.28975	1.19519	2.91378	0.0002	0.00442152	NA	GL018880:354050-355257
XLOC_004529	7.41984	16.9867	2.28936	1.19495	2.65925	5e-05	0.00140853	SLC22A3	12:150017670-150152958
XLOC_010127	4.16962	9.53206	2.28607	1.19287	3.31524	0.00045	0.00841677	NA	15:38888992-38900756
XLOC_037105	1.31442	3.00227	2.2841	1.19163	1.83566	0.0024	0.0296991	BIRC7	GL019502:20963-24501
XLOC_030156	0.80245	1.82427	2.27338	1.18484	2.4044	0.0004	0.00769224	ENSOCUG00000024756	GL018748:963243-969450
XLOC_001230	2.08679	4.74154	2.27217	1.18407	1.79412	0.0019	0.0249279	CDC14B	1:75329702-75394138
XLOC_025600	1.24739	2.83093	2.26948	1.18236	2.08631	0.00085	0.0136199	PFKFB4	9:16230092-16257527
XLOC_017518	0.704392	1.5949	2.26422	1.17901	1.79533	0.00385	0.042115	GPR68	20:14478110-14489333
XLOC_007802	1.29882	2.93313	2.2583	1.17525	2.47135	0.00055	0.00984274	NA	13:53039085-53040542
XLOC_008369	0.698643	1.57446	2.2536	1.17223	2.04815	0.00395	0.0427646	NA	13:141847840-141849585
XLOC_003541	9.79124	22.062	2.25324	1.172	2.22823	0.00025	0.00526437	NA	11:77197363-77198168
XLOC_026952	0.494006	1.11284	2.25269	1.17164	2.22307	0.0006	0.0105581	NA	AAGW02082676:1443-4908
XLOC_025747	1.15975	2.60856	2.24924	1.16944	2.24616	0.0033	0.0375282	ENSOCUG00000022648	9:43393585-43404910
XLOC_037160	2.29059	5.14768	2.24732	1.1682	2.98702	5e-05	0.00140853	ENSOCUG00000029491	GL019539:25004-26606
XLOC_017507	8.10651	18.2073	2.24601	1.16736	4.52406	0.0033	0.0375282	NA	20:13487984-13491760
XLOC_008865	1.14699	2.57499	2.245	1.16671	2.93488	5e-05	0.00140853	HUNK	14:161997085-162103378
XLOC_010610	1.70649	3.81212	2.2339	1.15956	2.24928	0.00225	0.0283709	NA	15:81208657-81223247
XLOC_017555	6.25712	13.9672	2.23221	1.15847	2.46797	0.0003	0.00609381	NA	20:28369084-28382425
XLOC_032687	3.34203	7.44202	2.2268	1.15497	3.01128	0.0005	0.00912238	NA	GL018827:505989-506755
XLOC_009031	1.12252	2.49485	2.22254	1.15221	1.90577	0.00225	0.0283709	VEPH1	14:51663527-51913966
XLOC_011734	0.881611	1.95601	2.21868	1.1497	2.10981	0.00415	0.0442287	NA	16:38112142-38113610
XLOC_025583	6.00795	13.3032	2.21427	1.14683	3.79529	5e-05	0.00140853	NA	9:15107444-15111554
XLOC_035100	5.30641	11.743	2.21298	1.14599	2.63959	0.0003	0.00609381	NA	GL018994:19605-25511
XLOC_028660	0.749322	1.65562	2.20949	1.14372	2.01845	0.0038	0.0416763	NA	GL018716:3499509-3501185
XLOC_011154	2.77225	6.11863	2.2071	1.14215	3.43643	5e-05	0.00140853	PIGR	16:65441052-65458867
XLOC_025451	1.81615	4.00776	2.20673	1.14191	2.91187	5e-05	0.00140853	CNDP1	9:114681592-114723824
XLOC_022896	4.2568	9.37955	2.20343	1.13975	2.42114	5e-05	0.00140853	PNPLA8	7:45064692-45122839
XLOC_023255	2.86527	6.30932	2.202	1.13881	2.44821	0.0001	0.00251934	TM4SF20	7:169147882-169162942
XLOC_006667	19.7909	43.5628	2.20115	1.13826	4.98858	5e-05	0.00140853	NA	13:139870581-139874421
XLOC_022134	1.29452	2.84467	2.19747	1.13585	2.76102	5e-05	0.00140853	APOBR	6:18601895-18609621
XLOC_027511	8.65212	18.9737	2.19295	1.13287	3.8977	0.00105	0.0160414	NA	GL018700:2379941-2431087
XLOC_009566	1.4657	3.21344	2.19243	1.13254	3.00234	5e-05	0.00140853	NA	14:55555285-55558736
XLOC_022461	5.15213	11.2777	2.18894	1.13024	3.00496	5e-05	0.00140853	GALNT13	7:92772637-93304931
XLOC_025310	4.01398	8.78139	2.1877	1.12942	2.82988	5e-05	0.00140853	NA	9:58657827-58675019
XLOC_026704	2.60276	5.69384	2.18762	1.12936	2.60662	0.0001	0.00251934	ENSOCUG00000012133	AAGW02081976:4112-14539
XLOC_020458	1.24915	2.73161	2.18678	1.12881	2.88851	5e-05	0.00140853	FERMT1	4:12489663-12544292
XLOC_021882	27.5271	60.0788	2.18253	1.12601	8.65869	0.0014	0.0198411	NA	5:34062318-34062564
XLOC_003476	3.05725	6.65719	2.17751	1.12268	2.89155	5e-05	0.00140853	LMBRD2	11:57276103-57324282
XLOC_012522	1.29618	2.81135	2.16895	1.117	3.49629	5e-05	0.00140853	MAP1A	17:28723902-28744832
XLOC_012111	1.03239	2.23921	2.16896	1.117	2.81428	5e-05	0.00140853	TTBK2	17:29315325-29473813
XLOC_034324	11.0959	24.0192	2.16469	1.11416	5.17812	0.0048	0.0491057	NA	GL018920:411721-412022
XLOC_029957	1.16161	2.5108	2.16148	1.11202	2.27722	0.0015	0.0209065	NA	GL018741:1924117-1925709
XLOC_021913	0.518136	1.11991	2.16142	1.11198	1.74846	0.00395	0.0427646	SNX29	6:5391739-5867076
XLOC_035108	0.725925	1.56783	2.15977	1.11088	2.00878	0.00335	0.0379431	NA	GL018995:40088-41937
XLOC_010179	11.1572	24.0936	2.15947	1.11068	3.40466	5e-05	0.00140853	TSPAN5	15:51330749-51493789
XLOC_005206	1.35681	2.92442	2.15536	1.10793	2.56262	0.00025	0.00526437	NA	12:9468045-9470039
XLOC_005449	0.821399	1.7642	2.1478	1.10286	2.13808	0.00285	0.0336684	NA	12:59566621-59568618
XLOC_001106	14.4377	30.9881	2.14633	1.10188	4.24125	0.00045	0.00841677	NA	1:36976627-37080521
XLOC_032621	0.609529	1.30762	2.1453	1.10117	2.23456	0.00035	0.00691489	ENSOCUG00000029570	GL018825:496379-503168
XLOC_033576	51.7653	111.032	2.14491	1.10092	10.8766	0.0002	0.00442152	NA	GL018876:20531-20767
XLOC_027923	0.898534	1.92395	2.14121	1.09842	2.16941	0.0028	0.0332331	NA	GL018704:2270060-2272018
XLOC_031201	5.23963	11.206	2.1387	1.09674	2.07267	0.002	0.0259569	ZNF564	GL018776:565954-590008
XLOC_033199	3.0238	6.46263	2.13725	1.09576	3.18521	5e-05	0.00140853	NA	GL018847:463339-465446
XLOC_028084	34.6241	73.9593	2.13606	1.09495	1.93933	0.00275	0.0329179	NA	GL018706:1141046-1141620
XLOC_010755	4.57325	9.75638	2.13336	1.09313	3.08807	0.0014	0.0198411	NA	15:45908480-45909071
XLOC_011004	17.8232	37.9876	2.13136	1.09177	2.42239	0.0001	0.00251934	LGALS8	16:26248704-26337399
XLOC_010062	3.0029	6.39858	2.1308	1.0914	3.35993	5e-05	0.00140853	ENSOCUG00000008453	15:13432716-13614513
XLOC_025488	0.825098	1.75616	2.12843	1.08978	2.60698	5e-05	0.00140853	ALDH1L1	9:5584308-5712102
XLOC_009493	4.48856	9.54655	2.12686	1.08873	3.16825	0.0001	0.00251934	NA	14:35596351-35597399
XLOC_018184	2.91432	6.19744	2.12655	1.08851	3.11679	5e-05	0.00140853	NA	3:17897185-17904417
XLOC_008562	6.31394	13.4262	2.12644	1.08844	3.62997	5e-05	0.00140853	PPM1L	14:55201190-55552777
XLOC_014507	5.29192	11.2485	2.1256	1.08787	2.68151	5e-05	0.00140853	RABEP1	19:12577160-12818776
XLOC_024857	1.38906	2.94803	2.12232	1.08565	2.32373	0.00135	0.0192839	NA	8:50996842-50998242
XLOC_028178	2.79823	5.93779	2.12198	1.08541	3.03293	5e-05	0.00140853	NA	GL018707:1086071-1120385
XLOC_006277	1.41919	3.00765	2.11927	1.08357	2.50683	0.00015	0.00353248	FRRS1	13:64367355-64424819
XLOC_030534	1.30811	2.77108	2.11838	1.08296	2.52935	0.00015	0.00353248	NA	GL018757:472239-474430
XLOC_026175	1.26574	2.67989	2.11725	1.08219	2.20008	0.00305	0.0353534	NA	9:47428944-47430233
XLOC_038233	5.97183	12.6386	2.11637	1.08159	2.63976	0.00025	0.00526437	NA	X:22795401-22804748
XLOC_038353	1.498	3.16203	2.11083	1.07781	2.40243	0.0004	0.00769224	NA	X:49172677-49388553
XLOC_030496	0.817035	1.72372	2.10973	1.07706	2.60767	5e-05	0.00140853	KIAA2022	GL018757:903067-1093157
XLOC_034019	5.95118	12.542	2.10748	1.07552	3.37629	0.00125	0.0182474	NA	GL018899:8252-10351
XLOC_006205	6.95508	14.6457	2.10576	1.07434	2.89705	5e-05	0.00140853	PHTF1	13:50456551-50511156
XLOC_005074	5.25598	11.0562	2.10355	1.07283	3.63958	5e-05	0.00140853	VNN2	12:123000300-123021600
XLOC_030231	1.98716	4.17824	2.10262	1.07219	2.32251	0.0001	0.00251934	TUBAL3	GL018750:1356086-1376689
XLOC_038924	2.04643	4.29174	2.09718	1.06845	2.29658	0.0049	0.0498262	NA	X:46743929-46744753
XLOC_034053	3.54333	7.43026	2.09697	1.06831	2.78968	0.00065	0.0111658	NA	GL018899:443131-443881
XLOC_010073	1.99565	4.1838	2.09646	1.06795	2.42184	0.00015	0.00353248	OTUD4	15:19479717-19524849
XLOC_036843	1.92585	4.03387	2.09459	1.06667	2.93858	5e-05	0.00140853	ENSOCUG00000029363	GL019370:34833-42746
XLOC_026545	11.169	23.392	2.09437	1.06652	1.91504	0.00175	0.0234593	ENSOCUG00000023353	AAGW02080821:13544-15602
XLOC_012128	7.44135	15.5749	2.09302	1.06559	2.61968	0.0001	0.00251934	RHOV	17:31200099-31201538
XLOC_033423	4.47398	9.3488	2.08959	1.06322	3.05082	0.0002	0.00442152	FN3K	GL018866:272548-287307
XLOC_022347	0.775935	1.61971	2.08743	1.06173	1.93509	0.00175	0.0234593	FGL2	7:38978984-39155699
XLOC_033790	1.20798	2.5209	2.08687	1.06134	2.52861	0.0001	0.00251934	NA	GL018887:372191-374886
XLOC_030852	0.78926	1.64597	2.08546	1.06036	2.07968	0.00275	0.0329179	NA	GL018763:359205-361353
XLOC_010252	13.5511	28.2598	2.08542	1.06034	3.5749	5e-05	0.00140853	CDKL2	15:74745496-74804112
XLOC_018965	39.3176	81.8679	2.08222	1.05812	3.46684	5e-05	0.00140853	IMPA1	3:97297563-97323830
XLOC_016028	1.60989	3.35195	2.0821	1.05804	2.80681	5e-05	0.00140853	AAK1	2:116550130-116723840
XLOC_021448	0.836595	1.74142	2.08156	1.05766	1.79088	0.0032	0.0366716	FTSJD1	5:28254751-28261483
XLOC_025290	2.58631	5.38235	2.08109	1.05734	1.6749	0.0029	0.0341155	PIEZO2	9:51092602-51195059
XLOC_032808	0.634473	1.31812	2.0775	1.05485	2.06022	0.0023	0.0287859	NA	GL018830:688586-691415
XLOC_032340	1.84267	3.82603	2.07635	1.05405	2.33616	0.0021	0.0270601	NA	GL018812:426832-427901
XLOC_028653	2.76739	5.73926	2.07389	1.05234	2.83077	0.0002	0.00442152	NA	GL018716:238332-239849
XLOC_023028	1.54784	3.2088	2.07308	1.05178	2.55638	5e-05	0.00140853	GRB14	7:103859664-103986957
XLOC_019985	2.9393	6.09008	2.07195	1.05099	2.8645	5e-05	0.00140853	KIF16B	4:19567860-19883460
XLOC_021668	3.15761	6.53113	2.06838	1.0485	2.58664	5e-05	0.00140853	NA	5:34041637-34049032
XLOC_017567	4.11726	8.51278	2.06758	1.04795	2.24793	0.00105	0.0160414	AREL1	20:30398944-30457175
XLOC_018002	1.13588	2.345	2.06448	1.04578	2.02453	0.0045	0.0469684	TMEM120B	21:5918408-5959567
XLOC_014521	0.818998	1.69068	2.06433	1.04567	2.71525	5e-05	0.00140853	ZZEF1	19:14417633-14530454
XLOC_038168	1.38527	2.85826	2.06332	1.04497	2.25039	0.00025	0.00526437	TMEM27	X:1478214-1535889
XLOC_014748	0.827768	1.70787	2.06322	1.0449	2.03919	0.002	0.0259569	SOCS7	19:39875445-39916169
XLOC_022417	16.9445	34.9601	2.06321	1.04489	2.69716	5e-05	0.00140853	CCDC93	7:64873681-64980030
XLOC_002729	1.275	2.63014	2.06285	1.04464	1.97305	0.00065	0.0111658	HOXA13	10:11914097-11916957
XLOC_011295	32.0269	66.0516	2.06238	1.04431	3.78254	5e-05	0.00140853	FRMD4A	16:18525431-18862958
XLOC_003386	0.55665	1.14647	2.05959	1.04236	1.98912	0.0028	0.0332331	ERAP1	11:16484132-16599046
XLOC_027954	1.94082	3.99269	2.05722	1.04069	2.30019	0.00395	0.0427646	NA	GL018704:6575394-6576365
XLOC_016729	1.19126	2.44878	2.05562	1.03957	2.9107	5e-05	0.00140853	PLEKHH2	2:142497105-142609212
XLOC_011547	2.86974	5.89351	2.05367	1.03821	2.22298	0.0002	0.00442152	CFH	16:74224440-74347589
XLOC_018089	2.16347	4.44063	2.05255	1.03742	2.65833	5e-05	0.00140853	NA	21:8780439-8782136
XLOC_009259	13.2871	27.1847	2.04595	1.03277	3.76855	5e-05	0.00140853	PHLDB2	14:107223233-107461531
XLOC_002782	34.0138	69.518	2.04382	1.03127	3.08171	5e-05	0.00140853	C7orf25	10:25816585-25819836
XLOC_013690	1.22021	2.48926	2.04003	1.02858	2.30397	0.001	0.015474	NA	18:4748126-4752813
XLOC_011003	6.13164	12.506	2.03958	1.02828	3.22469	0.00225	0.0283709	ENSOCUG00000025911	16:26236690-26237173
XLOC_005731	76.7671	156.245	2.03531	1.02525	14.2014	0.00075	0.0124274	NA	12:101757458-101757657
XLOC_035551	1.64172	3.33981	2.03434	1.02456	2.36891	0.00075	0.0124274	ENSOCUG00000026493	GL019057:198816-200430
XLOC_032438	21.1004	42.9091	2.03357	1.02401	2.51587	5e-05	0.00140853	SLC6A8	GL018816:730340-738670
XLOC_012367	9.58079	19.4539	2.03051	1.02184	2.0847	0.00075	0.0124274	TMEM260	17:75046668-75107508
XLOC_034930	2.69032	5.45194	2.0265	1.01899	2.41546	0.004	0.0431396	NA	GL018971:116188-116934
XLOC_014079	1.45934	2.95639	2.02584	1.01852	2.13482	0.00345	0.038763	NA	18:15079454-15080717
XLOC_027323	6.06461	12.2817	2.02514	1.01802	3.42851	5e-05	0.00140853	MEGF9	GL018699:6547454-6658444
XLOC_015895	1.22272	2.47419	2.02351	1.01686	2.43023	0.0003	0.00609381	ENSOCUG00000006028	2:94929950-94939538
XLOC_031936	11.407	23.0764	2.023	1.0165	2.29167	0.0004	0.00769224	DMTN	GL018798:559624-604230
XLOC_007230	0.896146	1.81156	2.0215	1.01543	2.59273	5e-05	0.00140853	DNAJC6	13:100963486-101144759
XLOC_020274	79.3757	160.428	2.02112	1.01516	3.54056	5e-05	0.00140853	TXNRD1	4:83334802-83462653
XLOC_028728	1.06897	2.15887	2.01958	1.01405	1.8921	0.0017	0.0229473	ENSOCUG00000025543	GL018717:500024-526185
XLOC_035432	2.82725	5.70832	2.01904	1.01367	2.27093	0.0001	0.00251934	ENSOCUG00000022101	GL019042:192470-238132
XLOC_022570	1.5558	3.1391	2.01768	1.0127	2.97394	5e-05	0.00140853	FAM171B	7:127097339-127175277
XLOC_010034	6.6572	13.4238	2.01643	1.01181	2.71326	5e-05	0.00140853	NAT1	15:3023743-3187729
XLOC_013873	3.80026	7.65877	2.01533	1.01101	2.26517	5e-05	0.00140853	NA	18:48817301-48824636
XLOC_010043	3.07726	6.19895	2.01444	1.01038	2.62001	5e-05	0.00140853	CTSO	15:8107002-8140141
XLOC_017901	1.33395	2.68295	2.01128	1.00811	2.62013	0.0001	0.00251934	NA	21:5199580-5206049
XLOC_004956	1.92879	3.87747	2.01031	1.00742	3.19648	5e-05	0.00140853	SIM1	12:88173540-88254718
XLOC_002788	22.0411	44.2795	2.00895	1.00644	2.32678	5e-05	0.00140853	TMEM106B	10:26858435-26886092
XLOC_017051	9.86762	19.8224	2.00883	1.00636	3.52453	5e-05	0.00140853	NA	2:66157228-66157980
XLOC_013238	7.59156	15.2414	2.00768	1.00553	3.30064	0.00065	0.0111658	NA	17:60702094-60702653
XLOC_016143	0.934221	1.87373	2.00566	1.00408	2.11471	0.00045	0.00841677	EIF2AK2	2:149149229-149190877
XLOC_001476	4.92042	9.86684	2.00528	1.00381	2.9874	5e-05	0.00140853	UVRAG	1:140655864-140979183
XLOC_009191	18.1034	36.2888	2.00453	1.00326	2.64887	5e-05	0.00140853	PIGX	14:92053704-92084268
XLOC_021396	0.641823	1.28541	2.00275	1.00198	1.97976	0.0013	0.0187498	LRRC36	5:22920427-22980125
XLOC_013469	7.19319	14.406	2.00273	1.00197	3.07246	5e-05	0.00140853	PAPSS2	18:35544452-35631880
XLOC_001104	3.56752	7.14455	2.00267	1.00192	2.82217	5e-05	0.00140853	SH3GL2	1:36228382-36462226
XLOC_018512	0.824257	1.6495	2.0012	1.00087	2.27995	0.0002	0.00442152	MATN2	3:113696144-113844332
XLOC_007158	28.105	56.2141	2.00015	1.00011	3.57219	5e-05	0.00140853	ENSOCUG00000012502	13:75514220-75565008
XLOC_005056	6.51836	13.0345	1.99966	0.99975	3.26932	5e-05	0.00140853	ARHGAP18	12:119573158-119747625
XLOC_036202	9.21341	18.412	1.99839	0.998838	2.30418	5e-05	0.00140853	ENSOCUG00000023555	GL019156:25540-28753
XLOC_015044	0.945171	1.88879	1.99836	0.998819	1.92651	0.0015	0.0209065	PIPOX	19:19120640-19135595
XLOC_013492	11.4693	22.8836	1.9952	0.99654	2.37934	0.0003	0.00609381	PCGF5	18:39214696-39283327
XLOC_035901	2.08724	4.16334	1.99466	0.996149	2.52464	0.0002	0.00442152	NA	GL019101:98015-99730
XLOC_021735	1.55374	3.09517	1.99208	0.994278	2.20855	0.0018	0.0238888	NA	5:1642920-1644430
XLOC_007439	3.87845	7.72498	1.99177	0.994051	2.24559	0.0001	0.00251934	OTUD3	13:133066046-133098422
XLOC_028479	6.34086	12.625	1.99105	0.993531	1.70072	0.0041	0.0438995	NA	GL018713:480719-492212
XLOC_021916	0.784296	1.56081	1.99008	0.992828	1.91273	0.00165	0.0224402	ERCC4	6:7055458-7081512
XLOC_008215	2.0626	4.10093	1.98823	0.991488	2.55426	0.0002	0.00442152	NA	13:118937681-118939563
XLOC_005764	6.57917	13.0451	1.98279	0.987529	3.17281	5e-05	0.00140853	NA	12:126995596-126996965
XLOC_037207	2.03412	4.03109	1.98174	0.986765	2.23369	0.0029	0.0341155	NA	GL019565:33536-34568
XLOC_013837	194.575	385.48	1.98114	0.986333	5.41845	5e-05	0.00140853	ENSOCUG00000024251	18:44406851-44407440
XLOC_024380	7.77384	15.3537	1.97505	0.981884	3.43379	5e-05	0.00140853	BICD1	8:8898930-9118441
XLOC_026684	3.22503	6.36924	1.97494	0.981806	3.04837	5e-05	0.00140853	ENSOCUG00000029670	AAGW02081834:7420-15388
XLOC_016011	12.9442	25.4982	1.96986	0.978089	2.41317	5e-05	0.00140853	PAIP2B	2:115119343-115161151
XLOC_026161	1.13143	2.22746	1.96871	0.977256	2.00024	0.0032	0.0366716	NA	9:43338168-43339997
XLOC_012757	1.16188	2.28716	1.9685	0.9771	2.01539	0.0013	0.0187498	KLHL28	17:64339121-64368051
XLOC_014666	13.1976	25.9793	1.96849	0.977093	2.57718	0.0001	0.00251934	TRIM37	19:29176803-29763354
XLOC_011354	4.13555	8.12932	1.96572	0.975056	3.12734	5e-05	0.00140853	ENSOCUG00000010372	16:34638353-34715576
XLOC_008815	48.9947	96.2109	1.9637	0.973575	3.42887	5e-05	0.00140853	GBE1	14:135668274-135975127
XLOC_013803	9.1523	17.9638	1.96276	0.97289	2.27439	5e-05	0.00140853	ANKRD22	18:36745889-36775904
XLOC_021899	1.3344	2.61706	1.96123	0.97175	2.70316	5e-05	0.00140853	ABAT	6:2684974-2737869
XLOC_027125	3.19147	6.25803	1.96086	0.97149	2.49257	0.0017	0.0229473	NA	AAGW02083155:6651-7553
XLOC_015758	1.45296	2.84597	1.95874	0.969927	2.79037	5e-05	0.00140853	PALLD	2:46554581-47011009
XLOC_006952	10.214	20.0055	1.95864	0.969846	2.60124	5e-05	0.00140853	SNX27	13:40474714-40560172
XLOC_033547	1.03874	2.03332	1.95749	0.968997	1.86556	0.0019	0.0249279	ENSOCUG00000022342	GL018873:369504-408335
XLOC_001720	0.422761	0.826993	1.95617	0.968035	1.81594	0.0027	0.0324887	ELF5	1:173764070-173797132
XLOC_008719	20.2733	39.629	1.95474	0.966975	3.47172	5e-05	0.00140853	GOLGB1	14:97244171-97326781
XLOC_023067	9.65944	18.8451	1.95095	0.96418	2.93433	0.0042	0.0446299	NA	7:114772040-114815153
XLOC_027312	2.21191	4.31504	1.95082	0.964078	2.4703	5e-05	0.00140853	STOM	GL018699:5817602-5852437
XLOC_011107	87.6205	170.854	1.94993	0.963422	1.92306	0.0011	0.0165946	BPNT1	16:52834634-53022886
XLOC_003987	4.83519	9.42623	1.94951	0.963108	3.00492	5e-05	0.00140853	NA	12:10958682-10963295
XLOC_008697	10.2455	19.9669	1.94885	0.962613	1.90533	0.0008	0.0129751	ZNF148	14:93672606-93793248
XLOC_016283	72.3749	140.977	1.94787	0.961903	3.29097	5e-05	0.00140853	UGDH	2:28788113-28930175
XLOC_016420	1.08836	2.11943	1.94736	0.96152	1.74359	0.0031	0.0358508	MICU3	2:68785423-68916470
XLOC_000444	2.58423	5.0315	1.947	0.961253	1.92697	0.0013	0.0187498	PDGFD	1:112364650-112640550
XLOC_015033	9.30972	18.1197	1.94632	0.96075	2.26928	0.00045	0.00841677	GOSR1	19:17732837-17783805
XLOC_001135	11.8725	23.066	1.94281	0.958139	2.1312	0.00105	0.0160414	CDC37L1	1:49527858-49667886
XLOC_013013	1.12412	2.18214	1.9412	0.956949	2.22288	0.0006	0.0105581	NA	17:8750785-8753435
XLOC_035392	1.18109	2.29074	1.93951	0.955692	2.03631	0.0034	0.0383205	NA	GL019036:216790-218616
XLOC_014240	6.2636	12.1474	1.93936	0.955584	2.97051	0.0023	0.0287859	NA	18:40399820-40400390
XLOC_026004	1.63009	3.15999	1.93854	0.954966	2.18207	0.0018	0.0238888	NA	9:8101347-8102890
XLOC_020434	1.00408	1.9449	1.937	0.953817	2.01091	0.0023	0.0287859	ENSOCUG00000004066	4:10114816-10117990
XLOC_038098	5.09394	9.86543	1.9367	0.9536	2.97603	5e-05	0.00140853	XIAP	X:98360660-98408443
XLOC_019738	1.26349	2.44679	1.93653	0.953475	2.3334	0.00025	0.00526437	NA	3:138911118-138914033
XLOC_038333	2.72427	5.2749	1.93626	0.953272	2.03866	0.00255	0.0311586	ENSOCUG00000001613	X:42688299-42862986
XLOC_005010	18.593	35.9649	1.93432	0.951833	2.58798	5e-05	0.00140853	ENSOCUG00000024678	12:102031776-102218900
XLOC_023019	6.98818	13.4729	1.92796	0.947075	3.23925	5e-05	0.00140853	DPP4	7:101114291-101202606
XLOC_028009	0.48122	0.927689	1.92779	0.946945	1.87952	0.0017	0.0229473	ATP7B	GL018705:5680100-5786595
XLOC_033926	1.63861	3.15859	1.9276	0.94681	2.24336	0.00095	0.0148091	NA	GL018891:139667-141539
XLOC_012491	15.2059	29.2902	1.92624	0.945786	3.51257	5e-05	0.00140853	GALK2	17:22871799-23262132
XLOC_027028	1.19996	2.31007	1.92512	0.944955	2.06698	0.00145	0.0203782	NA	AAGW02082876:6893-8969
XLOC_009298	11.1223	21.3798	1.92225	0.942791	3.94727	0.0033	0.0375282	NA	14:120369387-120392914
XLOC_009848	1.31737	2.53178	1.92184	0.942489	2.1207	0.0017	0.0229473	NA	14:111575956-111577984
XLOC_010616	4.44964	8.55098	1.92172	0.942402	2.63361	0.00225	0.0283709	ENSOCUG00000024506	15:86219946-86220681
XLOC_012788	14.5739	27.9657	1.91889	0.940274	1.69476	0.0047	0.0483962	NA	17:71608612-71610143
XLOC_022945	14.8313	28.4503	1.91826	0.939799	2.19085	0.0001	0.00251934	INSIG2	7:64781938-64806436
XLOC_038456	3.43489	6.58779	1.9179	0.939533	2.95062	5e-05	0.00140853	BRWD3	X:72399263-72457591
XLOC_036739	1.90281	3.64842	1.91739	0.939143	2.278	0.0008	0.0129751	NA	GL019320:35583-37348
XLOC_027121	2.48317	4.76038	1.91706	0.938891	2.34207	0.00185	0.0243986	NA	AAGW02083155:3046-4319
XLOC_032872	0.632341	1.2122	1.917	0.938848	2.06772	0.00085	0.0136199	ZNF699	GL018833:749023-754348
XLOC_030671	22.2411	42.6323	1.91683	0.938717	2.49795	5e-05	0.00140853	CNPY4	GL018760:80368-86291
XLOC_006049	44.3195	84.9326	1.91637	0.938376	2.21234	0.0003	0.00609381	RIT1	13:36944747-36956463
XLOC_012232	18.8908	36.1827	1.91536	0.937618	3.26113	5e-05	0.00140853	ABHD4	17:42879457-42892908
XLOC_035336	1.1041	2.11429	1.91494	0.937305	2.23441	0.0008	0.0129751	NA	GL019028:30138-33222
XLOC_002642	21.6616	41.4538	1.9137	0.936362	3.33913	5e-05	0.00140853	SAMD9L	10:35684274-35704736
XLOC_008316	2.25235	4.30743	1.91242	0.935397	2.40494	0.0004	0.00769224	NA	13:133610475-133612145
XLOC_017589	1.04344	1.99407	1.91105	0.934362	1.94881	0.00115	0.0172051	RDH12	20:4526960-4542334
XLOC_029870	6.91024	13.2006	1.9103	0.933799	2.19735	0.0001	0.00251934	ENSOCUG00000029686	GL018740:608175-617626
XLOC_011037	11.0695	21.1345	1.90926	0.933013	2.60666	5e-05	0.00140853	EGLN1	16:36568632-36623559
XLOC_010347	3.73339	7.12481	1.9084	0.932364	2.8925	5e-05	0.00140853	HSPA4L	15:103602625-103667535
XLOC_007145	2.29475	4.37396	1.90607	0.930601	2.79879	5e-05	0.00140853	KIAA1107	13:72265782-72366937
XLOC_029455	14.0857	26.8335	1.90502	0.929804	4.0125	0.0012	0.0177638	NA	GL018731:6177-10127
XLOC_027160	1.95703	3.72673	1.90428	0.929244	2.72963	5e-05	0.00140853	NA	AAGW02083264:1197-6228
XLOC_028343	34.4425	65.5604	1.90347	0.928636	2.94587	5e-05	0.00140853	ENSOCUG00000009337	GL018710:823239-869290
XLOC_022775	20.1371	38.3024	1.90208	0.927578	2.87441	5e-05	0.00140853	TMEM139	7:8813603-8815964
XLOC_035169	5.76581	10.9571	1.90036	0.926268	2.85459	0.0002	0.00442152	FOSB	GL019006:121962-124101
XLOC_003183	6.10497	11.5909	1.8986	0.924943	1.91763	0.0028	0.0332331	FER	11:28315238-28735374
XLOC_031956	2.37475	4.50386	1.89656	0.923388	2.29914	0.0012	0.0177638	NA	GL018799:790019-791404
XLOC_028908	1.8575	3.51923	1.89461	0.921903	2.01552	0.00285	0.0336684	NA	GL018720:521515-549820
XLOC_006418	7.08453	13.4142	1.89345	0.921021	1.92541	0.00105	0.0160414	CYP2J1	13:106785834-106832218
XLOC_022433	1.4218	2.6893	1.89148	0.919516	2.16432	0.00035	0.00691489	THSD7B	7:74453601-75364651
XLOC_018528	3.75845	7.10826	1.89127	0.919357	2.46155	0.00175	0.0234593	NA	3:118277324-118279384
XLOC_013692	2.01685	3.81413	1.89113	0.919248	2.8103	5e-05	0.00140853	ENSOCUG00000029316	18:5311076-5350654
XLOC_013929	7.68392	14.5279	1.89069	0.918908	2.40938	5e-05	0.00140853	C10orf118	18:61707844-61756565
XLOC_018935	30.1023	56.8775	1.88947	0.917987	3.46701	5e-05	0.00140853	LACTB2	3:86543703-86657209
XLOC_021135	1.02445	1.93191	1.8858	0.915178	1.89723	0.0047	0.0483962	NA	4:48309435-48311441
XLOC_004980	1.11654	2.10425	1.88462	0.914273	2.24576	0.00025	0.00526437	PPIL6	12:97353724-97392637
XLOC_020470	13.5998	25.6285	1.88448	0.914163	3.11888	0.0001	0.00251934	NA	4:14527198-14551595
XLOC_007189	7.78976	14.6731	1.88364	0.913523	2.15597	5e-05	0.00140853	DNAJB4	13:87448060-87462218
XLOC_025380	0.839121	1.57965	1.88251	0.912651	2.30135	0.0003	0.00609381	SETBP1	9:86160788-86539965
XLOC_013689	3.33566	6.27396	1.88088	0.911405	2.74235	0.00015	0.00353248	NA	18:4594099-4617644
XLOC_010579	125.519	236.019	1.88034	0.910998	3.75884	5e-05	0.00140853	IL8	15:76368975-76371927
XLOC_036253	4.32437	8.12476	1.87883	0.909834	2.04456	0.0002	0.00442152	KCNAB2	GL019171:9039-91582
XLOC_013300	0.588473	1.1056	1.87876	0.909781	1.78249	0.0049	0.0498262	NA	17:77569670-77572966
XLOC_010066	0.971086	1.82377	1.87807	0.909251	2.58187	5e-05	0.00140853	NR3C2	15:16126443-16521206
XLOC_022445	3.02271	5.65151	1.86968	0.902793	2.1113	0.00045	0.00841677	ACVR2A	7:86489295-86581515
XLOC_038493	3.53291	6.59782	1.86753	0.901133	2.00093	0.0013	0.0187498	NAP1L3	X:85317519-85319855
XLOC_029379	7.67799	14.3375	1.86735	0.900994	3.07006	5e-05	0.00140853	ZNF879	GL018730:324515-345570
XLOC_029522	1.20569	2.25088	1.86688	0.90063	1.72898	0.00245	0.0301995	ENSOCUG00000017633	GL018733:2258714-2300470
XLOC_000257	2.42175	4.5182	1.86568	0.899696	2.97295	5e-05	0.00140853	VPS13A	1:63590620-63838606
XLOC_006419	15.0691	28.0985	1.86464	0.898897	3.05655	5e-05	0.00140853	C-JUN	13:107996049-107999057
XLOC_029997	37.7608	70.3306	1.86253	0.897265	3.20252	5e-05	0.00140853	NA	GL018743:2158453-2165877
XLOC_018520	3.5329	6.57913	1.86225	0.897047	2.91561	5e-05	0.00140853	VPS13B	3:114744931-115464276
XLOC_004007	6.4448	11.9861	1.85981	0.895154	2.79009	0.0003	0.00609381	ENSOCUG00000001123	12:12867712-12868602
XLOC_020168	110.946	206.264	1.85914	0.89463	2.34219	5e-05	0.00140853	KCNMB4	4:49389823-49467345
XLOC_007247	5.43102	10.0955	1.85886	0.894422	2.40618	0.0001	0.00251934	HOOK1	13:106842908-107462117
XLOC_022190	1.62173	3.01403	1.85853	0.894161	2.01156	0.00405	0.0434932	NA	6:11624564-11626068
XLOC_000072	0.948652	1.76242	1.85782	0.893603	1.7139	0.00395	0.0427646	ZBTB5	1:16597283-16599998
XLOC_015041	5.58817	10.3688	1.85549	0.891805	2.72736	5e-05	0.00140853	TAOK1	19:18648467-18815827
XLOC_029955	1.8115	3.3599	1.85476	0.891237	2.06669	0.0029	0.0341155	NA	GL018741:1921813-1923254
XLOC_033620	30.9573	57.3592	1.85285	0.889744	5.88979	0.0012	0.0177638	NA	GL018878:422431-422728
XLOC_008780	1.54601	2.8599	1.84986	0.887415	2.20131	5e-05	0.00140853	SENP7	14:118958511-119149983
XLOC_003998	4.65566	8.6071	1.84874	0.886542	2.19024	0.0001	0.00251934	ENSOCUG00000004430	12:11758745-11962470
XLOC_003699	1.359	2.51151	1.84806	0.886011	2.02267	0.0017	0.0229473	NA	11:29160572-29162697
XLOC_008653	4.59748	8.49459	1.84766	0.885701	2.3266	0.00105	0.0160414	NA	14:83395446-83401340
XLOC_019065	6.43741	11.8784	1.84521	0.883785	2.71665	5e-05	0.00140853	ENPP2	3:135388833-135507133
XLOC_010416	5.22441	9.63962	1.84511	0.883708	2.83924	5e-05	0.00140853	GAB1	15:20959684-21092482
XLOC_000733	2.0013	3.6907	1.84415	0.882958	2.67894	5e-05	0.00140853	PRRG4	1:172198553-172230840
XLOC_030467	4.90855	9.04697	1.8431	0.882139	2.43053	5e-05	0.00140853	FAM217B	GL018755:1140614-1146600
XLOC_031022	1.26894	2.33832	1.84273	0.881844	2.17082	0.0004	0.00769224	PNPLA6	GL018767:883180-901740
XLOC_015141	4.82994	8.89507	1.84165	0.881001	2.61447	5e-05	0.00140853	PCTP	19:32193826-32221369
XLOC_013807	56.0532	103.005	1.83763	0.877846	3.21165	5e-05	0.00140853	LIPA	18:37157992-37198652
XLOC_028376	124.447	228.641	1.83726	0.877559	14.6557	0.0013	0.0187498	NA	GL018710:4147609-4147800
XLOC_026923	1.25828	2.31172	1.83721	0.877518	2.07597	0.0017	0.0229473	NA	AAGW02082574:3061-5829
XLOC_033095	4.49416	8.25398	1.8366	0.877039	2.66419	5e-05	0.00140853	NA	GL018844:116469-118330
XLOC_006588	3.41736	6.27381	1.83586	0.876458	2.73065	5e-05	0.00140853	ECE1	13:131866337-131914801
XLOC_025352	14.2108	26.0819	1.83536	0.87606	3.29532	5e-05	0.00140853	DSG2	9:72753409-72816308
XLOC_022557	45.5793	83.5718	1.83355	0.874639	3.08319	5e-05	0.00140853	ENSOCUG00000029255	7:122815790-122832824
XLOC_030283	14.9264	27.3598	1.83298	0.874192	2.81359	5e-05	0.00140853	WDR20	GL018751:1265557-1323689
XLOC_006298	26.6997	48.9134	1.83198	0.873409	2.19253	5e-05	0.00140853	GCLM	13:70585864-70613366
XLOC_003804	6.85222	12.5456	1.83088	0.872539	2.75214	0.00355	0.0395176	NA	11:72154156-72154690
XLOC_013599	18.8789	34.5629	1.83077	0.872451	2.31059	0.00025	0.00526437	SLK	18:51855953-51944092
XLOC_016825	3.47697	6.36379	1.83027	0.872056	2.06452	0.00055	0.00984274	HS1BP3	2:169635961-169751464
XLOC_024563	17.9572	32.7992	1.82652	0.869097	3.0996	5e-05	0.00140853	LACC1	8:51138293-51203413
XLOC_032572	11.4851	20.9744	1.82623	0.868861	1.98769	0.0005	0.00912238	ENSOCUG00000025228	GL018823:92560-113745
XLOC_022210	2.33135	4.25355	1.8245	0.867504	2.35605	0.00015	0.00353248	NA	6:18100725-18103141
XLOC_006420	2.18109	3.96675	1.8187	0.862908	2.08632	0.0002	0.00442152	ENSOCUG00000029356	13:108083767-108118001
XLOC_003185	19.5917	35.6296	1.81861	0.862831	1.95307	0.00065	0.0111658	SLC25A46	11:30441305-30467845
XLOC_003409	18.4776	33.5934	1.81806	0.862398	2.31754	0.0002	0.00442152	EFNA5	11:26857224-27169236
XLOC_007710	1.49389	2.71529	1.8176	0.862035	2.07014	0.00105	0.0160414	NA	13:41363867-41366197
XLOC_028928	0.510702	0.928211	1.81752	0.861971	1.74946	0.00195	0.0254517	ZNF366	GL018720:1052894-1075556
XLOC_008914	2.60229	4.72727	1.81658	0.861225	1.62775	0.0037	0.0407032	NEK10	14:13807832-14183822
XLOC_006344	19.5827	35.5322	1.81447	0.85955	2.43181	5e-05	0.00140853	SSX2IP	13:80228991-80282500
XLOC_037830	1.79426	3.25271	1.81284	0.858254	2.02354	0.0028	0.0332331	USP27X	X:34098748-34100638
XLOC_011986	4.31493	7.81728	1.81168	0.857329	2.37048	5e-05	0.00140853	DENND4A	17:6526226-6654143
XLOC_013924	2.70324	4.89669	1.81142	0.85712	1.81676	0.00405	0.0434932	GPAM	18:59823399-59858803
XLOC_019029	11.076	20.0604	1.81116	0.856919	2.232	0.0005	0.00912238	RRM2B	3:117723094-117762990
XLOC_018329	2.77246	5.01654	1.80942	0.855527	1.85248	0.00225	0.0283709	RANBP17	3:52186052-52553232
XLOC_003402	10.9953	19.8745	1.80755	0.854035	2.60725	0.0001	0.00251934	NA	11:24003865-24036340
XLOC_014720	1.54933	2.79803	1.80596	0.852771	1.86436	0.00155	0.021391	ZNF652	19:38244889-38272604
XLOC_007109	8.78148	15.8361	1.80335	0.850679	2.46053	5e-05	0.00140853	TRMT13	13:64004099-64023173
XLOC_032134	11.686	21.0449	1.80086	0.84869	2.51572	0.0001	0.00251934	ZNF248	GL018805:38899-85663
XLOC_029886	179.019	322.106	1.79928	0.847425	9.03541	5e-05	0.00140853	NA	GL018740:1495503-1495771
XLOC_029059	1.58995	2.85828	1.79772	0.846165	2.20583	0.00045	0.00841677	LIF	GL018723:3396571-3412864
XLOC_013510	5.95041	10.6808	1.79497	0.84396	2.82344	5e-05	0.00140853	TBC1D12	18:42166494-42251906
XLOC_027850	461.087	827.419	1.7945	0.843579	1.79115	0.0025	0.0306812	PTP4A2	GL018704:6223435-6251125
XLOC_025299	7.05059	12.6354	1.79211	0.841652	2.60908	5e-05	0.00140853	NA	9:54578812-54583755
XLOC_031355	10.6924	19.1598	1.79191	0.841498	2.95019	0.0003	0.00609381	ENSOCUG00000022820	GL018782:643522-645544
XLOC_023133	1.00785	1.80468	1.79062	0.84047	1.95762	0.0008	0.0129751	ENSOCUG00000009183	7:137467393-137693932
XLOC_002540	9.67137	17.3162	1.79046	0.84033	2.91809	5e-05	0.00140853	GPNMB	10:8328033-8362824
XLOC_007665	3.95068	7.06026	1.7871	0.837621	2.40062	0.0008	0.0129751	NA	13:35924538-35925911
XLOC_021385	1.73447	3.09608	1.78503	0.835953	1.99765	0.00315	0.0362796	CES3	5:22600078-22612249
XLOC_032441	0.966238	1.72444	1.78469	0.835674	1.83677	0.0021	0.0270601	ATP2B3	GL018816:828935-848040
XLOC_016145	7.4366	13.2663	1.78392	0.835047	2.05303	0.00065	0.0111658	STRN	2:149407338-149489129
XLOC_005901	18.0435	32.1864	1.78382	0.834973	2.67537	5e-05	0.00140853	GALNT11	13:13412710-13472087
XLOC_012059	3.94744	7.0391	1.78321	0.834473	2.6243	5e-05	0.00140853	MYO5A	17:20043529-20260920
XLOC_036949	4.70195	8.38323	1.78293	0.834246	2.42584	0.00105	0.0160414	NA	GL019412:217-1347
XLOC_001091	13.205	23.5264	1.78163	0.833194	2.55437	5e-05	0.00140853	KLHL9	1:32385246-32395554
XLOC_010246	1.38649	2.47005	1.78151	0.833105	1.85486	0.0016	0.0219611	CXCL9	15:74394601-74401482
XLOC_027606	1.83514	3.26134	1.77716	0.829576	2.04808	0.0004	0.00769224	TMEM144	GL018701:763611-807868
XLOC_003513	24.0001	42.6384	1.77659	0.829114	2.28639	0.0002	0.00442152	ENSOCUG00000011406	11:69141490-69152579
XLOC_014612	26.5573	47.1317	1.77472	0.827591	2.48992	5e-05	0.00140853	SUZ12	19:21489676-21606093
XLOC_036024	8.06389	14.3104	1.77463	0.827521	2.44047	5e-05	0.00140853	NA	GL019117:46201-63359
XLOC_000036	4.64114	8.23599	1.77456	0.827463	2.92031	5e-05	0.00140853	ABCA1	1:8128275-8266414
XLOC_025409	2.33911	4.15088	1.77456	0.827458	2.57788	5e-05	0.00140853	WDR7	9:97249812-97606816
XLOC_013747	59.8721	106.21	1.77395	0.826961	2.75843	5e-05	0.00140853	C10orf35	18:17218189-17219950
XLOC_014020	6.53732	11.5886	1.77268	0.82594	2.87779	5e-05	0.00140853	NA	18:5074065-5078359
XLOC_022505	11.238	19.9211	1.77266	0.825917	2.46349	5e-05	0.00140853	UBR3	7:109610784-109797833
XLOC_024568	3.76274	6.66924	1.77244	0.825739	2.81256	5e-05	0.00140853	AKAP11	8:52749480-52792348
XLOC_023185	144.654	256.08	1.77029	0.82399	2.88508	5e-05	0.00140853	IDH1	7:149124019-149153481
XLOC_001376	1.06488	1.88498	1.77013	0.823856	1.87721	0.00145	0.0203782	ZC3H12C	1:106331417-106376392
XLOC_006115	2.5881	4.57915	1.76931	0.823186	2.35165	0.0002	0.00442152	SELENBP1	13:40811373-40821635
XLOC_036555	2.28505	4.04176	1.76878	0.822757	1.99974	0.0047	0.0483962	NA	GL019259:1-1353
XLOC_033041	2.75944	4.8794	1.76826	0.822327	1.75813	0.00255	0.0311586	FOXJ1	GL018843:539110-541883
XLOC_012715	22.3243	39.4702	1.76804	0.82215	1.88851	0.00345	0.038763	STRN3	17:50782495-50939815
XLOC_038972	2.436	4.3026	1.76626	0.820693	2.23435	0.0004	0.00769224	NA	X:53392586-53394872
XLOC_018196	2.59532	4.58338	1.76602	0.820503	1.94494	0.0008	0.0129751	REEP2	3:20719169-20725700
XLOC_029344	7.93375	14.0091	1.76576	0.820291	2.22737	0.0001	0.00251934	DNAJC28	GL018729:307174-310393
XLOC_006430	24.5865	43.4076	1.76551	0.820081	2.90582	5e-05	0.00140853	PPAP2B	13:110415993-110497437
XLOC_007226	2.54854	4.49943	1.76549	0.820072	2.49959	5e-05	0.00140853	PDE4B	13:99883784-99930147
XLOC_009205	2.65399	4.68183	1.76407	0.818913	2.68274	5e-05	0.00140853	PARP14	14:96395560-96446674
XLOC_031959	3.42214	6.0345	1.76337	0.818335	2.30001	0.00065	0.0111658	NA	GL018799:830482-832145
XLOC_013428	10.2286	18.0318	1.76288	0.817936	1.96912	0.00095	0.0148091	RUFY2	18:18259082-18302423
XLOC_013127	2.66697	4.69775	1.76146	0.816769	2.42411	0.00015	0.00353248	NA	17:37920980-37924286
XLOC_015802	17.8176	31.3365	1.75874	0.814544	2.86222	5e-05	0.00140853	FAM149A	2:63552907-63605447
XLOC_014438	1.88971	3.32304	1.75849	0.814335	1.9919	0.0007	0.0118237	GAS7	19:9476031-9574843
XLOC_008687	2.73385	4.80619	1.75803	0.81396	2.13322	0.00025	0.00526437	TNK2	14:92681252-92720012
XLOC_003249	5.14028	9.03478	1.75764	0.813644	2.16072	0.0002	0.00442152	C5orf51	11:62789985-62806989
XLOC_001498	42.915	75.3849	1.75661	0.812793	3.55596	5e-05	0.00140853	ENSOCUG00000024033	1:142869960-142870766
XLOC_013590	6.46405	11.3476	1.75549	0.811876	2.24433	0.0002	0.00442152	ENSOCUG00000021890	18:50711257-50782852
XLOC_015318	0.53025	0.930838	1.75547	0.811857	1.71117	0.00405	0.0434932	ADAM11	19:45538983-45557160
XLOC_010258	17.1265	30.0553	1.7549	0.811391	2.78343	5e-05	0.00140853	NA	15:76878904-76954807
XLOC_039073	1.53896	2.70067	1.75487	0.811363	1.91869	0.00465	0.0481364	NA	X:78929695-78931756
XLOC_033681	2.30782	4.04831	1.75417	0.810789	2.23625	0.0001	0.00251934	ENSOCUG00000029290	GL018880:359334-387392
XLOC_018699	1.23194	2.16093	1.75409	0.810722	1.76259	0.0034	0.0383205	SLC23A1	3:21621080-21631302
XLOC_003488	34.1397	59.8296	1.75249	0.809409	2.95994	5e-05	0.00140853	DAB2	11:60401298-60465144
XLOC_026390	7.87925	13.8064	1.75225	0.809208	2.67314	5e-05	0.00140853	ENSOCUG00000026453	AAGW02076170:121141-122516
XLOC_010998	1.58684	2.77872	1.7511	0.808259	1.8934	0.00135	0.0192839	CHML	16:25764791-25768964
XLOC_028826	4.13954	7.24585	1.7504	0.807684	2.81693	5e-05	0.00140853	ZHX3	GL018718:578631-647961
XLOC_010125	1.49148	2.60812	1.74868	0.806268	2.12714	0.0006	0.0105581	PITX2	15:38870886-38880690
XLOC_015338	57.3204	100.23	1.74859	0.806186	3.03209	5e-05	0.00140853	CCDC47	19:48596499-48619960
XLOC_000765	35.0592	61.3037	1.74858	0.806182	4.10025	0.0002	0.00442152	NA	1:182985772-182988104
XLOC_022865	6.30175	11.0102	1.74717	0.805023	2.48903	0.0025	0.0306812	NA	7:36888681-36889595
XLOC_018279	0.510937	0.89255	1.74689	0.804788	1.69119	0.00435	0.0457429	ENSOCUG00000015837	3:32805128-32821490
XLOC_018866	27.7573	48.4746	1.74637	0.804363	3.96166	0.0001	0.00251934	ENSOCUG00000023403	3:64100521-64100950
XLOC_004954	68.0449	118.795	1.74583	0.803918	2.68071	0.00015	0.00353248	CCNC	12:87177386-87216587
XLOC_028018	6.90121	12.0248	1.74242	0.801096	2.38827	0.00045	0.00841677	NA	GL018705:1939799-2059107
XLOC_007038	1.12745	1.96354	1.74158	0.800396	1.98658	0.00085	0.0136199	MAGI3	13:50514666-50809781
XLOC_001755	1.32487	2.30625	1.74074	0.799695	1.75457	0.00205	0.0265105	HARBI1	1:185969386-185982671
XLOC_007776	3.83399	6.67336	1.74058	0.799567	2.22989	0.00215	0.0275778	NA	13:51048985-51050188
XLOC_011300	3.90314	6.78915	1.73941	0.798596	2.25564	0.0001	0.00251934	ADCK3	16:20468536-20511862
XLOC_038387	6.36177	11.0474	1.73653	0.79621	2.56097	5e-05	0.00140853	RBM41	X:55704941-55758350
XLOC_010334	5.31141	9.22052	1.73598	0.795754	2.54769	5e-05	0.00140853	KIAA1109	15:97973697-98198715
XLOC_030808	1.79037	3.10306	1.73319	0.793431	2.01424	0.00205	0.0265105	NA	GL018763:1314316-1316699
XLOC_025930	4.82832	8.36239	1.73195	0.792393	2.64833	5e-05	0.00140853	BCL2	9:103402664-103572189
XLOC_008726	16.426	28.4015	1.72906	0.789988	2.88471	5e-05	0.00140853	LRRC58	14:98488400-98513003
XLOC_015845	43.5502	75.2836	1.72866	0.789657	2.80907	5e-05	0.00140853	GSR	2:77025666-77072296
XLOC_018018	4.70408	8.12528	1.72728	0.788504	1.76321	0.0032	0.0366716	NA	21:7794135-7795767
XLOC_021426	1.51611	2.61828	1.72697	0.788243	2.16024	0.00025	0.00526437	NFAT5	5:24980880-25125785
XLOC_008733	17.6764	30.5246	1.72686	0.788149	2.1915	0.0002	0.00442152	B4GALT4	14:99529442-99571143
XLOC_024019	48.057	82.8995	1.72502	0.786617	2.24835	0.00015	0.00353248	TWF1	8:2511396-2524345
XLOC_034388	2.47992	4.27788	1.72501	0.7866	2.35708	0.0001	0.00251934	NA	GL018926:92251-98352
XLOC_000686	26.6567	45.9601	1.72415	0.785887	2.74032	5e-05	0.00140853	USP47	1:153589541-153704833
XLOC_018910	7.64577	13.1821	1.7241	0.785852	2.66203	0.0001	0.00251934	GGH	3:78802066-78831793
XLOC_004148	3.59762	6.19931	1.72317	0.785064	2.4165	5e-05	0.00140853	UBR2	12:32130557-32250068
XLOC_008770	69.4893	119.733	1.72304	0.78496	2.04617	0.0005	0.00912238	ENSOCUG00000003966	14:111914913-111977506
XLOC_037270	2.37721	4.09414	1.72225	0.784292	1.9447	0.00365	0.0403464	NA	GL019605:101-1637
XLOC_010257	1.19585	2.05731	1.72037	0.782729	2.13361	0.0008	0.0129751	RASSF6	15:76472819-76526900
XLOC_024440	1.80073	3.09459	1.71852	0.781168	1.97853	0.00035	0.00691489	CREBL2	8:27090961-27118298
XLOC_034864	39.5265	67.9212	1.71837	0.781043	2.53977	5e-05	0.00140853	PIK3AP1	GL018967:52671-116708
XLOC_001144	3.26932	5.61768	1.7183	0.780983	2.08239	0.0027	0.0324887	ENSOCUG00000023438	1:52983081-52984269
XLOC_022554	7.15216	12.2854	1.71772	0.780492	2.64136	5e-05	0.00140853	SSFA2	7:121974741-122016388
XLOC_005207	3.48183	5.97935	1.7173	0.780141	2.4867	0.0001	0.00251934	NA	12:9470132-9474197
XLOC_023052	36.0871	61.9188	1.71582	0.778893	1.98983	0.00055	0.00984274	TLK1	7:110680003-110827197
XLOC_027209	2.9723	5.0942	1.71389	0.777279	2.054	0.0025	0.0306812	ENSOCUG00000011698	AAGW02083514:20-6374
XLOC_038604	3.70513	6.34929	1.71365	0.777072	2.41106	5e-05	0.00140853	ARHGEF6	X:111234686-111369675
XLOC_015939	1.11205	1.90525	1.71328	0.776762	1.82931	0.0024	0.0296991	EIF2AK3	2:99052912-99118142
XLOC_012021	4.2136	7.21637	1.71264	0.77622	1.80902	0.0023	0.0287859	VPS13C	17:10208066-10410049
XLOC_008835	6.24796	10.6927	1.71139	0.775171	2.45852	0.0003	0.00609381	NA	14:146999015-147003517
XLOC_002615	17.8318	30.5124	1.71112	0.774945	2.31801	0.00175	0.0234593	NDUFA4	10:28056470-28063461
XLOC_011999	0.695798	1.1904	1.71084	0.774712	1.83318	0.0035	0.0391507	PIF1	17:7440503-7450112
XLOC_017864	7.02938	12.0256	1.71076	0.774637	2.36936	0.0001	0.00251934	TCN2	21:3176606-3189733
XLOC_008710	6.03533	10.3118	1.70857	0.772796	2.32654	5e-05	0.00140853	PARP9	14:96519375-96551683
XLOC_031957	1.52266	2.60155	1.70856	0.77278	2.01241	0.00165	0.0224402	NA	GL018799:804887-808544
XLOC_014585	9.29432	15.8773	1.70828	0.772543	2.68552	5e-05	0.00140853	MYO18A	19:19007348-19104605
XLOC_008520	5.37346	9.17931	1.70827	0.772534	1.63896	0.0043	0.045425	AADACL2	14:45744125-45785470
XLOC_025237	2.35944	4.02945	1.7078	0.772138	1.87249	0.0009	0.0142227	PXK	9:25116770-25212206
XLOC_017793	25.2059	42.9984	1.70589	0.770525	3.85428	0.001	0.015474	NA	20:12898307-12898705
XLOC_025730	12.1007	20.6272	1.70463	0.769459	2.56746	5e-05	0.00140853	TMF1	9:36424691-36461072
XLOC_022624	2.10176	3.58248	1.70451	0.769359	1.87656	0.00105	0.0160414	CARF	7:143576976-143641541
XLOC_016438	74.7123	127.273	1.70351	0.76851	2.17644	0.0008	0.0129751	DCTN6	2:77560398-77581076
XLOC_038424	22.0267	37.5048	1.7027	0.767825	2.29902	0.0028	0.0332331	KLHL13	X:66534197-66723536
XLOC_001322	11.0837	18.8699	1.70249	0.767642	2.85464	5e-05	0.00140853	UBASH3B	1:95256941-95404398
XLOC_025243	6.71944	11.4369	1.70206	0.767284	2.71308	5e-05	0.00140853	PTPRG	9:28871173-29192733
XLOC_024526	9.1232	15.5146	1.70057	0.766018	2.25198	0.0001	0.00251934	CDK8	8:38814503-38959248
XLOC_007114	2.30978	3.92654	1.69996	0.765504	2.27674	0.00035	0.00691489	PALMD	13:64434140-64505444
XLOC_001472	3.01137	5.11847	1.69971	0.765294	1.98445	0.00025	0.00526437	ACER3	1:139900942-140062568
XLOC_025209	4.14178	7.03216	1.69786	0.763719	1.89038	0.00075	0.0124274	PHF7	9:19485838-19499443
XLOC_012010	2.62797	4.45946	1.69692	0.762921	1.96876	0.0007	0.0118237	DAPK2	17:8200052-8320781
XLOC_034318	1.42839	2.42279	1.69617	0.762278	1.90858	0.00255	0.0311586	ENSOCUG00000017750	GL018920:163066-178732
XLOC_026672	4.12199	6.98845	1.69541	0.761632	2.25369	0.0012	0.0177638	NA	AAGW02081749:10291-11977
XLOC_005553	6.62163	11.2203	1.69449	0.760854	2.34306	0.00475	0.0487126	NA	12:71270638-71271331
XLOC_029526	1.4263	2.4161	1.69396	0.7604	1.68566	0.00385	0.042115	SOX6	GL018733:60436-700128
XLOC_009463	1.9907	3.37174	1.69375	0.76022	1.95599	0.00285	0.0336684	NA	14:20757063-20759254
XLOC_021489	3.46068	5.85998	1.6933	0.759842	1.87791	0.00115	0.0172051	OSGIN1	5:37974505-37983991
XLOC_028524	131.546	222.587	1.69208	0.758806	3.62656	5e-05	0.00140853	NA	GL018714:2619-4132
XLOC_008821	1.19763	2.02435	1.6903	0.757276	1.76424	0.0018	0.0238888	RBM11	14:142004497-142025226
XLOC_004254	7.90644	13.3599	1.68975	0.756804	2.56192	5e-05	0.00140853	ENSOCUG00000006338	12:60271199-60287374
XLOC_031221	1.05282	1.77891	1.68966	0.756727	1.9931	0.00125	0.0182474	CALR3	GL018776:960259-979809
XLOC_023113	17.8216	30.1043	1.6892	0.756341	2.29339	0.0001	0.00251934	HIBCH	7:130592371-130701828
XLOC_004006	46.7644	78.9905	1.68912	0.756268	2.64614	5e-05	0.00140853	DCDC2	12:12614288-12793302
XLOC_002798	38.6506	65.283	1.68906	0.756215	2.62176	5e-05	0.00140853	ENSOCUG00000000464	10:31074324-31076551
XLOC_012259	22.0046	37.1661	1.68902	0.756184	2.55738	5e-05	0.00140853	DCAF11	17:44166761-44175207
XLOC_018975	8.6226	14.5606	1.68866	0.755876	1.76303	0.0022	0.0280201	RMDN1	3:101929510-101964390
XLOC_028008	6.76686	11.416	1.68705	0.7545	2.20928	0.0002	0.00442152	INTS6	GL018705:5106644-5229077
XLOC_000764	32.6804	55.1133	1.68643	0.753974	3.56251	0.0003	0.00609381	NA	1:182975785-182985337
XLOC_019609	4.78277	8.06285	1.68581	0.753442	2.17964	0.00235	0.0292811	NA	3:99585786-99586900
XLOC_013913	5.64534	9.51615	1.68566	0.753316	1.91073	0.00195	0.0254517	WDR96	18:52060541-52172272
XLOC_016071	29.0197	48.8811	1.68441	0.752243	2.72776	5e-05	0.00140853	EFEMP1	2:130178306-130244873
XLOC_018336	1.01377	1.70611	1.68294	0.750983	1.6456	0.00375	0.0411637	NEURL1B	3:53731738-53765648
XLOC_024816	616.187	1036.39	1.68194	0.750129	16.3105	5e-05	0.00140853	NA	8:34889349-34889547
XLOC_005027	1.1917	2.00432	1.6819	0.750094	2.15318	0.0002	0.00442152	CEP85L	12:107443755-107612783
XLOC_037935	2.32035	3.90144	1.6814	0.749663	2.31131	0.0002	0.00442152	TBC1D8B	X:55377243-55463417
XLOC_019997	11.5246	19.3639	1.68022	0.748654	2.56778	5e-05	0.00140853	JAG1	4:25555795-25596254
XLOC_016002	62.1054	104.347	1.68016	0.748601	1.94478	0.00115	0.0172051	TPRKB	2:112771063-112782962
XLOC_011510	6.98844	11.7397	1.67987	0.748357	1.89286	0.00095	0.0148091	MYOG	16:68670261-68682369
XLOC_022630	4.99887	8.39607	1.67959	0.748113	2.09869	0.00165	0.0224402	NA	7:144231456-144263427
XLOC_014915	11.1545	18.7344	1.67954	0.748065	1.6121	0.00475	0.0487126	COX10	19:5586727-5734821
XLOC_033986	4.14138	6.95288	1.67888	0.747497	2.45823	0.0001	0.00251934	NA	GL018895:478498-483188
XLOC_031975	1.73767	2.91583	1.67801	0.746756	2.13064	0.00065	0.0111658	NA	GL018799:1096882-1102170
XLOC_003765	3.12598	5.23866	1.67585	0.744892	2.35831	0.0001	0.00251934	NA	11:56372466-56377178
XLOC_015630	2.91084	4.87633	1.67523	0.744359	2.29788	5e-05	0.00140853	CPEB2	2:5510722-5577662
XLOC_027543	59.0414	98.8449	1.67416	0.743439	3.45685	5e-05	0.00140853	NA	GL018700:792356-792965
XLOC_007177	3.17795	5.31841	1.67353	0.742901	1.78693	0.0033	0.0375282	DNAJB8	13:80610509-80669269
XLOC_014003	3.44997	5.76671	1.67152	0.741165	2.10638	0.0016	0.0219611	NA	18:4592299-4594005
XLOC_013863	29.4915	49.2852	1.67117	0.740855	2.31468	5e-05	0.00140853	ERLIN1	18:48086098-48127058
XLOC_018508	9.6014	16.0346	1.67003	0.739869	2.37792	5e-05	0.00140853	SDC2	3:112249388-112374232
XLOC_031381	8.83885	14.7426	1.66793	0.738061	2.05408	0.0006	0.0105581	TMLHE	GL018783:351324-462045
XLOC_015816	69.9123	116.532	1.66683	0.737103	2.46335	5e-05	0.00140853	ASAH1	2:67538460-67574274
XLOC_029404	1.79779	2.99555	1.66624	0.736598	2.05422	0.0007	0.0118237	NA	GL018730:559845-563771
XLOC_003142	15.7786	26.2839	1.66579	0.73621	2.49535	0.0005	0.00912238	XRCC4	11:3308265-3650155
XLOC_034326	426.343	709.534	1.66423	0.734857	4.00124	0.0001	0.00251934	ENSOCUG00000026860	GL018921:256791-257312
XLOC_009839	1.87642	3.12251	1.66408	0.734725	1.87919	0.0026	0.0316624	NA	14:108071615-108074007
XLOC_031366	9.19679	15.294	1.66297	0.733761	2.44693	5e-05	0.00140853	ENSOCUG00000008383	GL018782:604522-624896
XLOC_029357	15.499	25.742	1.66088	0.731946	2.95112	0.00255	0.0311586	NA	GL018729:492584-493091
XLOC_010247	20.1361	33.3865	1.65804	0.729482	2.22911	0.00025	0.00526437	SDAD1	15:74422871-74454053
XLOC_021761	7.49635	12.412	1.65574	0.727477	2.51249	5e-05	0.00140853	NA	5:9470452-9474041
XLOC_008769	43.9113	72.6111	1.65359	0.725596	2.80647	5e-05	0.00140853	IFT57	14:111770327-111837564
XLOC_000989	5.15112	8.5149	1.65302	0.725103	2.18922	0.00125	0.0182474	NIPSNAP3A	1:8272814-8287523
XLOC_004416	10.6226	17.5499	1.65213	0.724319	2.52271	5e-05	0.00140853	HINT3	12:115431347-115461129
XLOC_025994	287.561	474.993	1.6518	0.724039	9.98095	0.00025	0.00526437	NA	9:7579118-7579355
XLOC_004846	29.9981	49.5462	1.65164	0.723905	2.38285	5e-05	0.00140853	ELOVL5	12:43007929-43092060
XLOC_010251	68.797	113.505	1.64985	0.722339	1.99855	0.0008	0.0129751	G3BP2	15:74699148-74732510
XLOC_015731	1.65389	2.72863	1.64983	0.722311	2.28283	0.0001	0.00251934	KIF13B	2:40235654-40430464
XLOC_004184	2.13881	3.52699	1.64904	0.721627	2.00809	0.00075	0.0124274	ENPP4	12:35356000-35397084
XLOC_016014	2.1938	3.61625	1.6484	0.721059	1.67193	0.00475	0.0487126	CD207	2:115326305-115352331
XLOC_035124	2.08421	3.43537	1.64828	0.720962	1.94452	0.00245	0.0301995	NA	GL018997:343604-346369
XLOC_007157	5.36081	8.83456	1.64799	0.720707	1.78003	0.0035	0.0391507	ENSOCUG00000003764	13:75163777-75512122
XLOC_010750	6.4487	10.6193	1.64674	0.719607	2.14834	0.0038	0.0416763	NA	15:40002647-40003607
XLOC_021424	6.476	10.6642	1.64673	0.719604	1.98926	0.00325	0.0371099	NIP7	5:24738105-24746707
XLOC_029748	3.13708	5.15928	1.64461	0.717745	2.19473	0.0002	0.00442152	ARNT2	GL018737:2128618-2275588
XLOC_000202	38.2536	62.8581	1.64319	0.716505	2.6126	5e-05	0.00140853	ERMP1	1:48315068-48564939
XLOC_006271	19.2659	31.6573	1.64318	0.716492	2.07249	0.00075	0.0124274	EXTL2	13:63282867-63308152
XLOC_007287	39.1648	64.3054	1.64192	0.715381	1.71748	0.00265	0.0320703	OSBPL9	13:114840365-115123570
XLOC_034756	1.13573	1.86469	1.64184	0.715311	1.84566	0.00275	0.0329179	NA	GL018959:86762-91474
XLOC_004612	35.9826	59.0755	1.64178	0.71526	2.17298	0.0002	0.00442152	MRS2	12:12491906-12586156
XLOC_024020	2.16855	3.56009	1.64169	0.715179	1.93232	0.0011	0.0165946	PUS7L	8:2553100-2584957
XLOC_030054	6.52283	10.705	1.64116	0.714715	1.94949	0.00055	0.00984274	CTSH	GL018746:337816-354620
XLOC_000054	9.11701	14.962	1.64111	0.714673	2.01083	0.00065	0.0111658	ALG2	1:14003195-14006600
XLOC_012070	5.6729	9.30923	1.641	0.714577	2.44896	5e-05	0.00140853	TRPM7	17:21812586-21926225
XLOC_008689	31.7696	52.0738	1.63911	0.712911	1.67125	0.00265	0.0320703	FYTTD1	14:92959804-92993359
XLOC_015365	13.7613	22.5524	1.63883	0.712664	2.4247	5e-05	0.00140853	ABCA5	19:53047081-53140211
XLOC_021547	7.48215	12.2535	1.6377	0.711672	1.82345	0.0014	0.0198411	ENSOCUG00000006737	5:12027797-12052517
XLOC_028382	9.63988	15.7689	1.6358	0.709995	2.25239	0.0002	0.00442152	TPMT	GL018711:1959779-1980034
XLOC_036294	2.86581	4.68586	1.63509	0.709372	2.17142	0.0002	0.00442152	NA	GL019185:9113-13500
XLOC_016086	1.81562	2.96715	1.63424	0.708614	1.86727	0.00115	0.0172051	GPR75	2:132368582-132372532
XLOC_017862	4.86145	7.94452	1.63419	0.708576	1.78313	0.00175	0.0234593	ENSOCUG00000002313	21:3011637-3034476
XLOC_003526	2.72846	4.45844	1.63405	0.708453	1.72484	0.0023	0.0287859	SLC38A9	11:71522008-71606357
XLOC_023610	448.186	731.914	1.63306	0.707577	2.8544	0.00025	0.00526437	NA	7:90331254-90332220
XLOC_008855	1.5162	2.47583	1.63292	0.707451	1.60891	0.00485	0.049497	BACH1	14:158704516-158847226
XLOC_031885	3.77115	6.15713	1.63269	0.707254	1.72896	0.003	0.0348698	GRK4	GL018796:895711-961082
XLOC_036693	2.3429	3.82454	1.6324	0.706989	1.69362	0.00395	0.0427646	CATSPERD	GL019306:845-31307
XLOC_004899	13.0875	21.3621	1.63225	0.706857	2.22601	0.00025	0.00526437	ME1	12:70185999-70432998
XLOC_038928	30.2218	49.2888	1.6309	0.705668	3.26065	0.0012	0.0177638	NA	X:47712709-47713240
XLOC_015908	1.67774	2.73516	1.63026	0.705103	1.95959	0.0017	0.0229473	MERTK	2:96884738-96984978
XLOC_015681	16.8721	27.5038	1.63013	0.704993	2.64878	5e-05	0.00140853	KLHL5	2:28452796-28486529
XLOC_024640	11.5066	18.7563	1.63005	0.704916	2.0932	0.00075	0.0124274	DOCK9	8:100526205-100725132
XLOC_000029	20.8673	33.98	1.62839	0.703437	2.26648	0.0002	0.00442152	CTNNAL1	1:4154041-4222660
XLOC_027290	6.68294	10.876	1.62743	0.702587	1.94092	0.00105	0.0160414	GOLGA1	GL018699:2387853-2456585
XLOC_000440	13.3433	21.7117	1.62716	0.702355	2.40593	0.0001	0.00251934	MSANTD4	1:110652025-110664893
XLOC_013730	3.01659	4.90769	1.6269	0.702127	1.94045	0.00065	0.0111658	NUDT13	18:14291350-14313728
XLOC_029371	35.9325	58.4345	1.62623	0.701533	2.50629	5e-05	0.00140853	RUFY1	GL018730:1036646-1092564
XLOC_003492	19.8694	32.3112	1.62618	0.701482	1.83218	0.00155	0.021391	PRKAA1	11:61663248-61695400
XLOC_020721	5.08816	8.27305	1.62594	0.701275	2.17861	0.0001	0.00251934	CEP290	4:67087784-67196398
XLOC_036383	3.86133	6.27263	1.62447	0.699972	1.99444	0.00275	0.0329179	NA	GL019211:15983-62119
XLOC_013897	97.4145	158.219	1.62418	0.699717	2.36868	5e-05	0.00140853	NT5C2	18:51045259-51154603
XLOC_023073	83.2831	135.241	1.62387	0.699437	2.12402	0.00095	0.0148091	NFE2L2	7:116890363-117216332
XLOC_021350	25.9952	42.2128	1.62387	0.699432	2.74849	5e-05	0.00140853	COQ9	5:13584072-13596745
XLOC_028102	4.64871	7.54666	1.62339	0.699008	2.27231	0.0004	0.00769224	PLEKHA2	GL018706:4436799-4509814
XLOC_008326	1.88379	3.05739	1.623	0.698663	1.83547	0.00405	0.0434932	NA	13:136791730-136794411
XLOC_037713	521.746	846.535	1.6225	0.698222	2.2494	0.0001	0.00251934	SAT1	X:9714312-9718085
XLOC_032125	14.5296	23.5734	1.62244	0.698169	2.5895	0.0028	0.0332331	NA	GL018804:405884-406542
XLOC_037931	11.3967	18.4836	1.62184	0.697627	2.15423	0.00025	0.00526437	MUM1L1	X:54897307-54906052
XLOC_022587	9.22975	14.9664	1.62154	0.697369	2.09027	0.0006	0.0105581	SLC39A10	7:136075716-136528449
XLOC_024632	4.8988	7.94051	1.62091	0.696804	2.3957	0.0001	0.00251934	ABCC4	8:96944296-97213670
XLOC_016131	14.9973	24.2867	1.6194	0.695468	1.96323	0.00105	0.0160414	SOS1	2:147290463-147379295
XLOC_006309	5.25278	8.50614	1.61936	0.695422	2.13431	0.0015	0.0209065	ENSOCUG00000021982	13:72231926-72233513
XLOC_031954	2.84178	4.59914	1.6184	0.694571	2.12338	0.0008	0.0129751	NA	GL018799:445282-449780
XLOC_030858	2.12918	3.44465	1.61783	0.694061	1.9039	0.002	0.0259569	NA	GL018763:927058-930013
XLOC_004812	5.50347	8.89708	1.61663	0.692991	2.08411	0.0003	0.00609381	CYP39A1	12:35903584-35996422
XLOC_015782	4.22112	6.8236	1.61654	0.692905	2.40813	5e-05	0.00140853	ENSOCUG00000007616	2:59809081-60171034
XLOC_019394	7.75356	12.5317	1.61625	0.692651	2.4066	0.0001	0.00251934	NA	3:62569830-62572831
XLOC_020793	25.6871	41.5061	1.61583	0.692277	2.68814	5e-05	0.00140853	HO1	4:86060984-86066691
XLOC_018490	19.2265	31.0103	1.61289	0.689648	1.80098	0.00125	0.0182474	OTUD6B	3:106705284-106725458
XLOC_020700	11.6377	18.7686	1.61274	0.689517	2.44666	0.00145	0.0203782	ENSOCUG00000000726	4:55945157-55945967
XLOC_016796	28.0088	45.1674	1.61261	0.689401	2.60016	0.0004	0.00769224	MAPRE3	2:159023772-159073246
XLOC_009345	19.633	31.6562	1.6124	0.689213	1.975	0.00145	0.0203782	ENSOCUG00000020937,NRIP1	14:142546389-142933853
XLOC_001142	27.6775	44.5755	1.61053	0.687537	2.04938	0.0004	0.00769224	VLDLR	1:51846740-51891847
XLOC_038757	1.67209	2.69206	1.61	0.687057	1.93911	0.00175	0.0234593	NA	X:13262333-13267137
XLOC_013295	2.18002	3.50887	1.60956	0.686664	1.95637	0.0019	0.0249279	NA	17:75713743-75717708
XLOC_018920	16.6969	26.8524	1.60823	0.685472	1.87444	0.0015	0.0209065	VCPIP1	3:82496768-82542954
XLOC_030900	3.3286	5.35146	1.60772	0.685018	1.96431	0.0008	0.0129751	TSC1	GL018764:1450441-1469879
XLOC_018234	24.8745	39.9634	1.6066	0.68401	2.41958	5e-05	0.00140853	RNF14	3:24004848-24025426
XLOC_004893	11.5448	18.5475	1.60657	0.683975	2.38203	0.0003	0.00609381	LCA5	12:66360916-66407894
XLOC_032445	11.7379	18.8537	1.60622	0.683675	2.52252	5e-05	0.00140853	NA	GL018816:2224-6807
XLOC_021479	3.21262	5.1599	1.60613	0.683593	1.94622	0.0009	0.0142227	GAN	5:35719978-35781821
XLOC_014905	1.9753	3.17213	1.6059	0.683383	1.66327	0.00415	0.0442287	AKAP10	19:3233957-3313230
XLOC_000987	1.90079	3.05006	1.60463	0.682242	1.85173	0.00125	0.0182474	FSD1L	1:7503511-7599054
XLOC_012089	4.04849	6.49395	1.60404	0.681711	1.87665	0.001	0.015474	SLC30A4	17:27078652-27114684
XLOC_010566	37.7118	60.4846	1.60386	0.681552	2.47505	5e-05	0.00140853	USO1	15:74565266-74654373
XLOC_038551	1.91798	3.07149	1.60142	0.679355	1.86843	0.00115	0.0172051	SMARCA1	X:103841981-103941637
XLOC_005026	14.7318	23.5543	1.59887	0.67706	1.92458	0.00125	0.0182474	GOPC	12:106516849-106564747
XLOC_020544	1.46116	2.33612	1.59881	0.677003	1.93519	0.00145	0.0203782	BCDIN3D	4:34012661-34022123
XLOC_010530	4.05472	6.48253	1.59876	0.676957	2.39405	5e-05	0.00140853	WDFY3	15:64351450-64649539
XLOC_017546	14.1466	22.6081	1.59813	0.676382	1.91669	0.0023	0.0287859	SPTLC2	20:27802901-27897911
XLOC_024047	1.38302	2.20913	1.59732	0.675654	1.70234	0.00285	0.0336684	TMTC1	8:10605855-10839057
XLOC_024666	5.54128	8.85048	1.59719	0.675535	1.94946	0.001	0.015474	LIG4	8:109975527-109983218
XLOC_001912	6.69086	10.6797	1.59616	0.674605	2.13215	0.00345	0.038763	NA	1:1955835-1956937
XLOC_024724	2.15562	3.43958	1.59563	0.67413	1.81749	0.00465	0.0481364	NA	8:9784730-9787296
XLOC_008718	7.33661	11.7058	1.59553	0.674039	2.3028	5e-05	0.00140853	IQCB1	14:97169585-97231505
XLOC_001928	47.6332	75.9483	1.59444	0.673051	3.70561	0.00295	0.0344471	NA	1:10273511-10273895
XLOC_019215	28.2094	44.9466	1.59332	0.672033	2.87152	0.0006	0.0105581	NA	3:20832560-20833194
XLOC_012114	5.88795	9.37862	1.59285	0.67161	2.25993	5e-05	0.00140853	ZNF106	17:29694094-29779497
XLOC_007241	5.89458	9.3888	1.59279	0.671552	1.77395	0.00225	0.0283709	ATG4C	13:103632869-103731243
XLOC_017704	9.06672	14.4383	1.59245	0.671249	1.63756	0.0049	0.0498262	PSEN1	20:31805430-31892112
XLOC_017594	9.46304	15.0633	1.5918	0.670664	2.02737	0.0004	0.00769224	MPP5	20:4951816-5032164
XLOC_009263	6.2218	9.90361	1.59176	0.670622	2.18233	0.0006	0.0105581	ENSOCUG00000017796	14:108003021-108005195
XLOC_003798	5.29793	8.43175	1.59152	0.670403	2.18722	0.00035	0.00691489	NA	11:69003008-69006434
XLOC_000470	14.9507	23.7878	1.59108	0.67001	1.77567	0.0015	0.0209065	CCDC82	1:120397223-120440652
XLOC_021890	1.86019	2.95862	1.59049	0.669468	1.85582	0.00265	0.0320703	NA	5:35784178-35787877
XLOC_024408	55.2967	87.9328	1.5902	0.669208	2.42289	5e-05	0.00140853	CMAS	8:18040225-18058985
XLOC_030967	1.33313	2.11989	1.59016	0.669171	1.9117	0.0008	0.0129751	ENSOCUG00000017339	GL018766:470086-606057
XLOC_016435	8.9647	14.2454	1.58905	0.668173	1.9286	0.00075	0.0124274	ENSOCUG00000005223	2:76974196-77007658
XLOC_022586	17.9669	28.5151	1.58709	0.666384	2.4214	5e-05	0.00140853	NABP1	7:132158384-132171195
XLOC_028632	60.4792	95.9536	1.58656	0.665898	1.82141	0.00115	0.0172051	FAM213A	GL018716:143023-237809
XLOC_029032	16.2396	25.7646	1.58653	0.66587	2.31942	0.0002	0.00442152	NF2	GL018723:2795413-2886084
XLOC_006336	9.8363	15.6033	1.5863	0.665663	1.81654	0.002	0.0259569	BCL10	13:79599403-79618649
XLOC_032324	3.80877	6.04057	1.58596	0.66536	2.09297	0.0003	0.00609381	CLTCL1	GL018812:770495-880503
XLOC_034041	2.64051	4.18598	1.58529	0.664749	1.81248	0.00435	0.0457429	NA	GL018899:260408-262506
XLOC_006275	33.2149	52.6513	1.58517	0.66464	2.54384	0.0004	0.00769224	ENSOCUG00000011973	13:64126473-64200696
XLOC_004311	2.91921	4.62694	1.585	0.664482	2.02463	0.0009	0.0142227	FHL5	12:83828019-83884601
XLOC_001512	3.48467	5.52221	1.58472	0.664223	1.74045	0.0022	0.0280201	ENSOCUG00000000162	1:144262799-144270657
XLOC_023153	10.1227	16.0412	1.58468	0.664193	2.44557	5e-05	0.00140853	TRAK2	7:142123677-142195035
XLOC_003134	5.45645	8.64409	1.5842	0.663751	1.77133	0.0025	0.0306812	FAM151B	11:1079143-1112864
XLOC_009017	241.394	382.36	1.58397	0.663545	2.89957	0.00015	0.00353248	ENSOCUG00000024788	14:46854539-46855538
XLOC_006227	3.76913	5.96778	1.58333	0.662961	2.14337	0.00045	0.00841677	DENND2D	13:52939540-52955080
XLOC_012774	10.3838	16.4246	1.58175	0.661519	2.1549	0.00015	0.00353248	SOS2	17:69210171-69315634
XLOC_002706	2.87792	4.55074	1.58126	0.661074	1.73402	0.0025	0.0306812	FAM126A	10:8006947-8093416
XLOC_036501	57.9388	91.6131	1.5812	0.661024	3.04895	5e-05	0.00140853	ENSOCUG00000026614	GL019248:96097-96983
XLOC_004214	5.15458	8.14733	1.5806	0.660474	2.14118	0.00065	0.0111658	LRRC1	12:43763512-43815372
XLOC_014704	21.4863	33.9595	1.58052	0.660398	1.98577	0.00115	0.0172051	SPAG9	19:36691678-36859151
XLOC_015948	167.294	264.382	1.58034	0.660236	2.13036	0.00025	0.00526437	ENSOCUG00000029277	2:99793509-99860680
XLOC_029171	8.28186	13.0844	1.57989	0.659815	2.30403	5e-05	0.00140853	ARFGEF2	GL018725:2919057-3032821
XLOC_001441	7.94416	12.5504	1.57983	0.659766	1.9975	0.0003	0.00609381	FOLH1	1:127101259-127166683
XLOC_030219	53.064	83.8283	1.57976	0.659704	2.3318	5e-05	0.00140853	PGER4	GL018750:622215-641740
XLOC_011964	5.99194	9.46105	1.57896	0.658978	1.94667	0.00125	0.0182474	MYO9A	17:576657-668727
XLOC_015380	47.9174	75.6509	1.57878	0.658808	2.83435	5e-05	0.00140853	NA	19:8737961-8738897
XLOC_018476	7.92546	12.5035	1.57764	0.657763	2.01878	0.00035	0.00691489	ATP6V0D2	3:101581451-101636320
XLOC_018477	11.677	18.3997	1.57572	0.656015	1.82873	0.00145	0.0203782	WWP1	3:101821195-101922504
XLOC_020164	46.5941	73.4159	1.57565	0.655945	2.31203	5e-05	0.00140853	ENSOCUG00000002977	4:48803766-48840585
XLOC_026919	43.0763	67.8432	1.57495	0.655312	2.69663	0.0001	0.00251934	NA	AAGW02082567:554-11116
XLOC_032965	5.67874	8.9421	1.57466	0.655042	1.63717	0.00475	0.0487126	RAB4A	GL018838:187277-231045
XLOC_038413	10.254	16.1437	1.57438	0.654784	2.34777	5e-05	0.00140853	AMOT	X:61346625-61417027
XLOC_033357	3.36349	5.29489	1.57422	0.65464	1.66294	0.004	0.0431396	ENSOCUG00000029330	GL018859:476186-498059
XLOC_032102	2.13741	3.36463	1.57416	0.654581	1.85724	0.0032	0.0366716	CHFR	GL018804:770654-814047
XLOC_015943	104.405	164.075	1.57152	0.652158	1.97329	0.00085	0.0136199	KRCC1	2:99496945-99520486
XLOC_028053	1.32687	2.08485	1.57125	0.651919	1.69851	0.0037	0.0407032	KAT6A	GL018706:1212380-1324322
XLOC_028587	3.72872	5.85145	1.56929	0.650115	2.00363	0.0008	0.0129751	SLC22A23	GL018715:2243675-2407900
XLOC_019109	34.3477	53.8618	1.56813	0.649048	2.35135	5e-05	0.00140853	NDRG1	3:148946640-148991702
XLOC_015709	3.37796	5.29477	1.56745	0.648415	2.02806	0.00065	0.0111658	ATP10D	2:36063632-36176665
XLOC_014249	3.64922	5.71763	1.56681	0.647829	2.11282	0.00025	0.00526437	NA	18:42151597-42156527
XLOC_008401	12.6077	19.7428	1.56593	0.647027	2.30968	0.0007	0.0118237	ENSOCUG00000027919	14:5779588-5780753
XLOC_016364	9.6511	15.1118	1.56581	0.646911	2.2866	5e-05	0.00140853	NEK1	2:47477019-47679163
XLOC_015115	14.4996	22.7025	1.56573	0.646837	1.91343	0.0009	0.0142227	NA	19:28787067-28803939
XLOC_010518	12.2932	19.2463	1.56561	0.646716	2.33778	5e-05	0.00140853	PKD2	15:61948934-62134728
XLOC_004793	1.80626	2.82578	1.56444	0.645645	1.94505	0.00095	0.0148091	ZNF318	12:32783773-32823789
XLOC_029263	6.46079	10.1051	1.56407	0.645308	1.95357	0.0013	0.0187498	MORC3	GL018727:502688-558900
XLOC_006731	4.97843	7.78594	1.56393	0.645179	1.86422	0.00185	0.0243986	TOR1AIP2	13:6872592-6887893
XLOC_012483	5.32162	8.31358	1.56223	0.643604	2.15209	0.0001	0.00251934	AP4E1	17:21506024-21593854
XLOC_024554	13.7021	21.4029	1.56202	0.643403	1.77066	0.00425	0.0450097	SLC25A30	8:49695148-49722692
XLOC_037601	21.3333	33.2631	1.55921	0.640815	2.43746	0.00045	0.00841677	NA	GL019898:3-6839
XLOC_022614	12.3222	19.2062	1.55867	0.640309	2.01933	0.0011	0.0165946	STRADB	7:142196366-142411884
XLOC_022294	2.94835	4.59326	1.55791	0.639609	1.65531	0.00445	0.0465619	ZNF800	7:16929246-16963255
XLOC_020167	92.0012	143.131	1.55575	0.637612	1.77166	0.0024	0.0296991	CNOT2	4:49255088-49377759
XLOC_029385	309.652	481.407	1.55467	0.63661	1.84461	0.0023	0.0287859	HNRNPH1	GL018730:1095709-1104837
XLOC_025896	136.255	211.759	1.55414	0.636116	2.30475	5e-05	0.00140853	ACAA2	9:90615950-90650492
XLOC_020314	4.14498	6.43873	1.55338	0.635411	1.86991	0.00135	0.0192839	CRY1	4:89376414-89471178
XLOC_008987	6.56177	10.1879	1.55261	0.634704	2.1201	0.0008	0.0129751	ENSOCUG00000026392	14:42429544-42432265
XLOC_038000	4.74291	7.36168	1.55214	0.634261	2.17998	0.00015	0.00353248	ATP7A	X:69646774-69764638
XLOC_003133	9.01727	13.9898	1.55145	0.633615	2.20814	0.00015	0.00353248	ZFYVE16	11:1009821-1072091
XLOC_030799	1.65976	2.57428	1.551	0.633195	1.77263	0.0024	0.0296991	ZNF134	GL018763:811677-824790
XLOC_035570	11.9427	18.5213	1.55085	0.633052	1.93906	0.0009	0.0142227	PPP2R2C	GL019060:13237-46868
XLOC_002693	11.9793	18.5728	1.55041	0.632643	2.2462	0.0001	0.00251934	SNX13	10:3024002-3165574
XLOC_025417	79.8469	123.784	1.55027	0.632523	3.14485	0.0001	0.00251934	SEC11C	9:99518473-99533092
XLOC_036274	2.29435	3.55597	1.54988	0.632156	1.69973	0.0031	0.0358508	NA	GL019181:24961-29123
XLOC_009286	11.3009	17.51	1.54943	0.631743	1.90494	0.00125	0.0182474	NXPE3	14:118719165-118768553
XLOC_037772	60.647	93.9141	1.54854	0.630905	1.98938	0.00095	0.0148091	USP9X	X:26462330-26597260
XLOC_026272	5.10068	7.89708	1.54824	0.630629	2.05366	0.00065	0.0111658	NA	9:58827056-58829945
XLOC_027842	40.9799	63.4246	1.5477	0.630125	1.81775	0.00165	0.0224402	ZBTB8OS	GL018704:5605335-5623749
XLOC_020737	9.56327	14.7905	1.54659	0.629093	1.99544	0.0007	0.0118237	CCDC41	4:73645292-73799703
XLOC_009171	4.771	7.37357	1.5455	0.628072	2.01605	0.00125	0.0182474	MB21D2	14:88637234-88765326
XLOC_010161	2.35388	3.63431	1.54397	0.626642	1.86458	0.00125	0.0182474	MANBA	15:46851368-46984996
XLOC_008550	9.93983	15.3383	1.54311	0.625843	1.79807	0.00165	0.0224402	MFSD1	14:53258479-53286332
XLOC_017511	5.55717	8.56835	1.54185	0.624667	2.21571	0.0002	0.00442152	TRIP11	20:13863895-13944604
XLOC_010937	1.74378	2.68671	1.54074	0.623619	1.67342	0.0034	0.0383205	MYO3A	16:2045690-2270488
XLOC_024452	35.9655	55.4129	1.54072	0.623609	2.04969	0.00055	0.00984274	GABARAPL1	8:28630981-28640010
XLOC_016831	2.67909	4.12723	1.54053	0.62343	1.82831	0.0017	0.0229473	ATAD2B	2:172867228-173087676
XLOC_036824	7.12467	10.9735	1.54021	0.623123	2.14366	0.00055	0.00984274	NA	GL019362:53129-56280
XLOC_006502	1.89678	2.92116	1.54006	0.62299	1.83409	0.00315	0.0362796	ZSWIM5	13:121549117-121614580
XLOC_004234	17.0838	26.2916	1.53898	0.621976	2.30364	0.0001	0.00251934	PHF3	12:50390718-50880949
XLOC_013886	5.38655	8.28923	1.53888	0.621878	1.69299	0.00345	0.038763	C10orf76	18:49898475-50111935
XLOC_006710	3.41753	5.25497	1.53765	0.620728	2.02817	0.0004	0.00769224	SERPINC1	13:1239079-1261312
XLOC_013547	13.8769	21.3266	1.53684	0.619969	1.95605	0.00075	0.0124274	ANKRD2,HOGA1	18:45754794-45792019
XLOC_006981	5.8857	9.04515	1.5368	0.619931	1.80572	0.0027	0.0324887	VPS45	13:41894050-41973731
XLOC_006442	46.9612	72.1532	1.53644	0.619592	2.09021	0.0001	0.00251934	TMEM59	13:112632671-112775536
XLOC_008446	25.5263	39.2178	1.53637	0.619523	2.18292	0.00015	0.00353248	GOLGA4	14:24069148-24194998
XLOC_027373	25.1311	38.5874	1.53544	0.618659	2.19118	0.0004	0.00769224	RABGAP1	GL018699:4076812-4266792
XLOC_016665	5.26128	8.07231	1.53429	0.617568	1.65913	0.0042	0.0446299	UGP2	2:122471492-122537593
XLOC_009243	37.1507	56.995	1.53416	0.617444	2.18932	5e-05	0.00140853	ATP6V1A,GRAMD1C	14:105275837-105492082
XLOC_021369	3.93405	6.03483	1.534	0.617296	1.73234	0.00275	0.0329179	NA	5:21904188-21908012
XLOC_004075	6.80157	10.4329	1.5339	0.617208	1.84508	0.0019	0.0249279	BRD2	12:23497494-23503080
XLOC_014526	8.58376	13.1633	1.53351	0.616842	1.89336	0.00085	0.0136199	C17orf85	19:14664013-14694628
XLOC_029878	3.74777	5.74721	1.5335	0.616828	1.89141	0.00305	0.0353534	NA	GL018740:585023-587790
XLOC_002560	280.144	429.424	1.53287	0.616233	2.03756	0.0005	0.00912238	TAX1BP1	10:12407933-12498154
XLOC_010943	12.3887	18.9868	1.53259	0.615974	1.71191	0.0019	0.0249279	ENSOCUG00000025856,EPC1	16:3256424-3332078
XLOC_036354	6.85418	10.4948	1.53115	0.614622	2.02853	0.00045	0.00841677	KIAA0232	GL019201:62997-111558
XLOC_000145	3.27027	5.00592	1.53074	0.614224	1.78706	0.00225	0.0283709	C9orf72	1:25947084-25982869
XLOC_011274	5.02451	7.69107	1.53071	0.614203	2.05841	0.0003	0.00609381	ITIH5	16:11908204-12014636
XLOC_027218	140.062	214.3	1.53004	0.613568	5.30153	0.00095	0.0148091	NA	AAGW02083531:3321-3630
XLOC_020357	7.22406	11.0402	1.52825	0.611881	2.16664	0.00025	0.00526437	CEP250	4:4285727-4342890
XLOC_022475	4.08779	6.24325	1.52729	0.610975	1.73072	0.0032	0.0366716	TANK	7:100261256-100339238
XLOC_027981	26.1212	39.8863	1.52697	0.610675	1.92231	0.0008	0.0129751	VPS36	GL018705:5964358-6000633
XLOC_015889	6.65876	10.1653	1.52661	0.610324	2.00554	0.00065	0.0111658	ACTR1B	2:94463696-94472779
XLOC_011227	9.33191	14.2407	1.52602	0.609775	2.18849	5e-05	0.00140853	ASPM	16:74079943-74132538
XLOC_022610	4.90272	7.48094	1.52588	0.609638	1.66231	0.0042	0.0446299	CFLAR	7:141862536-141910302
XLOC_012380	4.37468	6.67244	1.52524	0.609037	1.96084	0.00065	0.0111658	ENSOCUG00000006754	17:77775344-78011859
XLOC_017697	20.064	30.5906	1.52465	0.608481	1.89132	0.0011	0.0165946	ENSOCUG00000006785	20:31124120-31154085
XLOC_014930	3.14307	4.79134	1.52441	0.608255	1.84905	0.0015	0.0209065	NDEL1	19:10836622-10882857
XLOC_010432	8.25948	12.5904	1.52436	0.6082	2.00222	0.0034	0.0383205	ENSOCUG00000002051	15:26535175-26536458
XLOC_016848	37.8698	57.7193	1.52415	0.608008	2.48181	0.00025	0.00526437	NA	2:4595057-4596411
XLOC_015134	30.1726	45.9864	1.52411	0.607969	1.99713	0.0004	0.00769224	MSI2	19:30464842-30862371
XLOC_030699	4.31259	6.57014	1.52348	0.607371	1.82095	0.0047	0.0483962	NA	GL018760:707009-709066
XLOC_018486	13.0398	19.8653	1.52344	0.607323	1.69255	0.0045	0.0469684	ENSOCUG00000006333	3:105454614-105505383
XLOC_003932	5.02992	7.66067	1.52302	0.606935	2.03803	0.00075	0.0124274	NA	12:4828736-4855616
XLOC_007281	4.41835	6.72215	1.52142	0.605415	2.05004	0.00025	0.00526437	ZYG11B	13:113904603-113985346
XLOC_031510	20.9257	31.8087	1.52008	0.604148	1.98537	0.0005	0.00912238	NA	GL018786:1048636-1050807
XLOC_014778	42.7253	64.9219	1.51952	0.603617	2.08098	0.00045	0.00841677	ENSOCUG00000021896	19:42151610-42226613
XLOC_014577	13.1679	19.9887	1.51799	0.602163	2.22174	5e-05	0.00140853	BLMH	19:17964685-18018751
XLOC_001171	2.32202	3.52364	1.51749	0.601686	1.74759	0.0017	0.0229473	ENSOCUG00000003734	1:61168371-61242200
XLOC_011006	3.28278	4.98018	1.51706	0.601281	1.97958	0.00045	0.00841677	MTR	16:26513593-26662604
XLOC_036901	5.40038	8.18873	1.51632	0.600578	2.00254	0.0006	0.0105581	PIGG	GL019396:37680-65193
XLOC_020647	4.8644	7.37275	1.51565	0.599941	2.08997	0.0004	0.00769224	PPM1H	4:41608748-41904980
XLOC_034380	64.4674	97.6972	1.51545	0.599749	3.33823	0.00155	0.021391	NA	GL018925:205000-205457
XLOC_022611	7.75645	11.748	1.51461	0.598943	1.98217	0.00045	0.00841677	CASP10	7:141928496-141970801
XLOC_028854	7.09797	10.7443	1.51371	0.598094	1.83435	0.00115	0.0172051	NHLRC3	GL018719:2017714-2030577
XLOC_008609	16.2356	24.575	1.51365	0.598027	1.7264	0.0035	0.0391507	MFN1	14:74793983-74843101
XLOC_015798	4.0334	6.10097	1.51261	0.597041	1.99186	0.00075	0.0124274	SNX25	2:62675835-62845357
XLOC_006371	22.536	34.0302	1.51004	0.594582	1.68368	0.00225	0.0283709	CRYZ	13:90946563-90999565
XLOC_025852	5.22868	7.89185	1.50934	0.593917	1.98671	0.0009	0.0142227	KLHL14	9:74008963-74110027
XLOC_012671	8.87363	13.3885	1.5088	0.593398	1.73941	0.0035	0.0391507	PPP1R3E	17:43497795-43503665
XLOC_012466	21.8945	33.0121	1.50778	0.592424	2.07217	0.00055	0.00984274	CGNL1	17:14920720-15098322
XLOC_038204	3.69081	5.56109	1.50674	0.59143	1.84898	0.0013	0.0187498	PCYT1B	X:10441366-10538886
XLOC_006421	4.32821	6.51968	1.50632	0.591032	1.91452	0.00075	0.0124274	ENSOCUG00000013464	13:108118463-108134495
XLOC_000533	64.1419	96.6179	1.50631	0.591023	1.81265	0.0018	0.0238888	CLNS1A	1:139079463-139102878
XLOC_014560	1.67228	2.51762	1.5055	0.590239	1.68062	0.00355	0.0395176	SLC43A2	19:16504329-16552799
XLOC_019870	13.6045	20.4724	1.50483	0.589588	1.954	0.00095	0.0148091	NDRG3	4:3285524-3363639
XLOC_010751	221.716	333.642	1.50482	0.589585	4.00129	0.00045	0.00841677	NA	15:43098537-43098948
XLOC_006932	12.1404	18.2683	1.50475	0.589529	2.05767	0.00035	0.00691489	NPR1	13:38785273-38799262
XLOC_014791	20.8297	31.3363	1.5044	0.589192	1.92746	0.00085	0.0136199	ATP6V0A1	19:43229962-43285129
XLOC_025313	105.143	158.167	1.5043	0.589103	1.9829	0.0005	0.00912238	LPIN2	9:59066943-59135724
XLOC_029840	1.22281	1.83922	1.50409	0.588899	1.89493	0.00125	0.0182474	VPS13D	GL018739:1611060-1888268
XLOC_021509	5.04904	7.59342	1.50393	0.58874	1.65238	0.00405	0.0434932	ZNF570	5:1319125-1339544
XLOC_013642	11.5562	17.3796	1.50392	0.588731	2.1031	0.00095	0.0148091	EMX2	18:64946420-64952478
XLOC_010080	8.46598	12.7309	1.50377	0.588585	2.13286	0.00035	0.00691489	TBC1D9	15:23844435-23968920
XLOC_003174	45.5984	68.526	1.50282	0.587669	2.73917	0.00195	0.0254517	FAM174A	11:20044649-20091121
XLOC_007449	101.717	152.82	1.5024	0.587271	1.76304	0.0031	0.0358508	ENSOCUG00000014599	13:134849946-134924705
XLOC_016295	19.997	30.0075	1.5006	0.585541	1.77825	0.00195	0.0254517	GNPDA2	2:33464769-33489327
XLOC_006338	2.41016	3.61642	1.50049	0.585433	1.672	0.00405	0.0434932	SYDE2	13:79686698-79743254
XLOC_003564	13.0099	19.5116	1.49975	0.584717	1.64064	0.00465	0.0481364	ENSOCUG00000008816	11:85405102-85406718
XLOC_028384	3.02491	4.53571	1.49945	0.584436	1.63938	0.0049	0.0498262	KIF13A	GL018711:2115582-2358343
XLOC_016452	4.4934	6.73677	1.49926	0.584248	1.97199	0.00035	0.00691489	GCC2	2:84074976-84131842
XLOC_013749	28.1125	42.1411	1.49902	0.584016	2.14263	0.0001	0.00251934	HK1,HKDC1	18:17372619-17530654
XLOC_036212	15.4419	23.1425	1.49868	0.583689	1.80563	0.00215	0.0275778	ENSOCUG00000022668	GL019158:36108-38077
XLOC_009087	12.5255	18.7667	1.49828	0.583309	2.15942	0.0006	0.0105581	NCEH1	14:67603840-67676966
XLOC_032004	7.33781	10.9939	1.49825	0.583277	1.76843	0.0028	0.0332331	SWT1	GL018801:545960-619021
XLOC_000292	2.88848	4.32765	1.49824	0.583271	1.80449	0.0022	0.0280201	ERCC6L2	1:74835758-74957232
XLOC_006798	4.61162	6.90454	1.4972	0.582271	1.67148	0.00295	0.0344471	DCAF6	13:24953788-25050076
XLOC_027837	13.4465	20.1296	1.49701	0.582093	1.79704	0.0014	0.0198411	RNF19B	GL018704:5333258-5348355
XLOC_009160	13.1654	19.7044	1.49668	0.581771	2.17257	0.0005	0.00912238	LEPREL1	14:85620532-85789266
XLOC_020116	1.67637	2.50811	1.49616	0.581261	1.63185	0.0047	0.0483962	ERBB3	4:39637900-39661715
XLOC_000039	44.9874	67.2323	1.49447	0.579635	1.85611	0.00115	0.0172051	SPCS2	1:9273482-9274861
XLOC_002773	99.6145	148.867	1.49443	0.579591	2.02399	0.00065	0.0111658	VPS41	10:21832449-22020791
XLOC_000924	25.3357	37.8204	1.49277	0.577996	2.05569	0.00425	0.0450097	MS4A13	1:193103946-193219028
XLOC_013405	77.0884	115.061	1.49259	0.577808	1.74683	0.00195	0.0254517	MICU1	18:14847445-15077649
XLOC_018733	6.51786	9.72509	1.49207	0.577312	2.0001	0.00045	0.00841677	NR3C1	3:25227137-25330671
XLOC_011465	15.3456	22.8939	1.49189	0.577135	1.70362	0.0032	0.0366716	RCOR3	16:61520355-61576093
XLOC_002663	8.05524	12.0113	1.49112	0.576387	1.91871	0.0007	0.0118237	STEAP4	10:40164965-40189629
XLOC_034640	8.13165	12.1236	1.49092	0.576195	1.94031	0.00265	0.0320703	NA	GL018945:114632-116622
XLOC_006843	961.654	1433.64	1.49081	0.576094	1.79508	0.002	0.0259569	ENSOCUG00000022552	13:32506243-32508413
XLOC_014248	3.67532	5.4785	1.49062	0.575913	1.78412	0.0035	0.0391507	NA	18:42148249-42151542
XLOC_015712	10.2779	15.3146	1.49005	0.575363	1.77466	0.0022	0.0280201	SLAIN2	2:36957485-37046127
XLOC_016211	5.92283	8.82314	1.48968	0.575005	1.96716	0.0009	0.0142227	NCOA1	2:173705372-173903170
XLOC_010538	6.8453	10.1893	1.48851	0.573873	1.83803	0.00155	0.021391	KLHL8	15:66903715-66960325
XLOC_011114	8.02937	11.9391	1.48693	0.572333	1.77579	0.00205	0.0265105	GPATCH2	16:55628311-55809178
XLOC_023417	5.09154	7.56701	1.48619	0.571619	1.8004	0.00435	0.0457429	NA	7:43176466-43178889
XLOC_019012	30.6387	45.5105	1.48539	0.570846	2.03228	0.0005	0.00912238	STK3	3:114199448-114522250
XLOC_025337	4.1592	6.17755	1.48527	0.57073	1.86161	0.0023	0.0287859	IMPACT	9:65574360-65601989
XLOC_012492	32.6299	48.3461	1.48165	0.567203	1.79932	0.0019	0.0249279	EID1	17:23456271-23597597
XLOC_011459	100.582	149.02	1.48158	0.567134	2.12317	0.0003	0.00609381	PPP2R5A	16:60648098-60726439
XLOC_035756	327.381	484.782	1.48079	0.566369	3.80374	0.0004	0.00769224	NA	GL019084:180362-198453
XLOC_013501	32.9854	48.7961	1.47932	0.564939	1.91608	0.00085	0.0136199	EXOC6	18:40502768-40825297
XLOC_018436	22.253	32.9009	1.47849	0.564128	2.0713	0.0003	0.00609381	RDH10	3:89061371-89092334
XLOC_024306	86.3545	127.577	1.47736	0.563024	2.57195	0.00065	0.0111658	ENSOCUG00000027015	8:91210495-91211338
XLOC_026409	86.1664	127.213	1.47636	0.562047	1.75222	0.0024	0.0296991	NA	AAGW02078537:84694-90117
XLOC_027612	4.58723	6.77068	1.47598	0.561678	1.83732	0.0016	0.0219611	RAPGEF2	GL018701:1726994-2003275
XLOC_037974	42.6224	62.875	1.47516	0.560872	2.08243	0.0004	0.00769224	PLS3	X:64068859-64161379
XLOC_037788	59.8751	88.3202	1.47507	0.560787	2.43683	0.00105	0.0160414	ENSOCUG00000022444	X:31213802-31214834
XLOC_029056	54.661	80.6011	1.47456	0.560289	1.93368	0.0006	0.0105581	NIPSNAP1	GL018723:2758686-2778302
XLOC_023035	8.3326	12.2762	1.47327	0.559022	1.96118	0.00065	0.0111658	TTC21B	7:105289931-105397796
XLOC_016826	27.3524	40.296	1.47322	0.55897	2.05304	0.00035	0.00691489	C2orf43	2:169762605-169912749
XLOC_038237	47.261	69.5907	1.47248	0.558244	2.0387	0.0004	0.00769224	DYNLT3	X:23429000-23442795
XLOC_023506	7.59327	11.1652	1.47041	0.556212	1.93204	0.00145	0.0203782	NA	7:53373002-53376256
XLOC_038128	16.7994	24.6845	1.46937	0.555196	1.61106	0.00415	0.0442287	CCDC160	X:108570647-108584524
XLOC_022538	12.9979	19.0844	1.46827	0.554119	1.99401	0.0007	0.0118237	MTX2	7:115826077-115909184
XLOC_038184	14.2814	20.965	1.46799	0.55384	1.63052	0.0047	0.0483962	SH3KBP1	X:5231837-5560880
XLOC_008978	11.4158	16.7569	1.46787	0.553728	1.93604	0.0011	0.0165946	PLOD2	14:39741112-39840641
XLOC_024165	4.80607	7.0487	1.46662	0.552498	1.76539	0.0047	0.0483962	C1S	8:33038638-33047235
XLOC_000501	7.91947	11.6143	1.46655	0.552425	1.71641	0.003	0.0348698	FZD4	1:129790799-129799769
XLOC_003446	75.3149	110.451	1.46652	0.552403	1.95129	0.00085	0.0136199	FAM134B	11:41351070-41502821
XLOC_019033	73.4481	107.666	1.46588	0.551768	1.89835	0.00105	0.0160414	NA	3:118297141-118315325
XLOC_012541	8.07704	11.8307	1.46473	0.550632	1.96541	0.0015	0.0209065	NA	17:30793553-30803849
XLOC_000697	5.17058	7.57089	1.46422	0.550137	1.79926	0.0018	0.0238888	PDE3B	1:156399239-156578578
XLOC_014627	592.505	867.369	1.4639	0.549819	1.94611	0.00075	0.0124274	CCL2	19:23692540-23722108
XLOC_025677	17.0464	24.9444	1.46332	0.549249	1.7233	0.00265	0.0320703	NEK4	9:19765435-19810300
XLOC_025726	74.8655	109.509	1.46274	0.548676	2.15962	0.0003	0.00609381	SUCLG2	9:34574961-34875080
XLOC_029740	24.1971	35.3927	1.46268	0.54862	2.03779	0.0012	0.0177638	MESDC2	GL018737:1797633-1807022
XLOC_021938	3.76809	5.5115	1.46268	0.548611	1.92961	0.00065	0.0111658	SMG1	6:9138874-9225495
XLOC_001707	14.6438	21.4166	1.4625	0.548441	2.03449	0.0009	0.0142227	CSTF3	1:172443334-172534031
XLOC_034603	686.655	1004.06	1.46225	0.548189	2.92923	0.00105	0.0160414	ENSOCUG00000014878	GL018942:176950-178248
XLOC_023089	15.1183	22.0939	1.4614	0.547354	1.76346	0.002	0.0259569	CWC22	7:119695483-119747839
XLOC_001994	57.4031	83.8427	1.4606	0.546556	2.90634	0.003	0.0348698	NA	1:31962297-31962773
XLOC_015766	9.2099	13.4511	1.4605	0.546465	1.78083	0.00285	0.0336684	GALNT7	2:51110466-51183223
XLOC_016653	41.9172	61.2148	1.46037	0.546337	1.90768	0.00055	0.00984274	APLF	2:117556754-117691916
XLOC_000498	28.3177	41.3544	1.46037	0.546335	1.75412	0.002	0.0259569	CTSC	1:128493079-128543008
XLOC_010622	9.18367	13.4075	1.45993	0.545895	1.80628	0.002	0.0259569	REST	15:92078188-92102717
XLOC_012315	30.3298	44.2788	1.45991	0.545881	1.948	0.0004	0.00769224	ENSOCUG00000004700	17:58817592-58935110
XLOC_018320	41.5024	60.5849	1.45979	0.545764	2.00466	0.00025	0.00526437	WWC1	3:49623291-49797972
XLOC_024110	3.7666	5.49802	1.45968	0.545648	1.8221	0.00155	0.021391	LRP6	8:27457034-27632076
XLOC_016078	15.6914	22.8987	1.45932	0.545288	1.92017	0.00065	0.0111658	MTIF2	2:130857303-130887537
XLOC_002700	5.29545	7.72728	1.45923	0.545208	1.79191	0.0024	0.0296991	MACC1	10:5299002-5382926
XLOC_007384	9.03733	13.1852	1.45897	0.544955	1.8333	0.0017	0.0229473	RLF,TMCO2	13:126264578-126342666
XLOC_013616	25.1377	36.6585	1.45831	0.544297	1.98052	0.0007	0.0118237	SHOC2	18:58547538-58649953
XLOC_010628	15.539	22.6599	1.45826	0.544249	1.81996	0.0012	0.0177638	EXOC1	15:92927805-92990921
XLOC_022266	98.6079	143.728	1.45757	0.543568	1.94675	0.00075	0.0124274	AKR1B19	7:13030139-13044200
XLOC_008509	36.0117	52.472	1.45708	0.543084	1.66451	0.0042	0.0446299	RNF13	14:43622098-43799075
XLOC_037979	16.8133	24.4818	1.4561	0.542104	1.92633	0.0009	0.0142227	WDR44	X:67029999-67127132
XLOC_013332	7.57542	11.0145	1.45398	0.540012	1.78897	0.002	0.0259569	ENSOCUG00000029443	18:3172210-3257034
XLOC_021578	9.72999	14.1457	1.45382	0.539857	1.88167	0.00095	0.0148091	DYNC1LI2	5:22139415-22167617
XLOC_000529	36.8748	53.5858	1.45318	0.539214	2.31175	0.0029	0.0341155	ENSOCUG00000000958	1:138680186-138688605
XLOC_018660	13.3649	19.3925	1.451	0.537052	1.94923	0.00055	0.00984274	RA_M002_JSMFBA6BR	3:15899475-15964540
XLOC_013558	5.84402	8.47705	1.45055	0.5366	1.83007	0.00125	0.0182474	ENTPD7	18:47622347-47670145
XLOC_006472	8.70945	12.6291	1.45005	0.536103	1.6624	0.0041	0.0438995	SPATA6	13:118228905-118358641
XLOC_006025	5.04439	7.29783	1.44672	0.532789	1.76513	0.0018	0.0238888	ETV3	13:35838488-35853525
XLOC_012105	3.27722	4.74001	1.44635	0.532416	1.68235	0.0047	0.0483962	ZSCAN29	17:28894492-28934358
XLOC_013383	77.8863	112.626	1.44603	0.532095	2.29394	0.0025	0.0306812	COMTD1	18:12276206-12277744
XLOC_007083	15.8484	22.9126	1.44574	0.531801	1.69234	0.0042	0.0446299	GPSM2	13:55256905-55330910
XLOC_038469	66.3209	95.8261	1.44489	0.530955	2.20895	0.0015	0.0209065	ENSOCUG00000025426	X:76662995-76664269
XLOC_007607	227.082	327.869	1.44384	0.529909	3.34595	0.00125	0.0182474	NA	13:24111947-24112387
XLOC_028204	16.1622	23.3347	1.44378	0.529857	1.84721	0.00235	0.0292811	NR2F2	GL018708:1975651-1990317
XLOC_023211	2.65718	3.83637	1.44377	0.529846	1.65876	0.00395	0.0427646	TNS1	7:159252073-159340087
XLOC_012458	52.7723	76.0894	1.44184	0.527916	1.92516	0.0007	0.0118237	FAM81A	17:12913125-12986249
XLOC_021881	36.8039	52.9975	1.44	0.526066	2.07098	0.00135	0.0192839	NA	5:34058576-34060975
XLOC_037670	7.47641	10.7659	1.43998	0.526047	1.72317	0.0046	0.047795	MOSPD2	X:726180-838118
XLOC_004906	28.4922	41.0118	1.4394	0.525472	1.74635	0.0033	0.0375282	SNX14	12:72498909-72651089
XLOC_038221	14.1638	20.3805	1.43891	0.524985	1.78628	0.00215	0.0275778	DMD	X:17253674-17819468
XLOC_018543	17.197	24.6931	1.4359	0.52195	1.84894	0.00145	0.0203782	OXR1	3:121966655-122070556
XLOC_028709	468.839	672.744	1.43491	0.520966	2.4642	0.00095	0.0148091	FTH1	GL018717:2788851-2802504
XLOC_006166	21.6378	31.0455	1.43478	0.520828	1.60674	0.00425	0.0450097	RNF115	13:42882117-42990372
XLOC_003537	15.7914	22.653	1.43451	0.520564	1.77072	0.00195	0.0254517	ELOVL7	11:76788788-76871312
XLOC_004857	12.0793	17.3243	1.43421	0.520254	1.81595	0.0022	0.0280201	DST	12:46426547-46802699
XLOC_037940	74.2011	106.362	1.43343	0.519469	1.89527	0.00455	0.0473339	ENSOCUG00000012391	X:56251778-56275664
XLOC_025330	10.2129	14.6354	1.43303	0.519063	1.66632	0.0039	0.0424232	RIOK3	9:64660027-64691009
XLOC_004210	12.1507	17.4016	1.43215	0.51818	1.63055	0.00395	0.0427646	FBXO9	12:42805639-42849605
XLOC_018021	13.7131	19.638	1.43206	0.518093	1.63273	0.00425	0.0450097	NAA25	21:7963937-8051414
XLOC_013661	22.8988	32.7903	1.43197	0.517996	1.72061	0.00245	0.0301995	PLEKHA1	18:69195814-69261307
XLOC_023029	10.8606	15.5505	1.43183	0.517856	1.64916	0.00405	0.0434932	COBLL1	7:104064710-104251392
XLOC_022135	105.79	151.428	1.4314	0.517425	1.83984	0.00135	0.0192839	TUFM	6:18695700-18698857
XLOC_012641	11.684	16.7207	1.43108	0.517102	1.8981	0.00125	0.0182474	CHD8	17:41661903-41725517
XLOC_020453	14.529	20.7838	1.4305	0.516523	1.67798	0.00365	0.0403464	GPCPD1	4:12023022-12084713
XLOC_013791	132.521	189.4	1.42921	0.515213	1.78255	0.00185	0.0243986	CISD1	18:27892403-27913622
XLOC_010128	32.6878	46.713	1.42907	0.515071	1.88074	0.0011	0.0165946	ELOVL6	15:39263606-39394624
XLOC_009026	11.9282	17.032	1.42788	0.513871	1.63361	0.0047	0.0483962	SLC33A1	14:50060782-50079522
XLOC_013059	304.58	434.763	1.42742	0.513408	3.6288	0.0044	0.0461343	NA	17:18788797-18789177
XLOC_028203	3.36613	4.79631	1.42487	0.510836	1.67964	0.0045	0.0469684	ARRDC4	GL018708:404258-421962
XLOC_018727	5.3614	7.63688	1.42442	0.510373	1.69545	0.0039	0.0424232	GNPDA1	3:24031766-24043649
XLOC_009183	10.2074	14.5339	1.42386	0.509804	1.86501	0.0021	0.0270601	ACAP2	14:90981880-91139317
XLOC_021329	8.82322	12.5589	1.42339	0.509328	1.81126	0.0029	0.0341155	MMP2	5:11717914-11744859
XLOC_027130	45.1351	64.2152	1.42273	0.508664	1.68061	0.00375	0.0411637	NA	AAGW02083172:444-7098
XLOC_006556	13.9173	19.7965	1.42244	0.508369	1.87714	0.0021	0.0270601	RRAGC	13:127618976-127641923
XLOC_013431	32.4862	46.1976	1.42207	0.507992	1.85111	0.001	0.015474	HERC4	18:18535250-18686502
XLOC_022370	36.7575	52.1979	1.42006	0.505953	1.69085	0.00395	0.0427646	DLD	7:44419715-44454114
XLOC_017472	77.9807	110.651	1.41895	0.504833	1.83329	0.0011	0.0165946	ATP6V1D	20:4928192-4949005
XLOC_012032	30.3204	43.012	1.41858	0.504453	1.83221	0.00165	0.0224402	MYO1E	17:13051298-13277239
XLOC_016512	9.30854	13.1987	1.41791	0.503771	1.66829	0.00415	0.0442287	NPHP1	2:95597499-95659203
XLOC_029705	71.2869	101.039	1.41736	0.503197	1.75092	0.00225	0.0283709	UGT1A1	GL018736:1153069-1282986
XLOC_003255	18.8079	26.6447	1.41668	0.502514	1.75796	0.00225	0.0283709	ZNF131	11:63963031-63999624
XLOC_028392	7.13792	10.0996	1.41492	0.500723	1.7135	0.0028	0.0332331	RNF144B	GL018711:1643877-1762871
XLOC_024071	16.8571	23.7851	1.41098	0.496702	1.73828	0.00265	0.0320703	C2CD5	8:17642925-17735848
XLOC_004258	5.53875	7.8062	1.40938	0.495058	1.73203	0.00275	0.0329179	CD109	12:60546041-60714300
XLOC_019893	15.2362	21.467	1.40895	0.494622	1.61638	0.00415	0.0442287	PXMP4	4:5970347-5990618
XLOC_018647	7.85198	11.0543	1.40784	0.493476	1.75742	0.0022	0.0280201	FNIP1	3:14795226-14928401
XLOC_022884	18.3635	25.8235	1.40624	0.491847	1.71288	0.00335	0.0379431	PUS7	7:41837690-41897178
XLOC_016128	39.8336	55.9836	1.40544	0.491018	1.73161	0.0023	0.0287859	MAP4K3	2:147022083-147120539
XLOC_008725	74.1338	104.176	1.40524	0.49082	1.70726	0.00235	0.0292811	FSTL1	14:98382769-98446132
XLOC_012079	4.93331	6.91269	1.40123	0.486691	1.67131	0.0032	0.0366716	SECISBP2L	17:23372672-23424469
XLOC_024659	38.6188	54.1064	1.40104	0.486494	1.68615	0.0035	0.0391507	KDELC1	8:104406492-104420707
XLOC_012376	13.7022	19.174	1.39934	0.484736	1.75066	0.00265	0.0320703	KIAA0586	17:76752117-76870123
XLOC_016631	12.369	17.2989	1.39857	0.483957	1.73266	0.00355	0.0395176	ZNF638	2:114911952-115026644
XLOC_003124	15.0334	20.9889	1.39615	0.481456	1.80778	0.0025	0.0306812	NA	10:45804059-45811077
XLOC_012484	24.5361	34.2546	1.39609	0.481395	1.69021	0.0034	0.0383205	USP8	17:21934436-22059360
XLOC_007119	37.1316	51.6872	1.392	0.477162	1.86889	0.00375	0.0411637	SNX7	13:65551656-65706384
XLOC_037812	7.04041	9.79827	1.39172	0.476867	1.62406	0.00445	0.0465619	WDR13	X:33298006-33308542
XLOC_023176	13.0754	18.1937	1.39145	0.476578	1.72367	0.0025	0.0306812	FZD5	7:148642453-148649461
XLOC_009264	26.7453	37.2083	1.39121	0.476341	1.70225	0.00315	0.0362796	PVRL3	14:108146415-108222126
XLOC_008490	26.9678	37.4776	1.38972	0.474789	1.80835	0.003	0.0348698	PLS1	14:35983444-36119975
XLOC_020137	22.4596	31.2094	1.38958	0.474647	1.63223	0.00395	0.0427646	TBK1	4:43251459-43303929
XLOC_011988	12.6028	17.3942	1.38019	0.464871	1.61289	0.0043	0.045425	DPP8	17:6780311-6852628
XLOC_007279	45.455	62.5819	1.37679	0.461305	1.67526	0.00325	0.0371099	SCP2	13:113709211-113821907
XLOC_030285	19.1968	26.418	1.37617	0.460654	1.67513	0.0033	0.0375282	DYNC1H1	GL018751:1406974-1463041
XLOC_010979	21.0472	28.9234	1.37422	0.458612	1.66494	0.0036	0.0399159	AHCTF1	16:20701136-20774375
XLOC_022857	13.5212	18.5756	1.37381	0.458184	1.62709	0.00435	0.0457429	MDFIC	7:30350000-30451736
XLOC_008425	62.0962	85.229	1.37253	0.456839	1.64751	0.00385	0.042115	STT3B	14:18745525-18854869
XLOC_007067	46.5956	63.9532	1.37252	0.456824	1.66901	0.00385	0.042115	AHCYL1	13:54134793-54175918
XLOC_007082	33.2322	45.4739	1.36837	0.452456	1.63696	0.00395	0.0427646	NA	13:55122419-55128471
XLOC_015888	13.9276	19.0536	1.36805	0.452114	1.64645	0.00435	0.0457429	TMEM131	2:94203769-94373423
XLOC_010154	9.83754	13.4573	1.36795	0.452024	1.59669	0.0043	0.045425	CENPE	15:46423571-46506024
XLOC_030061	32.5091	44.3959	1.36565	0.449583	1.60713	0.0048	0.0491057	PSMA4	GL018746:844563-853328
XLOC_012716	26.3357	35.9394	1.36466	0.448549	1.65266	0.0047	0.0483962	HECTD1	17:50941791-51044502
XLOC_003184	28.2209	38.0996	1.35005	0.433009	1.59456	0.00485	0.049497	MAN2A1	11:29263469-29416314
XLOC_025620	43.2733	31.9148	0.737517	-0.439252	-1.60347	0.0045	0.0469684	LAMB2	9:16736776-16748954
XLOC_023093	481.059	350.341	0.72827	-0.457457	-1.63265	0.0043	0.045425	ENSOCUG00000012914	7:121433106-121714614
XLOC_021302	357.922	260.371	0.727452	-0.459073	-2.36419	0.00405	0.0434932	EIF3K	5:2582136-2591291
XLOC_017974	69.1984	50.3096	0.727034	-0.459905	-1.626	0.00435	0.0457429	PES1	21:3138439-3151396
XLOC_019889	20.7932	15.1013	0.726261	-0.461442	-1.64464	0.004	0.0431396	AHCY	4:5402620-5425722
XLOC_018498	22.9245	16.6393	0.72583	-0.462297	-1.63189	0.0044	0.0461343	PDP1	3:109537566-109551699
XLOC_029529	367.34	266.012	0.724157	-0.465625	-1.66893	0.00315	0.0362796	RPS13	GL018733:1083663-1086802
XLOC_012343	27.684	20.0151	0.722984	-0.467958	-1.68551	0.0032	0.0366716	FRMD6	17:70565480-70671815
XLOC_010645	131.246	94.6717	0.72133	-0.471266	-1.72117	0.00285	0.0336684	ANXA5	15:97109286-97152727
XLOC_016777	16.9667	12.1663	0.717069	-0.479824	-1.70888	0.00275	0.0329179	FOSL2	2:157648807-157669335
XLOC_023099	145.252	104.098	0.716672	-0.480608	-2.4146	0.00445	0.0465619	ENSOCUG00000001267	7:123221334-123221980
XLOC_033299	54.4618	39.0204	0.716473	-0.481017	-1.70881	0.00295	0.0344471	F2RL1	GL018855:46923-61319
XLOC_015159	101.036	72.3479	0.716061	-0.48185	-1.77025	0.00215	0.0275778	ACSF2	19:37247657-37301019
XLOC_020682	123.085	88.0619	0.715456	-0.48306	-1.89541	0.00125	0.0182474	TSPAN8	4:50157279-50190354
XLOC_008995	246.112	175.906	0.71474	-0.484515	-1.66525	0.00375	0.0411637	WWTR1	14:43311903-43457181
XLOC_018666	201.632	144.071	0.714524	-0.484946	-1.76598	0.0024	0.0296991	SKP1	3:16977804-16994064
XLOC_022273	12.8416	9.1745	0.714436	-0.485127	-1.68347	0.0041	0.0438995	NUP205	7:13962943-14048555
XLOC_037992	76.1164	54.2436	0.71264	-0.488755	-1.76125	0.00175	0.0234593	RNF113A	X:68569480-68576480
XLOC_025469	1145.03	815.633	0.712325	-0.489395	-1.72958	0.0022	0.0280201	RPL14	9:3477782-3481280
XLOC_017463	57.4275	40.8895	0.71202	-0.490011	-1.80477	0.0017	0.0229473	ACTN1	20:3286538-3390355
XLOC_034882	42.0483	29.9349	0.711917	-0.490218	-1.91836	0.0023	0.0287859	RNPS1	GL018968:21683-30526
XLOC_014752	205.037	145.931	0.71173	-0.490603	-1.67838	0.00355	0.0395176	PSMB3	19:40214676-40224172
XLOC_029122	583.157	414.904	0.711479	-0.491109	-4.39287	0.00295	0.0344471	NA	GL018724:377459-377789
XLOC_004056	38.7954	27.5824	0.710971	-0.492136	-1.87908	0.00295	0.0344471	PPP1R11	12:22060747-22067122
XLOC_030667	10.6691	7.58015	0.710477	-0.493145	-1.58592	0.0049	0.0498262	SMURF1	GL018760:1179313-1199844
XLOC_016924	289.126	205.353	0.710254	-0.493595	-4.12364	0.00455	0.0473339	NA	2:36918419-36918751
XLOC_020878	16.5356	11.7422	0.710116	-0.493872	-1.77829	0.0041	0.0438995	NA	4:11798235-11800699
XLOC_010407	11.3089	8.02695	0.709791	-0.494539	-1.59948	0.00475	0.0487126	SMAD1	15:19092522-19178534
XLOC_016720	52.446	37.1981	0.709265	-0.495605	-1.89095	0.00145	0.0203782	EPAS1	2:139861491-139942118
XLOC_003353	17.2328	12.2119	0.708643	-0.496873	-1.72008	0.0031	0.0358508	EDIL3	11:4179975-4668948
XLOC_026796	179.55	126.927	0.706917	-0.500382	-1.8129	0.00145	0.0203782	ENSOCUG00000003613	AAGW02082242:3403-12145
XLOC_013583	25.6828	18.1491	0.706664	-0.500911	-1.80244	0.004	0.0431396	NFKB2	18:50403638-50425193
XLOC_022569	23.9755	16.938	0.706471	-0.501299	-1.84801	0.0012	0.0177638	ITGAV	7:126961509-127066231
XLOC_022966	128.301	90.6131	0.706254	-0.501747	-1.95387	0.00165	0.0224402	MCM6	7:73385012-73432818
XLOC_020529	41.8995	29.5734	0.705817	-0.502632	-1.77002	0.00305	0.0353534	ARF3	4:33207549-33251576
XLOC_006362	269.147	189.94	0.705711	-0.502849	-1.66814	0.00415	0.0442287	ENSOCUG00000015239	13:87913289-88116842
XLOC_021284	43.6969	30.8112	0.705112	-0.504076	-1.65766	0.00335	0.0379431	ENSOCUG00000021288	5:1262241-1266547
XLOC_013951	115.327	81.2823	0.704799	-0.504722	-1.63124	0.0044	0.0461343	RGS10	18:66667792-66695605
XLOC_014582	12.669	8.92312	0.704327	-0.505688	-1.67209	0.0041	0.0438995	GIT1	19:18615171-18623770
XLOC_015987	55.4664	39.0396	0.703842	-0.506677	-1.7716	0.00195	0.0254517	AUP1	2:112011826-112015209
XLOC_000730	42.7474	30.0802	0.703673	-0.507021	-1.9303	0.0016	0.0219611	RCN1	1:171420802-171437524
XLOC_035643	9.40008	6.60741	0.70291	-0.508589	-1.73841	0.00415	0.0442287	NA	GL019067:122464-127449
XLOC_019881	96.4463	67.7917	0.702896	-0.508616	-1.65447	0.0036	0.0399159	EIF6	4:4522827-4528679
XLOC_029773	72.3629	50.848	0.702681	-0.509058	-1.98063	0.0015	0.0209065	IDH2	GL018738:1555434-1570808
XLOC_010625	165.21	115.894	0.701495	-0.511491	-1.74661	0.00185	0.0243986	ENSOCUG00000012216	15:92423330-92441697
XLOC_035660	105.027	73.6735	0.701472	-0.511539	-1.80962	0.00165	0.0224402	BNIP3	GL019068:90429-95667
XLOC_002622	177.488	124.477	0.701326	-0.511842	-1.83987	0.00135	0.0192839	ASNS	10:31564639-31585382
XLOC_033704	14.911	10.4558	0.701214	-0.512064	-1.64101	0.00455	0.0473339	CADM4	GL018881:64270-79588
XLOC_025950	34.8449	24.4036	0.700349	-0.513853	-2.01214	0.00295	0.0344471	CYB5A	9:114441610-114477083
XLOC_031101	95.8836	67.1053	0.699862	-0.514858	-1.87367	0.0009	0.0142227	ENSOCUG00000027746	GL018771:821417-823126
XLOC_031325	206.447	144.458	0.699734	-0.515121	-1.82537	0.0015	0.0209065	YBX3	GL018781:653547-678533
XLOC_029557	137.492	96.0672	0.698711	-0.51723	-1.68242	0.0034	0.0383205	CYB5R3	GL018734:80732-91096
XLOC_033404	133.313	93.1445	0.69869	-0.517274	-2.14537	0.00135	0.0192839	ENSOCUG00000026167	GL018863:277193-278781
XLOC_031109	256.59	179.258	0.698616	-0.517424	-3.7707	0.0028	0.0332331	ENSOCUG00000005148	GL018772:563233-563608
XLOC_006700	90.0595	62.7291	0.69653	-0.521742	-1.64448	0.0044	0.0461343	SNORD24	13:1208516-1211661
XLOC_029709	7.90036	5.49802	0.69592	-0.523006	-1.70082	0.003	0.0348698	SH3BP4	GL018736:2226395-2264270
XLOC_002625	1003.54	697.868	0.695406	-0.524067	-1.62046	0.00475	0.0487126	ENSOCUG00000026246	10:32485957-32554333
XLOC_014454	22.2444	15.4472	0.694431	-0.5261	-1.73012	0.0028	0.0332331	AURKB	19:11052806-11058938
XLOC_025115	8.41884	5.84394	0.69415	-0.526678	-1.76315	0.0022	0.0280201	PLXND1	9:10971718-11012143
XLOC_035052	21.3857	14.8423	0.694029	-0.526935	-1.92839	0.0021	0.0270601	MRPL40	GL018985:178330-184671
XLOC_035586	68.8686	47.7737	0.693693	-0.527629	-1.87258	0.0006	0.0105581	USP36	GL019063:1114-84202
XLOC_031655	228.291	158.303	0.693426	-0.528183	-1.91354	0.0021	0.0270601	AXL,HNRNPUL1	GL018789:641995-708372
XLOC_033420	5.41713	3.75493	0.693159	-0.528744	-1.63089	0.0045	0.0469684	NARF	GL018866:47945-76061
XLOC_015066	47.3308	32.7585	0.692118	-0.530909	-1.86729	0.0024	0.0296991	WSB1	19:20562461-20576224
XLOC_032764	7.92362	5.48289	0.691968	-0.531222	-1.73183	0.0028	0.0332331	WIZ	GL018829:505644-530658
XLOC_001654	9.97616	6.90012	0.691661	-0.531863	-1.78755	0.00415	0.0442287	GALNT18	1:153013943-153362015
XLOC_005706	1615.47	1117.22	0.691576	-0.532035	-3.31541	0.00135	0.0192839	NA	12:92041539-92042015
XLOC_007099	101.559	70.2273	0.691493	-0.53221	-2.2983	0.0014	0.0198411	ENSOCUG00000029734	13:62637584-62638724
XLOC_003197	365.837	252.662	0.690641	-0.533995	-2.73641	0.00075	0.0124274	ENSOCUG00000027984	11:36688854-36689541
XLOC_003536	9.55772	6.59671	0.690197	-0.534921	-1.77445	0.0049	0.0498262	DEPDC1B	11:76635166-76742728
XLOC_016806	96.2988	66.4359	0.689893	-0.535554	-1.95049	0.00075	0.0124274	RAB10	2:159756027-159853696
XLOC_024616	13.9318	9.61035	0.689814	-0.535722	-1.77919	0.0027	0.0324887	SPRY2	8:82253032-82259173
XLOC_014970	23.3241	16.0593	0.688528	-0.538409	-1.63157	0.0044	0.0461343	ELP5	19:11881261-11891179
XLOC_036131	12.4176	8.54848	0.688416	-0.538642	-1.67419	0.00415	0.0442287	LRRC8A	GL019142:123080-143778
XLOC_027985	1033.47	711.096	0.688066	-0.53938	-3.48135	0.00045	0.00841677	ENSOCUG00000014699	GL018705:1171161-1171620
XLOC_016757	24.3603	16.7515	0.687656	-0.54024	-1.8964	0.0012	0.0177638	LTBP1	2:152968662-153408718
XLOC_008794	44.3316	30.4598	0.68709	-0.541428	-2.24497	0.00355	0.0395176	ENSOCUG00000022615	14:124198670-124199490
XLOC_024668	20.8183	14.301	0.686944	-0.54174	-1.94674	0.0008	0.0129751	COL4A1	8:111524928-111654735
XLOC_027207	17.4408	11.9725	0.686465	-0.542744	-1.65155	0.0039	0.0424232	ARHGEF1	AAGW02083505:20-6046
XLOC_030974	7.61731	5.22808	0.686342	-0.543002	-1.67112	0.0039	0.0424232	GIT2	GL018766:72179-127221
XLOC_021657	18.6651	12.804	0.685986	-0.54375	-1.95755	0.0008	0.0129751	BCAR1	5:29937748-29977726
XLOC_030150	12.0147	8.24074	0.685888	-0.543959	-1.87985	0.0027	0.0324887	ENSOCUG00000016686	GL018748:1511403-1519153
XLOC_026774	9.4572	6.48618	0.685846	-0.544045	-1.91164	0.00125	0.0182474	NA	AAGW02082159:5370-11047
XLOC_011518	13.8149	9.4644	0.685086	-0.545643	-1.97068	0.0013	0.0187498	ELF3	16:69597840-69604723
XLOC_010734	38.4648	26.3363	0.684686	-0.546486	-2.1514	0.0012	0.0177638	NA	15:33313351-33314814
XLOC_037475	19.0681	13.0486	0.684316	-0.547269	-1.94897	0.00355	0.0395176	FAM20C	GL019765:0-16738
XLOC_003566	94.1766	64.4441	0.68429	-0.547319	-2.06153	0.0007	0.0118237	ENSOCUG00000020970	11:85526615-85547255
XLOC_034256	90.3053	61.7641	0.683948	-0.548043	-2.02456	0.00065	0.0111658	ILF3	GL018914:280051-309811
XLOC_030273	6.64075	4.53655	0.683138	-0.549752	-1.72268	0.003	0.0348698	TRMT61A	GL018751:355514-364442
XLOC_015182	4.62164	3.15707	0.683106	-0.54982	-1.64209	0.00355	0.0395176	SP2	19:39408618-39444669
XLOC_032042	12.605	8.60751	0.682865	-0.550333	-1.66086	0.004	0.0431396	MTMR14	GL018802:453125-494138
XLOC_035794	18.785	12.8197	0.682443	-0.551218	-1.92863	0.00105	0.0160414	LIG1	GL019089:917-24350
XLOC_022520	25.8726	17.6524	0.682282	-0.551561	-2.00287	0.00035	0.00691489	ITGA6	7:112180182-112224751
XLOC_021338	22.5751	15.3975	0.682057	-0.552041	-1.98149	0.00065	0.0111658	NUP93	5:12967125-13092338
XLOC_023120	49.9117	34.0425	0.682055	-0.552043	-1.76121	0.002	0.0259569	TMEFF2	7:132442125-132714573
XLOC_007172	416.38	283.963	0.68198	-0.552199	-2.18638	0.0011	0.0165946	CYR61	13:79255236-79257963
XLOC_037808	87.011	59.3356	0.681932	-0.552301	-1.68956	0.00315	0.0362796	EBP	X:33228623-33234550
XLOC_029466	134.935	91.826	0.68052	-0.55529	-2.00231	0.00055	0.00984274	ENSOCUG00000005986	GL018731:1608069-1613276
XLOC_011415	8.65289	5.88834	0.680506	-0.555321	-1.82536	0.00325	0.0371099	ENSOCUG00000023942	16:49110841-49116246
XLOC_020723	17.4982	11.9046	0.680333	-0.555685	-1.82367	0.00105	0.0160414	DUSP6	4:68380272-68384053
XLOC_032399	17.2451	11.7309	0.680245	-0.55587	-1.98725	0.00045	0.00841677	G6PD	GL018816:26542-44761
XLOC_022014	28.5189	19.396	0.68011	-0.556158	-1.98802	0.00065	0.0111658	ATXN2L	6:18682855-18694495
XLOC_022820	19.5693	13.3024	0.679759	-0.556903	-1.97631	0.00335	0.0379431	ENSOCUG00000014136	7:15706295-15709542
XLOC_011205	123.27	83.7772	0.679624	-0.557195	-1.87007	0.0012	0.0177638	CSRP1	16:70031762-70049217
XLOC_023253	27.2528	18.5073	0.679097	-0.55831	-2.04299	0.0008	0.0129751	IRS1	7:168485180-168544806
XLOC_034172	917.64	622.587	0.678465	-0.559652	-6.69291	0.0007	0.0118237	ENSOCUG00000023984	GL018907:316644-316917
XLOC_028952	209.084	141.779	0.678096	-0.560437	-4.40742	0.00335	0.0379431	NA	GL018720:1041534-1041862
XLOC_004496	156.532	106.141	0.678079	-0.560472	-1.89612	0.0007	0.0118237	AKAP12	12:141220132-141335193
XLOC_036359	29.4357	19.9578	0.678013	-0.560614	-1.84384	0.0015	0.0209065	TUBB4A	GL019202:101998-106857
XLOC_014781	212.533	144.092	0.677975	-0.560699	-2.0419	0.00045	0.00841677	EIF1	19:42627272-42630178
XLOC_007350	76.7063	51.9956	0.677853	-0.560956	-1.6895	0.0035	0.0391507	CDC20	13:123291091-123310121
XLOC_008862	561.256	380.361	0.677696	-0.561289	-1.86386	0.00155	0.021391	SOD1	14:161796298-161804964
XLOC_032356	165.462	112.072	0.677328	-0.562072	-1.80024	0.00145	0.0203782	BUB3	GL018813:336444-346755
XLOC_010230	10.95	7.41562	0.677226	-0.562289	-1.82565	0.00165	0.0224402	ANTXR2	15:70309510-70464132
XLOC_001132	16.4768	11.1581	0.677201	-0.562346	-1.7921	0.00155	0.021391	RCL1	1:49372260-49453664
XLOC_025073	39.3412	26.6204	0.676654	-0.56351	-2.01239	0.0006	0.0105581	MCM2	9:6677973-6697588
XLOC_021405	117.829	79.6794	0.676229	-0.564419	-2.19017	0.00045	0.00841677	ENSOCUG00000006322	5:23430043-23436361
XLOC_021583	23.8605	16.1255	0.675824	-0.565277	-2.08925	0.00095	0.0148091	RRAD	5:22311514-22315347
XLOC_037522	130.884	88.3278	0.674856	-0.567351	-1.95191	0.0004	0.00769224	UBE2S	GL019814:14699-18040
XLOC_008458	9.42193	6.35705	0.674708	-0.567666	-1.67129	0.0041	0.0438995	PCCB	14:30038506-30113285
XLOC_028049	9.77752	6.59644	0.674654	-0.567782	-1.83413	0.00125	0.0182474	SLC20A2	GL018706:844828-885980
XLOC_017489	7.04079	4.74925	0.674534	-0.56804	-1.8539	0.00135	0.0192839	RHOJ	20:10904462-10998410
XLOC_006380	44.9987	30.3521	0.674511	-0.568086	-2.05028	0.0008	0.0129751	NEGR1	13:94057349-94611443
XLOC_034208	28.2274	19.0173	0.673718	-0.569779	-2.01974	0.00015	0.00353248	USP10	GL018911:181623-219935
XLOC_006818	12.9011	8.68441	0.673153	-0.570999	-1.84617	0.00125	0.0182474	UAP1	13:30415541-30456055
XLOC_021490	669.646	450.714	0.673063	-0.571187	-2.34708	0.00055	0.00984274	ENSOCUG00000013117	5:4539-5835
XLOC_006906	95.228	64.094	0.673058	-0.571196	-1.95629	0.00085	0.0136199	FDPS	13:37377899-37397037
XLOC_002867	4.28265	2.87906	0.672261	-0.572907	-1.77712	0.0019	0.0249279	TBRG4	10:45302531-45312841
XLOC_012371	171.578	115.287	0.671922	-0.573639	-2.80492	0.0003	0.00609381	CDC34	17:76221614-76222331
XLOC_029793	23.7869	15.981	0.67184	-0.573806	-1.63843	0.0039	0.0424232	NGRN	GL018738:1419284-1424486
XLOC_000275	3.85943	2.59285	0.671822	-0.573849	-1.68785	0.0036	0.0399159	PHF2	1:71162547-71201960
XLOC_005127	8.01929	5.38519	0.67153	-0.574477	-1.82565	0.004	0.0431396	FBXO5	12:143098858-143108925
XLOC_004835	38.118	25.5915	0.671376	-0.574809	-2.19106	0.0003	0.00609381	MCM3	12:41762710-41784435
XLOC_014977	2.48462	1.66745	0.671109	-0.575381	-1.75889	0.0027	0.0324887	PELP1	19:12206904-12236890
XLOC_034725	36.6212	24.5711	0.670953	-0.575717	-2.29042	0.00175	0.0234593	NA	GL018957:38382-39335
XLOC_003284	29.6499	19.8929	0.670926	-0.575777	-1.87466	0.00125	0.0182474	MAP3K1	11:72713459-72776125
XLOC_021649	16.1167	10.7979	0.669982	-0.577803	-1.98391	0.0014	0.0198411	RFWD3	5:29474917-29726436
XLOC_027203	14.3906	9.64007	0.669887	-0.578015	-1.71069	0.0027	0.0324887	LTBP3	AAGW02083472:20-6389
XLOC_014974	14.2476	9.5421	0.669734	-0.578345	-1.81609	0.00195	0.0254517	ENSOCUG00000025664	19:12026394-12031075
XLOC_012651	251.498	168.399	0.669584	-0.578665	-1.72074	0.0027	0.0324887	ENSOCUG00000024959	17:42020850-42021942
XLOC_021366	34.4002	23.0279	0.669412	-0.579034	-2.30406	0.00225	0.0283709	ENSOCUG00000022105	5:19310910-19311810
XLOC_004233	30.5129	20.4245	0.669373	-0.579121	-2.077	0.0004	0.00769224	PTP4A1	12:50335247-50341849
XLOC_005675	93.9109	62.8523	0.669276	-0.579328	-2.91358	0.0012	0.0177638	NA	12:77070062-77070628
XLOC_036492	31.1085	20.8175	0.66919	-0.579509	-1.91904	0.00095	0.0148091	TEAD2	GL019240:19400-40570
XLOC_036190	25.7619	17.2207	0.668456	-0.581095	-2.20449	0.00335	0.0379431	PIH1D1	GL019152:35343-38194
XLOC_016341	49.9451	33.3744	0.668222	-0.581603	-2.1218	0.0002	0.00442152	SCARA3	2:41995633-42039522
XLOC_020592	17.0078	11.3648	0.668211	-0.581623	-1.79953	0.0011	0.0165946	AAAS	4:37134753-37145063
XLOC_018839	11.572	7.72224	0.667321	-0.583545	-1.90361	0.0011	0.0165946	RNF44	3:57039072-57048275
XLOC_027280	305.571	203.886	0.66723	-0.583743	-2.05852	0.00025	0.00526437	RPL12	GL018699:202411-205739
XLOC_015091	11.2687	7.51879	0.667228	-0.583749	-1.67348	0.00325	0.0371099	MMP23B	19:24823883-24850485
XLOC_031659	5.96329	3.97807	0.667093	-0.584038	-1.82438	0.00215	0.0275778	EGLN2	GL018789:1004399-1015351
XLOC_000101	8.0404	5.36328	0.667041	-0.584153	-1.75614	0.0022	0.0280201	FAM214B	1:18775041-18778546
XLOC_026607	92.5762	61.7442	0.666955	-0.584339	-2.30434	0.00015	0.00353248	GSTP1	AAGW02081305:20347-24268
XLOC_008896	32.6931	21.8004	0.66682	-0.584627	-1.96621	0.00195	0.0254517	RFTN1	14:2340874-2566661
XLOC_007292	19.8704	13.242	0.666418	-0.5855	-2.16027	0.00045	0.00841677	RNF11	13:115471389-115521542
XLOC_033609	1219.52	812.631	0.666353	-0.585639	-1.82651	0.00165	0.0224402	ACTG1	GL018878:124755-127236
XLOC_023228	59.0425	39.3269	0.666078	-0.586237	-2.37836	0.00055	0.00984274	TUBA4A	7:160492836-160496451
XLOC_004010	24.1447	16.0704	0.665587	-0.587303	-2.00376	0.00045	0.00841677	MBOAT1	12:16875987-16994909
XLOC_018763	460.987	306.763	0.665448	-0.587603	-1.91321	0.0007	0.0118237	ENSOCUG00000011509	3:32175995-32180443
XLOC_014753	86.3154	57.3802	0.664774	-0.589066	-1.74138	0.00245	0.0301995	LASP1	19:40313538-40355416
XLOC_002240	7.72806	5.13423	0.664362	-0.589959	-1.83938	0.0035	0.0391507	NA	1:113509196-113511318
XLOC_035809	23.3462	15.5039	0.664087	-0.590554	-1.78391	0.00475	0.0487126	RRP1B	GL019091:97403-108299
XLOC_011599	4121.95	2735.63	0.663674	-0.591454	-8.55995	0.00015	0.00353248	NA	16:7509590-7509842
XLOC_032072	3.76863	2.50103	0.663644	-0.59152	-1.79984	0.00225	0.0283709	KLF11	GL018803:164-9287
XLOC_004945	11.3756	7.54506	0.663267	-0.592335	-1.61671	0.0047	0.0483962	MMS22L	12:84512912-84632252
XLOC_034212	127.774	84.7469	0.663256	-0.592363	-2.13723	0.0003	0.00609381	COTL1	GL018911:65032-101365
XLOC_028965	214.397	142.179	0.663158	-0.592578	-2.14812	5e-05	0.00140853	ENSOCUG00000008507	GL018721:247342-253370
XLOC_029063	75.4707	50.0089	0.662627	-0.593731	-2.07894	0.0002	0.00442152	SF3A1	GL018723:3483415-3503031
XLOC_000518	565.754	374.475	0.661904	-0.595306	-5.43666	0.0004	0.00769224	ENSOCUG00000021220	1:134691136-134691454
XLOC_003447	14.1772	9.38374	0.66189	-0.595336	-2.10617	0.0002	0.00442152	MYO10	11:41506873-41772958
XLOC_004620	10.0341	6.64093	0.661836	-0.595451	-2.07677	0.00065	0.0111658	E2F3	12:16561609-16648266
XLOC_021421	67.876	44.8951	0.661428	-0.596345	-2.13092	0.0001	0.00251934	CIRH1A	5:24546988-24577146
XLOC_032434	173.366	114.657	0.661358	-0.596492	-3.28922	0.0004	0.00769224	SSR4	GL018816:627569-630218
XLOC_029482	19.3831	12.8097	0.66087	-0.597561	-1.94659	0.0008	0.0129751	SIAH1	GL018732:2276790-2282563
XLOC_033408	8.5019	5.61481	0.660418	-0.598548	-1.80493	0.0018	0.0238888	TMEM132B	GL018864:169155-589412
XLOC_034715	9.82058	6.48258	0.660102	-0.59924	-1.94935	0.0026	0.0316624	NA	GL018957:98045-109865
XLOC_013872	168.645	111.272	0.6598	-0.599898	-1.80842	0.0018	0.0238888	ENSOCUG00000000989	18:48629086-48637148
XLOC_004020	56.4386	37.1945	0.659026	-0.601592	-2.15064	0.00015	0.00353248	CSNK2B	12:20478475-20484020
XLOC_032415	95.7676	63.1026	0.658914	-0.601837	-2.12862	0.0003	0.00609381	IDH3G	GL018816:630490-637876
XLOC_024488	27.4411	18.0781	0.658796	-0.602092	-2.10607	0.00025	0.00526437	MLF2	8:32769464-32776478
XLOC_022268	17.4157	11.4725	0.658745	-0.602216	-2.06811	0.00035	0.00691489	CALD1	7:13255398-13449154
XLOC_021496	10.0769	6.63541	0.658477	-0.602798	-1.98064	0.00095	0.0148091	PLEKHG2	5:545104-553599
XLOC_035328	57.3312	37.7369	0.658226	-0.603343	-2.10521	0.0003	0.00609381	RUVBL2	GL019028:51897-68026
XLOC_018988	2.60978	1.71768	0.65817	-0.603468	-1.80912	0.0026	0.0316624	RUNX1T1	3:107542767-107697440
XLOC_031644	91.9142	60.4928	0.658144	-0.603525	-2.22284	0.0003	0.00609381	ENSOCUG00000006441	GL018789:144947-161786
XLOC_025181	17.23	11.3375	0.658009	-0.603815	-1.92546	0.00125	0.0182474	SEMA3F	9:17630555-17657785
XLOC_020041	23.0785	15.1857	0.658002	-0.603835	-1.73268	0.0028	0.0332331	C12orf44	4:36214851-36227163
XLOC_002704	39.9523	26.2869	0.657957	-0.603934	-2.39653	0.0017	0.0229473	NA	10:7829250-7834836
XLOC_018376	72.9637	48.0034	0.657908	-0.604041	-2.34433	5e-05	0.00140853	MCM4	3:62473469-62494806
XLOC_032401	8.90099	5.8554	0.657837	-0.604199	-1.75507	0.00245	0.0301995	NA	GL018816:62036-66186
XLOC_014827	33.6141	22.1105	0.657775	-0.604333	-2.0771	0.00015	0.00353248	GRN	19:44627273-44635805
XLOC_022684	13.7957	9.06481	0.657075	-0.605865	-1.73631	0.00295	0.0344471	BCS1L	7:159934570-159938324
XLOC_025683	142.333	93.4047	0.656241	-0.607697	-2.43714	0.0002	0.00442152	TKT	9:20184802-20207587
XLOC_003342	38.5922	25.3054	0.655713	-0.608864	-2.21166	0.0013	0.0187498	ENSOCUG00000005127	11:1175452-1367053
XLOC_016184	15.1482	9.92929	0.655477	-0.609384	-2.09181	0.00295	0.0344471	NA	2:159944936-159947357
XLOC_014841	6.01836	3.9409	0.654813	-0.610844	-1.77357	0.00235	0.0292811	KIF18B	19:45370778-45393551
XLOC_011389	2370.37	1551.95	0.654729	-0.611027	-1.67357	0.0037	0.0407032	VIM	16:44090199-44101692
XLOC_028731	45.2604	29.6325	0.654711	-0.611068	-2.1321	0.0002	0.00442152	SLC3A2	GL018717:1482541-1507689
XLOC_035177	10.4599	6.84787	0.654678	-0.611146	-1.73268	0.00175	0.0234593	ERCC1	GL019006:72235-90284
XLOC_021481	12.6314	8.26086	0.653994	-0.612656	-2.19916	0.0001	0.00251934	CMIP	5:35964467-36046805
XLOC_000260	77.6487	50.7633	0.653756	-0.613176	-2.43573	0.0001	0.00251934	PSAT1	1:64697634-64728069
XLOC_006846	28.8833	18.8823	0.653745	-0.613203	-2.30127	0.0002	0.00442152	NCSTN	13:32736051-32751567
XLOC_000129	6.81292	4.45273	0.653571	-0.613584	-2.03122	0.0005	0.00912238	NOL6	1:20001248-20012385
XLOC_021337	797.233	521.021	0.653537	-0.613658	-2.19149	0.00015	0.00353248	ENSOCUG00000029235	5:12935092-12937197
XLOC_035024	6.66883	4.35797	0.653483	-0.613778	-1.7974	0.00205	0.0265105	LENG8	GL018981:282242-288926
XLOC_011548	692.537	452.498	0.653392	-0.613978	-1.79777	0.00255	0.0311586	ENSOCUG00000024544	16:75998014-75999171
XLOC_006611	7.30739	4.76561	0.652163	-0.616696	-1.94108	0.0019	0.0249279	ALDH4A1	13:133985548-134011065
XLOC_034933	2.03564	1.32732	0.652041	-0.616967	-1.76168	0.0024	0.0296991	TRIOBP	GL018972:34111-82176
XLOC_014775	39.1708	25.5376	0.651955	-0.617155	-2.14934	0.0002	0.00442152	CDC6	19:41452487-41467746
XLOC_014422	32.1253	20.9405	0.651838	-0.617416	-2.09979	0.00045	0.00841677	PMP22	19:4699506-4732995
XLOC_009132	77.1461	50.2718	0.651644	-0.617844	-1.90918	0.0008	0.0129751	POLR2H	14:81347860-81353387
XLOC_003254	3792.2	2470.74	0.651532	-0.618089	-1.97288	0.0007	0.0118237	NA	11:63697942-63698805
XLOC_036009	155.974	101.604	0.651416	-0.618339	-1.91696	0.0008	0.0129751	GUK1	GL019112:32057-42336
XLOC_028505	23.6274	15.3895	0.651341	-0.618518	-2.18595	5e-05	0.00140853	SHMT2	GL018714:398504-406172
XLOC_036782	138.574	90.2376	0.651187	-0.618856	-2.16019	0.0002	0.00442152	C19orf43	GL019346:20050-23032
XLOC_018835	20.9857	13.6633	0.651077	-0.619104	-2.24933	0.00055	0.00984274	THOC3	3:56693009-56708375
XLOC_037972	95.7161	62.3133	0.651022	-0.619223	-2.69427	0.00025	0.00526437	ENSOCUG00000026035	X:63774953-63775980
XLOC_025647	12.2266	7.95731	0.65082	-0.619665	-1.73336	0.00235	0.0292811	HYAL2	9:17785455-17790355
XLOC_021392	20.7857	13.5211	0.6505	-0.620379	-1.72827	0.00315	0.0362796	ENSOCUG00000010022	5:22769640-22831282
XLOC_036187	163.344	106.205	0.650192	-0.621064	-2.24141	0.0001	0.00251934	PRMT1	GL019152:174226-181662
XLOC_014968	432.295	280.927	0.64985	-0.621824	-2.22439	5e-05	0.00140853	EIF5AL1	19:11834251-11837736
XLOC_013104	5.43158	3.5263	0.649222	-0.623215	-1.81757	0.00485	0.049497	NA	17:31695035-31697230
XLOC_015048	1050.49	681.99	0.649211	-0.623242	-2.13191	0.0002	0.00442152	RPL23A	19:19438322-19445440
XLOC_003440	9.55661	6.19648	0.648397	-0.625049	-1.98513	0.00045	0.00841677	ANKH	11:39550939-39695579
XLOC_014908	74.7834	48.4584	0.647983	-0.625972	-2.08199	0.00045	0.00841677	CENPV	19:4058385-4086567
XLOC_013500	30.0656	19.4765	0.6478	-0.62638	-2.00805	0.0005	0.00912238	HHEX	18:40477599-40483993
XLOC_012404	12.2123	7.91043	0.647743	-0.626509	-2.06318	0.0003	0.00609381	CHSY1	17:84741923-84802926
XLOC_011802	5.87128	3.79873	0.647002	-0.628159	-1.82513	0.0048	0.0491057	NA	16:51341244-51343051
XLOC_011353	606.139	392.129	0.646929	-0.628318	-4.10837	5e-05	0.00140853	ENSOCUG00000021269	16:34578315-34578765
XLOC_000235	6.14326	3.96816	0.645937	-0.630534	-2.0698	0.001	0.015474	PGM5	1:54570516-54802335
XLOC_033554	5.01432	3.2373	0.645611	-0.631262	-1.9637	0.00145	0.0203782	CYTL1	GL018874:376125-383584
XLOC_006079	55.5829	35.8761	0.645452	-0.631617	-2.6638	0.00155	0.021391	JTB	13:38549080-38556493
XLOC_013746	12.9099	8.33014	0.645252	-0.632063	-1.88058	0.00075	0.0124274	COL13A1	18:16952441-17034190
XLOC_024290	3.26725	2.10818	0.645246	-0.632077	-1.66346	0.0039	0.0424232	SCEL	8:79326688-79441905
XLOC_004140	132.64	85.5797	0.645203	-0.632171	-1.83032	0.0022	0.0280201	OBTP	12:31401897-31405938
XLOC_038369	490.524	316.472	0.645171	-0.632248	-2.22313	0.0001	0.00251934	ENSOCUG00000015749	X:50991252-50996670
XLOC_012145	410.648	264.927	0.645144	-0.632304	-3.60796	0.0002	0.00442152	ENSOCUG00000027082	17:36007914-36008469
XLOC_022831	33.6859	21.7291	0.64505	-0.632513	-2.68834	0.00425	0.0450097	ARF5	7:16706554-16708934
XLOC_020299	24.4823	15.7847	0.644739	-0.633211	-2.18386	0.0004	0.00769224	EIF3D	4:85281952-85295993
XLOC_031862	116.94	75.3928	0.644714	-0.633277	-2.27243	0.00025	0.00526437	RRM2	GL018795:3519-223881
XLOC_016369	36.6855	23.6434	0.644489	-0.633771	-1.68941	0.0049	0.0498262	HMGB2	2:51194487-51197694
XLOC_021362	28.1414	18.1208	0.64392	-0.635045	-2.1807	0.00015	0.00353248	NDRG4	5:14378959-14387241
XLOC_002476	1.93561	1.24632	0.64389	-0.635109	-1.80891	0.00295	0.0344471	NA	1:182906857-182914628
XLOC_016687	56.9256	36.6505	0.643832	-0.635244	-3.06454	0.0016	0.0219611	ENSOCUG00000011673	2:130843046-130845244
XLOC_003534	4.33758	2.79163	0.643592	-0.63578	-2.00209	0.00045	0.00841677	PDE4D	11:74907734-75270661
XLOC_035095	2.25307	1.44962	0.643398	-0.636216	-1.7219	0.0019	0.0249279	PASK	GL018993:45-29598
XLOC_034466	7.55603	4.86124	0.643359	-0.636305	-1.8727	0.00455	0.0473339	NA	GL018932:210-1803
XLOC_029926	39.9705	25.6784	0.642434	-0.638382	-2.25298	5e-05	0.00140853	GINS1	GL018741:725178-763310
XLOC_021451	4.54041	2.91641	0.642323	-0.638629	-1.75258	0.0022	0.0280201	MTSS1L	5:28837987-28856048
XLOC_012258	43.2556	27.7806	0.642243	-0.63881	-2.22399	0.0001	0.00251934	PCK2	17:44144638-44159479
XLOC_030009	353.606	226.952	0.641822	-0.639761	-3.55456	0.0001	0.00251934	NA	GL018744:1123959-1133212
XLOC_028815	14.6825	9.41242	0.641064	-0.64146	-2.07321	0.0005	0.00912238	MYBL2	GL018718:3033680-3064828
XLOC_032747	35.4979	22.7473	0.640807	-0.642041	-2.01991	0.0005	0.00912238	DNASE1	GL018828:849277-858039
XLOC_004404	577.786	370.053	0.640467	-0.642804	-6.24091	0.00025	0.00526437	ENSOCUG00000022825	12:111635784-111636118
XLOC_011017	10.5494	6.75462	0.640285	-0.643218	-2.20414	0.00015	0.00353248	ENSOCUG00000016007	16:32162417-32237747
XLOC_012357	23.5104	15.0506	0.640168	-0.64348	-2.01972	0.0005	0.00912238	SAMD4A	17:73273481-73499911
XLOC_023589	646.547	413.56	0.639644	-0.644659	-15.1749	0.00205	0.0265105	NA	7:77372055-77372237
XLOC_004009	72.3114	46.2299	0.639317	-0.645397	-2.36906	5e-05	0.00140853	SOX4	12:15382240-15386689
XLOC_021422	14.2406	9.08889	0.638238	-0.647837	-2.2074	0.00035	0.00691489	SNTB2	5:24590942-24709339
XLOC_011508	23.7117	15.1292	0.638048	-0.64826	-2.40984	0.0001	0.00251934	BTG2	16:68471082-68475713
XLOC_031351	37.6077	23.9904	0.637912	-0.64857	-2.47083	0.00015	0.00353248	ENSOCUG00000029455	GL018782:465650-474793
XLOC_025674	10.6435	6.78409	0.637393	-0.649742	-1.70206	0.004	0.0431396	NT5DC2	9:19565765-19598578
XLOC_001235	339.958	216.584	0.63709	-0.65043	-4.68569	0.00015	0.00353248	ENSOCUG00000008405	1:75739306-75739687
XLOC_005846	353.583	225.244	0.637033	-0.650563	-1.94186	0.00105	0.0160414	PRDX6	13:888674-901838
XLOC_009157	11.1647	7.11226	0.637031	-0.650568	-1.84766	0.0029	0.0341155	BCL6	14:83371541-83395083
XLOC_011198	17.9	11.402	0.636983	-0.650666	-2.19051	0.00015	0.00353248	ENSOCUG00000022112	16:68896641-68909008
XLOC_009302	61.8577	39.37	0.636461	-0.651855	-3.83647	0.00455	0.0473339	ANAPC15	14:121419516-121419873
XLOC_037824	27.2082	17.3045	0.636003	-0.652896	-2.31494	5e-05	0.00140853	CCDC120	X:33678626-33693928
XLOC_000152	848.74	539.794	0.635995	-0.652913	-3.17479	5e-05	0.00140853	ENSOCUG00000003706	1:26785336-26786110
XLOC_008651	8.75733	5.56913	0.635939	-0.65304	-1.90153	0.00155	0.021391	RTP4	14:83034410-83038322
XLOC_020566	20.5722	13.0653	0.635095	-0.654961	-2.22001	5e-05	0.00140853	KRT80	4:36253025-36271637
XLOC_014563	55.524	35.2289	0.634481	-0.656352	-2.37716	5e-05	0.00140853	MYO1C	19:16629617-16650525
XLOC_013378	26.56	16.8381	0.633965	-0.657522	-2.00319	0.0007	0.0118237	DLG5	18:9684878-9765673
XLOC_016135	84.748	53.715	0.63382	-0.657854	-1.99177	0.0004	0.00769224	SRSF7	2:147600116-147643411
XLOC_014935	3.18632	2.01837	0.633449	-0.658701	-2.11603	0.00015	0.00353248	PFAS	19:10996821-11022433
XLOC_017904	23.612	14.957	0.633449	-0.658705	-2.40195	0.00015	0.00353248	UBE2L3	21:5433677-5513053
XLOC_031019	8.21176	5.20129	0.633395	-0.658821	-2.2047	0.0003	0.00609381	STXBP2	GL018767:814098-822309
XLOC_007687	26.1372	16.546	0.633044	-0.659625	-2.49972	0.00075	0.0124274	NA	13:38703269-38704146
XLOC_024501	7.5629	4.78492	0.632683	-0.660447	-2.11252	0.00055	0.00984274	FOXJ2	8:33629084-33654376
XLOC_005094	1.15072	0.72803	0.632673	-0.660468	-1.64877	0.00445	0.0465619	NHSL1	12:128828668-128990458
XLOC_037872	10.5494	6.6732	0.632567	-0.660705	-2.02134	0.00035	0.00691489	ENSOCUG00000024108	X:44202195-44207225
XLOC_001775	4.3932	2.77836	0.632423	-0.661039	-2.08801	0.0003	0.00609381	NUP160	1:187068437-187132558
XLOC_002805	917.209	579.976	0.632327	-0.661258	-4.71383	5e-05	0.00140853	ENSOCUG00000025551	10:32350916-32351331
XLOC_038268	106.393	67.2636	0.632218	-0.661502	-2.23863	5e-05	0.00140853	NDUFB11	X:32259377-32264340
XLOC_014374	9000.31	5689.48	0.632143	-0.661678	-10.7229	0.0001	0.00251934	NA	18:66434587-66582033
XLOC_033126	28.6388	18.1012	0.632052	-0.661886	-2.48568	0.00025	0.00526437	GALK1	GL018845:49072-53189
XLOC_034505	5.79401	3.65945	0.631592	-0.662938	-1.91269	0.00115	0.0172051	MFGE8	GL018934:45647-58724
XLOC_017492	23.4826	14.8292	0.631497	-0.663146	-2.08797	0.00165	0.0224402	NA	20:11893575-11912115
XLOC_009039	3.78152	2.38644	0.63108	-0.664102	-1.9203	0.0016	0.0219611	NA	14:54214378-54218037
XLOC_007068	14.5348	9.17262	0.63108	-0.66411	-2.19037	0.00015	0.00353248	CSF1	13:54245540-54264758
XLOC_008908	6.3812	4.02692	0.63106	-0.664151	-2.23302	0.0003	0.00609381	THRB	14:10447744-10676392
XLOC_035291	2.97986	1.87941	0.630704	-0.664963	-1.87818	0.0009	0.0142227	STX6	GL019023:29000-66180
XLOC_024125	17.5139	11.0412	0.630425	-0.665608	-2.33391	5e-05	0.00140853	TEAD4	8:29175741-29464015
XLOC_017606	8.64386	5.44745	0.63021	-0.666094	-2.16016	0.0006	0.0105581	ENSOCUG00000014268	20:8229769-8234257
XLOC_038040	186.704	117.631	0.63004	-0.666486	-4.15928	0.00025	0.00526437	ENSOCUG00000014194	X:81654160-81654584
XLOC_002791	52.1174	32.8335	0.629991	-0.666599	-2.85772	0.0002	0.00442152	ENSOCUG00000009140	10:28688948-28689816
XLOC_010138	40.171	25.3041	0.62991	-0.666783	-2.55957	5e-05	0.00140853	PAPSS1	15:41803373-41912629
XLOC_025127	11.0822	6.97574	0.629454	-0.667831	-1.92918	0.00115	0.0172051	VGLL4	9:12142737-12295276
XLOC_032535	30.5983	19.2409	0.628823	-0.669276	-2.52383	0.00015	0.00353248	ENSOCUG00000026506	GL018821:709070-712440
XLOC_034689	16.2428	10.2108	0.628635	-0.669696	-2.22467	0.0001	0.00251934	MED15	GL018951:138984-190960
XLOC_032479	5.35828	3.36665	0.628308	-0.670458	-1.78783	0.0025	0.0306812	ALKBH5	GL018817:905886-927414
XLOC_031476	36.3905	22.8524	0.627977	-0.671218	-2.30763	5e-05	0.00140853	LSR	GL018786:165302-185766
XLOC_036977	1.75963	1.1049	0.627916	-0.671357	-1.68609	0.0033	0.0375282	PRDM16	GL019427:12620-48949
XLOC_021906	22.0592	13.839	0.627357	-0.672643	-2.43957	0.0002	0.00442152	ENSOCUG00000021942	6:4472235-4473534
XLOC_005922	9.77327	6.13062	0.627284	-0.672808	-1.82043	0.00185	0.0243986	C1orf112	13:21914141-22018209
XLOC_017641	99.2241	62.2037	0.626901	-0.673689	-2.4042	0.0001	0.00251934	TDP1	20:15451836-15537809
XLOC_028831	175.429	109.958	0.626795	-0.673931	-4.08395	0.00015	0.00353248	ENSOCUG00000025431	GL018718:1306248-1306695
XLOC_034304	36.1842	22.6527	0.626038	-0.675677	-2.60721	0.0003	0.00609381	NA	GL018918:268918-270215
XLOC_006037	5.13884	3.2164	0.6259	-0.675996	-2.12411	0.0004	0.00769224	MEF2D	13:36426563-36444809
XLOC_012589	11.891	7.43198	0.625009	-0.678055	-1.99451	0.00065	0.0111658	LPCAT4	17:39590355-39597558
XLOC_010047	16.6604	10.4125	0.624985	-0.678104	-1.86949	0.00135	0.0192839	MND1	15:9545675-9635691
XLOC_013735	13.8577	8.6553	0.624584	-0.679028	-2.02489	0.00025	0.00526437	DDIT4	18:15149446-15151531
XLOC_008813	23.1808	14.4774	0.624543	-0.679134	-2.48306	0.0002	0.00442152	ENSOCUG00000024114	14:134833854-134835311
XLOC_014836	5.20763	3.24666	0.623443	-0.681673	-1.97358	0.0006	0.0105581	PLCD3	19:45199942-45218301
XLOC_018273	5.7178	3.56402	0.62332	-0.681953	-1.97846	0.0009	0.0142227	SYNPO	3:32308722-32357552
XLOC_027873	2.48696	1.54993	0.623223	-0.682174	-1.83061	0.00255	0.0311586	NCDN	GL018704:2755191-2764734
XLOC_032934	10.3955	6.47241	0.622617	-0.683583	-2.11846	0.00035	0.00691489	MEIS3	GL018835:637015-645010
XLOC_006158	45.2334	28.1612	0.622575	-0.683679	-2.46386	5e-05	0.00140853	TXNIP	13:42736056-42740027
XLOC_016235	12.686	7.88462	0.621521	-0.686119	-2.26559	5e-05	0.00140853	PROM1	2:6570948-6681319
XLOC_016346	30.9422	19.2244	0.6213	-0.68664	-2.48406	0.0001	0.00251934	DPYSL2	2:43044811-43120018
XLOC_014547	6.1117	3.79706	0.621277	-0.68669	-1.7248	0.00485	0.049497	MNT	19:15774567-15828066
XLOC_000415	20.6731	12.8429	0.621237	-0.686788	-2.00843	0.00055	0.00984274	IL18	1:104201273-104234940
XLOC_018538	5.56309	3.45527	0.621106	-0.687087	-1.86203	0.0014	0.0198411	RIMS2	3:119260426-119645961
XLOC_004658	3.81976	2.37066	0.620631	-0.688194	-2.00177	0.00075	0.0124274	ATF6B	12:20900076-20912540
XLOC_030622	84.6206	52.495	0.620357	-0.68883	-2.00606	0.00085	0.0136199	NA	GL018759:139428-160649
XLOC_029868	735.12	456.029	0.620346	-0.688855	-2.43224	5e-05	0.00140853	ENSOCUG00000007825	GL018740:307699-308476
XLOC_032472	3.84006	2.37956	0.619667	-0.690433	-1.73763	0.00285	0.0336684	MAPK7	GL018817:323190-327527
XLOC_025396	6.2318	3.86065	0.619508	-0.690805	-2.25233	0.0003	0.00609381	SKA1	9:91095294-91115561
XLOC_032073	4.00558	2.48055	0.619274	-0.691354	-1.67131	0.0046	0.047795	GRHL1	GL018803:46196-89333
XLOC_000689	24.1538	14.9569	0.619236	-0.691435	-2.28224	0.0002	0.00442152	PARVA	1:154083408-154248605
XLOC_030471	1145.21	708.41	0.618585	-0.692958	-2.31622	0.0001	0.00251934	ENSOCUG00000001042	GL018755:407750-419457
XLOC_034088	36.8385	22.7791	0.61835	-0.693502	-3.28001	0.00475	0.0487126	TECR	GL018901:480704-499164
XLOC_032878	107.951	66.6881	0.617763	-0.694877	-2.51402	5e-05	0.00140853	ICAM1	GL018833:97979-106837
XLOC_011509	7.51726	4.64263	0.617596	-0.695266	-1.85361	0.00145	0.0203782	ADORA1	16:68612154-68642478
XLOC_036875	15.4764	9.55594	0.617452	-0.695601	-2.33814	0.00045	0.00841677	NA	GL019385:46738-48241
XLOC_036227	1.94461	1.20036	0.617275	-0.696006	-1.90616	0.00175	0.0234593	ZNF516	GL019165:85486-127530
XLOC_027677	23.9024	14.753	0.617218	-0.696151	-2.58518	5e-05	0.00140853	RFC3	GL018702:4595341-4615895
XLOC_028701	37.432	23.0924	0.616916	-0.696854	-2.21469	5e-05	0.00140853	EEF1G	GL018717:1747650-1758871
XLOC_032388	6.24937	3.8545	0.616782	-0.697168	-1.86608	0.00145	0.0203782	CD276	GL018815:17486-29849
XLOC_019896	5.43376	3.35082	0.616667	-0.697439	-1.77563	0.0023	0.0287859	SNTA1	4:6191076-6220529
XLOC_020284	6.94406	4.28164	0.61659	-0.697615	-1.94796	0.00085	0.0136199	SUN2	4:84443977-84449935
XLOC_028935	5.96498	3.67412	0.615948	-0.699119	-2.14493	0.00015	0.00353248	ENC1	GL018720:3267369-3275893
XLOC_031211	4.97976	3.06385	0.615261	-0.700732	-1.66629	0.0037	0.0407032	HAUS8	GL018776:1142933-1150494
XLOC_004115	56.6895	34.8459	0.61468	-0.702094	-2.48453	5e-05	0.00140853	CDKN1A	12:26614085-26621169
XLOC_018954	61.99	38.0674	0.614089	-0.703481	-3.1933	5e-05	0.00140853	MRPS28	3:95623108-95774056
XLOC_009020	32.0591	19.6851	0.614025	-0.703631	-1.79311	0.0036	0.0399159	RAP2B	14:47357938-47381468
XLOC_028867	15.2657	9.36788	0.613655	-0.704503	-2.49779	5e-05	0.00140853	FOXO1	GL018719:3590941-3644865
XLOC_015825	125.848	77.174	0.613232	-0.705499	-4.4794	0.0003	0.00609381	ENSOCUG00000025641	2:69386169-69386553
XLOC_033707	5.45374	3.34365	0.613093	-0.705821	-1.74218	0.00295	0.0344471	KCNN4	GL018881:157212-169613
XLOC_017872	10.8238	6.6317	0.612696	-0.706763	-2.13225	0.00025	0.00526437	LIMK2	21:3658718-3740229
XLOC_030012	32.8761	20.1379	0.612539	-0.707124	-2.60646	5e-05	0.00140853	NA	GL018744:1989413-2016586
XLOC_029399	110.169	67.4107	0.611884	-0.708675	-3.01795	5e-05	0.00140853	ENSOCUG00000025196	GL018730:2576983-2578186
XLOC_037550	3.7628	2.30108	0.611534	-0.709493	-1.86905	0.00335	0.0379431	NA	GL019840:18674-20743
XLOC_013899	58.136	35.5497	0.611492	-0.709593	-2.44234	0.0001	0.00251934	ENSOCUG00000020100	18:51298117-51321088
XLOC_033910	722.643	441.772	0.611328	-0.709983	-2.58476	5e-05	0.00140853	ENSOCUG00000021964	GL018890:440577-441252
XLOC_031978	12.0832	7.37899	0.610682	-0.711504	-2.15728	0.0002	0.00442152	NUP43	GL018800:158206-175813
XLOC_034879	32.0633	19.5772	0.61058	-0.711746	-2.36459	0.0006	0.0105581	ATP6V0C,ENSOCUG00000021194	GL018968:236625-247571
XLOC_038709	2.22573	1.35777	0.610034	-0.713038	-1.78188	0.0044	0.0461343	NA	X:3542863-3546172
XLOC_034591	19.0778	11.6374	0.609997	-0.713121	-2.31801	0.0001	0.00251934	POLA2	GL018942:272558-297509
XLOC_035651	2.59115	1.57981	0.609695	-0.713837	-1.88948	0.00155	0.021391	NA	GL019067:178653-182511
XLOC_032580	7.47064	4.55369	0.609545	-0.714197	-2.10807	0.00035	0.00691489	DPAGT1	GL018823:567092-572884
XLOC_033154	5.73687	3.49589	0.609372	-0.714601	-1.6799	0.00465	0.0481364	CDR2L	GL018845:676469-681863
XLOC_017975	55.8116	34.0044	0.609271	-0.714844	-1.78469	0.0022	0.0280201	ENSOCUG00000009987	21:3218818-3222305
XLOC_010907	290.859	177.181	0.609165	-0.715094	-6.32421	0.0002	0.00442152	NA	15:101010723-101011032
XLOC_037483	5.34716	3.25537	0.608804	-0.715949	-1.99428	0.0032	0.0366716	NA	GL019771:16708-18345
XLOC_039174	5.15105	3.13559	0.608728	-0.71613	-2.12312	0.0011	0.0165946	NA	X:109576858-109579845
XLOC_001892	13.9071	8.46397	0.608608	-0.716412	-1.72229	0.00355	0.0395176	RBM4	1:194276026-194286832
XLOC_012048	127.044	77.2672	0.608192	-0.717405	-2.04832	0.0005	0.00912238	NA	17:17223305-17224842
XLOC_003266	6.99103	4.25081	0.608038	-0.717769	-2.45549	5e-05	0.00140853	ITGA2	11:69030569-69139625
XLOC_011337	9.4676	5.75645	0.608016	-0.717819	-2.07792	0.0013	0.0187498	ENSOCUG00000021494	16:31438120-31464040
XLOC_031205	216.415	131.424	0.607278	-0.71957	-2.62332	5e-05	0.00140853	TPM4	GL018776:769119-789646
XLOC_020587	401.815	243.568	0.60617	-0.722206	-2.38733	5e-05	0.00140853	KRT8	4:36812952-36820567
XLOC_034432	4.68817	2.84111	0.606017	-0.722571	-2.27023	0.00015	0.00353248	CELSR1	GL018928:339268-397924
XLOC_018208	85.4461	51.7239	0.60534	-0.724182	-1.6114	0.0049	0.0498262	CYSTM1	3:22324022-22387488
XLOC_036181	892.463	540.103	0.605183	-0.724557	-2.57618	5e-05	0.00140853	RPL13A,SNORD33	GL019152:63672-64988
XLOC_029822	4.57261	2.76631	0.604974	-0.725057	-2.00577	0.00155	0.021391	NA	GL018738:2452693-2454861
XLOC_027861	8.97553	5.42801	0.604756	-0.725575	-1.8803	0.00225	0.0283709	ZC3H12A	GL018704:980379-989309
XLOC_011739	684.672	413.999	0.604668	-0.725785	-4.73277	5e-05	0.00140853	NA	16:39164018-39164472
XLOC_006140	33.8456	20.463	0.604599	-0.725953	-2.34281	5e-05	0.00140853	SF3B4	13:42105016-42110263
XLOC_005834	2520.44	1523.81	0.604581	-0.725995	-4.16945	5e-05	0.00140853	NA	12:145311725-145312242
XLOC_015151	61.741	37.3081	0.604268	-0.72674	-1.97179	0.00065	0.0111658	NME1	19:36653277-36662332
XLOC_031024	8.39495	5.07258	0.604242	-0.726804	-2.04478	0.0006	0.0105581	ZNF358	GL018767:914107-926915
XLOC_033603	43.1435	26.0677	0.604209	-0.726877	-2.43469	5e-05	0.00140853	FSCN1	GL018878:166736-168710
XLOC_021264	730.422	441.316	0.604193	-0.726917	-2.63603	5e-05	0.00140853	RPS16	5:537595-540034
XLOC_025801	200.487	120.982	0.603441	-0.72871	-2.29094	5e-05	0.00140853	TGIF1	9:58604066-58622396
XLOC_012061	9.81374	5.92127	0.603365	-0.728898	-2.1151	0.00055	0.00984274	GNB5	17:20396492-20423406
XLOC_027911	2.9749	1.79069	0.601933	-0.732321	-1.97921	0.00155	0.021391	NA	GL018704:975529-978724
XLOC_037415	9.25665	5.57043	0.601776	-0.732702	-1.8548	0.0011	0.0165946	ENSOCUG00000023981	GL019715:15118-18767
XLOC_020622	18.6018	11.1898	0.601544	-0.733262	-2.54937	0.0002	0.00442152	WIBG	4:39455630-39516240
XLOC_018374	35.4945	21.3434	0.601316	-0.733808	-2.49622	5e-05	0.00140853	SPIDR	3:61829138-62285681
XLOC_004725	35.09	21.0973	0.601234	-0.734002	-2.09198	0.00035	0.00691489	RPS10	12:24580427-24586488
XLOC_024462	3.92451	2.35823	0.600898	-0.734807	-1.85823	0.0009	0.0142227	FOXM1	8:29084504-29098591
XLOC_029572	49.8803	29.9652	0.600742	-0.735185	-2.43615	5e-05	0.00140853	NHP2L1	GL018734:820427-840780
XLOC_004689	32.2216	19.3567	0.600737	-0.735197	-2.12796	0.00035	0.00691489	NRM	12:22721191-22724047
XLOC_024057	10.4644	6.28418	0.600529	-0.735688	-1.85953	0.00215	0.0275778	NA	8:13915546-13916985
XLOC_014763	4.75187	2.85349	0.600498	-0.73577	-1.97008	0.00385	0.042115	GRB7	19:40979143-40982961
XLOC_024751	79.7386	47.8567	0.60017	-0.736557	-2.81573	5e-05	0.00140853	NA	8:14057045-14061706
XLOC_036533	26.2769	15.7677	0.600059	-0.736824	-2.69742	5e-05	0.00140853	NA	GL019254:19355-46730
XLOC_006809	81.7223	48.9981	0.599568	-0.738004	-2.62646	5e-05	0.00140853	MGST3	13:27242692-27262554
XLOC_006804	7.74607	4.64299	0.599399	-0.738412	-2.03136	0.00045	0.00841677	POGK	13:26145936-26158379
XLOC_018684	18.2997	10.9661	0.59925	-0.738778	-2.0811	0.0011	0.0165946	HNRNPA0	3:19926305-20087435
XLOC_036404	120.264	72.0628	0.599205	-0.738883	-2.24222	0.00015	0.00353248	ENSOCUG00000023609	GL019215:73625-83888
XLOC_030810	882.845	528.857	0.599037	-0.739281	-2.62643	5e-05	0.00140853	RPS5	GL018763:1361228-1368282
XLOC_005840	35.5993	21.3145	0.598734	-0.740017	-2.94313	0.00015	0.00353248	NA	12:151753066-151753867
XLOC_035278	13.8444	8.28347	0.598326	-0.741	-2.29154	5e-05	0.00140853	UBE2G2	GL019021:12869-40637
XLOC_020778	14.9118	8.91777	0.598034	-0.741697	-2.32332	0.00015	0.00353248	SMCR7L	4:84044722-84061310
XLOC_038656	2.9169	1.74424	0.597977	-0.741841	-1.94196	0.0024	0.0296991	NA	X:3377423-3380326
XLOC_023730	303.786	181.448	0.597289	-0.7435	-5.18231	5e-05	0.00140853	NA	7:122659291-122659687
XLOC_006214	104.724	62.5224	0.597021	-0.744149	-3.24287	5e-05	0.00140853	ENSOCUG00000027213	13:51451522-51457153
XLOC_027291	765.997	457.008	0.596619	-0.745118	-2.68532	5e-05	0.00140853	ENSOCUG00000002996	GL018699:2466656-2469337
XLOC_031660	15.9856	9.52814	0.596045	-0.746507	-2.38052	0.0001	0.00251934	ENSOCUG00000006680,ENSOCUG00000022977	GL018789:1016251-1029025
XLOC_010964	17.2344	10.2712	0.595971	-0.746684	-2.64697	5e-05	0.00140853	CELF2	16:15371099-15968959
XLOC_028432	3.94085	2.34862	0.595968	-0.746695	-2.29674	5e-05	0.00140853	ZNF217	GL018712:2829760-2844210
XLOC_030367	120.784	71.9681	0.595841	-0.746994	-2.71185	5e-05	0.00140853	NA	GL018752:849824-855196
XLOC_036159	19.628	11.6831	0.595226	-0.748495	-2.28821	0.0001	0.00251934	IL9R,POLR3K	GL019146:18665-42874
XLOC_030031	16.8856	10.043	0.594767	-0.749597	-2.1804	0.00015	0.00353248	UPP1	GL018745:170254-185349
XLOC_035270	34.1606	20.2971	0.594167	-0.751059	-2.33577	0.0007	0.0118237	MAP2K3	GL019019:41822-112016
XLOC_023742	17.8419	10.5993	0.594068	-0.751296	-2.62948	0.00015	0.00353248	NA	7:126275610-126277003
XLOC_003731	40.1599	23.8563	0.594033	-0.751385	-2.98389	5e-05	0.00140853	NA	11:37365956-37366965
XLOC_038380	756.115	448.391	0.59302	-0.753849	-4.12849	5e-05	0.00140853	ENSOCUG00000014764	X:52633615-52636417
XLOC_024282	121.978	72.3163	0.592863	-0.754235	-2.13959	0.00025	0.00526437	BTEB2	8:74494634-74511648
XLOC_011467	7.32877	4.34477	0.592838	-0.75429	-2.54919	5e-05	0.00140853	SERTAD4	16:62420598-62429035
XLOC_028509	22.2196	13.1697	0.592706	-0.754608	-2.55072	5e-05	0.00140853	MARS	GL018714:646796-670945
XLOC_004141	7.26637	4.30607	0.592603	-0.754864	-1.75847	0.00285	0.0336684	BYSL	12:31517404-31534986
XLOC_038062	203.412	120.501	0.592399	-0.755357	-3.32461	5e-05	0.00140853	NA	X:87171498-87173973
XLOC_034228	354.346	209.868	0.592269	-0.755677	-2.75901	5e-05	0.00140853	FBL	GL018912:362329-371229
XLOC_003219	1.51149	0.89466	0.591906	-0.756558	-2.02066	0.00035	0.00691489	PDZD2	11:53531890-53935197
XLOC_026608	10.3029	6.09482	0.591564	-0.757399	-2.02361	0.0039	0.0424232	ENSOCUG00000025066	AAGW02081306:5826-25343
XLOC_032562	31.593	18.6846	0.591416	-0.757761	-2.12018	0.0002	0.00442152	ENSOCUG00000017261	GL018823:493884-496799
XLOC_029528	6.69857	3.95651	0.59065	-0.759624	-1.88433	0.00225	0.0283709	PLEKHA7	GL018733:827213-964650
XLOC_018850	83.8118	49.4906	0.590497	-0.759999	-2.54954	5e-05	0.00140853	PDLIM7	3:57989096-58004029
XLOC_000935	18.0988	10.6756	0.589851	-0.761577	-2.62219	5e-05	0.00140853	TMEM109	1:193539338-193549353
XLOC_025828	311.066	183.394	0.589566	-0.762279	-2.24103	0.0002	0.00442152	ENSOCUG00000002862	9:64211991-64296744
XLOC_025664	2.52286	1.4853	0.588737	-0.764303	-1.99174	0.0018	0.0238888	DUSP7	9:19153373-19159153
XLOC_007320	19.6149	11.5465	0.58866	-0.764488	-2.07619	0.001	0.015474	ENSOCUG00000005945,ENSOCUG00000017363	13:121036927-121097230
XLOC_020237	16.5401	9.73631	0.588649	-0.764516	-2.2621	0.00015	0.00353248	NA	4:75418502-75466001
XLOC_012185	224.893	132.352	0.588511	-0.764857	-3.0767	5e-05	0.00140853	APEX1	17:40910515-40917602
XLOC_005097	48.4322	28.4978	0.588406	-0.765114	-2.64207	5e-05	0.00140853	ENSOCUG00000023408	12:129792288-129794038
XLOC_017128	5334.27	3138.61	0.588386	-0.765162	-100.559	0.0009	0.0142227	NA	2:86080969-86081061
XLOC_029835	203.095	119.496	0.588375	-0.765193	-2.74216	5e-05	0.00140853	PDPN	GL018739:1237810-1269612
XLOC_000419	106.347	62.555	0.588216	-0.765582	-3.93498	5e-05	0.00140853	CRYAB	1:104462697-104465651
XLOC_014794	9.66211	5.68279	0.588152	-0.76574	-1.93358	0.00095	0.0148091	COASY	19:43310093-43314137
XLOC_020001	175.343	103.113	0.588065	-0.765959	-2.57603	5e-05	0.00140853	ENSOCUG00000024676	4:28047912-28150575
XLOC_027084	318.613	187.324	0.587936	-0.76627	-2.66484	5e-05	0.00140853	NA	AAGW02083030:367-3010
XLOC_035188	32.7685	19.2656	0.58793	-0.766285	-2.98011	5e-05	0.00140853	NA	GL019007:125103-126097
XLOC_038303	22.2817	13.0853	0.587267	-0.767919	-2.6312	5e-05	0.00140853	ENSOCUG00000005034	X:34892473-34911539
XLOC_020351	7.83753	4.60269	0.587263	-0.767923	-1.85349	0.00155	0.021391	AAR2	4:3663754-3679909
XLOC_022287	28.6211	16.8072	0.587231	-0.767997	-2.28728	0.0001	0.00251934	IMPDH1	7:15955329-15974447
XLOC_025629	11.0376	6.48073	0.58715	-0.768203	-2.49782	0.00015	0.00353248	NICN1	9:16959257-16963100
XLOC_001481	503.026	294.887	0.586226	-0.77047	-2.95627	5e-05	0.00140853	ENSOCUG00000022412	1:141307966-141313359
XLOC_013781	41.4793	24.3151	0.586198	-0.770542	-2.82985	5e-05	0.00140853	CDK1	18:25384669-25403733
XLOC_015150	615.151	360.111	0.585403	-0.772497	-2.70344	5e-05	0.00140853	NME2	19:36641171-36647821
XLOC_017683	3.73176	2.18214	0.584748	-0.774115	-2.1345	0.00075	0.0124274	FOS	20:29860026-29864096
XLOC_000956	2.31187	1.3514	0.584548	-0.774611	-1.72266	0.00415	0.0442287	RCE1	1:194439623-194444763
XLOC_027279	22.3927	13.0812	0.584173	-0.775536	-2.53009	5e-05	0.00140853	FAM129B	GL018699:120722-166352
XLOC_012419	18.4674	10.7838	0.583937	-0.776117	-2.71492	5e-05	0.00140853	SMAD3	17:5343805-5366146
XLOC_004950	543.912	317.575	0.583872	-0.776276	-7.48611	5e-05	0.00140853	LSM3	12:86876000-86876309
XLOC_019561	3.83531	2.23925	0.583851	-0.776329	-2.1483	0.001	0.015474	NA	3:96778573-96781316
XLOC_001502	9.33857	5.45223	0.58384	-0.776355	-2.11112	0.00035	0.00691489	P2RY2	1:143227554-143242518
XLOC_018830	36.5075	21.2976	0.583376	-0.777506	-2.96003	5e-05	0.00140853	DUSP1	3:53837408-53841158
XLOC_014469	51.7754	30.1619	0.582553	-0.77954	-2.66211	5e-05	0.00140853	TP53	19:11519969-11531427
XLOC_029270	15.8598	9.23878	0.582528	-0.779601	-2.76291	5e-05	0.00140853	ETS2	GL018727:2808337-2822042
XLOC_017981	11.3491	6.60647	0.582114	-0.780621	-2.54021	5e-05	0.00140853	PATZ1	21:3785123-3802889
XLOC_026825	9.87408	5.74763	0.582093	-0.78068	-1.69458	0.00335	0.0379431	ARHGEF16	AAGW02082356:12340-14228
XLOC_035051	13.7569	8.00449	0.581853	-0.781278	-2.63823	5e-05	0.00140853	ENSOCUG00000006396	GL018985:112012-150636
XLOC_000748	4.19872	2.44261	0.581751	-0.781528	-1.90271	0.0012	0.0177638	ENSOCUG00000026770	1:174934219-174936465
XLOC_022402	20.0297	11.6493	0.581601	-0.781904	-1.83734	0.0015	0.0209065	IMP4	7:59985705-59990658
XLOC_012318	655.407	380.91	0.581181	-0.782939	-3.31564	5e-05	0.00140853	ENSOCUG00000010443	17:60707702-60708828
XLOC_025892	1.51291	0.879044	0.581029	-0.78332	-1.79751	0.00465	0.0481364	SMAD7	9:89924493-89950849
XLOC_008667	90.8381	52.7685	0.580907	-0.78362	-2.2256	0.00015	0.00353248	HES1	14:89962124-89964999
XLOC_038372	11.5029	6.67346	0.580155	-0.785485	-2.63526	5e-05	0.00140853	PHKA1	X:51317197-51437727
XLOC_021387	48.5582	28.1671	0.580069	-0.785704	-2.80892	5e-05	0.00140853	NA	5:22656605-22720368
XLOC_029999	5.95931	3.45528	0.579812	-0.786342	-2.36073	5e-05	0.00140853	GPT2	GL018743:1016877-1057455
XLOC_032270	258.412	149.798	0.579687	-0.786653	-2.2521	5e-05	0.00140853	SNRPD3	GL018810:625034-651716
XLOC_008484	11.8671	6.87825	0.579607	-0.786859	-2.20503	0.0028	0.0332331	ZBTB38	14:34827910-34882991
XLOC_031222	11.4366	6.62269	0.579079	-0.788169	-2.48625	0.00055	0.00984274	NA	GL018776:1010873-1012646
XLOC_031493	47.9029	27.6507	0.577224	-0.792795	-1.63263	0.003	0.0348698	ENSOCUG00000013445	GL018786:573909-575273
XLOC_025767	36.0974	20.8353	0.577197	-0.792863	-2.47013	5e-05	0.00140853	PSMG2	9:49414260-49438288
XLOC_006046	10.4617	6.0374	0.577096	-0.793113	-2.56779	5e-05	0.00140853	ARHGEF2	13:36868880-36897296
XLOC_000936	4.29338	2.47765	0.577086	-0.793142	-1.89546	0.00165	0.0224402	TMEM132A	1:193550486-193575083
XLOC_004081	9.275	5.35231	0.577068	-0.793186	-2.3867	0.0012	0.0177638	RING1	12:23635788-23638339
XLOC_007497	6.7096	3.87106	0.576943	-0.793499	-2.14491	0.0002	0.00442152	SEPN1	13:139464122-139471284
XLOC_024930	8.49285	4.89798	0.576718	-0.79406	-2.50447	0.00025	0.00526437	NA	8:82250498-82252748
XLOC_018364	120.901	69.5506	0.575269	-0.797696	-2.61807	5e-05	0.00140853	ENSOCUG00000002779	3:57816707-57823500
XLOC_010716	86.8924	49.9217	0.574523	-0.799563	-5.39595	0.0004	0.00769224	NA	15:21734685-21735011
XLOC_027832	18.5188	10.6381	0.574449	-0.799758	-2.81622	5e-05	0.00140853	PHC2	GL018704:4889073-5011916
XLOC_004092	53.6615	30.8224	0.574386	-0.79991	-1.95008	0.00085	0.0136199	HMGA1	12:24437171-24439978
XLOC_012332	9.22153	5.29647	0.574359	-0.799974	-2.33108	0.0001	0.00251934	LRR1	17:68756936-68769661
XLOC_019054	636.288	364.795	0.573317	-0.802595	-9.62304	5e-05	0.00140853	ENSOCUG00000022022	3:127677497-127677764
XLOC_000665	132.109	75.6912	0.572945	-0.803531	-2.84862	5e-05	0.00140853	EIF3F	1:149719930-149768396
XLOC_038143	47.3399	27.0778	0.571987	-0.805945	-1.76484	0.00275	0.0329179	NA	X:110169071-110195458
XLOC_028713	72.091	41.1858	0.571303	-0.807671	-2.03751	0.00075	0.0124274	TMEM258	GL018717:3017434-3022015
XLOC_037226	15.2321	8.69438	0.570793	-0.808963	-2.72426	0.00055	0.00984274	NA	GL019575:9401-10286
XLOC_033415	32.502	18.5494	0.570716	-0.80916	-3.65055	0.0014	0.0198411	NA	GL018864:150526-150947
XLOC_005875	164.212	93.6978	0.57059	-0.809469	-5.73797	5e-05	0.00140853	ENSOCUG00000023710	13:7157656-7158012
XLOC_038452	171.475	97.8356	0.570553	-0.809564	-9.07091	0.00055	0.00984274	CKS2	X:71420756-71420996
XLOC_001659	25.2632	14.4137	0.570541	-0.809592	-3.00817	5e-05	0.00140853	RRAS2	1:156014769-156050337
XLOC_016479	83.981	47.9076	0.570458	-0.809809	-2.17555	0.00025	0.00526437	ENSOCUG00000002392	2:91339549-91344844
XLOC_034241	9.38346	5.3495	0.570099	-0.810717	-1.92245	0.0016	0.0219611	YIPF2	GL018914:136996-154877
XLOC_001917	17.7385	10.1073	0.569795	-0.811491	-2.86523	0.001	0.015474	NA	1:5987471-5988095
XLOC_008059	4.19395	2.38816	0.56943	-0.812408	-2.32544	0.00035	0.00691489	NA	13:93886584-93889963
XLOC_034525	40.4585	23.014	0.56883	-0.813931	-2.7831	5e-05	0.00140853	LOXL2	GL018937:273005-353669
XLOC_038839	38.3963	21.8247	0.568406	-0.815004	-4.38035	0.0028	0.0332331	NA	X:30495481-30495817
XLOC_018519	4.11632	2.33752	0.567866	-0.816373	-1.79763	0.0024	0.0296991	OSR2	3:114655952-114663800
XLOC_006714	247.131	140.319	0.567792	-0.816561	-2.66935	5e-05	0.00140853	ENSOCUG00000026497	13:2247362-2274564
XLOC_004436	2.57212	1.4601	0.567664	-0.816887	-1.63445	0.00455	0.0473339	NA	12:122369531-122371739
XLOC_000480	41.0189	23.277	0.56747	-0.817382	-2.89134	5e-05	0.00140853	ENSOCUG00000001096	1:123180322-123185547
XLOC_037828	5.65147	3.20431	0.566987	-0.818611	-2.11426	0.0006	0.0105581	PPP1R3F	X:33836373-33853797
XLOC_019342	65.6313	37.1928	0.566693	-0.819362	-4.98045	0.0008	0.0129751	NA	3:52185445-52185787
XLOC_000908	26.3453	14.9212	0.56637	-0.820187	-3.06242	5e-05	0.00140853	ENSOCUG00000022710	1:192259960-192260836
XLOC_029105	296.655	167.991	0.566284	-0.820407	-3.90441	5e-05	0.00140853	ENSOCUG00000021352	GL018724:2793160-2814295
XLOC_014754	65.0332	36.8019	0.565894	-0.821398	-3.67647	5e-05	0.00140853	RPL19	19:40523281-40526475
XLOC_011521	14.198	8.03001	0.565573	-0.822213	-2.6686	5e-05	0.00140853	SHISA4	16:69693885-69699451
XLOC_014624	14.2012	8.03177	0.56557	-0.822218	-2.35964	0.00015	0.00353248	TMEM98	19:22461237-22472121
XLOC_025693	52.1696	29.499	0.565444	-0.822542	-3.00074	5e-05	0.00140853	ARHGEF3	9:23620035-23951867
XLOC_002885	414.855	234.504	0.565267	-0.822994	-15.5803	0.00045	0.00841677	NA	10:4898905-4899100
XLOC_006511	5.55521	3.13962	0.565167	-0.823253	-1.7493	0.00215	0.0275778	ENSOCUG00000024452	13:121943051-121959599
XLOC_031475	84.466	47.7305	0.565085	-0.823459	-2.94412	5e-05	0.00140853	FXYD5	GL018786:96453-106923
XLOC_024863	7.64786	4.32139	0.565046	-0.823562	-2.61781	5e-05	0.00140853	NA	8:52830668-52834116
XLOC_036652	38.0716	21.4986	0.564689	-0.824472	-3.35378	0.0002	0.00442152	RABAC1	GL019289:3770-5526
XLOC_024355	20.3597	11.4932	0.564507	-0.824933	-2.93907	5e-05	0.00140853	COL4A2	8:111654940-111791971
XLOC_018174	113.137	63.8599	0.564448	-0.825093	-2.7192	5e-05	0.00140853	UBE2B	3:17154092-17165288
XLOC_019009	127.025	71.6943	0.564411	-0.82518	-3.61409	5e-05	0.00140853	ENSOCUG00000017386,SNORA72	3:113845451-113855784
XLOC_027277	16.2182	9.15221	0.564317	-0.825423	-1.83993	0.0028	0.0332331	TOR2A	GL018699:285-19364
XLOC_011201	54.8954	30.949	0.563781	-0.826794	-2.88052	5e-05	0.00140853	UBE2T	16:69339427-69348013
XLOC_011070	4.9122	2.76791	0.563477	-0.827571	-1.8228	0.00235	0.0292811	NMT2	16:46195764-46232843
XLOC_011203	64.3127	36.2101	0.563032	-0.828712	-1.96147	0.00135	0.0192839	ARL8A	16:69518392-69522736
XLOC_008518	309.224	174.05	0.562861	-0.829153	-2.95304	5e-05	0.00140853	ENSOCUG00000021109	14:45695154-45725298
XLOC_016272	17.087	9.61619	0.562778	-0.829363	-2.99072	5e-05	0.00140853	RELL1	2:27137390-27198488
XLOC_023611	20.0873	11.3039	0.562739	-0.82946	-2.8854	0.0001	0.00251934	NA	7:90488123-90489274
XLOC_032460	3.59026	2.01998	0.562628	-0.829747	-1.78737	0.0028	0.0332331	B9D1	GL018817:336852-344433
XLOC_001584	27.2477	15.32	0.562249	-0.830719	-3.03163	5e-05	0.00140853	PRKCDBP	1:147333108-147335429
XLOC_018998	129.483	72.7969	0.562212	-0.830813	-4.18289	5e-05	0.00140853	ENSOCUG00000003392	3:110241611-110242214
XLOC_028605	234.726	131.946	0.562128	-0.831033	-5.40541	5e-05	0.00140853	PSMG4	GL018715:2410409-2420073
XLOC_034688	36.7957	20.6503	0.561215	-0.833373	-2.12052	0.0003	0.00609381	ENSOCUG00000011182	GL018951:93334-129930
XLOC_020056	2.25285	1.26428	0.561191	-0.833436	-2.36917	5e-05	0.00140853	ESPL1	4:37101053-37123381
XLOC_002354	22.3639	12.5454	0.560967	-0.834013	-3.00135	0.0001	0.00251934	NA	1:150745928-150746838
XLOC_027224	82.7871	46.4334	0.560877	-0.834244	-2.52303	5e-05	0.00140853	LRRC47	AAGW02083553:3898-6260
XLOC_000787	34.7502	19.4903	0.560869	-0.834266	-3.13978	5e-05	0.00140853	NA	1:185672850-185675475
XLOC_027418	5.94503	3.33242	0.560539	-0.835113	-2.22295	0.0017	0.0229473	NA	GL018699:36861-38032
XLOC_031489	516.33	289.133	0.559977	-0.836561	-5.64087	5e-05	0.00140853	COX6B1	GL018786:497700-506657
XLOC_022163	9.79315	5.48213	0.559792	-0.837037	-2.50342	0.0011	0.0165946	ENSOCUG00000025881	6:27292005-27293014
XLOC_028109	196.439	109.918	0.559553	-0.837653	-6.0427	5e-05	0.00140853	EIF4EBP1	GL018706:5335424-5354625
XLOC_027164	7.48577	4.18584	0.559173	-0.838634	-2.40802	5e-05	0.00140853	INTS1	AAGW02083290:15-6834
XLOC_010808	2.28189	1.27542	0.558931	-0.839252	-2.14204	0.00105	0.0160414	NA	15:73767815-73771334
XLOC_022585	83.4823	46.653	0.558837	-0.839499	-2.89644	5e-05	0.00140853	MYO1B	7:131681524-131871528
XLOC_014658	3.31699	1.8533	0.558729	-0.839781	-2.22783	0.0008	0.0129751	TBX2	19:27598881-27607454
XLOC_034587	4.60083	2.57031	0.558662	-0.839951	-2.09887	0.0005	0.00912238	TM7SF2,VPS51	GL018942:149291-172195
XLOC_020234	1233.24	688.915	0.558622	-0.840052	-1.75178	0.00165	0.0224402	SNRPF	4:75061837-75068476
XLOC_034649	5.17646	2.89113	0.558515	-0.840332	-2.5742	5e-05	0.00140853	COL6A1	GL018946:25285-45866
XLOC_032882	4.1186	2.29972	0.558374	-0.840694	-2.11545	0.00015	0.00353248	C19orf66	GL018833:217265-222379
XLOC_022184	14.438	8.04731	0.55737	-0.843296	-2.76334	5e-05	0.00140853	NA	6:8880497-8881641
XLOC_029193	9.89207	5.51169	0.557183	-0.843777	-2.60285	0.0001	0.00251934	ACOT8	GL018725:846883-859030
XLOC_037021	9.36986	5.22042	0.55715	-0.843863	-2.00885	0.00155	0.021391	ENSOCUG00000024569	GL019444:55087-60688
XLOC_035181	253.182	140.665	0.555588	-0.847917	-4.57584	5e-05	0.00140853	SNRPD2	GL019006:258107-270482
XLOC_032610	2.97778	1.65261	0.554981	-0.849489	-2.4481	0.00025	0.00526437	BCL7A	GL018824:621652-651037
XLOC_037231	8.30679	4.60981	0.554945	-0.849582	-2.26629	0.0001	0.00251934	COL5A1	GL019578:28547-49246
XLOC_037650	29.3443	16.283	0.554895	-0.849711	-4.08391	0.00455	0.0473339	MT-ND3	MT:9490-9837
XLOC_021316	14.4382	8.00792	0.554634	-0.85039	-2.17741	0.0002	0.00442152	PDCD2L	5:4202511-4223179
XLOC_037503	816.613	452.9	0.554608	-0.850461	-3.09157	5e-05	0.00140853	PSMA7	GL019793:10-2342
XLOC_034146	3.91302	2.16928	0.554375	-0.85107	-2.10112	0.00025	0.00526437	SBF1	GL018905:366442-375383
XLOC_016779	29.7038	16.4489	0.553764	-0.852658	-2.14389	0.0008	0.0129751	NA	2:157715198-158360933
XLOC_015351	7.01057	3.87904	0.553313	-0.853834	-2.50815	0.00035	0.00691489	KPNA2	19:49592432-49602809
XLOC_021240	15.715	8.69344	0.553194	-0.854142	-2.84273	5e-05	0.00140853	NA	4:84512458-84513888
XLOC_013382	39.115	21.6272	0.552913	-0.854875	-3.03867	5e-05	0.00140853	ZNF503	18:12124740-12129364
XLOC_027238	16.0469	8.8704	0.55278	-0.855223	-2.83746	0.0001	0.00251934	PSCA	AAGW02083648:3534-5937
XLOC_020792	22.7976	12.58	0.551812	-0.857754	-3.11699	5e-05	0.00140853	MCM5	4:86038162-86058078
XLOC_018230	24.751	13.6564	0.551751	-0.857913	-2.27486	5e-05	0.00140853	PCDHGB1,PCDHGB7,PCDHGC5	3:23379863-23541420
XLOC_037113	1.46622	0.808777	0.551607	-0.858283	-1.79628	0.00235	0.0292811	PKNOX1	GL019508:29229-51166
XLOC_027611	4.38203	2.41472	0.551051	-0.859743	-2.68422	5e-05	0.00140853	ENSOCUG00000006859	GL018701:1361853-1633039
XLOC_013737	4.78016	2.63171	0.550549	-0.861056	-2.75919	5e-05	0.00140853	C6ST	18:15365035-15395723
XLOC_022176	14.6825	8.07291	0.549832	-0.862937	-2.88606	0.00085	0.0136199	NA	6:5282925-5283560
XLOC_026220	158.014	86.8369	0.549552	-0.863673	-4.47188	5e-05	0.00140853	NA	9:52821409-52821977
XLOC_006808	72.4418	39.7975	0.549372	-0.864143	-3.8731	5e-05	0.00140853	UCK2	13:26987888-26999994
XLOC_032422	0.962354	0.528483	0.549157	-0.864711	-2.04989	0.00095	0.0148091	PLXNA3	GL018816:87964-103410
XLOC_024149	195.769	107.47	0.548963	-0.865217	-3.08798	5e-05	0.00140853	NA	8:32787710-32790355
XLOC_020043	162.359	89.0851	0.548692	-0.865935	-2.67324	5e-05	0.00140853	KRT7	4:36275381-36323529
XLOC_001041	3.12899	1.71597	0.54841	-0.866678	-2.41889	5e-05	0.00140853	TESK1	1:18292770-18303015
XLOC_016117	466.501	255.506	0.547707	-0.868519	-2.74669	5e-05	0.00140853	ENSOCUG00000027683	2:143398250-143618573
XLOC_037150	58.9359	32.2122	0.546563	-0.871539	-4.06651	5e-05	0.00140853	NA	GL019531:29285-29814
XLOC_032350	2.04376	1.11579	0.54595	-0.87316	-1.95835	0.0011	0.0165946	ENSOCUG00000024624	GL018813:121248-138184
XLOC_037384	28.8923	15.7732	0.545931	-0.87321	-2.125	0.0007	0.0118237	VPS28	GL019699:20453-24563
XLOC_031631	22.8842	12.4816	0.545424	-0.874552	-1.84732	0.0009	0.0142227	EXOSC5	GL018789:442390-452972
XLOC_017053	16.6382	9.06753	0.544983	-0.875715	-2.98284	0.00025	0.00526437	NA	2:67346382-67347133
XLOC_020349	126.062	68.7002	0.544972	-0.875752	-2.05593	0.0006	0.0105581	MYL9	4:3439511-3448504
XLOC_019319	4.24209	2.31044	0.544647	-0.87661	-2.11964	0.00335	0.0379431	NA	3:44062204-44063397
XLOC_037497	4.45475	2.42518	0.544403	-0.877255	-2.15329	0.0024	0.0296991	NA	GL019782:44-1333
XLOC_037811	1753.54	954.354	0.544244	-0.877673	-23.8984	5e-05	0.00140853	USMG5	X:33280221-33297593
XLOC_027504	789.699	429.699	0.54413	-0.877975	-8.25057	5e-05	0.00140853	ENSOCUG00000003584	GL018700:704659-704977
XLOC_020588	5.73794	3.11907	0.543587	-0.879417	-2.10061	0.0003	0.00609381	SPRYD3	4:36927541-36957529
XLOC_019124	6.21812	3.37892	0.543399	-0.879916	-2.54222	5e-05	0.00140853	NA	3:387455-389320
XLOC_026262	4.31788	2.34624	0.543378	-0.879975	-2.10191	0.0036	0.0399159	NA	9:58598388-58599513
XLOC_006496	2.10528	1.14385	0.543324	-0.880107	-1.68027	0.00395	0.0427646	CCDC17	13:120981823-120985624
XLOC_032984	20.586	11.179	0.543039	-0.88087	-3.10146	5e-05	0.00140853	COL6A3	GL018840:384609-433502
XLOC_016601	11.6369	6.31313	0.54251	-0.882284	-2.04178	0.0023	0.0287859	HK2	2:111595304-111721018
XLOC_013914	9.19659	4.98891	0.542474	-0.882375	-2.67341	0.0001	0.00251934	ITPRIP	18:52236240-52261080
XLOC_026810	2.00271	1.08607	0.5423	-0.882842	-1.88886	0.00475	0.0487126	NA	AAGW02082284:12925-14996
XLOC_010740	4.81355	2.60754	0.541708	-0.884411	-2.17874	0.00355	0.0395176	NA	15:36269881-36270964
XLOC_039156	32.3792	17.5381	0.541647	-0.884576	-3.6966	5e-05	0.00140853	NA	X:103019218-103019749
XLOC_018886	21.6954	11.7474	0.54147	-0.885051	-2.11501	0.00015	0.00353248	RPS20	3:71607724-71609256
XLOC_018633	6.70659	3.62853	0.541039	-0.886193	-2.23897	0.0034	0.0383205	NA	3:8820511-8824682
XLOC_004066	305.624	165.164	0.540416	-0.887855	-3.10707	5e-05	0.00140853	TUBB	12:22748029-22752315
XLOC_014475	102.137	55.0725	0.539202	-0.891107	-1.92665	0.0018	0.0238888	ENSOCUG00000005534	19:11767433-11770377
XLOC_036468	3.52332	1.89847	0.53883	-0.892098	-2.13952	0.00185	0.0243986	MMP11	GL019236:34356-42550
XLOC_032667	34.6959	18.6707	0.538124	-0.893988	-2.89228	5e-05	0.00140853	COMT	GL018826:718960-746470
XLOC_004174	12.983	6.97435	0.537191	-0.896493	-2.64791	5e-05	0.00140853	SLC29A1	12:33601686-33615197
XLOC_012119	16.7427	8.994	0.537189	-0.896501	-2.43067	5e-05	0.00140853	EHD4	17:30179089-30255452
XLOC_031427	3.40311	1.82811	0.537188	-0.896502	-2.02098	0.00455	0.0473339	NA	GL018785:327840-329137
XLOC_035171	79.2317	42.5618	0.537181	-0.89652	-2.62477	5e-05	0.00140853	VASP	GL019006:124484-233041
XLOC_023976	8.24608	4.42789	0.536969	-0.897088	-2.65703	0.00025	0.00526437	NA	7:165553493-165554898
XLOC_003901	1.5071	0.809014	0.536802	-0.897537	-1.881	0.00435	0.0457429	NA	11:82726652-82729427
XLOC_014386	55.1606	29.5558	0.535814	-0.900195	-3.76677	5e-05	0.00140853	NA	18:67590066-67590921
XLOC_029758	8.43034	4.51654	0.535748	-0.900373	-2.69596	5e-05	0.00140853	ENSOCUG00000026694	GL018738:148362-247744
XLOC_000176	9.01015	4.8266	0.535685	-0.900543	-2.40341	0.0001	0.00251934	RPS6	1:34527155-34531340
XLOC_013832	100.784	53.9734	0.535535	-0.900943	-3.79582	5e-05	0.00140853	PDLIM1	18:43944161-44010361
XLOC_015391	9.5792	5.12442	0.534953	-0.902516	-2.09189	0.0005	0.00912238	SPNS3	19:14117224-14166609
XLOC_006754	4.55888	2.43858	0.534908	-0.902638	-1.92658	0.0022	0.0280201	SMARCD3	13:12642765-12657349
XLOC_027763	153.367	82.0253	0.53483	-0.902846	-2.93751	5e-05	0.00140853	BHLHE40	GL018703:3264229-3270423
XLOC_028122	59.8989	32.0215	0.534592	-0.903488	-5.62263	0.0007	0.0118237	NA	GL018706:332859-333169
XLOC_038691	2.91171	1.55268	0.533254	-0.907109	-2.36321	0.00025	0.00526437	NA	X:3482601-3485929
XLOC_032390	11.077	5.90635	0.533208	-0.907228	-2.74143	5e-05	0.00140853	ENSOCUG00000029514	GL018815:367865-380661
XLOC_033443	18.7344	9.98771	0.533121	-0.907462	-2.41569	0.0001	0.00251934	ZMYND19	GL018867:473767-478951
XLOC_026427	18.1274	9.66199	0.533005	-0.907781	-3.21939	0.0006	0.0105581	ENSOCUG00000027889	AAGW02079242:70261-70846
XLOC_006735	36.0844	19.2095	0.532349	-0.909554	-3.10158	5e-05	0.00140853	ENSOCUG00000000064	13:9909565-9974628
XLOC_012005	12042.7	6410.38	0.532304	-0.909683	-2.57408	5e-05	0.00140853	ENSOCUG00000014619	17:7869795-8081638
XLOC_011457	59.1955	31.5088	0.532284	-0.909733	-3.14548	5e-05	0.00140853	ATF3	16:60421623-60434540
XLOC_030930	65.4359	34.8241	0.532186	-0.909996	-2.72662	0.00015	0.00353248	CLDN4	GL018765:813992-953393
XLOC_025463	22.7221	12.0878	0.531984	-0.910544	-2.65851	5e-05	0.00140853	NA	9:1684906-1689763
XLOC_009681	38.2546	20.35	0.531962	-0.910608	-3.60707	5e-05	0.00140853	NA	14:86029191-86029993
XLOC_015507	2.93953	1.56369	0.531952	-0.910629	-2.15095	0.0016	0.0219611	NA	19:39918708-39920611
XLOC_031282	193.376	102.816	0.53169	-0.911343	-4.43964	5e-05	0.00140853	NA	GL018778:1080347-1081082
XLOC_019026	62.9834	33.4798	0.531565	-0.911678	-1.90404	0.00165	0.0224402	ENSOCUG00000008661	3:116741404-116747004
XLOC_017085	2.69535	1.42985	0.530488	-0.91461	-1.98112	0.0032	0.0366716	NA	2:74979760-74981340
XLOC_037896	9.14718	4.85165	0.530398	-0.914852	-2.92508	5e-05	0.00140853	GDPD2	X:48983414-48997529
XLOC_005831	26.3492	13.9731	0.530305	-0.915105	-4.06967	0.00205	0.0265105	NA	12:142766942-142767315
XLOC_020467	15.6686	8.30399	0.529977	-0.916	-1.92675	0.0027	0.0324887	NXT1	4:13605712-13608849
XLOC_037513	4.22664	2.2399	0.529948	-0.916078	-2.30557	0.0005	0.00912238	NA	GL019802:5855-7449
XLOC_023204	97.7341	51.7703	0.529706	-0.916735	-3.24362	5e-05	0.00140853	FN1	7:156703348-156770766
XLOC_004884	31.9082	16.8465	0.527968	-0.921478	-3.6021	5e-05	0.00140853	NA	12:62141564-62145223
XLOC_034938	142.536	75.1855	0.527484	-0.9228	-5.88215	5e-05	0.00140853	POLR2F	GL018972:212612-236536
XLOC_014513	568.634	299.816	0.527257	-0.923422	-4.4316	5e-05	0.00140853	ENSOCUG00000022355	19:13630899-13631767
XLOC_002852	37.2588	19.6231	0.52667	-0.925034	-2.97042	5e-05	0.00140853	POLD2	10:44664283-44681336
XLOC_030651	176.963	93.1865	0.526587	-0.925255	-3.0249	5e-05	0.00140853	MCM7	GL018760:97013-108035
XLOC_000192	27.7694	14.6115	0.526173	-0.92639	-3.56137	5e-05	0.00140853	ENSOCUG00000005565	1:42055787-42056832
XLOC_006664	226.029	118.898	0.52603	-0.926785	-3.31108	5e-05	0.00140853	ENSOCUG00000006493	13:139370111-139373388
XLOC_036587	34.0193	17.8747	0.525428	-0.928434	-2.93273	5e-05	0.00140853	MED25	GL019272:8089-17814
XLOC_028939	8.45564	4.44101	0.525213	-0.929027	-2.64624	0.0002	0.00442152	CBX3	GL018720:3534604-3536661
XLOC_013656	129.919	68.1773	0.524768	-0.930248	-6.59084	5e-05	0.00140853	TCEB1	18:68415602-68415938
XLOC_002662	950.154	498.445	0.524594	-0.930727	-6.64279	5e-05	0.00140853	ENSOCUG00000005304	10:40065950-40066358
XLOC_017601	3.70119	1.94148	0.524556	-0.930831	-2.24324	0.0001	0.00251934	ENSOCUG00000014429	20:7031747-7121597
XLOC_037800	55.547	29.109	0.524043	-0.932243	-3.30336	5e-05	0.00140853	TIMP1	X:32645153-32703324
XLOC_029052	6.02092	3.15387	0.523819	-0.932862	-2.51429	0.00055	0.00984274	NA	GL018723:2583466-2585978
XLOC_017308	7.81173	4.09072	0.523664	-0.933286	-2.52571	0.00305	0.0353534	NA	2:139637012-139637708
XLOC_021755	4.34974	2.27756	0.523608	-0.933442	-2.28484	0.0014	0.0198411	NA	5:3972954-3974272
XLOC_029162	5.35401	2.80326	0.523581	-0.933512	-2.65965	0.0001	0.00251934	CD40	GL018725:1087564-1098803
XLOC_004104	53.0115	27.754	0.523547	-0.933608	-3.43354	5e-05	0.00140853	ENSOCUG00000004065	12:25543354-25559581
XLOC_031569	8.81292	4.61239	0.523367	-0.934105	-2.93301	5e-05	0.00140853	TFAP4	GL018787:520277-533396
XLOC_037172	2.23821	1.17034	0.522891	-0.935412	-2.18455	0.0014	0.0198411	NA	GL019545:39615-42242
XLOC_036680	7.47054	3.90405	0.522593	-0.936242	-2.05018	0.0008	0.0129751	NA	GL019300:85445-86687
XLOC_027571	12.7214	6.63283	0.521392	-0.93956	-2.94595	0.0013	0.0187498	NA	GL018700:8439816-8440444
XLOC_034179	142.194	74.1073	0.52117	-0.940171	-2.89412	5e-05	0.00140853	NA	GL018908:228052-229767
XLOC_009627	133.281	69.3867	0.520605	-0.941744	-7.75634	5e-05	0.00140853	NA	14:74351773-74352066
XLOC_028235	1.87001	0.972965	0.520299	-0.942588	-2.32672	0.00015	0.00353248	ENSOCUG00000026949	GL018709:3068786-3101821
XLOC_026789	10.4769	5.44932	0.520127	-0.943064	-1.63559	0.00355	0.0395176	HIP1R	AAGW02082218:0-4530
XLOC_037450	34.1126	17.742	0.520101	-0.943138	-2.75391	5e-05	0.00140853	NME4	GL019754:7762-10291
XLOC_005191	3.19499	1.66156	0.520052	-0.943269	-2.25359	0.0011	0.0165946	NA	12:6094152-6096005
XLOC_020715	229.209	119.182	0.519971	-0.943494	-4.59716	5e-05	0.00140853	ENSOCUG00000024686	4:64523701-64524430
XLOC_011877	27.5159	14.3055	0.519899	-0.943699	-3.76191	0.00025	0.00526437	NA	16:68041006-68041520
XLOC_009161	268.005	139.279	0.519688	-0.944282	-3.49697	5e-05	0.00140853	CLDN1	14:85971156-85989565
XLOC_008468	9.72464	5.0532	0.519628	-0.944449	-2.99255	5e-05	0.00140853	MRAS	14:32018723-32046246
XLOC_016273	244.451	126.94	0.519286	-0.945392	-5.11304	5e-05	0.00140853	ENSOCUG00000022888	2:27709551-27710106
XLOC_004209	56.6764	29.4226	0.519133	-0.945823	-5.35565	0.0006	0.0105581	7SK	12:42739159-42739490
XLOC_019971	9.03221	4.68177	0.518342	-0.948025	-2.68311	5e-05	0.00140853	FOXA2	4:14204088-14207440
XLOC_026513	235.222	121.692	0.51735	-0.950789	-8.6941	5e-05	0.00140853	PPP1R14B	AAGW02080442:46427-46718
XLOC_029678	2.73133	1.41204	0.516979	-0.951821	-2.58842	5e-05	0.00140853	SLC7A1	GL018735:2510296-2536658
XLOC_021238	17.0396	8.80744	0.516881	-0.952099	-3.22634	5e-05	0.00140853	NA	4:84467045-84468144
XLOC_022159	43.2403	22.341	0.516671	-0.952683	-2.92541	0.00015	0.00353248	GNB2	6:27122584-27201248
XLOC_011568	69.7543	36.0354	0.516605	-0.952869	-5.87914	0.0002	0.00442152	NA	16:102817-103148
XLOC_029797	1.00814	0.520764	0.516559	-0.953002	-2.04544	0.0013	0.0187498	ZNF710	GL018738:1571079-1580727
XLOC_019894	23.2803	12.0142	0.516067	-0.954367	-3.13718	5e-05	0.00140853	E2F1	4:6002820-6012567
XLOC_030500	83.5188	43.0897	0.515928	-0.954758	-7.7605	0.0006	0.0105581	ENSOCUG00000022885	GL018757:1239538-1239801
XLOC_025657	9.59362	4.9476	0.515718	-0.955346	-2.75222	0.00185	0.0243986	NA	9:18740000-18740871
XLOC_009131	1.76405	0.909009	0.515297	-0.956521	-2.0716	0.00115	0.0172051	CHORDIN	14:81327038-81334113
XLOC_008831	34.9324	17.9921	0.515055	-0.957205	-4.3267	0.00015	0.00353248	ENSOCUG00000013322	14:144822955-144823383
XLOC_034066	3.90177	2.00865	0.514805	-0.957905	-2.2516	0.00155	0.021391	NA	GL018900:35354-36611
XLOC_034037	7.91575	4.07464	0.514751	-0.958054	-2.58942	0.0039	0.0424232	NA	GL018899:250071-250679
XLOC_012028	4317.13	2219.83	0.514191	-0.959623	-2.48483	0.0001	0.00251934	ANXA2	17:11979743-12028244
XLOC_010224	2.1107	1.08514	0.514114	-0.959843	-2.08579	0.00035	0.00691489	RASGEF1B	15:68716393-68875629
XLOC_020480	27.8956	14.3401	0.514063	-0.959984	-3.44495	5e-05	0.00140853	RIN2	4:16541037-16664159
XLOC_018426	164.428	84.4733	0.51374	-0.960887	-5.73907	5e-05	0.00140853	RPS23	3:83730860-83731292
XLOC_010726	188.525	96.8259	0.513597	-0.961288	-15.1228	0.0013	0.0187498	NA	15:27951534-27951723
XLOC_032442	94.9941	48.7634	0.513331	-0.96204	-3.46995	5e-05	0.00140853	BGN	GL018816:868233-879291
XLOC_001898	45.135	23.169	0.513327	-0.962048	-2.83346	5e-05	0.00140853	PPP1CA	1:194828533-194837468
XLOC_014476	4.54357	2.3307	0.512967	-0.963063	-2.17489	5e-05	0.00140853	PLSCR3	19:11774658-11778811
XLOC_003493	399.647	204.979	0.5129	-0.963248	-3.47283	5e-05	0.00140853	RPL37,SNORD72	11:61718796-61722341
XLOC_018482	95.3806	48.8951	0.512631	-0.964008	-5.17146	5e-05	0.00140853	ENSOCUG00000016091	3:104784724-104785186
XLOC_022154	2.05311	1.05217	0.512476	-0.964441	-2.14742	0.0002	0.00442152	SLC12A9	6:27001285-27010068
XLOC_025613	6.03994	3.0952	0.512455	-0.964503	-2.09203	0.0009	0.0142227	DALRD3	9:16635460-16648488
XLOC_023542	40.1236	20.5551	0.512295	-0.964956	-5.46148	0.00265	0.0320703	NA	7:65225940-65226241
XLOC_011537	52.1506	26.6952	0.511887	-0.966103	-2.49618	0.0001	0.00251934	NEK7	16:72918151-73007444
XLOC_004026	30.377	15.5238	0.511038	-0.9685	-1.79528	0.00365	0.0403464	SNORD48,SNORD52	12:20684711-20687125
XLOC_030055	1.6129	0.823397	0.510507	-0.969994	-2.30569	0.00025	0.00526437	ADAMTS7	GL018746:435320-474341
XLOC_020026	118.992	60.743	0.51048	-0.970069	-4.90576	5e-05	0.00140853	NA	4:34267836-34271344
XLOC_031487	10.765	5.49507	0.510457	-0.970143	-2.74117	5e-05	0.00140853	HAUS5	GL018786:394608-480597
XLOC_000264	230.164	117.456	0.510314	-0.97054	-4.35784	5e-05	0.00140853	GAPDH	1:67461814-67462816
XLOC_006500	2.95593	1.50841	0.5103	-0.970583	-1.92195	0.0008	0.0129751	MUTYH	13:121316472-121325177
XLOC_018680	30.7908	15.7006	0.509912	-0.971682	-3.81278	5e-05	0.00140853	ENSOCUG00000021117	3:19170973-19171623
XLOC_032962	130.11	66.3324	0.509818	-0.971943	-4.85427	5e-05	0.00140853	ENSOCUG00000023673	GL018838:112876-113479
XLOC_024287	73.1781	37.2971	0.509676	-0.97235	-3.47288	5e-05	0.00140853	LMO7	8:77229933-77459254
XLOC_029880	2.79471	1.42405	0.509552	-0.972697	-2.0224	0.0047	0.0483962	NA	GL018740:641276-642561
XLOC_019246	3.19098	1.62547	0.509395	-0.973145	-2.16997	0.0018	0.0238888	NA	3:23217478-23218838
XLOC_038260	7.96219	4.05339	0.50908	-0.974034	-1.63806	0.00075	0.0124274	ENSOCUG00000018016,ENSOCUG00000018035	X:30971638-30973645
XLOC_029352	127.448	64.8601	0.508914	-0.974507	-3.81178	5e-05	0.00140853	RCAN1	GL018729:1284717-1292493
XLOC_030683	8.27287	4.209	0.508771	-0.974911	-2.90935	5e-05	0.00140853	ZSCAN25	GL018760:674513-692569
XLOC_029145	38.4911	19.5808	0.50871	-0.975088	-1.8469	0.00225	0.0283709	DBNDD2	GL018725:548844-553417
XLOC_005777	436.533	222.027	0.508614	-0.975354	-6.12457	5e-05	0.00140853	NA	12:131312438-131312907
XLOC_013932	135.292	68.6771	0.507621	-0.978179	-3.46412	5e-05	0.00140853	ABLIM1	18:62008155-62195848
XLOC_017977	16.4356	8.34284	0.507608	-0.97821	-1.68193	0.00465	0.0481364	SMTN	21:3539611-3565413
XLOC_017215	14.7824	7.50184	0.507485	-0.978565	-3.2145	5e-05	0.00140853	NA	2:115506063-115507141
XLOC_037233	32.0368	16.2476	0.507154	-0.979502	-2.09287	0.0004	0.00769224	ASF1B	GL019579:26646-29448
XLOC_020280	2.20722	1.1191	0.507018	-0.979892	-2.50511	5e-05	0.00140853	PDGFB	4:84240585-84257745
XLOC_015257	19.1355	9.69958	0.506889	-0.980259	-3.21346	5e-05	0.00140853	JUP	19:42674673-42696773
XLOC_001888	24.4829	12.4093	0.506856	-0.980351	-2.41325	5e-05	0.00140853	MRPL11	1:194078173-194080897
XLOC_012545	1.31856	0.668195	0.506761	-0.980627	-2.04469	0.0014	0.0198411	CHAC1	17:31128126-31132281
XLOC_001057	21.7244	11.0036	0.506509	-0.981335	-3.80879	0.00125	0.0182474	ENSOCUG00000028075	1:19709776-19710187
XLOC_032838	88.4734	44.8015	0.506384	-0.981697	-2.92296	5e-05	0.00140853	ZNHIT1	GL018831:253468-258987
XLOC_036702	200.385	101.427	0.506161	-0.982332	-10.3542	5e-05	0.00140853	NA	GL019309:38762-40100
XLOC_003383	20.3993	10.3207	0.505934	-0.982974	-3.25318	5e-05	0.00140853	ENSOCUG00000007162	11:15520518-15588463
XLOC_020713	4.8278	2.44121	0.505657	-0.983771	-2.32483	0.00295	0.0344471	NA	4:61974992-61976134
XLOC_009593	3.41073	1.72314	0.505211	-0.985044	-2.46534	0.0002	0.00442152	NA	14:65955133-65957258
XLOC_034184	28.6646	14.4781	0.505086	-0.985393	-3.3708	5e-05	0.00140853	GPRC5C	GL018908:374917-386606
XLOC_008053	15.0423	7.59129	0.504663	-0.986612	-3.32985	5e-05	0.00140853	NA	13:93848153-93849840
XLOC_034221	12.9524	6.53329	0.504408	-0.987335	-2.74049	5e-05	0.00140853	SERTAD1	GL018912:109785-112817
XLOC_013611	4.00645	2.01959	0.504085	-0.988259	-2.69086	0.0001	0.00251934	DUSP5	18:58114242-58128665
XLOC_000322	35.6484	17.9574	0.503736	-0.989258	-3.58377	5e-05	0.00140853	ETS1	1:88323118-88459437
XLOC_032282	21.5047	10.8225	0.503262	-0.990626	-3.72961	0.00025	0.00526437	MIF	GL018810:947035-947691
XLOC_008508	3.31559	1.66835	0.503183	-0.99084	-2.00782	0.001	0.015474	ENSOCUG00000026009	14:43553259-43591116
XLOC_032080	5.64996	2.84198	0.503009	-0.991345	-2.41816	0.003	0.0348698	NA	GL018803:911430-914326
XLOC_012002	78.3428	39.3862	0.502742	-0.992112	-2.38804	5e-05	0.00140853	NA	17:7844344-7869469
XLOC_010361	26.1389	13.1374	0.5026	-0.992511	-4.29354	0.0013	0.0187498	ENSOCUG00000001516	15:4434502-4434881
XLOC_037648	38.1631	19.168	0.502265	-0.993477	-3.9059	5e-05	0.00140853	MT-CO3	MT:8636-9420
XLOC_002920	2.98638	1.49964	0.50216	-0.993778	-2.41554	0.00025	0.00526437	NA	10:13611648-13613950
XLOC_008088	4.35298	2.18088	0.501009	-0.997095	-2.22607	0.00485	0.049497	NA	13:94001091-94001915
XLOC_004325	96.5054	48.3334	0.500836	-0.997588	-5.83422	5e-05	0.00140853	ENSOCUG00000022257	12:90642913-90643309
XLOC_004818	374.397	187.379	0.500482	-0.998612	-3.12105	5e-05	0.00140853	ENSOCUG00000002821	12:37055035-37072872
XLOC_009452	2.91876	1.45993	0.500188	-0.999459	-2.64925	5e-05	0.00140853	NA	14:17063957-17067459
XLOC_036604	4.25404	2.12161	0.498728	-1.00368	-2.17781	0.0013	0.0187498	NA	GL019277:45180-76619
XLOC_028347	41.1579	20.5153	0.498454	-1.00447	-3.85261	5e-05	0.00140853	SOSTDC1	GL018710:1254278-1259030
XLOC_008895	3094.65	1541.1	0.497988	-1.00582	-5.87482	5e-05	0.00140853	RPS19	14:2333404-2333898
XLOC_013482	70.5467	35.0952	0.497475	-1.0073	-3.68747	5e-05	0.00140853	IFIT2	18:37228149-37236410
XLOC_035055	21.7854	10.832	0.497214	-1.00806	-3.72308	0.0002	0.00442152	ENSOCUG00000027725	GL018986:265109-265627
XLOC_032030	79.0449	39.2701	0.496808	-1.00924	-4.22278	5e-05	0.00140853	NA	GL018802:144109-155159
XLOC_021244	11.4478	5.68171	0.496315	-1.01067	-3.15741	5e-05	0.00140853	NA	4:85017426-85018949
XLOC_035677	7.13195	3.53837	0.496129	-1.01121	-2.90178	0.0001	0.00251934	UCKL1	GL019070:121678-126951
XLOC_006999	86.3617	42.7699	0.495242	-1.0138	-2.57746	5e-05	0.00140853	ENSOCUG00000028209	13:42823056-42840852
XLOC_036236	7.99516	3.95746	0.494982	-1.01455	-2.56976	5e-05	0.00140853	IRF2BP1	GL019168:48246-50334
XLOC_019287	19.1873	9.4967	0.494947	-1.01466	-3.59643	5e-05	0.00140853	NA	3:32357695-32359786
XLOC_033712	1.5809	0.781959	0.494629	-1.01558	-1.81344	0.00235	0.0292811	ZNF180	GL018881:450771-453128
XLOC_020048	106.758	52.7711	0.494306	-1.01653	-3.5878	5e-05	0.00140853	ENSOCUG00000027691	4:36850181-36854502
XLOC_035724	1.45124	0.716873	0.493973	-1.0175	-1.99715	0.00325	0.0371099	TELO2	GL019077:16495-27942
XLOC_020787	5.74736	2.83901	0.493968	-1.01751	-1.89182	0.00125	0.0182474	MPST	4:84923143-84929813
XLOC_006378	2.12101	1.0477	0.493963	-1.01752	-2.15942	0.0016	0.0219611	NA	13:93663507-93665634
XLOC_018043	248.182	122.53	0.49371	-1.01826	-3.49818	5e-05	0.00140853	COX6A1	21:12132326-12134925
XLOC_019859	1.09087	0.53811	0.493285	-1.01951	-1.81642	0.0014	0.0198411	TGM2	4:2164488-2194122
XLOC_009431	2.23049	1.10004	0.493183	-1.0198	-2.17792	0.0018	0.0238888	NA	14:10743869-10745940
XLOC_011042	13.168	6.49151	0.492976	-1.02041	-3.18851	5e-05	0.00140853	C1orf198	16:37090881-37127224
XLOC_015891	1.23873	0.610364	0.492734	-1.02112	-1.90013	0.00365	0.0403464	SEMA4C	2:94617321-94623671
XLOC_027416	4.15075	2.04466	0.4926	-1.02151	-2.40276	5e-05	0.00140853	RGS3	GL018699:13951855-14079782
XLOC_027257	92.0923	45.3489	0.492429	-1.02201	-9.66693	0.0007	0.0118237	RABL6	AAGW02083801:838-4497
XLOC_018111	11.1878	5.50694	0.492227	-1.02261	-2.60328	0.00015	0.00353248	ENSOCUG00000009273	3:633466-693168
XLOC_004068	26.1526	12.865	0.49192	-1.0235	-3.51825	5e-05	0.00140853	DDR1	12:22889923-22905659
XLOC_012792	25.6953	12.6227	0.491245	-1.02549	-3.83052	5e-05	0.00140853	ENSOCUG00000010333	17:72164391-72164954
XLOC_023376	576.298	282.693	0.490533	-1.02758	-42.7739	0.00435	0.0457429	NA	7:31442822-31442943
XLOC_011678	3.56322	1.74665	0.490189	-1.02859	-2.28106	0.00215	0.0275778	NA	16:25369476-25370677
XLOC_021432	401.048	196.578	0.490161	-1.02867	-3.38305	5e-05	0.00140853	ENSOCUG00000027459	5:26202189-26203634
XLOC_033125	279.183	136.815	0.490055	-1.02898	-3.11687	5e-05	0.00140853	ENSOCUG00000014989	GL018845:40634-43013
XLOC_022774	17.2045	8.42557	0.489731	-1.02994	-3.08472	5e-05	0.00140853	CASP2	7:8793315-8812804
XLOC_013743	1.31198	0.64239	0.489634	-1.03023	-2.08993	0.00065	0.0111658	PALD1	18:16451592-16509405
XLOC_002619	317.012	154.778	0.48824	-1.03434	-2.40229	0.0003	0.00609381	RPA3	10:30565879-31006153
XLOC_003484	36.5018	17.8199	0.488192	-1.03448	-3.74983	5e-05	0.00140853	LIFR	11:59531356-59598354
XLOC_002732	2.65874	1.29787	0.488152	-1.03459	-2.51193	5e-05	0.00140853	ENSOCUG00000026897	10:13618753-13622724
XLOC_034309	2.06527	1.00808	0.488111	-1.03472	-2.67765	5e-05	0.00140853	ENSOCUG00000013645	GL018919:148073-190140
XLOC_000287	18.4448	8.99579	0.487714	-1.03589	-2.32627	0.00015	0.00353248	C9orf3	1:73722847-74103561
XLOC_000688	1.16392	0.567352	0.487449	-1.03667	-2.15342	0.00055	0.00984274	MICALCL	1:154012611-154073667
XLOC_021304	51.9123	25.3009	0.487378	-1.03689	-5.27666	5e-05	0.00140853	NA	5:2659837-2661112
XLOC_032864	2.57203	1.25306	0.487187	-1.03745	-2.91977	5e-05	0.00140853	COL5A3	GL018833:271671-309666
XLOC_020051	5.34918	2.60417	0.486835	-1.03849	-1.82672	0.00205	0.0265105	IGFBP6	4:36970454-36976170
XLOC_020195	8.66908	4.20995	0.485628	-1.04207	-2.45639	0.0002	0.00442152	TMTC2	4:61976785-62423084
XLOC_036432	461.716	223.81	0.484735	-1.04473	-4.8682	5e-05	0.00140853	ENSOCUG00000025604	GL019220:108780-109812
XLOC_028694	38.1246	18.477	0.484648	-1.04499	-3.23844	5e-05	0.00140853	C11orf48	GL018717:1669149-1674716
XLOC_020063	49.5023	23.9905	0.484634	-1.04503	-3.46679	5e-05	0.00140853	ENSOCUG00000022490	4:37279306-37304317
XLOC_013250	2.24209	1.08622	0.484468	-1.04552	-2.26517	0.0011	0.0165946	NA	17:68986775-68988838
XLOC_015305	45.3072	21.9484	0.484435	-1.04563	-3.50363	5e-05	0.00140853	SLC25A39	19:44613756-44617186
XLOC_029041	12.8776	6.23818	0.484421	-1.04566	-3.34305	5e-05	0.00140853	TPST2	GL018723:148769-188116
XLOC_025813	27.4683	13.3028	0.484296	-1.04603	-3.42684	5e-05	0.00140853	TYMS	9:61682510-61695932
XLOC_013824	5.63635	2.72555	0.483566	-1.04821	-2.74853	0.00015	0.00353248	RBP4	18:41282997-41288870
XLOC_020115	14.342	6.93528	0.483564	-1.04822	-2.92467	0.0026	0.0316624	NA	4:39591638-39593409
XLOC_017956	295.987	142.98	0.483062	-1.04972	-3.67754	5e-05	0.00140853	ENSOCUG00000005749	21:12357000-12361094
XLOC_015968	187.161	90.2534	0.482223	-1.05223	-6.85947	5e-05	0.00140853	ENSOCUG00000006135	2:104510693-104511080
XLOC_000182	3.69774	1.78286	0.482149	-1.05245	-2.66887	5e-05	0.00140853	BNC2	1:37165357-37623468
XLOC_037111	307.675	148.341	0.482135	-1.05249	-22.7819	0.0005	0.00912238	NA	GL019507:84-251
XLOC_002807	12.7314	6.13786	0.482104	-1.05259	-2.54135	0.00255	0.0311586	NA	10:32605202-32626013
XLOC_007692	55.4362	26.6958	0.481559	-1.05422	-5.69713	5e-05	0.00140853	NA	13:38858477-38858847
XLOC_027566	12.4225	5.98142	0.481499	-1.05439	-3.27604	0.00085	0.0136199	NA	GL018700:2983461-2983973
XLOC_036704	28.3976	13.6597	0.481016	-1.05584	-3.6022	5e-05	0.00140853	TK1	GL019309:12082-33521
XLOC_020118	304.693	146.486	0.480766	-1.05659	-3.83388	5e-05	0.00140853	NA	4:39675788-39677846
XLOC_037657	37.6436	18.0923	0.480621	-1.05703	-3.99303	5e-05	0.00140853	MT-CYB	MT:14174-15313
XLOC_012570	128.179	61.5858	0.480467	-1.05749	-5.83991	5e-05	0.00140853	RPS14	17:33026319-33026775
XLOC_010040	44.6474	21.4461	0.480344	-1.05786	-3.65896	5e-05	0.00140853	FAM198B	15:5587987-5646842
XLOC_012704	2.37812	1.14209	0.480249	-1.05814	-2.65923	5e-05	0.00140853	STXBP6	17:44743833-45029571
XLOC_008545	23.7919	11.416	0.479827	-1.05942	-3.91875	5e-05	0.00140853	NA	14:52976581-52977805
XLOC_018561	56.5697	27.016	0.47757	-1.06622	-4.35464	5e-05	0.00140853	MED30	3:133296075-133322478
XLOC_009052	121.714	58.0357	0.47682	-1.06848	-4.81152	5e-05	0.00140853	ENSOCUG00000022742	14:58128508-58129679
XLOC_006585	7.83917	3.73692	0.476698	-1.06885	-3.72808	5e-05	0.00140853	HSPG2	13:131388582-131517371
XLOC_007467	28.0068	13.3462	0.476534	-1.06935	-1.79835	0.0037	0.0407032	ENSOCUG00000017932	13:137305426-137311278
XLOC_016706	1693.66	806.99	0.476477	-1.06952	-7.79516	5e-05	0.00140853	ENSOCUG00000024873	2:138529888-138530290
XLOC_003204	134.895	64.2685	0.476434	-1.06965	-3.88613	5e-05	0.00140853	BASP1	11:42023272-42064337
XLOC_022198	6.52997	3.11074	0.476379	-1.06982	-2.68757	0.00155	0.021391	NA	6:13884819-13885600
XLOC_029694	27.0735	12.8957	0.476322	-1.06999	-3.90797	5e-05	0.00140853	EFHD1	GL018736:218081-268189
XLOC_002999	5.55699	2.64664	0.476272	-1.07014	-2.58581	0.0018	0.0238888	NA	10:23067881-23068703
XLOC_038697	3.1444	1.49602	0.475773	-1.07166	-2.99459	5e-05	0.00140853	NA	X:3495999-3500379
XLOC_015039	6.16184	2.92714	0.475043	-1.07387	-3.00203	5e-05	0.00140853	ANKRD13B	19:18586146-18606103
XLOC_032075	717.126	340.463	0.47476	-1.07473	-15.4338	5e-05	0.00140853	ENSOCUG00000028159	GL018803:179132-179372
XLOC_014411	138.384	65.6654	0.474516	-1.07547	-3.4654	5e-05	0.00140853	UBB	19:4086997-4089227
XLOC_018645	319.776	151.684	0.474345	-1.07599	-3.80412	5e-05	0.00140853	HINT1	3:14380729-14393593
XLOC_030669	151.416	71.8201	0.474323	-1.07606	-3.17142	5e-05	0.00140853	COX20	GL018760:3663-49449
XLOC_011538	8.97081	4.25312	0.474107	-1.07672	-2.72112	5e-05	0.00140853	NA	16:73056375-73072279
XLOC_019766	6.68288	3.16348	0.473371	-1.07896	-2.67833	0.00315	0.0362796	NA	3:144688765-144689391
XLOC_021909	3.65277	1.72745	0.472915	-1.08035	-2.78887	5e-05	0.00140853	RMI2	6:4885172-4891420
XLOC_025059	1.42399	0.673398	0.472895	-1.08041	-2.63764	5e-05	0.00140853	CSRNP1	9:4501242-4509750
XLOC_007489	27.0135	12.7719	0.472797	-1.08071	-4.03717	5e-05	0.00140853	SH3BGRL3	13:139058017-139059383
XLOC_020145	6.55662	3.09956	0.472737	-1.08089	-3.23563	5e-05	0.00140853	HMGA2	4:44653158-44850411
XLOC_034950	10.4597	4.9417	0.472451	-1.08177	-3.18062	5e-05	0.00140853	CDC42EP1	GL018973:291146-293032
XLOC_025804	3765.51	2017.78	0.535858	-1.0826	-1.67299	0.0009	0.0142227	MYL12B	9:58773287-58826963
XLOC_005024	22.6815	10.7018	0.471829	-1.08366	-3.95078	5e-05	0.00140853	ENSOCUG00000013444	12:105770757-105771381
XLOC_035944	15.7006	7.40418	0.471586	-1.0844	-2.47877	0.00025	0.00526437	LOXL1	GL019108:1683-85767
XLOC_036821	67.0028	31.5857	0.471409	-1.08495	-2.80636	5e-05	0.00140853	ENSOCUG00000022297	GL019361:573-11888
XLOC_033939	18.5192	8.72844	0.471318	-1.08522	-3.68427	5e-05	0.00140853	UNG	GL018892:27153-38466
XLOC_012689	705.016	332.228	0.471235	-1.08548	-2.38794	0.00025	0.00526437	NEDD8	17:44259472-44270892
XLOC_011028	26.3034	12.3904	0.471057	-1.08603	-2.00338	0.00075	0.0124274	IRF2BP2	16:33612533-33616987
XLOC_021430	33.3215	15.6802	0.470573	-1.08751	-4.36852	0.00125	0.0182474	NA	5:25439990-25543385
[truncated: 487 more rows]
