# Supplementary material for: Transcriptomic profiling of host-parasite interactions in the microsporidian Trachipleistophora hominis
Source: BMC Genomics. 2015 Nov 21;16:983. doi: 10.1186/s12864-015-1989-z (PMC4654818; doi:10.1186/s12864-015-1989-z)
Supplement: Additional file 11: Table S6. — Testing for enrichment of differentially expressed genes in KEGG pathways. Fischer’s exact test with Benjamini and Hochberg correction [121] for the enrichment of genes identified as significantly differentially expressed in KEGG pathways in the RK-13 cell line. (XLSX 70 kb) [file 12864_2015_1989_MOESM11_ESM.xlsx]

## Sheet: Sheet1
Table S4: Differentially expressed host cell genes and KEGG pathways. Fischer's exact test with Benjamini and Hochberg correction [115] for the enrichment of genes identified as significantly differentially expressed in KEGG pathways in the RK-13 cell line.
##Databases: KEGG PATHWAY
##Statistical test method: hypergeometric test / Fisher's exact test
##FDR correction method: Benjamini and Hochberg
KEGG pathway name	KEGG id	% of gene modulated	Number of differentially expressed trancripts in pathway	Total number of rabbit genes in pathway	P-Value	Corrected P-Value	Differentially expressed rabbit transcripts in KEGG pathway (Ensembl ID)	Hyperlink
Ribosome	ko03010	0.246014	108	439	2.60726e-11	7.11783e-09	ENSOCUG00000021402|ENSOCUT00000023165|ENSOCUG00000007536|ENSOCUT00000007537|ENSOCUG00000017386|ENSOCUT00000033172|ENSOCUG00000024544|ENSOCUT00000021136|ENSOCUG00000004902|ENSOCUT00000004899|ENSOCUG00000021708|ENSOCUT00000027472|ENSOCUG00000029728|ENSOCUT00000033428|ENSOCUG00000025258|ENSOCUT00000022323|ENSOCUG00000028015|ENSOCUT00000013552|ENSOCUG00000025328|ENSOCUT00000031834|ENSOCUG00000022732|…	http://www.genome.jp/kegg-bin/show_pathway?ko03010/K02953%09red/K02937%09red/K02998%09red/K02903%09red/K02955%09red/K02918%09red/K02867%09red/K02934%09red/K02865%09red/K02936%09red/K02885%09red/K02912%09red/K02910%09red/K02917%09red/K02880%09red/K02883%09red/K02882%09red/K02993%09red/K02991%09red/K02979%09red/K02978%09red/K02974%09red/K02977%09red/K02976%09red/K02971%09red/K02888%09red/K02973%09r…
DNA replication	ko03030	0.416667	15	36	0.000133671	0.0159264	ENSOCUG00000016538|ENSOCUT00000016547|ENSOCUG00000004580|ENSOCUT00000004584|ENSOCUG00000004005|ENSOCUT00000004001|ENSOCUG00000015924|ENSOCUT00000015924|ENSOCUG00000014942|ENSOCUT00000014944|ENSOCUG00000011841|ENSOCUT00000011847|ENSOCUG00000000467|ENSOCUT00000000468|ENSOCUG00000004059|ENSOCUT00000004057|ENSOCUG00000004273|ENSOCUT00000004273|ENSOCUG00000000300|ENSOCUT00000026286|ENSOCUG00000010637|…	http://www.genome.jp/kegg-bin/show_pathway?ko03030/K10756%09red/K10747%09red/K02542%09red/K04802%09red/K03111%09red/K02210%09red/K02321%09red/K02212%09red/K02540%09red/K02541%09red/K02209%09red/K02328%09red/K03505%09red/K10740%09red
Pyrimidine metabolism	ko00240	0.263636	29	110	0.000175015	0.0159264	ENSOCUG00000008545|ENSOCUT00000008545|ENSOCUG00000022135|ENSOCUT00000021363|ENSOCUG00000008446|ENSOCUT00000008443|ENSOCUG00000003961|ENSOCUT00000003961|ENSOCUG00000004070|ENSOCUT00000004071|ENSOCUG00000004580|ENSOCUT00000004584|ENSOCUG00000024946|ENSOCUT00000024193|ENSOCUG00000007078|ENSOCUT00000007077|ENSOCUG00000009107|ENSOCUT00000009109|ENSOCUG00000023813|ENSOCUT00000031003|ENSOCUG00000013608|…	http://www.genome.jp/kegg-bin/show_pathway?ko00240/K02321%09red/K00857%09red/K00384%09red/K01519%09red/K00757%09red/K00876%09red/K03016%09red/K01511%09red/K00560%09red/K03014%09red/K03023%09red/K03505%09red/K10808%09red/K03012%09red/K02328%09red/K01081%09red/K00940%09red/K03019%09red/K03008%09red
Oxidative phosphorylation	ko00190	0.232394	33	142	0.000470803	0.0249541	ENSOCUG00000022885|ENSOCUT00000029374|ENSOCUG00000022022|ENSOCUT00000026001|ENSOCUG00000015169|ENSOCUT00000015182|ENSOCUG00000007121|ENSOCUT00000007117|ENSOCUG00000028159|ENSOCUT00000021079|ENSOCUG00000015169|ENSOCUT00000025820|ENSOCUG00000012422|ENSOCUT00000012424|ENSOCUG00000029455|ENSOCUT00000033280|ENSOCUG00000029099|ENSOCUT00000033124|ENSOCUG00000029372|ENSOCUT00000033704|ENSOCUG00000029115|…	http://www.genome.jp/kegg-bin/show_pathway?ko00190/K02154%09red/K02257%09red/K02261%09red/K02273%09red/K02130%09red/K02270%09red/K02271%09red/K02135%09red/K02155%09red/K02151%09red/K03948%09red/K03964%09red/K03968%09red/K03947%09red/K03880%09red/K02140%09red/K02268%09red/K02129%09red/K02145%09red/K02146%09red/K11351%09red/K02149%09red/K02262%09red/K02267%09red/K02266%09red/K00412%09red/K03956%09r…
Meiosis - yeast	ko04113	0.306452	19	62	0.000483241	0.0249541	ENSOCUG00000005034|ENSOCUT00000005040|ENSOCUG00000005332|ENSOCUT00000033581|ENSOCUG00000016538|ENSOCUT00000016547|ENSOCUG00000001710|ENSOCUT00000001710|ENSOCUG00000011244|ENSOCUT00000011258|ENSOCUG00000005332|ENSOCUT00000005332|ENSOCUG00000004898|ENSOCUT00000004898|ENSOCUG00000000300|ENSOCUT00000000301|ENSOCUG00000016800|ENSOCUT00000026935|ENSOCUG00000015924|ENSOCUT00000015924|ENSOCUG00000004273|…	http://www.genome.jp/kegg-bin/show_pathway?ko04113/K02365%09red/K02542%09red/K11584%09red/K04382%09red/K02210%09red/K03363%09red/K02212%09red/K02213%09red/K02540%09red/K06628%09red/K02209%09red/K06639%09red/K06636%09red/K06269%09red/K02541%09red
Cell cycle - yeast	ko04111	0.283784	21	74	0.000587157	0.0249541	ENSOCUG00000005034|ENSOCUT00000005040|ENSOCUG00000000300|ENSOCUT00000000301|ENSOCUG00000005332|ENSOCUT00000033581|ENSOCUG00000016538|ENSOCUT00000016547|ENSOCUG00000005332|ENSOCUT00000005332|ENSOCUG00000000300|ENSOCUT00000026286|ENSOCUG00000011555|ENSOCUT00000025600|ENSOCUG00000004898|ENSOCUT00000004898|ENSOCUG00000011244|ENSOCUT00000011258|ENSOCUG00000016800|ENSOCUT00000026935|ENSOCUG00000015924|…	http://www.genome.jp/kegg-bin/show_pathway?ko04111/K02365%09red/K02542%09red/K04354%09red/K03094%09red/K04382%09red/K02210%09red/K03363%09red/K02212%09red/K02213%09red/K02540%09red/K06628%09red/K02209%09red/K06639%09red/K06636%09red/K02219%09red/K02180%09red/K02541%09red
Renal cell carcinoma	ko05211	0.28	21	75	0.000679558	0.0249541	ENSOCUG00000013221|ENSOCUT00000013223|ENSOCUG00000014904|ENSOCUT00000028059|ENSOCUG00000027603|ENSOCUT00000021988|ENSOCUG00000005924|ENSOCUT00000005927|ENSOCUG00000010116|ENSOCUT00000010114|ENSOCUG00000001212|ENSOCUT00000001212|ENSOCUG00000003271|ENSOCUT00000027936|ENSOCUG00000014319|ENSOCUT00000023310|ENSOCUG00000017566|ENSOCUT00000030720|ENSOCUG00000006052|ENSOCUT00000006056|ENSOCUG00000027746|…	http://www.genome.jp/kegg-bin/show_pathway?ko05211/K01679%09red/K03099%09red/K03873%09red/K03872%09red/K09095%09red/K17386%09red/K09593%09red/K07299%09red/K09594%09red/K04448%09red/K09592%09red/K15589%09red/K02649%09red
Amino sugar and nucleotide sugar metabolism	ko00520	0.314815	17	54	0.000731254	0.0249541	ENSOCUG00000005531|ENSOCUT00000005531|ENSOCUG00000021194|ENSOCUT00000031042|ENSOCUG00000002137|ENSOCUT00000026076|ENSOCUG00000000197|ENSOCUT00000000198|ENSOCUG00000004938|ENSOCUT00000004945|ENSOCUG00000021194|ENSOCUT00000021085|ENSOCUG00000007858|ENSOCUT00000007857|ENSOCUG00000014973|ENSOCUT00000014978|ENSOCUG00000004430|ENSOCUT00000004431|ENSOCUG00000005015|ENSOCUT00000005013|ENSOCUG00000014248|…	http://www.genome.jp/kegg-bin/show_pathway?ko00520/K00972%09red/K00966%09red/K00326%09red/K00844%09red/K00849%09red/K00963%09red/K00983%09red/K02564%09red/K01443%09red/K08080%09red/K00012%09red/K00621%09red
Focal adhesion	ko04510	0.199074	43	216	0.00120756	0.0366292	ENSOCUG00000013101|ENSOCUT00000013102|ENSOCUG00000015992|ENSOCUT00000015992|ENSOCUG00000025148|ENSOCUT00000027873|ENSOCUG00000000403|ENSOCUT00000000403|ENSOCUG00000017573|ENSOCUT00000017571|ENSOCUG00000024511|ENSOCUT00000028598|ENSOCUG00000010104|ENSOCUT00000010116|ENSOCUG00000007472|ENSOCUT00000007478|ENSOCUG00000005101|ENSOCUT00000005110|ENSOCUG00000025192|ENSOCUT00000028784|ENSOCUG00000000637|…	http://www.genome.jp/kegg-bin/show_pathway?ko04510/K12755%09red/K12757%09red/K10152%09red/K04437%09red/K05637%09red/K06586%09red/K06483%09red/K05730%09red/K06485%09red/K06487%09red/K05717%09red/K06481%09red/K06274%09red/K17386%09red/K06482%09red/K06246%09red/K04448%09red/K06269%09red/K02649%09red/K05699%09red/K03099%09red/K05692%09red/K04725%09red/K02161%09red/K05450%09red/K05726%09red/K06243%09r…
ECM-receptor interaction	ko04512	0.25	22	88	0.00178939	0.0488503	ENSOCUG00000010955|ENSOCUT00000024390|ENSOCUG00000003966|ENSOCUT00000003969|ENSOCUG00000025148|ENSOCUT00000027873|ENSOCUG00000000403|ENSOCUT00000000403|ENSOCUG00000010104|ENSOCUT00000010116|ENSOCUG00000007472|ENSOCUT00000007478|ENSOCUG00000025192|ENSOCUT00000028784|ENSOCUG00000009097|ENSOCUT00000009094|ENSOCUG00000003032|ENSOCUT00000003038|ENSOCUG00000012881|ENSOCUT00000012892|ENSOCUG00000003008|…	http://www.genome.jp/kegg-bin/show_pathway?ko04512/K05637%09red/K06485%09red/K06243%09red/K06487%09red/K05717%09red/K06481%09red/K06586%09red/K06483%09red/K06482%09red/K06238%09red/K06266%09red/K16338%09red/K06256%09red/K06259%09red/K06246%09red/K06236%09red/K06237%09red/K06255%09red
Cell cycle	ko04110	0.211268	30	142	0.00292514	0.0725965	ENSOCUG00000000856|ENSOCUT00000000856|ENSOCUG00000005332|ENSOCUT00000033581|ENSOCUG00000001710|ENSOCUT00000001710|ENSOCUG00000017573|ENSOCUT00000017571|ENSOCUG00000004059|ENSOCUT00000004057|ENSOCUG00000000300|ENSOCUT00000026286|ENSOCUG00000005332|ENSOCUT00000005332|ENSOCUG00000006396|ENSOCUT00000006397|ENSOCUG00000011340|ENSOCUT00000011339|ENSOCUG00000022505|ENSOCUT00000014322|ENSOCUG00000006405|…	http://www.genome.jp/kegg-bin/show_pathway?ko04110/K10152%09red/K06067%09red/K04802%09red/K02212%09red/K02213%09red/K17454%09red/K06639%09red/K06636%09red/K06635%09red/K02180%09red/K06628%09red/K02365%09red/K04500%09red/K04682%09red/K03094%09red/K03363%09red/K02087%09red/K02209%09red/K02210%09red/K06644%09red/K02540%09red/K04451%09red/K02542%09red/K06625%09red/K06627%09red/K02541%09red/K06620%09r…
Purine metabolism	ko00230	0.194737	37	190	0.00348968	0.0793902	ENSOCUG00000008545|ENSOCUT00000008545|ENSOCUG00000022596|ENSOCUT00000030932|ENSOCUG00000012391|ENSOCUT00000012388|ENSOCUG00000027588|ENSOCUT00000025368|ENSOCUG00000022135|ENSOCUT00000021363|ENSOCUG00000011689|ENSOCUT00000011693|ENSOCUG00000023813|ENSOCUT00000031003|ENSOCUG00000004070|ENSOCUT00000004071|ENSOCUG00000010823|ENSOCUT00000010830|ENSOCUG00000004580|ENSOCUT00000004584|ENSOCUG00000024946|…	http://www.genome.jp/kegg-bin/show_pathway?ko00230/K00088%09red/K00942%09red/K01587%09red/K03023%09red/K00939%09red/K03008%09red/K13296%09red/K01952%09red/K12323%09red/K01120%09red/K01081%09red/K01519%09red/K01511%09red/K02321%09red/K00948%09red/K03016%09red/K03012%09red/K02328%09red/K00940%09red/K03019%09red/K03014%09red/K13811%09red/K01488%09red/K10808%09red/K03505%09red
Small cell lung cancer	ko05222	0.22	22	100	0.00663957	0.138188	ENSOCUG00000000856|ENSOCUT00000000856|ENSOCUG00000000403|ENSOCUT00000000403|ENSOCUG00000010104|ENSOCUT00000010116|ENSOCUG00000016771|ENSOCUT00000016770|ENSOCUG00000014356|ENSOCUT00000014356|ENSOCUG00000003307|ENSOCUT00000003308|ENSOCUG00000014319|ENSOCUT00000014318|ENSOCUG00000025312|ENSOCUT00000028994|ENSOCUG00000013232|ENSOCUT00000013259|ENSOCUG00000009990|ENSOCUT00000009992|ENSOCUG00000005101|…	http://www.genome.jp/kegg-bin/show_pathway?ko05222/K02219%09red/K16061%09red/K06485%09red/K06237%09red/K06487%09red/K05717%09red/K06481%09red/K04734%09red/K05637%09red/K04725%09red/K17454%09red/K11987%09red/K04451%09red/K02161%09red/K06246%09red/K06482%09red/K06243%09red/K06620%09red/K02649%09red
TNF signaling pathway	ko04668	0.214953	23	107	0.00708656	0.138188	ENSOCUG00000004311|ENSOCUT00000023980|ENSOCUG00000006056|ENSOCUT00000006057|ENSOCUG00000024667|ENSOCUT00000022387|ENSOCUG00000007482|ENSOCUT00000007479|ENSOCUG00000016771|ENSOCUT00000016770|ENSOCUG00000025249|ENSOCUT00000028181|ENSOCUG00000014319|ENSOCUT00000014318|ENSOCUG00000011072|ENSOCUT00000011071|ENSOCUG00000025029|ENSOCUT00000030714|ENSOCUG00000014319|ENSOCUT00000023310|ENSOCUG00000023089|…	http://www.genome.jp/kegg-bin/show_pathway?ko04668/K05453%09red/K12671%09red/K04448%09red/K09048%09red/K09049%09red/K14624%09red/K04734%09red/K04724%09red/K04400%09red/K04379%09red/K05508%09red/K10048%09red/K04426%09red/K06490%09red/K05419%09red/K04432%09red/K11987%09red/K03171%09red/K02649%09red/K04415%09red
Pathways in cancer	ko05200	0.163588	62	379	0.00761095	0.138519	ENSOCUG00000014904|ENSOCUT00000028059|ENSOCUG00000000856|ENSOCUT00000000856|ENSOCUG00000000403|ENSOCUT00000000403|ENSOCUG00000000435|ENSOCUT00000000438|ENSOCUG00000016771|ENSOCUT00000016770|ENSOCUG00000017566|ENSOCUT00000030720|ENSOCUG00000011124|ENSOCUT00000011121|ENSOCUG00000010104|ENSOCUT00000010116|ENSOCUG00000005924|ENSOCUT00000034026|ENSOCUG00000009580|ENSOCUT00000009578|ENSOCUG00000014406|…	http://www.genome.jp/kegg-bin/show_pathway?ko05200/K05717%09red/K02375%09red/K05637%09red/K04734%09red/K06067%09red/K00444%09red/K02219%09red/K08803%09red/K10053%09red/K06482%09red/K09592%09red/K10054%09red/K10030%09red/K17454%09red/K08736%09red/K10056%09red/K06487%09red/K04358%09red/K06481%09red/K17386%09red/K02354%09red/K04379%09red/K08367%09red/K11987%09red/K07299%09red/K06246%09red/K05461%09r…
Glutathione metabolism	ko00480	0.25	15	60	0.00896012	0.152882	ENSOCUG00000010376|ENSOCUT00000010374|ENSOCUG00000021171|ENSOCUT00000021072|ENSOCUG00000008545|ENSOCUT00000008545|ENSOCUG00000005820|ENSOCUT00000005818|ENSOCUG00000013796|ENSOCUT00000013790|ENSOCUG00000017234|ENSOCUT00000033986|ENSOCUG00000017659|ENSOCUT00000017661|ENSOCUG00000007866|ENSOCUT00000007866|ENSOCUG00000012805|ENSOCUT00000012806|ENSOCUG00000011952|ENSOCUT00000011951|ENSOCUG00000002230|…	http://www.genome.jp/kegg-bin/show_pathway?ko00480/K10808%09red/K11140%09red/K00799%09red/K00383%09red/K00036%09red/K11205%09red/K11204%09red/K00031%09red
Collecting duct acid secretion	ko04966	0.321429	9	28	0.011254	0.180726	ENSOCUG00000015169|ENSOCUT00000015182|ENSOCUG00000010926|ENSOCUT00000029200|ENSOCUG00000007121|ENSOCUT00000007117|ENSOCUG00000012018|ENSOCUT00000012014|ENSOCUG00000014136|ENSOCUT00000014129|ENSOCUG00000011503|ENSOCUT00000011501|ENSOCUG00000015169|ENSOCUT00000025820|ENSOCUG00000006473|ENSOCUT00000006474|ENSOCUG00000010247|ENSOCUT00000010246	http://www.genome.jp/kegg-bin/show_pathway?ko04966/K01542%09red/K02145%09red/K02146%09red/K02149%09red/K02155%09red/K02154%09red/K02151%09red
HIF-1 signaling pathway	ko04066	0.19685	25	127	0.0129152	0.195881	ENSOCUG00000017792|ENSOCUT00000017789|ENSOCUG00000005924|ENSOCUT00000034026|ENSOCUG00000010718|ENSOCUT00000010716|ENSOCUG00000027656|ENSOCUT00000028765|ENSOCUG00000003495|ENSOCUT00000025474|ENSOCUG00000003722|ENSOCUT00000003722|ENSOCUG00000000197|ENSOCUT00000000198|ENSOCUG00000022657|ENSOCUT00000021019|ENSOCUG00000016048|ENSOCUT00000016040|ENSOCUG00000014319|ENSOCUT00000014318|ENSOCUG00000016068|…	http://www.genome.jp/kegg-bin/show_pathway?ko04066/K16451%09red/K00134%09red/K00844%09red/K03873%09red/K03872%09red/K01103%09red/K07205%09red/K12077%09red/K03982%09red/K02991%09red/K07299%09red/K02161%09red/K06625%09red/K04372%09red/K09592%09red/K02649%09red/K05465%09red
Mismatch repair	ko03430	0.333333	8	24	0.0139602	0.200587	ENSOCUG00000004005|ENSOCUT00000004001|ENSOCUG00000014942|ENSOCUT00000014944|ENSOCUG00000011841|ENSOCUT00000011847|ENSOCUG00000000467|ENSOCUT00000000468|ENSOCUG00000004059|ENSOCUT00000004057|ENSOCUG00000016921|ENSOCUT00000016927|ENSOCUG00000022591|ENSOCUT00000021608|ENSOCUG00000003624|ENSOCUT00000003622	http://www.genome.jp/kegg-bin/show_pathway?ko03430/K10756%09red/K10747%09red/K08736%09red/K10740%09red/K03111%09red/K04802%09red/K02328%09red/K03505%09red
Hippo signaling pathway	ko04390	0.18125	29	160	0.0195624	0.262646	ENSOCUG00000022823|ENSOCUT00000022726|ENSOCUG00000005276|ENSOCUT00000005276|ENSOCUG00000004545|ENSOCUT00000004542|ENSOCUG00000017573|ENSOCUT00000017571|ENSOCUG00000013686|ENSOCUT00000013684|ENSOCUG00000009580|ENSOCUT00000009578|ENSOCUG00000015389|ENSOCUT00000015383|ENSOCUG00000026066|ENSOCUT00000022680|ENSOCUG00000016068|ENSOCUT00000016070|ENSOCUG00000026956|ENSOCUT00000023174|ENSOCUG00000012009|…	http://www.genome.jp/kegg-bin/show_pathway?ko04390/K04412%09red/K02375%09red/K03209%09red/K16819%09red/K02354%09red/K09448%09red/K10152%09red/K04354%09red/K04664%09red/K00444%09red/K06269%09red/K04680%09red/K04500%09red/K05692%09red/K03982%09red/K16684%09red/K01357%09red/K16822%09red/K16820%09red/K16685%09red/K09854%09red/K04676%09red/K06827%09red/K06091%09red/K04382%09red
Carbon metabolism	ko01200	0.198113	21	106	0.0202036	0.262646	ENSOCUG00000014667|ENSOCUT00000014667|ENSOCUG00000016554|ENSOCUT00000016554|ENSOCUG00000002671|ENSOCUT00000002671|ENSOCUG00000000197|ENSOCUT00000000198|ENSOCUG00000012391|ENSOCUT00000012388|ENSOCUG00000004938|ENSOCUT00000004945|ENSOCUG00000021494|ENSOCUT00000024188|ENSOCUG00000013242|ENSOCUT00000030355|ENSOCUG00000022657|ENSOCUT00000021019|ENSOCUG00000015904|ENSOCUT00000015909|ENSOCUG00000025363|…	http://www.genome.jp/kegg-bin/show_pathway?ko01200/K00134%09red/K00058%09red/K00036%09red/K01966%09red/K00600%09red/K01679%09red/K00844%09red/K01900%09red/K00948%09red/K00029%09red/K00382%09red/K00831%09red/K00615%09red/K00030%09red/K00031%09red
Citrate cycle (TCA cycle)	ko00020	0.263158	10	38	0.022811	0.273283	ENSOCUG00000014667|ENSOCUT00000014667|ENSOCUG00000016554|ENSOCUT00000016554|ENSOCUG00000002671|ENSOCUT00000002671|ENSOCUG00000021494|ENSOCUT00000024188|ENSOCUG00000002836|ENSOCUT00000002836|ENSOCUG00000027746|ENSOCUT00000009820|ENSOCUG00000016554|ENSOCUT00000023167|ENSOCUG00000025363|ENSOCUT00000021233|ENSOCUG00000010508|ENSOCUT00000010507|ENSOCUG00000012376|ENSOCUT00000012373	http://www.genome.jp/kegg-bin/show_pathway?ko00020/K01679%09red/K01596%09red/K01900%09red/K00382%09red/K00030%09red/K00031%09red
Fanconi anemia pathway	ko03460	0.232143	13	56	0.0230238	0.273283	ENSOCUG00000025089|ENSOCUT00000026277|ENSOCUG00000024047|ENSOCUT00000024255|ENSOCUG00000000953|ENSOCUT00000000953|ENSOCUG00000008345|ENSOCUT00000008345|ENSOCUG00000000467|ENSOCUT00000000468|ENSOCUG00000006442|ENSOCUT00000006444|ENSOCUG00000010249|ENSOCUT00000010248|ENSOCUG00000002269|ENSOCUT00000002269|ENSOCUG00000014976|ENSOCUT00000014981|ENSOCUG00000009363|ENSOCUT00000021710|ENSOCUG00000010776|…	http://www.genome.jp/kegg-bin/show_pathway?ko03460/K10894%09red/K10993%09red/K13960%09red/K10740%09red/K10893%09red/K10848%09red/K10870%09red/K10889%09red/K15365%09red/K03510%09red/K06054%09red/K11137%09red/K10849%09red
One carbon pool by folate	ko00670	0.291667	7	24	0.0354866	0.386148	ENSOCUG00000005127|ENSOCUT00000005127|ENSOCUG00000005565|ENSOCUT00000005562|ENSOCUG00000008667|ENSOCUT00000008673|ENSOCUG00000009762|ENSOCUT00000009773|ENSOCUG00000008667|ENSOCUT00000008664|ENSOCUG00000013242|ENSOCUT00000030355|ENSOCUG00000015071|ENSOCUT00000015076	http://www.genome.jp/kegg-bin/show_pathway?ko00670/K13403%09red/K00289%09red/K00287%09red/K00560%09red/K00600%09red/K00548%09red
MicroRNAs in cancer	ko05206	0.171779	28	163	0.0364154	0.386148	ENSOCUG00000026614|ENSOCUT00000028224|ENSOCUG00000000856|ENSOCUT00000000856|ENSOCUG00000015154|ENSOCUT00000029915|ENSOCUG00000009222|ENSOCUT00000009221|ENSOCUG00000009608|ENSOCUT00000009604|ENSOCUG00000016771|ENSOCUT00000016770|ENSOCUG00000014356|ENSOCUT00000014356|ENSOCUG00000003155|ENSOCUT00000029709|ENSOCUG00000016048|ENSOCUT00000016040|ENSOCUG00000006438|ENSOCUT00000006439|ENSOCUG00000007187|…	http://www.genome.jp/kegg-bin/show_pathway?ko05206/K13863%09red/K07606%09red/K17383%09red/K17386%09red/K17454%09red/K11987%09red/K12561%09red/K09283%09red/K03099%09red/K10145%09red/K04464%09red/K02161%09red/K08270%09red/K05084%09red/K04381%09red/K16172%09red/K05665%09red/K04451%09red/K06256%09red/K06625%09red/K04363%09red/K17449%09red/K06620%09red/K01348%09red
Streptomycin biosynthesis	ko00521	0.444444	4	9	0.0378233	0.386148	ENSOCUG00000004938|ENSOCUT00000004945|ENSOCUG00000006697|ENSOCUT00000006701|ENSOCUG00000014535|ENSOCUT00000014535|ENSOCUG00000000197|ENSOCUT00000000198	http://www.genome.jp/kegg-bin/show_pathway?ko00521/K01092%09red/K00844%09red
Carbon fixation pathways in prokaryotes	ko00720	0.315789	6	19	0.0381904	0.386148	ENSOCUG00000002671|ENSOCUT00000002671|ENSOCUG00000021494|ENSOCUT00000024188|ENSOCUG00000027746|ENSOCUT00000009820|ENSOCUG00000025363|ENSOCUT00000021233|ENSOCUG00000010558|ENSOCUT00000029500|ENSOCUG00000010508|ENSOCUT00000010507	http://www.genome.jp/kegg-bin/show_pathway?ko00720/K01966%09red/K01679%09red/K00031%09red
TGF-beta signaling pathway	ko04350	0.193182	17	88	0.0406949	0.389272	ENSOCUG00000000621|ENSOCUT00000000623|ENSOCUG00000007084|ENSOCUT00000007091|ENSOCUG00000012685|ENSOCUT00000012679|ENSOCUG00000001753|ENSOCUT00000001754|ENSOCUG00000029601|ENSOCUT00000034102|ENSOCUG00000017920|ENSOCUT00000017919|ENSOCUG00000022823|ENSOCUT00000022726|ENSOCUG00000010022|ENSOCUT00000010024|ENSOCUG00000007453|ENSOCUT00000007454|ENSOCUG00000016326|ENSOCUT00000029043|ENSOCUG00000024309|…	http://www.genome.jp/kegg-bin/show_pathway?ko04350/K04686%09red/K04678%09red/K04680%09red/K04500%09red/K04682%09red/K04670%09red/K04382%09red/K04677%09red/K04667%09red/K04664%09red/K16791%09red/K03094%09red/K04679%09red/K04676%09red/K04657%09red
Butirosin and neomycin biosynthesis	ko00524	0.6	3	5	0.0413513	0.389272	ENSOCUG00000004938|ENSOCUT00000004945|ENSOCUG00000006697|ENSOCUT00000006701|ENSOCUG00000000197|ENSOCUT00000000198	http://www.genome.jp/kegg-bin/show_pathway?ko00524/K00844%09red
Regulation of actin cytoskeleton	ko04810	0.16	36	225	0.044357	0.403648	ENSOCUG00000012177|ENSOCUT00000003402|ENSOCUG00000015992|ENSOCUT00000015992|ENSOCUG00000000403|ENSOCUT00000000403|ENSOCUG00000011124|ENSOCUT00000011121|ENSOCUG00000010104|ENSOCUT00000010116|ENSOCUG00000007750|ENSOCUT00000007751|ENSOCUG00000025604|ENSOCUT00000024470|ENSOCUG00000006713|ENSOCUT00000006711|ENSOCUG00000016586|ENSOCUT00000016589|ENSOCUG00000000255|ENSOCUT00000000255|ENSOCUG00000005929|…	http://www.genome.jp/kegg-bin/show_pathway?ko04810/K12755%09red/K12757%09red/K06483%09red/K05730%09red/K05737%09red/K06485%09red/K06487%09red/K04358%09red/K06481%09red/K06586%09red/K17386%09red/K06482%09red/K07831%09red/K07830%09red/K06269%09red/K02649%09red/K05699%09red/K03099%09red/K05692%09red/K05744%09red/K05450%09red/K05726%09red/K05729%09red/K05717%09red/K12330%09red/K05765%09red/K04363%09r…
PI3K-Akt signaling pathway	ko04151	0.146835	58	395	0.0505375	0.445056	ENSOCUG00000000786|ENSOCUT00000030052|ENSOCUG00000025148|ENSOCUT00000027873|ENSOCUG00000000403|ENSOCUT00000000403|ENSOCUG00000017573|ENSOCUT00000017571|ENSOCUG00000011124|ENSOCUT00000011121|ENSOCUG00000020917|ENSOCUT00000027240|ENSOCUG00000016772|ENSOCUT00000016765|ENSOCUG00000002836|ENSOCUT00000002836|ENSOCUG00000007472|ENSOCUT00000007478|ENSOCUG00000025192|ENSOCUT00000028784|ENSOCUG00000006713|…	http://www.genome.jp/kegg-bin/show_pathway?ko04151/K05717%09red/K10152%09red/K04537%09red/K05637%09red/K09420%09red/K07198%09red/K06483%09red/K03099%09red/K04539%09red/K04354%09red/K06485%09red/K06487%09red/K04358%09red/K06481%09red/K06586%09red/K17386%09red/K06482%09red/K02991%09red/K05462%09red/K06246%09red/K05461%09red/K11584%09red/K02649%09red/K05465%09red/K09048%09red/K09049%09red/K01596%09r…
Huntington's disease	ko05016	0.160804	32	199	0.0526499	0.449169	ENSOCUG00000022885|ENSOCUT00000029374|ENSOCUG00000003973|ENSOCUT00000003976|ENSOCUG00000001776|ENSOCUT00000001776|ENSOCUG00000029115|ENSOCUT00000033140|ENSOCUG00000028159|ENSOCUT00000021079|ENSOCUG00000007078|ENSOCUT00000007077|ENSOCUG00000029099|ENSOCUT00000033124|ENSOCUG00000029372|ENSOCUT00000033704|ENSOCUG00000021989|ENSOCUT00000031789|ENSOCUG00000009606|ENSOCUT00000009602|ENSOCUG00000000958|…	http://www.genome.jp/kegg-bin/show_pathway?ko05016/K06067%09red/K02261%09red/K02273%09red/K02270%09red/K02271%09red/K02135%09red/K03008%09red/K03948%09red/K03964%09red/K04646%09red/K03968%09red/K03947%09red/K04565%09red/K09048%09red/K03014%09red/K03016%09red/K09222%09red/K03012%09red/K11351%09red/K02262%09red/K02267%09red/K02266%09red/K00412%09red/K02268%09red/K05625%09red/K07202%09red/K04638%09r…
Proteoglycans in cancer	ko05205	0.15415	39	253	0.0569586	0.471203	ENSOCUG00000007750|ENSOCUT00000007751|ENSOCUG00000011126|ENSOCUT00000011129|ENSOCUG00000003271|ENSOCUT00000003271|ENSOCUG00000011124|ENSOCUT00000011121|ENSOCUG00000010104|ENSOCUT00000010116|ENSOCUG00000009580|ENSOCUT00000009578|ENSOCUG00000027916|ENSOCUT00000026530|ENSOCUG00000029396|ENSOCUT00000033654|ENSOCUG00000006713|ENSOCUT00000006711|ENSOCUG00000011942|ENSOCUT00000011949|ENSOCUG00000003155|…	http://www.genome.jp/kegg-bin/show_pathway?ko05205/K16336%09red/K04437%09red/K05717%09red/K02375%09red/K07964%09red/K03209%09red/K16338%09red/K09593%09red/K06487%09red/K04358%09red/K06481%09red/K02354%09red/K02991%09red/K07831%09red/K07830%09red/K06269%09red/K02649%09red/K06255%09red/K03099%09red/K09108%09red/K03985%09red/K05692%09red/K01398%09red/K12077%09red/K01357%09red/K00444%09red/K05084%09r…
Nucleotide excision repair	ko03420	0.217391	10	46	0.0588461	0.472499	ENSOCUG00000026493|ENSOCUT00000032083|ENSOCUG00000024047|ENSOCUT00000024255|ENSOCUG00000004005|ENSOCUT00000004001|ENSOCUG00000014942|ENSOCUT00000014944|ENSOCUG00000011841|ENSOCUT00000011847|ENSOCUG00000000467|ENSOCUT00000000468|ENSOCUG00000004059|ENSOCUT00000004057|ENSOCUG00000003624|ENSOCUT00000003622|ENSOCUG00000014976|ENSOCUT00000014981|ENSOCUG00000017633|ENSOCUT00000017636	http://www.genome.jp/kegg-bin/show_pathway?ko03420/K10756%09red/K03141%09red/K10740%09red/K10848%09red/K10849%09red/K10747%09red/K04802%09red/K02328%09red/K03505%09red
Hepatitis C	ko05160	0.167883	23	137	0.0643872	0.50222	ENSOCUG00000007223|ENSOCUT00000007225|ENSOCUG00000011464|ENSOCUT00000011460|ENSOCUG00000016048|ENSOCUT00000016040|ENSOCUG00000025249|ENSOCUT00000028181|ENSOCUG00000014319|ENSOCUT00000014318|ENSOCUG00000012136|ENSOCUT00000033849|ENSOCUG00000027849|ENSOCUT00000029507|ENSOCUG00000014319|ENSOCUT00000023310|ENSOCUG00000010358|ENSOCUT00000010357|ENSOCUG00000001138|ENSOCUT00000001139|ENSOCUG00000012136|…	http://www.genome.jp/kegg-bin/show_pathway?ko05160/K08860%09red/K16195%09red/K03099%09red/K04354%09red/K04382%09red/K04734%09red/K12077%09red/K02649%09red/K14216%09red/K05410%09red/K04451%09red/K06625%09red/K03171%09red/K06087%09red/K10030%09red
Hippo signaling pathway - fly	ko04391	0.186667	14	75	0.0721309	0.546993	ENSOCUG00000015389|ENSOCUT00000015383|ENSOCUG00000012009|ENSOCUT00000012010|ENSOCUG00000008758|ENSOCUT00000008760|ENSOCUG00000005276|ENSOCUT00000005276|ENSOCUG00000004072|ENSOCUT00000004072|ENSOCUG00000004545|ENSOCUT00000004542|ENSOCUG00000005867|ENSOCUT00000005867|ENSOCUG00000017920|ENSOCUT00000017919|ENSOCUG00000011555|ENSOCUT00000011556|ENSOCUG00000026066|ENSOCUT00000022680|ENSOCUG00000015389|…	http://www.genome.jp/kegg-bin/show_pathway?ko04391/K09448%09red/K04412%09red/K04354%09red/K04382%09red/K05692%09red/K03209%09red/K16684%09red/K16685%09red/K06091%09red/K04676%09red
Gap junction	ko04540	0.175258	17	97	0.077324	0.558813	ENSOCUG00000015608|ENSOCUT00000015599|ENSOCUG00000001020|ENSOCUT00000001020|ENSOCUG00000022112|ENSOCUT00000009004|ENSOCUG00000015312|ENSOCUT00000015311|ENSOCUG00000002187|ENSOCUT00000002187|ENSOCUG00000017968|ENSOCUT00000017968|ENSOCUG00000027603|ENSOCUT00000021988|ENSOCUG00000006052|ENSOCUT00000006056|ENSOCUG00000015154|ENSOCUT00000015150|ENSOCUG00000015154|ENSOCUT00000029915|ENSOCUG00000029727|…	http://www.genome.jp/kegg-bin/show_pathway?ko04540/K05450%09red/K03099%09red/K07374%09red/K07375%09red/K17386%09red/K04464%09red/K02087%09red/K04630%09red/K04363%09red/K04632%09red
Sphingolipid metabolism	ko00600	0.204082	10	49	0.0786825	0.558813	ENSOCUG00000011698|ENSOCUT00000011696|ENSOCUG00000010024|ENSOCUT00000010023|ENSOCUG00000001306|ENSOCUT00000001305|ENSOCUG00000010960|ENSOCUT00000010961|ENSOCUG00000001434|ENSOCUT00000001435|ENSOCUG00000003316|ENSOCUT00000003315|ENSOCUG00000023942|ENSOCUT00000021236|ENSOCUG00000004169|ENSOCUT00000004173|ENSOCUG00000014705|ENSOCUT00000014703|ENSOCUG00000021559|ENSOCUT00000030526	http://www.genome.jp/kegg-bin/show_pathway?ko00600/K00654%09red/K12353%09red/K12357%09red/K04712%09red/K04711%09red/K01080%09red/K12348%09red
2-Oxocarboxylic acid metabolism	ko01210	0.277778	5	18	0.0814604	0.558813	ENSOCUG00000016554|ENSOCUT00000023167|ENSOCUG00000016554|ENSOCUT00000016554|ENSOCUG00000010508|ENSOCUT00000010507|ENSOCUG00000002671|ENSOCUT00000002671|ENSOCUG00000015621|ENSOCUT00000015620	http://www.genome.jp/kegg-bin/show_pathway?ko01210/K00814%09red/K00030%09red/K00031%09red
MAPK signaling pathway - yeast	ko04011	0.25	6	24	0.0826176	0.558813	ENSOCUG00000008758|ENSOCUT00000008760|ENSOCUG00000015154|ENSOCUT00000029915|ENSOCUG00000015154|ENSOCUT00000015150|ENSOCUG00000004072|ENSOCUT00000004072|ENSOCUG00000015389|ENSOCUT00000015383|ENSOCUG00000015389|ENSOCUT00000003934	http://www.genome.jp/kegg-bin/show_pathway?ko04011/K09448%09red/K04464%09red
Ubiquitin mediated proteolysis	ko04120	0.16	24	150	0.0869924	0.558813	ENSOCUG00000002326|ENSOCUT00000002327|ENSOCUG00000004814|ENSOCUT00000004812|ENSOCUG00000009927|ENSOCUT00000027421|ENSOCUG00000001993|ENSOCUT00000001991|ENSOCUG00000011340|ENSOCUT00000011339|ENSOCUG00000016326|ENSOCUT00000016334|ENSOCUG00000022505|ENSOCUT00000014322|ENSOCUG00000022563|ENSOCUT00000027417|ENSOCUG00000003307|ENSOCUT00000003308|ENSOCUG00000012944|ENSOCUT00000012943|ENSOCUG00000009155|…	http://www.genome.jp/kegg-bin/show_pathway?ko04120/K04506%09red/K10595%09red/K04678%09red/K04416%09red/K16061%09red/K10608%09red/K10447%09red/K10574%09red/K04552%09red/K04555%09red/K10573%09red/K02207%09red/K04725%09red/K10615%09red/K05633%09red/K03873%09red/K03363%09red/K03094%09red/K10583%09red/K10054%09red/K03872%09red
Base excision repair	ko03410	0.216216	8	37	0.0873672	0.558813	ENSOCUG00000004005|ENSOCUT00000004001|ENSOCUG00000005022|ENSOCUT00000005021|ENSOCUG00000014942|ENSOCUT00000014944|ENSOCUG00000015419|ENSOCUT00000015416|ENSOCUG00000011841|ENSOCUT00000011847|ENSOCUG00000004059|ENSOCUT00000004057|ENSOCUG00000003145|ENSOCUT00000003144|ENSOCUG00000001966|ENSOCUT00000017492	http://www.genome.jp/kegg-bin/show_pathway?ko03410/K10771%09red/K10747%09red/K10568%09red/K03575%09red/K04802%09red/K02328%09red/K03648%09red/K03505%09red
Vibrio cholerae infection	ko05110	0.192982	11	57	0.0880182	0.558813	ENSOCUG00000015169|ENSOCUT00000015182|ENSOCUG00000007121|ENSOCUT00000007117|ENSOCUG00000017968|ENSOCUT00000017968|ENSOCUG00000005867|ENSOCUT00000005867|ENSOCUG00000014136|ENSOCUT00000014129|ENSOCUG00000012018|ENSOCUT00000012014|ENSOCUG00000011503|ENSOCUT00000011501|ENSOCUG00000015169|ENSOCUT00000025820|ENSOCUG00000006473|ENSOCUT00000006474|ENSOCUG00000011065|ENSOCUT00000025323|ENSOCUG00000010247|…	http://www.genome.jp/kegg-bin/show_pathway?ko05110/K05692%09red/K07342%09red/K02145%09red/K02146%09red/K02149%09red/K04632%09red/K02154%09red/K02155%09red/K02151%09red
Insulin signaling pathway	ko04910	0.157895	24	152	0.0959604	0.59539	ENSOCUG00000002836|ENSOCUT00000002836|ENSOCUG00000003495|ENSOCUT00000025474|ENSOCUG00000000197|ENSOCUT00000000198|ENSOCUG00000014668|ENSOCUT00000014670|ENSOCUG00000006438|ENSOCUT00000006439|ENSOCUG00000000897|ENSOCUT00000000897|ENSOCUG00000014319|ENSOCUT00000014318|ENSOCUG00000007719|ENSOCUT00000007721|ENSOCUG00000007187|ENSOCUT00000007187|ENSOCUG00000024271|ENSOCUT00000021035|ENSOCUG00000024506|…	http://www.genome.jp/kegg-bin/show_pathway?ko04910/K03099%09red/K00844%09red/K13296%09red/K07190%09red/K07202%09red/K02991%09red/K07205%09red/K07206%09red/K01596%09red/K07189%09red/K17453%09red/K07198%09red/K16172%09red/K07201%09red/K17449%09red/K04372%09red/K06269%09red/K02649%09red
Galactose metabolism	ko00052	0.205128	8	39	0.106525	0.644777	ENSOCUG00000002137|ENSOCUT00000026076|ENSOCUG00000000197|ENSOCUT00000000198|ENSOCUG00000004938|ENSOCUT00000004945|ENSOCUG00000014973|ENSOCUT00000014978|ENSOCUG00000006461|ENSOCUT00000006459|ENSOCUG00000006697|ENSOCUT00000006701|ENSOCUG00000011176|ENSOCUT00000011184|ENSOCUG00000026383|ENSOCUT00000026904	http://www.genome.jp/kegg-bin/show_pathway?ko00052/K00011%09red/K00849%09red/K00844%09red/K12317%09red/K00963%09red
Selenocompound metabolism	ko00450	0.25	5	20	0.108644	0.644777	ENSOCUG00000004622|ENSOCUT00000004622|ENSOCUG00000007373|ENSOCUT00000007375|ENSOCUG00000009762|ENSOCUT00000009773|ENSOCUG00000003961|ENSOCUT00000003961|ENSOCUG00000012078|ENSOCUT00000012077	http://www.genome.jp/kegg-bin/show_pathway?ko00450/K00384%09red/K13811%09red/K01874%09red/K00548%09red
Leukocyte transendothelial migration	ko04670	0.15873	20	126	0.11602	0.661826	ENSOCUG00000000637|ENSOCUT00000000637|ENSOCUG00000029644|ENSOCUT00000034077|ENSOCUG00000001020|ENSOCUT00000001020|ENSOCUG00000000172|ENSOCUT00000000172|ENSOCUG00000010358|ENSOCUT00000010357|ENSOCUG00000011464|ENSOCUT00000011460|ENSOCUG00000021304|ENSOCUT00000014616|ENSOCUG00000026899|ENSOCUT00000029805|ENSOCUG00000014319|ENSOCUT00000023310|ENSOCUG00000005867|ENSOCUT00000005867|ENSOCUG00000015449|…	http://www.genome.jp/kegg-bin/show_pathway?ko04670/K05699%09red/K12755%09red/K05730%09red/K12757%09red/K05726%09red/K01398%09red/K05692%09red/K06490%09red/K06533%09red/K06483%09red/K06274%09red/K08014%09red/K02649%09red/K04630%09red/K06087%09red
MAPK signaling pathway	ko04010	0.143939	38	264	0.116365	0.661826	ENSOCUG00000002075|ENSOCUT00000002075|ENSOCUG00000012690|ENSOCUT00000012683|ENSOCUG00000009527|ENSOCUT00000009532|ENSOCUG00000004311|ENSOCUT00000023980|ENSOCUG00000004545|ENSOCUT00000004542|ENSOCUG00000015154|ENSOCUT00000029915|ENSOCUG00000011124|ENSOCUT00000011121|ENSOCUG00000003495|ENSOCUT00000025474|ENSOCUG00000006713|ENSOCUT00000006711|ENSOCUG00000011942|ENSOCUT00000011949|ENSOCUG00000015730|…	http://www.genome.jp/kegg-bin/show_pathway?ko04010/K04437%09red/K04412%09red/K04432%09red/K04415%09red/K04416%09red/K04358%09red/K17386%09red/K04379%09red/K16342%09red/K07831%09red/K04372%09red/K04469%09red/K04426%09red/K03099%09red/K04423%09red/K04406%09red/K04429%09red/K04464%09red/K04448%09red/K04381%09red/K07830%09red/K04455%09red/K04451%09red/K04452%09red/K08018%09red/K04363%09red/K04459%09r…
MAPK signaling pathway - fly	ko04013	0.266667	4	15	0.125473	0.680473	ENSOCUG00000005861|ENSOCUT00000027337|ENSOCUG00000010492|ENSOCUT00000023103|ENSOCUG00000006052|ENSOCUT00000006056|ENSOCUG00000007844|ENSOCUT00000021553	http://www.genome.jp/kegg-bin/show_pathway?ko04013/K03099%09red/K02678%09red
Melanoma	ko05218	0.171053	13	76	0.125961	0.680473	ENSOCUG00000006713|ENSOCUT00000006711|ENSOCUG00000014356|ENSOCUT00000014356|ENSOCUG00000014319|ENSOCUT00000023310|ENSOCUG00000001138|ENSOCUT00000001139|ENSOCUG00000017242|ENSOCUT00000017240|ENSOCUG00000015312|ENSOCUT00000015311|ENSOCUG00000027603|ENSOCUT00000021988|ENSOCUG00000016048|ENSOCUT00000016040|ENSOCUG00000011124|ENSOCUT00000011121|ENSOCUG00000014319|ENSOCUT00000014318|ENSOCUG00000029396|…	http://www.genome.jp/kegg-bin/show_pathway?ko05218/K05450%09red/K04358%09red/K17386%09red/K17454%09red/K04451%09red/K06625%09red/K04363%09red/K06620%09red/K02649%09red
Circadian rhythm	ko04710	0.214286	6	28	0.132472	0.680473	ENSOCUG00000004942|ENSOCUT00000004940|ENSOCUG00000015177|ENSOCUT00000015173|ENSOCUG00000000897|ENSOCUT00000000897|ENSOCUG00000022350|ENSOCUT00000021439|ENSOCUG00000013721|ENSOCUT00000013725|ENSOCUG00000022505|ENSOCUT00000014322	http://www.genome.jp/kegg-bin/show_pathway?ko04710/K03094%09red/K03729%09red/K07198%09red/K02295%09red/K02223%09red
Fatty acid elongation	ko00062	0.214286	6	28	0.132472	0.680473	ENSOCUG00000011349|ENSOCUT00000011345|ENSOCUG00000027529|ENSOCUT00000029644|ENSOCUG00000013069|ENSOCUT00000013062|ENSOCUG00000021926|ENSOCUT00000020952|ENSOCUG00000016540|ENSOCUT00000016538|ENSOCUG00000011469|ENSOCUT00000011465	http://www.genome.jp/kegg-bin/show_pathway?ko00062/K10203%09red/K10247%09red/K07508%09red/K10244%09red/K10258%09red/K10250%09red
Prostate cancer	ko05215	0.161616	16	99	0.133899	0.680473	ENSOCUG00000014356|ENSOCUT00000014356|ENSOCUG00000014319|ENSOCUT00000023310|ENSOCUG00000015312|ENSOCUT00000015311|ENSOCUG00000017242|ENSOCUT00000017240|ENSOCUG00000001138|ENSOCUT00000001139|ENSOCUG00000027603|ENSOCUT00000021988|ENSOCUG00000016048|ENSOCUT00000016040|ENSOCUG00000000856|ENSOCUT00000000856|ENSOCUG00000011784|ENSOCUT00000011782|ENSOCUG00000006052|ENSOCUT00000006056|ENSOCUG00000014319|…	http://www.genome.jp/kegg-bin/show_pathway?ko05215/K05450%09red/K09048%09red/K07201%09red/K04734%09red/K17386%09red/K17454%09red/K04363%09red/K04451%09red/K02161%09red/K06625%09red/K03099%09red/K06620%09red/K02649%09red
Epithelial cell signaling in Helicobacter pylori infection	ko05120	0.171429	12	70	0.136194	0.680473	ENSOCUG00000015169|ENSOCUT00000015182|ENSOCUG00000016586|ENSOCUT00000016589|ENSOCUG00000007121|ENSOCUT00000007117|ENSOCUG00000012018|ENSOCUT00000012014|ENSOCUG00000014136|ENSOCUT00000014129|ENSOCUG00000011835|ENSOCUT00000030077|ENSOCUG00000011503|ENSOCUT00000011501|ENSOCUG00000015169|ENSOCUT00000025820|ENSOCUG00000006473|ENSOCUT00000006474|ENSOCUG00000001212|ENSOCUT00000001212|ENSOCUG00000010247|…	http://www.genome.jp/kegg-bin/show_pathway?ko05120/K02154%09red/K05737%09red/K04734%09red/K02145%09red/K02146%09red/K02149%09red/K02155%09red/K04448%09red/K02151%09red/K10030%09red
RNA polymerase	ko03020	0.2	7	35	0.137092	0.680473	ENSOCUG00000003050|ENSOCUT00000003050|ENSOCUG00000023609|ENSOCUT00000023814|ENSOCUG00000013608|ENSOCUT00000013604|ENSOCUG00000012064|ENSOCUT00000022962|ENSOCUG00000012064|ENSOCUT00000012060|ENSOCUG00000023403|ENSOCUT00000030165|ENSOCUG00000007078|ENSOCUT00000007077	http://www.genome.jp/kegg-bin/show_pathway?ko03020/K03016%09red/K03014%09red/K03023%09red/K03012%09red/K03019%09red/K03008%09red
Biosynthesis of amino acids	ko01230	0.166667	13	78	0.142547	0.694919	ENSOCUG00000016554|ENSOCUT00000016554|ENSOCUG00000009762|ENSOCUT00000009773|ENSOCUG00000002671|ENSOCUT00000002671|ENSOCUG00000015621|ENSOCUT00000015620|ENSOCUG00000012391|ENSOCUT00000012388|ENSOCUG00000013242|ENSOCUT00000030355|ENSOCUG00000022657|ENSOCUT00000021019|ENSOCUG00000015904|ENSOCUT00000015909|ENSOCUG00000007765|ENSOCUT00000007763|ENSOCUG00000016554|ENSOCUT00000023167|ENSOCUG00000005759|…	http://www.genome.jp/kegg-bin/show_pathway?ko01230/K00134%09red/K00058%09red/K01697%09red/K00831%09red/K00600%09red/K00948%09red/K00814%09red/K00548%09red/K00615%09red/K00030%09red/K00031%09red
Parkinson's disease	ko05012	0.14966	22	147	0.152014	0.717783	ENSOCUG00000022885|ENSOCUT00000029374|ENSOCUG00000029115|ENSOCUT00000033140|ENSOCUG00000028159|ENSOCUT00000021079|ENSOCUG00000029099|ENSOCUT00000033124|ENSOCUG00000029372|ENSOCUT00000033704|ENSOCUG00000012944|ENSOCUT00000012943|ENSOCUG00000002610|ENSOCUT00000002610|ENSOCUG00000021989|ENSOCUT00000031789|ENSOCUG00000009606|ENSOCUT00000009602|ENSOCUG00000000958|ENSOCUT00000000958|ENSOCUG00000009873|…	http://www.genome.jp/kegg-bin/show_pathway?ko05012/K03948%09red/K03964%09red/K00412%09red/K04551%09red/K03968%09red/K03956%09red/K04552%09red/K03947%09red/K04555%09red/K02268%09red/K11351%09red/K03880%09red/K02271%09red/K02261%09red/K02273%09red/K02270%09red/K02262%09red/K02135%09red/K02267%09red/K02266%09red
Glycosaminoglycan biosynthesis - chondroitin sulfate / dermatan sulfate	ko00532	0.217391	5	23	0.156422	0.717783	ENSOCUG00000012017|ENSOCUT00000012011|ENSOCUG00000000247|ENSOCUT00000000247|ENSOCUG00000000247|ENSOCUT00000023141|ENSOCUG00000012017|ENSOCUT00000033863|ENSOCUG00000023270|ENSOCUT00000026116	http://www.genome.jp/kegg-bin/show_pathway?ko00532/K03419%09red/K13499%09red/K01020%09red
Dorso-ventral axis formation	ko04320	0.217391	5	23	0.156422	0.717783	ENSOCUG00000005861|ENSOCUT00000027337|ENSOCUG00000026694|ENSOCUT00000024766|ENSOCUG00000010492|ENSOCUT00000023103|ENSOCUG00000006052|ENSOCUT00000006056|ENSOCUG00000007844|ENSOCUT00000021553	http://www.genome.jp/kegg-bin/show_pathway?ko04320/K02602%09red/K03099%09red/K02678%09red
Polycyclic aromatic hydrocarbon degradation	ko00624	0.4	2	5	0.157755	0.717783	ENSOCUG00000017297|ENSOCUT00000017295|ENSOCUG00000017297|ENSOCUT00000033465	http://www.genome.jp/kegg-bin/show_pathway?ko00624/K00599%09red
Ovarian steroidogenesis	ko04913	0.166667	11	66	0.167561	0.749904	ENSOCUG00000026898|ENSOCUT00000021725|ENSOCUG00000014644|ENSOCUT00000014645|ENSOCUG00000017968|ENSOCUT00000017968|ENSOCUG00000014318|ENSOCUT00000014315|ENSOCUG00000012841|ENSOCUT00000012839|ENSOCUG00000026635|ENSOCUT00000022613|ENSOCUG00000004199|ENSOCUT00000004202|ENSOCUG00000022139|ENSOCUT00000029703|ENSOCUG00000016771|ENSOCUT00000033271|ENSOCUG00000016771|ENSOCUT00000016770|ENSOCUG00000021938|…	http://www.genome.jp/kegg-bin/show_pathway?ko04913/K04119%09red/K16342%09red/K11987%09red/K07418%09red/K04632%09red/K08521%09red
Cytosolic DNA-sensing pathway	ko04623	0.169492	10	59	0.170923	0.752613	ENSOCUG00000003050|ENSOCUT00000003050|ENSOCUG00000012136|ENSOCUT00000012137|ENSOCUG00000016280|ENSOCUT00000016274|ENSOCUG00000013608|ENSOCUT00000013604|ENSOCUG00000012064|ENSOCUT00000022962|ENSOCUG00000012064|ENSOCUT00000012060|ENSOCUG00000005255|ENSOCUT00000005254|ENSOCUG00000012136|ENSOCUT00000033849|ENSOCUG00000007078|ENSOCUT00000007077|ENSOCUG00000015642|ENSOCUT00000015644	http://www.genome.jp/kegg-bin/show_pathway?ko04623/K12671%09red/K05482%09red/K04734%09red/K03014%09red/K03023%09red/K03019%09red/K03016%09red/K05410%09red
Homologous recombination	ko03440	0.193548	6	31	0.177287	0.768242	ENSOCUG00000004005|ENSOCUT00000004001|ENSOCUG00000014942|ENSOCUT00000014944|ENSOCUG00000000467|ENSOCUT00000000468|ENSOCUG00000002269|ENSOCUT00000002269|ENSOCUG00000022591|ENSOCUT00000021608|ENSOCUG00000026246|ENSOCUT00000028773	http://www.genome.jp/kegg-bin/show_pathway?ko03440/K10740%09red/K10881%09red/K10870%09red/K03111%09red/K02328%09red/K03505%09red
Primary bile acid biosynthesis	ko00120	0.222222	4	18	0.186288	0.77423	ENSOCUG00000002555|ENSOCUT00000002557|ENSOCUG00000000754|ENSOCUT00000000754|ENSOCUG00000002555|ENSOCUT00000023566|ENSOCUG00000012187|ENSOCUT00000012183	http://www.genome.jp/kegg-bin/show_pathway?ko00120/K11992%09red/K07439%09red/K08764%09red
Glioma	ko05214	0.161765	11	68	0.188894	0.77423	ENSOCUG00000014356|ENSOCUT00000014356|ENSOCUG00000001138|ENSOCUT00000001139|ENSOCUG00000000258|ENSOCUT00000000258|ENSOCUG00000014319|ENSOCUT00000023310|ENSOCUG00000027603|ENSOCUT00000021988|ENSOCUG00000006052|ENSOCUT00000006056|ENSOCUG00000006438|ENSOCUT00000006439|ENSOCUG00000016048|ENSOCUT00000016040|ENSOCUG00000014319|ENSOCUT00000014318|ENSOCUG00000000856|ENSOCUT00000000856|ENSOCUG00000007844|…	http://www.genome.jp/kegg-bin/show_pathway?ko05214/K03099%09red/K17386%09red/K17454%09red/K04451%09red/K06625%09red/K04363%09red/K17449%09red/K06620%09red/K02649%09red
Epstein-Barr virus infection	ko05169	0.136719	35	256	0.192038	0.77423	ENSOCUG00000012690|ENSOCUT00000012683|ENSOCUG00000004311|ENSOCUT00000023980|ENSOCUG00000009222|ENSOCUT00000009221|ENSOCUG00000007223|ENSOCUT00000007225|ENSOCUG00000007078|ENSOCUT00000007077|ENSOCUG00000003050|ENSOCUT00000003050|ENSOCUG00000016048|ENSOCUT00000016040|ENSOCUG00000013608|ENSOCUT00000013604|ENSOCUG00000025249|ENSOCUT00000028181|ENSOCUG00000014319|ENSOCUT00000014318|ENSOCUG00000026246|…	http://www.genome.jp/kegg-bin/show_pathway?ko05169/K03066%09red/K16195%09red/K04432%09red/K10881%09red/K03012%09red/K04734%09red/K06067%09red/K03023%09red/K03160%09red/K03008%09red/K07606%09red/K07936%09red/K04448%09red/K02649%09red/K04469%09red/K08860%09red/K11406%09red/K03014%09red/K02087%09red/K03016%09red/K03115%09red/K02161%09red/K03171%09red/K03019%09red/K06490%09red/K04455%09red/K04451%09r…
Glycine, serine and threonine metabolism	ko00260	0.179487	7	39	0.19215	0.77423	ENSOCUG00000014667|ENSOCUT00000014667|ENSOCUG00000013242|ENSOCUT00000030355|ENSOCUG00000007765|ENSOCUT00000007763|ENSOCUG00000005759|ENSOCUT00000005757|ENSOCUG00000005264|ENSOCUT00000005265|ENSOCUG00000017653|ENSOCUT00000017656|ENSOCUG00000015278|ENSOCUT00000015275	http://www.genome.jp/kegg-bin/show_pathway?ko00260/K00058%09red/K01697%09red/K00600%09red/K00827%09red/K00382%09red/K00831%09red/K00306%09red
Vitamin B6 metabolism	ko00750	0.333333	2	6	0.196556	0.77423	ENSOCUG00000013971|ENSOCUT00000013986|ENSOCUG00000007765|ENSOCUT00000007763	http://www.genome.jp/kegg-bin/show_pathway?ko00750/K00157%09red/K00831%09red
Arrhythmogenic right ventricular cardiomyopathy (ARVC)	ko05412	0.154762	13	84	0.198808	0.77423	ENSOCUG00000009990|ENSOCUT00000009992|ENSOCUG00000000403|ENSOCUT00000000403|ENSOCUG00000011387|ENSOCUT00000011396|ENSOCUG00000007355|ENSOCUT00000007354|ENSOCUG00000005867|ENSOCUT00000005867|ENSOCUG00000015449|ENSOCUT00000031523|ENSOCUG00000026736|ENSOCUT00000028833|ENSOCUG00000012063|ENSOCUT00000012059|ENSOCUG00000003032|ENSOCUT00000003038|ENSOCUG00000015166|ENSOCUT00000015209|ENSOCUG00000015166|…	http://www.genome.jp/kegg-bin/show_pathway?ko05412/K05699%09red/K07597%09red/K06485%09red/K06487%09red/K05692%09red/K06481%09red/K06483%09red/K06482%09red/K06586%09red/K10366%09red/K12565%09red/K10056%09red
Ribosome biogenesis in eukaryotes	ko03008	0.152174	14	92	0.202493	0.77423	ENSOCUG00000006173|ENSOCUT00000006171|ENSOCUG00000025924|ENSOCUT00000023227|ENSOCUG00000026918|ENSOCUT00000024667|ENSOCUG00000010588|ENSOCUT00000010586|ENSOCUG00000020970|ENSOCUT00000025848|ENSOCUG00000014007|ENSOCUT00000014027|ENSOCUG00000008161|ENSOCUT00000008161|ENSOCUG00000002845|ENSOCUT00000002847|ENSOCUG00000005734|ENSOCUT00000005739|ENSOCUG00000023483|ENSOCUT00000023439|ENSOCUG00000009027|…	http://www.genome.jp/kegg-bin/show_pathway?ko03008/K14561%09red/K14563%09red/K14548%09red/K14550%09red/K11108%09red/K14544%09red/K03264%09red/K11129%09red/K07936%09red/K14285%09red/K12845%09red/K11130%09red/K14535%09red/K03115%09red
Hypertrophic cardiomyopathy (HCM)	ko05410	0.152174	14	92	0.202493	0.77423	ENSOCUG00000009990|ENSOCUT00000009992|ENSOCUG00000000478|ENSOCUT00000000479|ENSOCUG00000000403|ENSOCUT00000000403|ENSOCUG00000011387|ENSOCUT00000011396|ENSOCUG00000005867|ENSOCUT00000005867|ENSOCUG00000004942|ENSOCUT00000004940|ENSOCUG00000026736|ENSOCUT00000028833|ENSOCUG00000000897|ENSOCUT00000000897|ENSOCUG00000003032|ENSOCUT00000003038|ENSOCUG00000015166|ENSOCUT00000015209|ENSOCUG00000015166|…	http://www.genome.jp/kegg-bin/show_pathway?ko05410/K06485%09red/K06487%09red/K05692%09red/K06481%09red/K06483%09red/K06482%09red/K06586%09red/K07198%09red/K09821%09red/K10375%09red/K10366%09red/K12565%09red
Endocytosis	ko04144	0.138095	29	210	0.204193	0.77423	ENSOCUG00000001183|ENSOCUT00000001181|ENSOCUG00000015505|ENSOCUT00000015507|ENSOCUG00000001753|ENSOCUT00000001754|ENSOCUG00000029277|ENSOCUT00000010341|ENSOCUG00000015759|ENSOCUT00000015752|ENSOCUG00000006816|ENSOCUT00000006816|ENSOCUG00000003686|ENSOCUT00000003687|ENSOCUG00000024309|ENSOCUT00000024418|ENSOCUG00000016326|ENSOCUT00000016334|ENSOCUG00000001057|ENSOCUT00000001058|ENSOCUG00000022533|…	http://www.genome.jp/kegg-bin/show_pathway?ko04144/K11247%09red/K12475%09red/K12477%09red/K12470%09red/K12479%09red/K10054%09red/K12193%09red/K12190%09red/K05737%09red/K04646%09red/K05633%09red/K12489%09red/K11839%09red/K12487%09red/K12480%09red/K07879%09red/K04500%09red/K04679%09red/K04678%09red/K12184%09red/K05084%09red/K09526%09red/K04677%09red/K12482%09red/K08291%09red/K04363%09red/K12494%09r…
Bladder cancer	ko05219	0.175	7	40	0.207135	0.774628	ENSOCUG00000014356|ENSOCUT00000014356|ENSOCUG00000001138|ENSOCUT00000001139|ENSOCUG00000000435|ENSOCUT00000000438|ENSOCUG00000016048|ENSOCUT00000016040|ENSOCUG00000011835|ENSOCUT00000030077|ENSOCUG00000006714|ENSOCUT00000006713|ENSOCUG00000000856|ENSOCUT00000000856	http://www.genome.jp/kegg-bin/show_pathway?ko05219/K08803%09red/K01398%09red/K17454%09red/K04451%09red/K06625%09red/K06620%09red/K10030%09red
Adipocytokine signaling pathway	ko04920	0.157143	11	70	0.211389	0.776308	ENSOCUG00000002492|ENSOCUT00000002492|ENSOCUG00000004942|ENSOCUT00000004940|ENSOCUG00000005617|ENSOCUT00000005617|ENSOCUG00000014668|ENSOCUT00000014670|ENSOCUG00000002836|ENSOCUT00000002836|ENSOCUG00000005924|ENSOCUT00000034026|ENSOCUG00000000897|ENSOCUT00000000897|ENSOCUG00000025249|ENSOCUT00000028181|ENSOCUG00000007187|ENSOCUT00000007187|ENSOCUG00000005924|ENSOCUT00000005927|ENSOCUG00000015642|…	http://www.genome.jp/kegg-bin/show_pathway?ko04920/K07202%09red/K04734%09red/K16172%09red/K01596%09red/K07198%09red/K07299%09red/K01897%09red/K06259%09red/K03171%09red
Notch signaling pathway	ko04330	0.166667	8	48	0.217166	0.776308	ENSOCUG00000014545|ENSOCUT00000014544|ENSOCUG00000001894|ENSOCUT00000023061|ENSOCUG00000002884|ENSOCUT00000002889|ENSOCUG00000014503|ENSOCUT00000014504|ENSOCUG00000009363|ENSOCUT00000021710|ENSOCUG00000015049|ENSOCUT00000015048|ENSOCUG00000003674|ENSOCUT00000003675|ENSOCUG00000013445|ENSOCUT00000013439	http://www.genome.jp/kegg-bin/show_pathway?ko04330/K06067%09red/K04505%09red/K06058%09red/K05948%09red/K06054%09red/K06052%09red/K06171%09red/K06170%09red
HTLV-I infection	ko05166	0.132686	41	309	0.217223	0.776308	ENSOCUG00000000856|ENSOCUT00000000856|ENSOCUG00000017446|ENSOCUT00000017444|ENSOCUG00000005861|ENSOCUT00000027337|ENSOCUG00000017573|ENSOCUT00000017571|ENSOCUG00000013686|ENSOCUT00000013684|ENSOCUG00000004059|ENSOCUT00000004057|ENSOCUG00000005924|ENSOCUT00000034026|ENSOCUG00000009580|ENSOCUT00000009578|ENSOCUG00000011340|ENSOCUT00000011339|ENSOCUG00000026506|ENSOCUT00000026718|ENSOCUG00000011143|…	http://www.genome.jp/kegg-bin/show_pathway?ko05166/K02678%09red/K04416%09red/K04802%09red/K09420%09red/K09421%09red/K00444%09red/K03160%09red/K02354%09red/K09032%09red/K17454%09red/K10152%09red/K17386%09red/K04379%09red/K07936%09red/K07299%09red/K07831%09red/K06635%09red/K02180%09red/K02649%09red/K04469%09red/K05074%09red/K04502%09red/K04500%09red/K04725%09red/K03363%09red/K02328%09red/K01357%09r…
Fructose and mannose metabolism	ko00051	0.170732	7	41	0.22254	0.776308	ENSOCUG00000000197|ENSOCUT00000000198|ENSOCUG00000004938|ENSOCUT00000004945|ENSOCUG00000005015|ENSOCUT00000005013|ENSOCUG00000006697|ENSOCUT00000006701|ENSOCUG00000006196|ENSOCUT00000023220|ENSOCUG00000006196|ENSOCUT00000006198|ENSOCUG00000026383|ENSOCUT00000026904	http://www.genome.jp/kegg-bin/show_pathway?ko00051/K00011%09red/K01103%09red/K00966%09red/K00844%09red
Drug metabolism - other enzymes	ko00983	0.15493	11	71	0.223039	0.776308	ENSOCUG00000003854|ENSOCUT00000003854|ENSOCUG00000001570|ENSOCUT00000023031|ENSOCUG00000014902|ENSOCUT00000014902|ENSOCUG00000006737|ENSOCUT00000006738|ENSOCUG00000003015|ENSOCUT00000033580|ENSOCUG00000008446|ENSOCUT00000008443|ENSOCUG00000004070|ENSOCUT00000004071|ENSOCUG00000003015|ENSOCUT00000003015|ENSOCUG00000014428|ENSOCUT00000014424|ENSOCUG00000010046|ENSOCUT00000010039|ENSOCUG00000004807|…	http://www.genome.jp/kegg-bin/show_pathway?ko00983/K00857%09red/K00088%09red/K00876%09red/K01519%09red/K01044%09red/K00699%09red/K00622%09red/K00569%09red/K00757%09red
Folate biosynthesis	ko00790	0.230769	3	13	0.224646	0.776308	ENSOCUG00000011406|ENSOCUT00000011403|ENSOCUG00000005127|ENSOCUT00000005127|ENSOCUG00000003031|ENSOCUT00000003032	http://www.genome.jp/kegg-bin/show_pathway?ko00790/K03635%09red/K00287%09red/K01307%09red
Neurotrophin signaling pathway	ko04722	0.141791	19	134	0.230325	0.784173	ENSOCUG00000014545|ENSOCUT00000014544|ENSOCUG00000015154|ENSOCUT00000029915|ENSOCUG00000001138|ENSOCUT00000001139|ENSOCUG00000015154|ENSOCUT00000015150|ENSOCUG00000003271|ENSOCUT00000027936|ENSOCUG00000003271|ENSOCUT00000003271|ENSOCUG00000014319|ENSOCUT00000023310|ENSOCUG00000006052|ENSOCUT00000006056|ENSOCUG00000009155|ENSOCUT00000009160|ENSOCUG00000006438|ENSOCUT00000006439|ENSOCUG00000015434|…	http://www.genome.jp/kegg-bin/show_pathway?ko04722/K04426%09red/K03099%09red/K04416%09red/K04734%09red/K12077%09red/K04464%09red/K16172%09red/K04505%09red/K04451%09red/K02161%09red/K17449%09red/K04448%09red/K09593%09red/K02649%09red
Caprolactam degradation	ko00930	0.285714	2	7	0.236324	0.784173	ENSOCUG00000017363|ENSOCUT00000017362|ENSOCUG00000005945|ENSOCUT00000005944	http://www.genome.jp/kegg-bin/show_pathway?ko00930/K00002%09red
Peroxisome	ko04146	0.15	12	80	0.238411	0.784173	ENSOCUG00000010508|ENSOCUT00000010507|ENSOCUG00000002671|ENSOCUT00000002671|ENSOCUG00000002555|ENSOCUT00000023566|ENSOCUG00000011521|ENSOCUT00000011526|ENSOCUG00000024552|ENSOCUT00000021000|ENSOCUG00000005415|ENSOCUT00000005411|ENSOCUG00000011521|ENSOCUT00000034107|ENSOCUG00000005617|ENSOCUT00000005617|ENSOCUG00000012187|ENSOCUT00000012183|ENSOCUG00000002555|ENSOCUT00000002557|ENSOCUG00000005415|…	http://www.genome.jp/kegg-bin/show_pathway?ko04146/K04565%09red/K13350%09red/K00306%09red/K08764%09red/K11992%09red/K01897%09red/K00803%09red/K00031%09red
Chronic myeloid leukemia	ko05220	0.15	12	80	0.238411	0.784173	ENSOCUG00000014356|ENSOCUT00000014356|ENSOCUG00000014319|ENSOCUT00000023310|ENSOCUG00000001138|ENSOCUT00000001139|ENSOCUG00000013731|ENSOCUT00000013730|ENSOCUG00000000856|ENSOCUT00000000856|ENSOCUG00000006052|ENSOCUT00000006056|ENSOCUG00000006438|ENSOCUT00000006439|ENSOCUG00000016048|ENSOCUT00000016040|ENSOCUG00000014319|ENSOCUT00000014318|ENSOCUG00000003674|ENSOCUT00000003675|ENSOCUG00000015642|…	http://www.genome.jp/kegg-bin/show_pathway?ko05220/K17454%09red/K03099%09red/K04734%09red/K06067%09red/K08367%09red/K04451%09red/K06625%09red/K17449%09red/K06620%09red/K02649%09red
ErbB signaling pathway	ko04012	0.145833	14	96	0.243215	0.790448	ENSOCUG00000017792|ENSOCUT00000017789|ENSOCUG00000014319|ENSOCUT00000023310|ENSOCUG00000005836|ENSOCUT00000005836|ENSOCUG00000003271|ENSOCUT00000027936|ENSOCUG00000016048|ENSOCUT00000016040|ENSOCUG00000003271|ENSOCUT00000003271|ENSOCUG00000017322|ENSOCUT00000017328|ENSOCUG00000008738|ENSOCUT00000025997|ENSOCUG00000006438|ENSOCUT00000006439|ENSOCUG00000006052|ENSOCUT00000006056|ENSOCUG00000014319|…	http://www.genome.jp/kegg-bin/show_pathway?ko04012/K03099%09red/K05455%09red/K05084%09red/K07205%09red/K08887%09red/K06625%09red/K17449%09red/K04448%09red/K09593%09red/K02649%09red
p53 signaling pathway	ko04115	0.148148	12	81	0.249991	0.799924	ENSOCUG00000026614|ENSOCUT00000028224|ENSOCUG00000008545|ENSOCUT00000008545|ENSOCUG00000001138|ENSOCUT00000001139|ENSOCUG00000017573|ENSOCUT00000017571|ENSOCUG00000004814|ENSOCUT00000004812|ENSOCUG00000016048|ENSOCUT00000016040|ENSOCUG00000014896|ENSOCUT00000014896|ENSOCUG00000005820|ENSOCUT00000005818|ENSOCUG00000016068|ENSOCUT00000016070|ENSOCUG00000004814|ENSOCUT00000033917|ENSOCUG00000006405|…	http://www.genome.jp/kegg-bin/show_pathway?ko04115/K04506%09red/K10141%09red/K10152%09red/K10145%09red/K03982%09red/K06644%09red/K02087%09red/K04451%09red/K10808%09red/K06625%09red
Acute myeloid leukemia	ko05221	0.155172	9	58	0.251991	0.799924	ENSOCUG00000017792|ENSOCUT00000017789|ENSOCUG00000013731|ENSOCUT00000013730|ENSOCUG00000002183|ENSOCUT00000002182|ENSOCUG00000014319|ENSOCUT00000023310|ENSOCUG00000006052|ENSOCUT00000006056|ENSOCUG00000003754|ENSOCUT00000003755|ENSOCUG00000014319|ENSOCUT00000014318|ENSOCUG00000012063|ENSOCUT00000012059|ENSOCUG00000007844|ENSOCUT00000021553	http://www.genome.jp/kegg-bin/show_pathway?ko05221/K03099%09red/K07205%09red/K08367%09red/K10053%09red/K10054%09red/K02649%09red/K10056%09red
Synaptic vesicle cycle	ko04721	0.151515	10	66	0.256256	0.804115	ENSOCUG00000015169|ENSOCUT00000015182|ENSOCUG00000017306|ENSOCUT00000017303|ENSOCUG00000007121|ENSOCUT00000007117|ENSOCUG00000012018|ENSOCUT00000012014|ENSOCUG00000010247|ENSOCUT00000010246|ENSOCUG00000014136|ENSOCUT00000014129|ENSOCUG00000011503|ENSOCUT00000011501|ENSOCUG00000015169|ENSOCUT00000025820|ENSOCUG00000006473|ENSOCUT00000006474|ENSOCUG00000001254|ENSOCUT00000001255	http://www.genome.jp/kegg-bin/show_pathway?ko04721/K04646%09red/K04560%09red/K02145%09red/K02146%09red/K02149%09red/K02155%09red/K02154%09red/K02151%09red
Alzheimer's disease	ko05010	0.134078	24	179	0.271427	0.842041	ENSOCUG00000022885|ENSOCUT00000029374|ENSOCUG00000029115|ENSOCUT00000033140|ENSOCUG00000028159|ENSOCUT00000021079|ENSOCUG00000013445|ENSOCUT00000013439|ENSOCUG00000014545|ENSOCUT00000014544|ENSOCUG00000029099|ENSOCUT00000033124|ENSOCUG00000022657|ENSOCUT00000021019|ENSOCUG00000029372|ENSOCUT00000033704|ENSOCUG00000021989|ENSOCUT00000031789|ENSOCUG00000009606|ENSOCUT00000009602|ENSOCUG00000000958|…	http://www.genome.jp/kegg-bin/show_pathway?ko05010/K01389%09red/K02261%09red/K02273%09red/K02270%09red/K02271%09red/K02135%09red/K03948%09red/K03964%09red/K03968%09red/K03947%09red/K08860%09red/K04505%09red/K06171%09red/K06170%09red/K00134%09red/K11351%09red/K02262%09red/K02267%09red/K02266%09red/K00412%09red/K02268%09red/K03956%09red
Toll-like receptor signaling pathway	ko04620	0.141414	14	99	0.275663	0.845572	ENSOCUG00000029588|ENSOCUT00000033884|ENSOCUG00000006056|ENSOCUT00000006057|ENSOCUG00000021506|ENSOCUT00000024610|ENSOCUG00000004311|ENSOCUT00000023980|ENSOCUG00000014319|ENSOCUT00000023310|ENSOCUG00000012136|ENSOCUT00000012137|ENSOCUG00000016280|ENSOCUT00000016274|ENSOCUG00000005631|ENSOCUT00000005633|ENSOCUG00000001824|ENSOCUT00000001824|ENSOCUG00000011835|ENSOCUT00000030077|ENSOCUG00000014319|…	http://www.genome.jp/kegg-bin/show_pathway?ko04620/K04379%09red/K12671%09red/K04432%09red/K04415%09red/K04734%09red/K05398%09red/K05410%09red/K05416%09red/K03160%09red/K04448%09red/K02649%09red/K10030%09red
Tyrosine metabolism	ko00350	0.162162	6	37	0.281095	0.847693	ENSOCUG00000006297|ENSOCUT00000006295|ENSOCUG00000017297|ENSOCUT00000033465|ENSOCUG00000017297|ENSOCUT00000017295|ENSOCUG00000026033|ENSOCUT00000012630|ENSOCUG00000013971|ENSOCUT00000013986|ENSOCUG00000024383|ENSOCUT00000024616	http://www.genome.jp/kegg-bin/show_pathway?ko00350/K07253%09red/K00599%09red/K00545%09red/K13980%09red/K00157%09red
Renin-angiotensin system	ko04614	0.2	3	15	0.282564	0.847693	ENSOCUG00000017924|ENSOCUT00000031980|ENSOCUG00000017659|ENSOCUT00000017661|ENSOCUG00000000478|ENSOCUT00000000479	http://www.genome.jp/kegg-bin/show_pathway?ko04614/K11140%09red/K01389%09red/K09821%09red
Sulfur metabolism	ko00920	0.173913	4	23	0.302322	0.89407	ENSOCUG00000004622|ENSOCUT00000004622|ENSOCUG00000010408|ENSOCUT00000010413|ENSOCUG00000017755|ENSOCUT00000017753|ENSOCUG00000012078|ENSOCUT00000012077	http://www.genome.jp/kegg-bin/show_pathway?ko00920/K13811%09red/K01082%09red/K01011%09red
Ether lipid metabolism	ko00565	0.152174	7	46	0.304573	0.89407	ENSOCUG00000010024|ENSOCUT00000010023|ENSOCUG00000013534|ENSOCUT00000026062|ENSOCUG00000015168|ENSOCUT00000015201|ENSOCUG00000014644|ENSOCUT00000014645|ENSOCUG00000011521|ENSOCUT00000011526|ENSOCUG00000011521|ENSOCUT00000034107|ENSOCUG00000006180|ENSOCUT00000032097	http://www.genome.jp/kegg-bin/show_pathway?ko00565/K14621%09red/K01122%09red/K16342%09red/K01080%09red/K13512%09red/K00803%09red
Mucin type O-Glycan biosynthesis	ko00512	0.16129	5	31	0.312627	0.90795	ENSOCUG00000015212|ENSOCUT00000015218|ENSOCUG00000017645|ENSOCUT00000021873|ENSOCUG00000011317|ENSOCUT00000011319|ENSOCUG00000011080|ENSOCUT00000011078|ENSOCUG00000009557|ENSOCUT00000009556	http://www.genome.jp/kegg-bin/show_pathway?ko00512/K00710%09red
Vitamin digestion and absorption	ko04977	0.166667	4	24	0.326639	0.938657	ENSOCUG00000009352|ENSOCUT00000009351|ENSOCUG00000026120|ENSOCUT00000021748|ENSOCUG00000017956|ENSOCUT00000024024|ENSOCUG00000015168|ENSOCUT00000015201	http://www.genome.jp/kegg-bin/show_pathway?ko04977/K14619%09red/K14621%09red/K14592%09red/K05665%09red
Nicotinate and nicotinamide metabolism	ko00760	0.15625	5	32	0.333775	0.939386	ENSOCUG00000008919|ENSOCUT00000033749|ENSOCUG00000009107|ENSOCUT00000009109|ENSOCUG00000013971|ENSOCUT00000013986|ENSOCUG00000008919|ENSOCUT00000008922|ENSOCUG00000009107|ENSOCUT00000033836	http://www.genome.jp/kegg-bin/show_pathway?ko00760/K01081%09red/K00157%09red
Alanine, aspartate and glutamate metabolism	ko00250	0.15625	5	32	0.333775	0.939386	ENSOCUG00000022945|ENSOCUT00000029666|ENSOCUG00000005264|ENSOCUT00000005265|ENSOCUG00000010579|ENSOCUT00000010580|ENSOCUG00000015621|ENSOCUT00000015620|ENSOCUG00000015315|ENSOCUT00000015321	http://www.genome.jp/kegg-bin/show_pathway?ko00250/K13524%09red/K00827%09red/K00814%09red/K00294%09red/K01953%09red
Lysosome	ko04142	0.130769	17	130	0.347986	0.969389	ENSOCUG00000010929|ENSOCUT00000010927|ENSOCUG00000015169|ENSOCUT00000015182|ENSOCUG00000010557|ENSOCUT00000010559|ENSOCUG00000001553|ENSOCUT00000001553|ENSOCUG00000001254|ENSOCUT00000001255|ENSOCUG00000007121|ENSOCUT00000007117|ENSOCUG00000015169|ENSOCUT00000025820|ENSOCUG00000014527|ENSOCUT00000014528|ENSOCUG00000010247|ENSOCUT00000010246|ENSOCUG00000004169|ENSOCUT00000004173|ENSOCUG00000015837|…	http://www.genome.jp/kegg-bin/show_pathway?ko04142/K12383%09red/K01192%09red/K12400%09red/K02146%09red/K12403%09red/K04646%09red/K01374%09red/K01366%09red/K12399%09red/K01052%09red/K01275%09red/K01125%09red/K02155%09red/K02154%09red/K12348%09red
mTOR signaling pathway	ko04150	0.136986	10	73	0.352536	0.972145	ENSOCUG00000017792|ENSOCUT00000017789|ENSOCUG00000016521|ENSOCUT00000016517|ENSOCUG00000016772|ENSOCUT00000016765|ENSOCUG00000014319|ENSOCUT00000023310|ENSOCUG00000004942|ENSOCUT00000004940|ENSOCUG00000003336|ENSOCUT00000003335|ENSOCUG00000000897|ENSOCUT00000000897|ENSOCUG00000014319|ENSOCUT00000014318|ENSOCUG00000007187|ENSOCUT00000007187|ENSOCUG00000014262|ENSOCUT00000014276	http://www.genome.jp/kegg-bin/show_pathway?ko04150/K16186%09red/K07205%09red/K07206%09red/K02991%09red/K07198%09red/K16172%09red/K08270%09red/K02649%09red
Dopaminergic synapse	ko04728	0.128	16	125	0.383749	0.999999	ENSOCUG00000023089|ENSOCUT00000022637|ENSOCUG00000001020|ENSOCUT00000001020|ENSOCUG00000021506|ENSOCUT00000024610|ENSOCUG00000011555|ENSOCUT00000025600|ENSOCUG00000017968|ENSOCUT00000017968|ENSOCUG00000006297|ENSOCUT00000006295|ENSOCUG00000006441|ENSOCUT00000028210|ENSOCUG00000011555|ENSOCUT00000011556|ENSOCUG00000011784|ENSOCUT00000011782|ENSOCUG00000022350|ENSOCUT00000021439|ENSOCUG00000027936|…	http://www.genome.jp/kegg-bin/show_pathway?ko04728/K09048%09red/K09049%09red/K04539%09red/K04354%09red/K04537%09red/K11584%09red/K04382%09red/K04379%09red/K00545%09red/K02223%09red/K04630%09red/K04632%09red/K06269%09red/K08822%09red
Mineral absorption	ko04978	0.137255	7	51	0.391411	0.999999	ENSOCUG00000004826|ENSOCUT00000004829|ENSOCUG00000003734|ENSOCUT00000003744|ENSOCUG00000010633|ENSOCUT00000010632|ENSOCUG00000003125|ENSOCUT00000003137|ENSOCUG00000014108|ENSOCUT00000014104|ENSOCUG00000000624|ENSOCUT00000000627|ENSOCUG00000012123|ENSOCUT00000012121	http://www.genome.jp/kegg-bin/show_pathway?ko04978/K04982%09red/K04981%09red/K00522%09red/K14685%09red/K14704%09red/K07213%09red/K00510%09red
Sulfur relay system	ko04122	0.181818	2	11	0.394449	0.999999	ENSOCUG00000011406|ENSOCUT00000011403|ENSOCUG00000017755|ENSOCUT00000017753	http://www.genome.jp/kegg-bin/show_pathway?ko04122/K03635%09red/K01011%09red
Hepatitis B	ko05161	0.125	20	160	0.399	0.999999	ENSOCUG00000010955|ENSOCUT00000024390|ENSOCUG00000014356|ENSOCUT00000014356|ENSOCUG00000014319|ENSOCUT00000023310|ENSOCUG00000021506|ENSOCUT00000024610|ENSOCUG00000004059|ENSOCUT00000004057|ENSOCUG00000025281|ENSOCUT00000028322|ENSOCUG00000001138|ENSOCUT00000001139|ENSOCUG00000012136|ENSOCUT00000012137|ENSOCUG00000016048|ENSOCUT00000016040|ENSOCUG00000009155|ENSOCUT00000009160|ENSOCUG00000000856|…	http://www.genome.jp/kegg-bin/show_pathway?ko05161/K17454%09red/K09048%09red/K09049%09red/K04416%09red/K05410%09red/K04734%09red/K04400%09red/K04379%09red/K04802%09red/K06255%09red/K04451%09red/K02161%09red/K06625%09red/K06627%09red/K04448%09red/K06620%09red/K02649%09red/K10030%09red
Steroid biosynthesis	ko00100	0.157895	3	19	0.400118	0.999999	ENSOCUG00000015316|ENSOCUT00000015308|ENSOCUG00000001553|ENSOCUT00000001553|ENSOCUG00000023705|ENSOCUT00000027436	http://www.genome.jp/kegg-bin/show_pathway?ko00100/K01052%09red/K01824%09red/K00222%09red
Tight junction	ko04530	0.125	18	144	0.407722	0.999999	ENSOCUG00000000637|ENSOCUT00000000637|ENSOCUG00000001020|ENSOCUT00000001020|ENSOCUG00000012009|ENSOCUT00000012010|ENSOCUG00000010358|ENSOCUT00000010357|ENSOCUG00000011362|ENSOCUT00000011357|ENSOCUG00000011555|ENSOCUT00000025600|ENSOCUG00000021304|ENSOCUT00000014616|ENSOCUG00000007002|ENSOCUT00000007002|ENSOCUG00000005867|ENSOCUT00000005867|ENSOCUG00000015449|ENSOCUT00000031523|ENSOCUG00000011464|…	http://www.genome.jp/kegg-bin/show_pathway?ko04530/K05699%09red/K12755%09red/K12757%09red/K04354%09red/K04382%09red/K05692%09red/K07830%09red/K06099%09red/K03115%09red/K04630%09red/K07831%09red/K06091%09red/K06087%09red/K06112%09red
Cardiac muscle contraction	ko04260	0.12987	10	77	0.409843	0.999999	ENSOCUG00000022885|ENSOCUT00000029374|ENSOCUG00000009873|ENSOCUT00000009870|ENSOCUG00000017388|ENSOCUT00000017385|ENSOCUG00000029103|ENSOCUT00000033128|ENSOCUG00000029115|ENSOCUT00000033140|ENSOCUG00000029099|ENSOCUT00000033124|ENSOCUG00000028159|ENSOCUT00000021079|ENSOCUG00000009884|ENSOCUT00000009879|ENSOCUG00000013818|ENSOCUT00000013812|ENSOCUG00000009606|ENSOCUT00000009602	http://www.genome.jp/kegg-bin/show_pathway?ko04260/K02271%09red/K00412%09red/K02268%09red/K02273%09red/K02261%09red/K10375%09red/K02270%09red/K02262%09red/K02267%09red/K02266%09red
Aldosterone-regulated sodium reabsorption	ko04960	0.136364	6	44	0.413816	0.999999	ENSOCUG00000011843|ENSOCUT00000011842|ENSOCUG00000014319|ENSOCUT00000023310|ENSOCUG00000014319|ENSOCUT00000014318|ENSOCUG00000007187|ENSOCUT00000007187|ENSOCUG00000003137|ENSOCUT00000003136|ENSOCUG00000006405|ENSOCUT00000006404	http://www.genome.jp/kegg-bin/show_pathway?ko04960/K08555%09red/K00071%09red/K16172%09red/K02649%09red/K06644%09red
Cocaine addiction	ko05030	0.136364	6	44	0.413816	0.999999	ENSOCUG00000001020|ENSOCUT00000001020|ENSOCUG00000017968|ENSOCUT00000017968|ENSOCUG00000023089|ENSOCUT00000022637|ENSOCUG00000011784|ENSOCUT00000011782|ENSOCUG00000023019|ENSOCUT00000022366|ENSOCUG00000001212|ENSOCUT00000001212	http://www.genome.jp/kegg-bin/show_pathway?ko05030/K09048%09red/K09049%09red/K09029%09red/K04630%09red/K04632%09red/K04448%09red
RIG-I-like receptor signaling pathway	ko04622	0.130435	9	69	0.415008	0.999999	ENSOCUG00000003727|ENSOCUT00000026918|ENSOCUG00000012136|ENSOCUT00000012137|ENSOCUG00000016280|ENSOCUT00000016274|ENSOCUG00000009155|ENSOCUT00000009160|ENSOCUG00000011835|ENSOCUT00000030077|ENSOCUG00000025249|ENSOCUT00000028181|ENSOCUG00000012136|ENSOCUT00000033849|ENSOCUG00000004510|ENSOCUT00000022904|ENSOCUG00000015642|ENSOCUT00000015644	http://www.genome.jp/kegg-bin/show_pathway?ko04622/K12671%09red/K04416%09red/K04734%09red/K04400%09red/K05410%09red/K12650%09red/K03171%09red/K10030%09red
GnRH signaling pathway	ko04912	0.127907	11	86	0.418627	0.999999	ENSOCUG00000014644|ENSOCUT00000014645|ENSOCUG00000015154|ENSOCUT00000015150|ENSOCUG00000004311|ENSOCUT00000023980|ENSOCUG00000017968|ENSOCUT00000017968|ENSOCUG00000006052|ENSOCUT00000006056|ENSOCUG00000009155|ENSOCUT00000009160|ENSOCUG00000006714|ENSOCUT00000006713|ENSOCUG00000026635|ENSOCUT00000022613|ENSOCUG00000015154|ENSOCUT00000029915|ENSOCUG00000001212|ENSOCUT00000001212|ENSOCUG00000007844|…	http://www.genome.jp/kegg-bin/show_pathway?ko04912/K03099%09red/K04416%09red/K01398%09red/K04464%09red/K16342%09red/K04432%09red/K04632%09red/K04448%09red/K08521%09red
Amphetamine addiction	ko05031	0.131148	8	61	0.420516	0.999999	ENSOCUG00000021506|ENSOCUT00000024610|ENSOCUG00000017306|ENSOCUT00000017303|ENSOCUG00000017968|ENSOCUT00000017968|ENSOCUG00000023089|ENSOCUT00000022637|ENSOCUG00000011784|ENSOCUT00000011782|ENSOCUG00000027936|ENSOCUT00000030891|ENSOCUG00000023019|ENSOCUT00000022366|ENSOCUG00000001212|ENSOCUT00000001212	http://www.genome.jp/kegg-bin/show_pathway?ko05031/K09048%09red/K09049%09red/K04379%09red/K04560%09red/K09029%09red/K04632%09red/K04448%09red/K06269%09red
Pentose phosphate pathway	ko00030	0.142857	4	28	0.424009	0.999999	ENSOCUG00000007866|ENSOCUT00000007866|ENSOCUG00000010692|ENSOCUT00000010691|ENSOCUG00000012391|ENSOCUT00000012388|ENSOCUG00000015904|ENSOCUT00000015909	http://www.genome.jp/kegg-bin/show_pathway?ko00030/K00036%09red/K00948%09red/K00852%09red/K00615%09red
Glycerolipid metabolism	ko00561	0.125	8	64	0.468996	0.999999	ENSOCUG00000010024|ENSOCUT00000010023|ENSOCUG00000007893|ENSOCUT00000007894|ENSOCUG00000017363|ENSOCUT00000017362|ENSOCUG00000021918|ENSOCUT00000027296|ENSOCUG00000005945|ENSOCUT00000005944|ENSOCUG00000009433|ENSOCUT00000009434|ENSOCUG00000010357|ENSOCUT00000010358|ENSOCUG00000026383|ENSOCUT00000026904	http://www.genome.jp/kegg-bin/show_pathway?ko00561/K00002%09red/K15728%09red/K00629%09red/K00901%09red/K01080%09red/K00011%09red/K13517%09red
Carbon fixation in photosynthetic organisms	ko00710	0.133333	4	30	0.471523	0.999999	ENSOCUG00000010814|ENSOCUT00000010816|ENSOCUG00000015621|ENSOCUT00000015620|ENSOCUG00000022657|ENSOCUT00000021019|ENSOCUG00000015904|ENSOCUT00000015909	http://www.genome.jp/kegg-bin/show_pathway?ko00710/K00814%09red/K00134%09red/K00029%09red/K00615%09red
Influenza A	ko05164	0.119318	21	176	0.472491	0.999999	ENSOCUG00000012451|ENSOCUT00000012453|ENSOCUG00000029644|ENSOCUT00000034077|ENSOCUG00000025924|ENSOCUT00000023227|ENSOCUG00000012136|ENSOCUT00000012137|ENSOCUG00000002183|ENSOCUT00000002182|ENSOCUG00000015913|ENSOCUT00000015914|ENSOCUG00000014319|ENSOCUT00000023310|ENSOCUG00000005867|ENSOCUT00000005867|ENSOCUG00000007223|ENSOCUT00000007225|ENSOCUG00000016280|ENSOCUT00000016274|ENSOCUG00000001766|…	http://www.genome.jp/kegg-bin/show_pathway?ko05164/K08860%09red/K12671%09red/K16195%09red/K15047%09red/K15043%09red/K14624%09red/K05482%09red/K05692%09red/K04432%09red/K04734%09red/K06490%09red/K14216%09red/K05410%09red/K14285%09red/K01315%09red/K04448%09red/K10054%09red/K02649%09red/K10030%09red
Estrogen signaling pathway	ko04915	0.121212	12	99	0.478369	0.999999	ENSOCUG00000001020|ENSOCUT00000001020|ENSOCUG00000021506|ENSOCUT00000024610|ENSOCUG00000017968|ENSOCUT00000017968|ENSOCUG00000014319|ENSOCUT00000023310|ENSOCUG00000006052|ENSOCUT00000006056|ENSOCUG00000006438|ENSOCUT00000006439|ENSOCUG00000011784|ENSOCUT00000011782|ENSOCUG00000023089|ENSOCUT00000022637|ENSOCUG00000014319|ENSOCUT00000014318|ENSOCUG00000006714|ENSOCUT00000006713|ENSOCUG00000001212|…	http://www.genome.jp/kegg-bin/show_pathway?ko04915/K03099%09red/K09049%09red/K01398%09red/K04379%09red/K04630%09red/K09048%09red/K04632%09red/K04448%09red/K17449%09red/K02649%09red
Caffeine metabolism	ko00232	0.2	1	5	0.479947	0.999999	ENSOCUG00000014428|ENSOCUT00000014424	http://www.genome.jp/kegg-bin/show_pathway?ko00232/K00622%09red
Phosphonate and phosphinate metabolism	ko00440	0.2	1	5	0.479947	0.999999	ENSOCUG00000007424|ENSOCUT00000007424	http://www.genome.jp/kegg-bin/show_pathway?ko00440/K00968%09red
Circadian rhythm - plant	ko04712	0.2	1	5	0.479947	0.999999	ENSOCUG00000023483|ENSOCUT00000023439	http://www.genome.jp/kegg-bin/show_pathway?ko04712/K03115%09red
Valine, leucine and isoleucine degradation	ko00280	0.125	6	48	0.489223	0.999999	ENSOCUG00000014667|ENSOCUT00000014667|ENSOCUG00000010579|ENSOCUT00000010580|ENSOCUG00000005515|ENSOCUT00000005514|ENSOCUG00000010558|ENSOCUT00000029500|ENSOCUG00000013971|ENSOCUT00000013986|ENSOCUG00000016540|ENSOCUT00000016538	http://www.genome.jp/kegg-bin/show_pathway?ko00280/K13524%09red/K00157%09red/K05605%09red/K07508%09red/K01966%09red/K00382%09red
Pathogenic Escherichia coli infection	ko05130	0.121212	8	66	0.500824	0.999999	ENSOCUG00000015608|ENSOCUT00000015599|ENSOCUG00000022112|ENSOCUT00000009004|ENSOCUG00000002187|ENSOCUT00000002187|ENSOCUG00000005867|ENSOCUT00000005867|ENSOCUG00000001937|ENSOCUT00000001939|ENSOCUG00000029727|ENSOCUT00000033957|ENSOCUG00000024997|ENSOCUT00000021318|ENSOCUG00000026994|ENSOCUT00000014935	http://www.genome.jp/kegg-bin/show_pathway?ko05130/K12791%09red/K05692%09red/K07374%09red/K07375%09red
Various types of N-glycan biosynthesis	ko00513	0.125	5	40	0.50192	0.999999	ENSOCUG00000005676|ENSOCUT00000028680|ENSOCUG00000003404|ENSOCUT00000003409|ENSOCUG00000011918|ENSOCUT00000011918|ENSOCUG00000005676|ENSOCUT00000005673|ENSOCUG00000011918|ENSOCUT00000021037	http://www.genome.jp/kegg-bin/show_pathway?ko00513/K03843%09red/K01231%09red/K07151%09red
Non-homologous end-joining	ko03450	0.142857	2	14	0.50292	0.999999	ENSOCUG00000015052|ENSOCUT00000015050|ENSOCUG00000015734|ENSOCUT00000015731	http://www.genome.jp/kegg-bin/show_pathway?ko03450/K10886%09red/K10777%09red
Type II diabetes mellitus	ko04930	0.122449	6	49	0.507618	0.999999	ENSOCUG00000000197|ENSOCUT00000000198|ENSOCUG00000004938|ENSOCUT00000004945|ENSOCUG00000014319|ENSOCUT00000023310|ENSOCUG00000014319|ENSOCUT00000014318|ENSOCUG00000006697|ENSOCUT00000006701|ENSOCUG00000007187|ENSOCUT00000007187	http://www.genome.jp/kegg-bin/show_pathway?ko04930/K16172%09red/K02649%09red/K00844%09red
Wnt signaling pathway	ko04310	0.117241	17	145	0.50953	0.999999	ENSOCUG00000011143|ENSOCUT00000024790|ENSOCUG00000014545|ENSOCUT00000014544|ENSOCUG00000001138|ENSOCUT00000001139|ENSOCUG00000017573|ENSOCUT00000017571|ENSOCUG00000010822|ENSOCUT00000027018|ENSOCUG00000004814|ENSOCUT00000004812|ENSOCUG00000013686|ENSOCUT00000013684|ENSOCUG00000022505|ENSOCUT00000014322|ENSOCUG00000009580|ENSOCUT00000009578|ENSOCUG00000026066|ENSOCUT00000022680|ENSOCUG00000023483|…	http://www.genome.jp/kegg-bin/show_pathway?ko04310/K04506%09red/K04505%09red/K04502%09red/K10152%09red/K02375%09red/K00444%09red/K03094%09red/K03068%09red/K03209%09red/K01357%09red/K04451%09red/K04448%09red/K04494%09red/K02354%09red/K03115%09red
Non-small cell lung cancer	ko05223	0.12069	7	58	0.512387	0.999999	ENSOCUG00000014356|ENSOCUT00000014356|ENSOCUG00000001138|ENSOCUT00000001139|ENSOCUG00000014319|ENSOCUT00000023310|ENSOCUG00000000856|ENSOCUT00000000856|ENSOCUG00000006052|ENSOCUT00000006056|ENSOCUG00000014319|ENSOCUT00000014318|ENSOCUG00000007844|ENSOCUT00000021553	http://www.genome.jp/kegg-bin/show_pathway?ko05223/K17454%09red/K03099%09red/K06620%09red/K02649%09red/K04451%09red
Starch and sucrose metabolism	ko00500	0.119403	8	67	0.516522	0.999999	ENSOCUG00000005531|ENSOCUT00000005531|ENSOCUG00000005912|ENSOCUT00000005915|ENSOCUG00000001570|ENSOCUT00000023031|ENSOCUG00000002137|ENSOCUT00000026076|ENSOCUG00000000197|ENSOCUT00000000198|ENSOCUG00000004938|ENSOCUT00000004945|ENSOCUG00000006697|ENSOCUT00000006701|ENSOCUG00000011176|ENSOCUT00000011184	http://www.genome.jp/kegg-bin/show_pathway?ko00500/K00844%09red/K00700%09red/K00963%09red/K00699%09red/K00012%09red/K12317%09red
mRNA surveillance pathway	ko03015	0.117647	12	102	0.516769	0.999999	ENSOCUG00000025924|ENSOCUT00000023227|ENSOCUG00000016615|ENSOCUT00000016629|ENSOCUG00000011555|ENSOCUT00000025600|ENSOCUG00000010440|ENSOCUT00000010437|ENSOCUG00000004387|ENSOCUT00000004385|ENSOCUG00000011555|ENSOCUT00000011556|ENSOCUG00000015417|ENSOCUT00000015419|ENSOCUG00000027936|ENSOCUT00000030891|ENSOCUG00000021029|ENSOCUT00000024016|ENSOCUG00000025969|ENSOCUT00000030880|ENSOCUG00000017572|…	http://www.genome.jp/kegg-bin/show_pathway?ko03015/K08873%09red/K04354%09red/K14411%09red/K04382%09red/K11584%09red/K14285%09red/K14408%09red/K14294%09red/K06269%09red/K14325%09red
Regulation of autophagy	ko04140	0.125	4	32	0.517493	0.999999	ENSOCUG00000007695|ENSOCUT00000007697|ENSOCUG00000004942|ENSOCUT00000004940|ENSOCUG00000000897|ENSOCUT00000000897|ENSOCUG00000016834|ENSOCUT00000016832	http://www.genome.jp/kegg-bin/show_pathway?ko04140/K08341%09red/K08342%09red/K07198%09red
Oocyte meiosis	ko04114	0.117117	13	111	0.519933	0.999999	ENSOCUG00000005034|ENSOCUT00000005040|ENSOCUG00000026694|ENSOCUT00000024766|ENSOCUG00000003035|ENSOCUT00000003039|ENSOCUG00000011244|ENSOCUT00000011258|ENSOCUG00000000061|ENSOCUT00000000061|ENSOCUG00000003392|ENSOCUT00000003391|ENSOCUG00000027936|ENSOCUT00000030891|ENSOCUG00000021029|ENSOCUT00000024016|ENSOCUG00000011340|ENSOCUT00000011339|ENSOCUG00000017572|ENSOCUT00000033322|ENSOCUG00000017572|…	http://www.genome.jp/kegg-bin/show_pathway?ko04114/K02365%09red/K11584%09red/K04382%09red/K10292%09red/K02087%09red/K03363%09red/K03094%09red/K06636%09red/K02602%09red/K06635%09red/K06269%09red/K08836%09red
Glycolysis / Gluconeogenesis	ko00010	0.118421	9	76	0.520197	0.999999	ENSOCUG00000014667|ENSOCUT00000014667|ENSOCUG00000017363|ENSOCUT00000017362|ENSOCUG00000000197|ENSOCUT00000000198|ENSOCUG00000004938|ENSOCUT00000004945|ENSOCUG00000022657|ENSOCUT00000021019|ENSOCUG00000002836|ENSOCUT00000002836|ENSOCUG00000005945|ENSOCUT00000005944|ENSOCUG00000026033|ENSOCUT00000012630|ENSOCUG00000006697|ENSOCUT00000006701	http://www.genome.jp/kegg-bin/show_pathway?ko00010/K00134%09red/K00002%09red/K00844%09red/K13980%09red/K01596%09red/K00382%09red
Prolactin signaling pathway	ko04917	0.118421	9	76	0.520197	0.999999	ENSOCUG00000014319|ENSOCUT00000023310|ENSOCUG00000021506|ENSOCUT00000024610|ENSOCUG00000015724|ENSOCUT00000015725|ENSOCUG00000006052|ENSOCUT00000006056|ENSOCUG00000006438|ENSOCUT00000006439|ENSOCUG00000026635|ENSOCUT00000022613|ENSOCUG00000014207|ENSOCUT00000014206|ENSOCUG00000014319|ENSOCUT00000014318|ENSOCUG00000007844|ENSOCUT00000021553	http://www.genome.jp/kegg-bin/show_pathway?ko04917/K17101%09red/K03099%09red/K04699%09red/K04379%09red/K17449%09red/K08521%09red/K02649%09red
Cysteine and methionine metabolism	ko00270	0.121951	5	41	0.521987	0.999999	ENSOCUG00000008592|ENSOCUT00000008592|ENSOCUG00000009762|ENSOCUT00000009773|ENSOCUG00000009722|ENSOCUT00000009729|ENSOCUG00000017755|ENSOCUT00000017753|ENSOCUG00000017653|ENSOCUT00000017656	http://www.genome.jp/kegg-bin/show_pathway?ko00270/K01697%09red/K01251%09red/K00548%09red/K01011%09red
Vasopressin-regulated water reabsorption	ko04962	0.121951	5	41	0.521987	0.999999	ENSOCUG00000006143|ENSOCUT00000006143|ENSOCUG00000011784|ENSOCUT00000011782|ENSOCUG00000017968|ENSOCUT00000017968|ENSOCUG00000000057|ENSOCUT00000000062|ENSOCUG00000010968|ENSOCUT00000010964	http://www.genome.jp/kegg-bin/show_pathway?ko04962/K10428%09red/K04632%09red/K09048%09red/K10413%09red/K10416%09red
Glycerophospholipid metabolism	ko00564	0.117021	11	94	0.52657	0.999999	ENSOCUG00000010024|ENSOCUT00000010023|ENSOCUG00000007893|ENSOCUT00000007894|ENSOCUG00000015168|ENSOCUT00000015201|ENSOCUG00000014644|ENSOCUT00000014645|ENSOCUG00000007424|ENSOCUT00000007424|ENSOCUG00000021918|ENSOCUT00000027296|ENSOCUG00000011769|ENSOCUT00000011774|ENSOCUG00000006180|ENSOCUT00000032097|ENSOCUG00000009433|ENSOCUT00000009434|ENSOCUG00000010357|ENSOCUT00000010358|ENSOCUG00000011769|…	http://www.genome.jp/kegg-bin/show_pathway?ko00564/K13512%09red/K00968%09red/K15728%09red/K16342%09red/K00629%09red/K14621%09red/K00901%09red/K01080%09red/K14676%09red/K13517%09red
Protein digestion and absorption	ko04974	0.116071	13	112	0.532034	0.999999	ENSOCUG00000005464|ENSOCUT00000005464|ENSOCUG00000006168|ENSOCUT00000006169|ENSOCUG00000025148|ENSOCUT00000027873|ENSOCUG00000017924|ENSOCUT00000031980|ENSOCUG00000011655|ENSOCUT00000011669|ENSOCUG00000013276|ENSOCUT00000013296|ENSOCUG00000014857|ENSOCUT00000014884|ENSOCUG00000011445|ENSOCUT00000011454|ENSOCUG00000007472|ENSOCUT00000007478|ENSOCUG00000012881|ENSOCUT00000012892|ENSOCUG00000025192|…	http://www.genome.jp/kegg-bin/show_pathway?ko04974/K06519%09red/K04945%09red/K16617%09red/K01389%09red/K06238%09red/K14210%09red/K06236%09red/K06237%09red/K01278%09red
Phenylalanine metabolism	ko00360	0.133333	2	15	0.536193	0.999999	ENSOCUG00000015217|ENSOCUT00000015213|ENSOCUG00000024383|ENSOCUT00000024616	http://www.genome.jp/kegg-bin/show_pathway?ko00360/K07253%09red/K11188%09red
Pantothenate and CoA biosynthesis	ko00770	0.133333	2	15	0.536193	0.999999	ENSOCUG00000015195|ENSOCUT00000015199|ENSOCUG00000002119|ENSOCUT00000002120	http://www.genome.jp/kegg-bin/show_pathway?ko00770/K08069%09red/K02318%09red
Protein export	ko03060	0.125	3	24	0.537889	0.999999	ENSOCUG00000011065|ENSOCUT00000025323|ENSOCUG00000009204|ENSOCUT00000009203|ENSOCUG00000012947|ENSOCUT00000012942	http://www.genome.jp/kegg-bin/show_pathway?ko03060/K12947%09red/K13280%09red/K07342%09red
Histidine metabolism	ko00340	0.12	3	25	0.563239	0.999999	ENSOCUG00000017297|ENSOCUT00000017295|ENSOCUG00000004008|ENSOCUT00000004008|ENSOCUG00000017297|ENSOCUT00000033465	http://www.genome.jp/kegg-bin/show_pathway?ko00340/K00599%09red/K05604%09red
Glycosaminoglycan biosynthesis - heparan sulfate / heparin	ko00534	0.12	3	25	0.563239	0.999999	ENSOCUG00000002744|ENSOCUT00000002746|ENSOCUG00000012432|ENSOCUT00000012429|ENSOCUG00000002011|ENSOCUT00000002007	http://www.genome.jp/kegg-bin/show_pathway?ko00534/K08104%09red/K07809%09red/K02369%09red
Hematopoietic cell lineage	ko04640	0.112903	14	124	0.568856	0.999999	ENSOCUG00000009990|ENSOCUT00000009992|ENSOCUG00000025029|ENSOCUT00000030714|ENSOCUG00000002492|ENSOCUT00000002492|ENSOCUG00000010123|ENSOCUT00000010122|ENSOCUG00000009546|ENSOCUT00000009547|ENSOCUG00000011387|ENSOCUT00000011396|ENSOCUG00000017924|ENSOCUT00000031980|ENSOCUG00000029611|ENSOCUT00000033573|ENSOCUG00000017687|ENSOCUT00000017686|ENSOCUG00000017659|ENSOCUT00000017661|ENSOCUG00000000403|…	http://www.genome.jp/kegg-bin/show_pathway?ko04640/K05453%09red/K06475%09red/K06460%09red/K05073%09red/K06485%09red/K01389%09red/K06481%09red/K06483%09red/K06482%09red/K11140%09red/K05431%09red/K06256%09red/K06259%09red/K05461%09red
Toxoplasmosis	ko05145	0.112782	15	133	0.57	0.999999	ENSOCUG00000001020|ENSOCUT00000001020|ENSOCUG00000005101|ENSOCUT00000005110|ENSOCUG00000000403|ENSOCUT00000000403|ENSOCUG00000004311|ENSOCUT00000023980|ENSOCUG00000014319|ENSOCUT00000023310|ENSOCUG00000003307|ENSOCUT00000003308|ENSOCUG00000027656|ENSOCUT00000028765|ENSOCUG00000009878|ENSOCUT00000009875|ENSOCUG00000005631|ENSOCUT00000005633|ENSOCUG00000014319|ENSOCUT00000014318|ENSOCUG00000022297|…	http://www.genome.jp/kegg-bin/show_pathway?ko05145/K04432%09red/K16061%09red/K06485%09red/K02161%09red/K05637%09red/K04734%09red/K12077%09red/K04725%09red/K06246%09red/K04630%09red/K03160%09red/K06243%09red/K02649%09red
Complement and coagulation cascades	ko04610	0.1125	9	80	0.577471	0.999999	ENSOCUG00000002891|ENSOCUT00000002890|ENSOCUG00000026468|ENSOCUT00000026309|ENSOCUG00000003155|ENSOCUT00000029709|ENSOCUG00000014468|ENSOCUT00000014470|ENSOCUG00000001766|ENSOCUT00000001767|ENSOCUG00000027400|ENSOCUT00000030668|ENSOCUG00000016068|ENSOCUT00000016070|ENSOCUG00000016509|ENSOCUT00000016511|ENSOCUG00000014828|ENSOCUT00000014824	http://www.genome.jp/kegg-bin/show_pathway?ko04610/K03985%09red/K03982%09red/K04004%09red/K01331%09red/K03911%09red/K01315%09red/K03915%09red/K03916%09red/K01348%09red
Cyanoamino acid metabolism	ko00460	0.142857	1	7	0.581802	0.999999	ENSOCUG00000013242|ENSOCUT00000030355	http://www.genome.jp/kegg-bin/show_pathway?ko00460/K00600%09red
Maturity onset diabetes of the young	ko04950	0.115385	3	26	0.587721	0.999999	ENSOCUG00000016719|ENSOCUT00000016717|ENSOCUG00000009363|ENSOCUT00000021710|ENSOCUG00000007368|ENSOCUT00000007362	http://www.genome.jp/kegg-bin/show_pathway?ko04950/K08024%09red/K06054%09red/K08035%09red
beta-Alanine metabolism	ko00410	0.111111	3	27	0.611302	0.999999	ENSOCUG00000010579|ENSOCUT00000010580|ENSOCUG00000004008|ENSOCUT00000004008|ENSOCUG00000005515|ENSOCUT00000005514	http://www.genome.jp/kegg-bin/show_pathway?ko00410/K13524%09red/K05604%09red/K05605%09red
Glycosylphosphatidylinositol(GPI)-anchor biosynthesis	ko00563	0.111111	3	27	0.611302	0.999999	ENSOCUG00000012329|ENSOCUT00000012327|ENSOCUG00000000163|ENSOCUT00000000164|ENSOCUG00000000348|ENSOCUT00000000352	http://www.genome.jp/kegg-bin/show_pathway?ko00563/K05310%09red/K07541%09red/K01127%09red
Biosynthesis of unsaturated fatty acids	ko01040	0.111111	3	27	0.611302	0.999999	ENSOCUG00000013069|ENSOCUT00000013062|ENSOCUG00000021926|ENSOCUT00000020952|ENSOCUG00000011469|ENSOCUT00000011465	http://www.genome.jp/kegg-bin/show_pathway?ko01040/K10258%09red/K10244%09red/K10203%09red
Basal transcription factors	ko03022	0.108696	5	46	0.616363	0.999999	ENSOCUG00000006303|ENSOCUT00000006303|ENSOCUG00000017633|ENSOCUT00000017636|ENSOCUG00000006303|ENSOCUT00000026567|ENSOCUG00000026493|ENSOCUT00000032083|ENSOCUG00000020970|ENSOCUT00000025848	http://www.genome.jp/kegg-bin/show_pathway?ko03022/K03141%09red/K14535%09red/K03130%09red
Apoptosis	ko04210	0.108696	10	92	0.616566	0.999999	ENSOCUG00000001138|ENSOCUT00000001139|ENSOCUG00000014319|ENSOCUT00000023310|ENSOCUG00000003307|ENSOCUT00000003308|ENSOCUG00000025312|ENSOCUT00000028994|ENSOCUG00000025249|ENSOCUT00000028181|ENSOCUG00000014319|ENSOCUT00000014318|ENSOCUG00000011072|ENSOCUT00000011071|ENSOCUG00000004510|ENSOCUT00000022904|ENSOCUG00000009878|ENSOCUT00000009875|ENSOCUG00000015642|ENSOCUT00000015644	http://www.genome.jp/kegg-bin/show_pathway?ko04210/K16061%09red/K04725%09red/K04734%09red/K04724%09red/K04400%09red/K04451%09red/K02161%09red/K03171%09red/K02649%09red
Chagas disease (American trypanosomiasis)	ko05142	0.108844	16	147	0.62253	0.999999	ENSOCUG00000001020|ENSOCUT00000001020|ENSOCUG00000021506|ENSOCUT00000024610|ENSOCUG00000011555|ENSOCUT00000025600|ENSOCUG00000017968|ENSOCUT00000017968|ENSOCUG00000014319|ENSOCUT00000023310|ENSOCUG00000029601|ENSOCUT00000034102|ENSOCUG00000011555|ENSOCUT00000011556|ENSOCUG00000011835|ENSOCUT00000030077|ENSOCUG00000014319|ENSOCUT00000014318|ENSOCUG00000021710|ENSOCUT00000028902|ENSOCUG00000021029|…	http://www.genome.jp/kegg-bin/show_pathway?ko05142/K04500%09red/K14624%09red/K04354%09red/K04382%09red/K04734%09red/K04724%09red/K03982%09red/K04379%09red/K02649%09red/K04630%09red/K04632%09red/K04448%09red/K03916%09red/K10030%09red
Circadian rhythm - fly	ko04711	0.125	1	8	0.624986	0.999999	ENSOCUG00000022350|ENSOCUT00000021439	http://www.genome.jp/kegg-bin/show_pathway?ko04711/K02223%09red
Glycosphingolipid biosynthesis - ganglio series	ko00604	0.111111	2	18	0.626496	0.999999	ENSOCUG00000001478|ENSOCUT00000033495|ENSOCUG00000001478|ENSOCUT00000001477	http://www.genome.jp/kegg-bin/show_pathway?ko00604/K03372%09red
N-Glycan biosynthesis	ko00510	0.107143	6	56	0.627979	0.999999	ENSOCUG00000005676|ENSOCUT00000028680|ENSOCUG00000023134|ENSOCUT00000030346|ENSOCUG00000003404|ENSOCUT00000003409|ENSOCUG00000005676|ENSOCUT00000005673|ENSOCUG00000011918|ENSOCUT00000021037|ENSOCUG00000011918|ENSOCUT00000011918	http://www.genome.jp/kegg-bin/show_pathway?ko00510/K03843%09red/K01231%09red/K07151%09red/K01001%09red
Nitrogen metabolism	ko00910	0.107143	3	28	0.633959	0.999999	ENSOCUG00000022945|ENSOCUT00000029666|ENSOCUG00000029115|ENSOCUT00000033140|ENSOCUG00000005571|ENSOCUT00000005569	http://www.genome.jp/kegg-bin/show_pathway?ko00910/K01672%09red/K01953%09red/K00412%09red
Methane metabolism	ko00680	0.105263	4	38	0.64242	0.999999	ENSOCUG00000009330|ENSOCUT00000009329|ENSOCUG00000013242|ENSOCUT00000030355|ENSOCUG00000007765|ENSOCUT00000007763|ENSOCUG00000005759|ENSOCUT00000005757	http://www.genome.jp/kegg-bin/show_pathway?ko00680/K00600%09red/K00058%09red/K00485%09red/K00831%09red
VEGF signaling pathway	ko04370	0.104478	7	67	0.652855	0.999999	ENSOCUG00000012690|ENSOCUT00000012683|ENSOCUG00000014644|ENSOCUT00000014645|ENSOCUG00000014319|ENSOCUT00000023310|ENSOCUG00000016771|ENSOCUT00000033271|ENSOCUG00000014319|ENSOCUT00000014318|ENSOCUG00000012690|ENSOCUT00000022566|ENSOCUG00000016771|ENSOCUT00000016770	http://www.genome.jp/kegg-bin/show_pathway?ko04370/K16342%09red/K11987%09red/K02649%09red/K04455%09red
Glyoxylate and dicarboxylate metabolism	ko00630	0.103448	3	29	0.655677	0.999999	ENSOCUG00000010558|ENSOCUT00000029500|ENSOCUG00000013242|ENSOCUT00000030355|ENSOCUG00000010048|ENSOCUT00000010045	http://www.genome.jp/kegg-bin/show_pathway?ko00630/K00600%09red/K01432%09red/K01966%09red
Morphine addiction	ko05032	0.104651	9	86	0.65702	0.999999	ENSOCUG00000005838|ENSOCUT00000005839|ENSOCUG00000001020|ENSOCUT00000001020|ENSOCUG00000006508|ENSOCUT00000025586|ENSOCUG00000017968|ENSOCUT00000017968|ENSOCUG00000011689|ENSOCUT00000011693|ENSOCUG00000011017|ENSOCUT00000011015|ENSOCUG00000002657|ENSOCUT00000025218|ENSOCUG00000007719|ENSOCUT00000007721|ENSOCUG00000011893|ENSOCUT00000011891	http://www.genome.jp/kegg-bin/show_pathway?ko05032/K04539%09red/K13296%09red/K04537%09red/K01120%09red/K08291%09red/K04630%09red/K04632%09red/K04265%09red
Propanoate metabolism	ko00640	0.102564	4	39	0.661041	0.999999	ENSOCUG00000010558|ENSOCUT00000029500|ENSOCUG00000010579|ENSOCUT00000010580|ENSOCUG00000005515|ENSOCUT00000005514|ENSOCUG00000012376|ENSOCUT00000012373	http://www.genome.jp/kegg-bin/show_pathway?ko00640/K13524%09red/K01900%09red/K05605%09red/K01966%09red
Carbohydrate digestion and absorption	ko04973	0.102041	5	49	0.66737	0.999999	ENSOCUG00000004938|ENSOCUT00000004945|ENSOCUG00000006697|ENSOCUT00000006701|ENSOCUG00000014319|ENSOCUT00000023310|ENSOCUG00000014319|ENSOCUT00000014318|ENSOCUG00000000197|ENSOCUT00000000198	http://www.genome.jp/kegg-bin/show_pathway?ko04973/K02649%09red/K00844%09red
Insulin secretion	ko04911	0.103448	9	87	0.669404	0.999999	ENSOCUG00000006168|ENSOCUT00000006169|ENSOCUG00000017306|ENSOCUT00000017303|ENSOCUG00000027941|ENSOCUT00000030502|ENSOCUG00000017968|ENSOCUT00000017968|ENSOCUG00000023089|ENSOCUT00000022637|ENSOCUG00000005924|ENSOCUT00000034026|ENSOCUG00000011784|ENSOCUT00000011782|ENSOCUG00000011775|ENSOCUT00000011780|ENSOCUG00000005924|ENSOCUT00000005927	http://www.genome.jp/kegg-bin/show_pathway?ko04911/K04945%09red/K09048%09red/K09049%09red/K04941%09red/K04560%09red/K07299%09red/K04632%09red/K15297%09red
Salmonella infection	ko05132	0.103448	9	87	0.669404	0.999999	ENSOCUG00000011942|ENSOCUT00000011949|ENSOCUG00000021506|ENSOCUT00000024610|ENSOCUG00000005867|ENSOCUT00000005867|ENSOCUG00000006143|ENSOCUT00000006143|ENSOCUG00000011835|ENSOCUT00000030077|ENSOCUG00000000057|ENSOCUT00000000062|ENSOCUG00000005255|ENSOCUT00000005254|ENSOCUG00000001212|ENSOCUT00000001212|ENSOCUG00000024511|ENSOCUT00000028598	http://www.genome.jp/kegg-bin/show_pathway?ko05132/K04437%09red/K05482%09red/K05692%09red/K04379%09red/K10413%09red/K10416%09red/K04448%09red/K10030%09red
Phagosome	ko04145	0.10628	22	207	0.671534	0.999999	ENSOCUG00000007121|ENSOCUT00000007117|ENSOCUG00000015169|ENSOCUT00000025820|ENSOCUG00000024997|ENSOCUT00000021318|ENSOCUG00000022112|ENSOCUT00000009004|ENSOCUG00000029727|ENSOCUT00000033957|ENSOCUG00000006473|ENSOCUT00000006474|ENSOCUG00000011065|ENSOCUT00000025323|ENSOCUG00000017626|ENSOCUT00000017629|ENSOCUG00000015169|ENSOCUT00000015182|ENSOCUG00000002492|ENSOCUT00000002492|ENSOCUG00000012018|…	http://www.genome.jp/kegg-bin/show_pathway?ko04145/K10066%09red/K06481%09red/K06487%09red/K05692%09red/K07374%09red/K07375%09red/K07342%09red/K10413%09red/K02145%09red/K02146%09red/K10416%09red/K02149%09red/K06259%09red/K02155%09red/K02154%09red/K02151%09red
Steroid hormone biosynthesis	ko00140	0.102564	8	78	0.674372	0.999999	ENSOCUG00000026898|ENSOCUT00000021725|ENSOCUG00000006297|ENSOCUT00000006295|ENSOCUG00000022139|ENSOCUT00000029703|ENSOCUG00000014318|ENSOCUT00000014315|ENSOCUG00000011843|ENSOCUT00000011842|ENSOCUG00000012841|ENSOCUT00000012839|ENSOCUG00000021938|ENSOCUT00000026846|ENSOCUG00000001570|ENSOCUT00000023031	http://www.genome.jp/kegg-bin/show_pathway?ko00140/K04119%09red/K00545%09red/K00071%09red/K00699%09red
Chemokine signaling pathway	ko04062	0.105263	18	171	0.676464	0.999999	ENSOCUG00000005838|ENSOCUT00000005839|ENSOCUG00000001020|ENSOCUT00000001020|ENSOCUG00000000172|ENSOCUT00000000172|ENSOCUG00000011893|ENSOCUT00000011891|ENSOCUG00000014319|ENSOCUT00000023310|ENSOCUG00000029588|ENSOCUT00000033884|ENSOCUG00000006441|ENSOCUT00000028210|ENSOCUG00000016280|ENSOCUT00000016274|ENSOCUG00000011835|ENSOCUT00000030077|ENSOCUG00000006438|ENSOCUT00000006439|ENSOCUG00000006052|…	http://www.genome.jp/kegg-bin/show_pathway?ko04062/K05730%09red/K03099%09red/K04539%09red/K14624%09red/K05726%09red/K04537%09red/K12671%09red/K04734%09red/K05508%09red/K08291%09red/K04630%09red/K05416%09red/K17449%09red/K10030%09red/K02649%09red/K08822%09red
Amoebiasis	ko05146	0.104575	16	153	0.68006	0.999999	ENSOCUG00000012690|ENSOCUT00000012683|ENSOCUG00000005101|ENSOCUT00000005110|ENSOCUG00000025148|ENSOCUT00000027873|ENSOCUG00000017968|ENSOCUT00000017968|ENSOCUG00000014319|ENSOCUT00000023310|ENSOCUG00000013276|ENSOCUT00000013296|ENSOCUG00000015449|ENSOCUT00000031523|ENSOCUG00000014857|ENSOCUT00000014884|ENSOCUG00000010104|ENSOCUT00000010116|ENSOCUG00000011835|ENSOCUT00000030077|ENSOCUG00000014319|…	http://www.genome.jp/kegg-bin/show_pathway?ko05146/K05699%09red/K06243%09red/K05717%09red/K05637%09red/K04455%09red/K06246%09red/K04632%09red/K06236%09red/K06237%09red/K02649%09red/K10030%09red
Basal cell carcinoma	ko05217	0.1	6	60	0.68846	0.999999	ENSOCUG00000013686|ENSOCUT00000013684|ENSOCUG00000001138|ENSOCUT00000001139|ENSOCUG00000009580|ENSOCUT00000009578|ENSOCUG00000026066|ENSOCUT00000022680|ENSOCUG00000027916|ENSOCUT00000026530|ENSOCUG00000006445|ENSOCUT00000006441	http://www.genome.jp/kegg-bin/show_pathway?ko05217/K02375%09red/K03209%09red/K01357%09red/K04451%09red/K00444%09red/K02354%09red
Ubiquinone and other terpenoid-quinone biosynthesis	ko00130	0.1	1	10	0.698442	0.999999	ENSOCUG00000006799|ENSOCUT00000006797	http://www.genome.jp/kegg-bin/show_pathway?ko00130/K06126%09red
Benzoate degradation	ko00362	0.1	1	10	0.698442	0.999999	ENSOCUG00000016540|ENSOCUT00000016538	http://www.genome.jp/kegg-bin/show_pathway?ko00362/K07508%09red
Terpenoid backbone biosynthesis	ko00900	0.0952381	2	21	0.702516	0.999999	ENSOCUG00000009821|ENSOCUT00000009818|ENSOCUG00000014429|ENSOCUT00000014431	http://www.genome.jp/kegg-bin/show_pathway?ko00900/K08658%09red/K05954%09red
Glycosaminoglycan degradation	ko00531	0.0952381	2	21	0.702516	0.999999	ENSOCUG00000005254|ENSOCUT00000005253|ENSOCUG00000011126|ENSOCUT00000011129	http://www.genome.jp/kegg-bin/show_pathway?ko00531/K07964%09red/K01197%09red
Pentose and glucuronate interconversions	ko00040	0.0952381	4	42	0.712865	0.999999	ENSOCUG00000005531|ENSOCUT00000005531|ENSOCUG00000001570|ENSOCUT00000023031|ENSOCUG00000002137|ENSOCUT00000026076|ENSOCUG00000026383|ENSOCUT00000026904	http://www.genome.jp/kegg-bin/show_pathway?ko00040/K00011%09red/K00012%09red/K00699%09red/K00963%09red
Hedgehog signaling pathway	ko04340	0.0943396	5	53	0.728102	0.999999	ENSOCUG00000013686|ENSOCUT00000013684|ENSOCUG00000012015|ENSOCUT00000012012|ENSOCUG00000009580|ENSOCUT00000009578|ENSOCUG00000026066|ENSOCUT00000022680|ENSOCUG00000011007|ENSOCUT00000011039	http://www.genome.jp/kegg-bin/show_pathway?ko04340/K06233%09red/K00444%09red/K08958%09red/K03209%09red/K01357%09red
Endocrine and other factor-regulated calcium reabsorption	ko04961	0.0930233	4	43	0.728788	0.999999	ENSOCUG00000006341|ENSOCUT00000006340|ENSOCUG00000017968|ENSOCUT00000017968|ENSOCUG00000014828|ENSOCUT00000014824|ENSOCUG00000001254|ENSOCUT00000001255	http://www.genome.jp/kegg-bin/show_pathway?ko04961/K04632%09red/K14757%09red/K03916%09red/K04646%09red
ABC transporters	ko02010	0.0930233	4	43	0.728788	0.999999	ENSOCUG00000014338|ENSOCUT00000014355|ENSOCUG00000009279|ENSOCUT00000009288|ENSOCUG00000014610|ENSOCUT00000014626|ENSOCUG00000017956|ENSOCUT00000024024	http://www.genome.jp/kegg-bin/show_pathway?ko02010/K05673%09red/K05665%09red/K05648%09red/K05641%09red
B cell receptor signaling pathway	ko04662	0.0982143	11	112	0.735562	0.999999	ENSOCUG00000010170|ENSOCUT00000010171|ENSOCUG00000000172|ENSOCUT00000000172|ENSOCUG00000021506|ENSOCUT00000024610|ENSOCUG00000014319|ENSOCUT00000023310|ENSOCUG00000006052|ENSOCUT00000006056|ENSOCUG00000020917|ENSOCUT00000027240|ENSOCUG00000016199|ENSOCUT00000016194|ENSOCUG00000014319|ENSOCUT00000014318|ENSOCUG00000001212|ENSOCUT00000001212|ENSOCUG00000015642|ENSOCUT00000015644|ENSOCUG00000007844|…	http://www.genome.jp/kegg-bin/show_pathway?ko04662/K05730%09red/K04448%09red/K03099%09red/K06504%09red/K04734%09red/K04379%09red/K12230%09red/K02649%09red/K07368%09red
Adherens junction	ko04520	0.0967742	9	93	0.737898	0.999999	ENSOCUG00000015685|ENSOCUT00000015687|ENSOCUG00000005867|ENSOCUT00000005867|ENSOCUG00000015449|ENSOCUT00000031523|ENSOCUG00000029601|ENSOCUT00000034102|ENSOCUG00000005422|ENSOCUT00000006568|ENSOCUG00000023483|ENSOCUT00000023439|ENSOCUG00000000727|ENSOCUT00000000727|ENSOCUG00000005422|ENSOCUT00000005422|ENSOCUG00000006793|ENSOCUT00000006800	http://www.genome.jp/kegg-bin/show_pathway?ko04520/K05699%09red/K04500%09red/K05692%09red/K05707%09red/K06592%09red/K03115%09red/K06085%09red/K06084%09red
Bacterial invasion of epithelial cells	ko05100	0.0967742	9	93	0.737898	0.999999	ENSOCUG00000015992|ENSOCUT00000015992|ENSOCUG00000014319|ENSOCUT00000023310|ENSOCUG00000005867|ENSOCUT00000005867|ENSOCUG00000003271|ENSOCUT00000003271|ENSOCUG00000010104|ENSOCUT00000010116|ENSOCUG00000006438|ENSOCUT00000006439|ENSOCUG00000014319|ENSOCUT00000014318|ENSOCUG00000003271|ENSOCUT00000027936|ENSOCUG00000001254|ENSOCUT00000001255	http://www.genome.jp/kegg-bin/show_pathway?ko05100/K05717%09red/K05726%09red/K05692%09red/K04646%09red/K17449%09red/K09593%09red/K02649%09red
Other glycan degradation	ko00511	0.0869565	2	23	0.745697	0.999999	ENSOCUG00000014705|ENSOCUT00000014703|ENSOCUG00000010557|ENSOCUT00000010559	http://www.genome.jp/kegg-bin/show_pathway?ko00511/K01192%09red/K12357%09red
Proteasome	ko03050	0.0909091	5	55	0.755292	0.999999	ENSOCUG00000004010|ENSOCUT00000004010|ENSOCUG00000029734|ENSOCUT00000033582|ENSOCUG00000013256|ENSOCUT00000013255|ENSOCUG00000002598|ENSOCUT00000002596|ENSOCUG00000026246|ENSOCUT00000028773	http://www.genome.jp/kegg-bin/show_pathway?ko03050/K02731%09red/K02728%09red/K03066%09red/K02735%09red/K10881%09red
SNARE interactions in vesicular transport	ko04130	0.0888889	4	45	0.758628	0.999999	ENSOCUG00000017306|ENSOCUT00000017303|ENSOCUG00000001777|ENSOCUT00000033972|ENSOCUG00000004714|ENSOCUT00000004716|ENSOCUG00000001777|ENSOCUT00000001778	http://www.genome.jp/kegg-bin/show_pathway?ko04130/K08495%09red/K08498%09red/K04560%09red
Cell adhesion molecules (CAMs)	ko04514	0.0989011	18	182	0.764181	0.999999	ENSOCUG00000029644|ENSOCUT00000034077|ENSOCUG00000003008|ENSOCUT00000028028|ENSOCUG00000002662|ENSOCUT00000002662|ENSOCUG00000010358|ENSOCUT00000010357|ENSOCUG00000000403|ENSOCUT00000000403|ENSOCUG00000007002|ENSOCUT00000007002|ENSOCUG00000011464|ENSOCUT00000011460|ENSOCUG00000023952|ENSOCUT00000034083|ENSOCUG00000023952|ENSOCUT00000027211|ENSOCUG00000029514|ENSOCUT00000033419|ENSOCUG00000005631|…	http://www.genome.jp/kegg-bin/show_pathway?ko04514/K16336%09red/K06490%09red/K06533%09red/K06746%09red/K16338%09red/K06487%09red/K06483%09red/K06592%09red/K06485%09red/K06775%09red/K03160%09red/K06766%09red/K06087%09red/K07522%09red
Axon guidance	ko04360	0.0972222	14	144	0.764623	0.999999	ENSOCUG00000016107|ENSOCUT00000033485|ENSOCUG00000000786|ENSOCUT00000030052|ENSOCUG00000001020|ENSOCUT00000001020|ENSOCUG00000011670|ENSOCUT00000011674|ENSOCUG00000023952|ENSOCUT00000034083|ENSOCUG00000023952|ENSOCUT00000027211|ENSOCUG00000002315|ENSOCUT00000025193|ENSOCUG00000008240|ENSOCUT00000008244|ENSOCUG00000015623|ENSOCUT00000015643|ENSOCUG00000003347|ENSOCUT00000003352|ENSOCUG00000016107|…	http://www.genome.jp/kegg-bin/show_pathway?ko04360/K04630%09red/K06521%09red/K06840%09red/K06820%09red/K05765%09red/K05744%09red/K07528%09red/K05462%09red/K07524%09red/K07520%09red/K05103%09red/K07522%09red
Dilated cardiomyopathy	ko05414	0.0962963	13	135	0.769498	0.999999	ENSOCUG00000009990|ENSOCUT00000009992|ENSOCUG00000013865|ENSOCUT00000013855|ENSOCUG00000000403|ENSOCUT00000000403|ENSOCUG00000011387|ENSOCUT00000011396|ENSOCUG00000017968|ENSOCUT00000017968|ENSOCUG00000005867|ENSOCUT00000005867|ENSOCUG00000026736|ENSOCUT00000028833|ENSOCUG00000003032|ENSOCUT00000003038|ENSOCUG00000015166|ENSOCUT00000015209|ENSOCUG00000015166|ENSOCUT00000033153|ENSOCUG00000003008|…	http://www.genome.jp/kegg-bin/show_pathway?ko05414/K06485%09red/K06487%09red/K05692%09red/K06481%09red/K06483%09red/K06482%09red/K06586%09red/K05852%09red/K10375%09red/K04632%09red/K10366%09red/K12565%09red
Viral carcinogenesis	ko05203	0.0985915	21	213	0.781861	0.999999	ENSOCUG00000026493|ENSOCUT00000032083|ENSOCUG00000014319|ENSOCUT00000023310|ENSOCUG00000003674|ENSOCUT00000003675|ENSOCUG00000014319|ENSOCUT00000014318|ENSOCUG00000025281|ENSOCUT00000028322|ENSOCUG00000001138|ENSOCUT00000001139|ENSOCUG00000017573|ENSOCUT00000017571|ENSOCUG00000008574|ENSOCUT00000008584|ENSOCUG00000016048|ENSOCUT00000016040|ENSOCUG00000015449|ENSOCUT00000031523|ENSOCUG00000007223|…	http://www.genome.jp/kegg-bin/show_pathway?ko05203/K04469%09red/K05699%09red/K03141%09red/K03171%09red/K09048%09red/K09049%09red/K10152%09red/K04734%09red/K11406%09red/K06067%09red/K03363%09red/K02087%09red/K16195%09red/K04451%09red/K02146%09red/K06625%09red/K06627%09red/K04448%09red/K02649%09red
Phototransduction - fly	ko04745	0.08	2	25	0.783381	0.999999	ENSOCUG00000005867|ENSOCUT00000005867|ENSOCUG00000017461|ENSOCUT00000017471	http://www.genome.jp/kegg-bin/show_pathway?ko04745/K08834%09red/K05692%09red
Pancreatic cancer	ko05212	0.0897436	7	78	0.787096	0.999999	ENSOCUG00000014356|ENSOCUT00000014356|ENSOCUG00000001138|ENSOCUT00000001139|ENSOCUG00000014319|ENSOCUT00000023310|ENSOCUG00000000856|ENSOCUT00000000856|ENSOCUG00000029601|ENSOCUT00000034102|ENSOCUG00000000255|ENSOCUT00000000255|ENSOCUG00000014319|ENSOCUT00000014318	http://www.genome.jp/kegg-bin/show_pathway?ko05212/K04500%09red/K05729%09red/K17454%09red/K04451%09red/K06620%09red/K02649%09red
Herpes simplex infection	ko05168	0.0981308	21	214	0.788165	0.999999	ENSOCUG00000012451|ENSOCUT00000012453|ENSOCUG00000006303|ENSOCUT00000026567|ENSOCUG00000012136|ENSOCUT00000012137|ENSOCUG00000027936|ENSOCUT00000030891|ENSOCUG00000001138|ENSOCUT00000001139|ENSOCUG00000021506|ENSOCUT00000024610|ENSOCUG00000002183|ENSOCUT00000002182|ENSOCUG00000022563|ENSOCUT00000027417|ENSOCUG00000004087|ENSOCUT00000004087|ENSOCUG00000007223|ENSOCUT00000007225|ENSOCUG00000006303|…	http://www.genome.jp/kegg-bin/show_pathway?ko05168/K08860%09red/K16195%09red/K02223%09red/K14624%09red/K11299%09red/K03094%09red/K04734%09red/K04379%09red/K14216%09red/K02087%09red/K05410%09red/K04451%09red/K03130%09red/K02207%09red/K12896%09red/K04448%09red/K06269%09red/K10054%09red/K03115%09red
RNA transport	ko03013	0.0969388	19	196	0.794671	0.999999	ENSOCUG00000017792|ENSOCUT00000017789|ENSOCUG00000004225|ENSOCUT00000004227|ENSOCUG00000025924|ENSOCUT00000023227|ENSOCUG00000011288|ENSOCUT00000011290|ENSOCUG00000026506|ENSOCUT00000026718|ENSOCUG00000024586|ENSOCUT00000025230|ENSOCUG00000021896|ENSOCUT00000025691|ENSOCUG00000016387|ENSOCUT00000016383|ENSOCUG00000015599|ENSOCUT00000015588|ENSOCUG00000004225|ENSOCUT00000033776|ENSOCUG00000004387|…	http://www.genome.jp/kegg-bin/show_pathway?ko03013/K13134%09red/K14320%09red/K07936%09red/K14310%09red/K14325%09red/K07205%09red/K12880%09red/K14309%09red/K14303%09red/K03113%09red/K14305%09red/K14285%09red/K03262%09red/K03231%09red/K03249%09red/K05019%09red/K14294%09red/K03251%09red
Melanogenesis	ko04916	0.0909091	9	99	0.796068	0.999999	ENSOCUG00000001020|ENSOCUT00000001020|ENSOCUG00000017968|ENSOCUT00000017968|ENSOCUG00000013686|ENSOCUT00000013684|ENSOCUG00000017687|ENSOCUT00000017686|ENSOCUG00000011784|ENSOCUT00000011782|ENSOCUG00000009580|ENSOCUT00000009578|ENSOCUG00000026066|ENSOCUT00000022680|ENSOCUG00000027916|ENSOCUT00000026530|ENSOCUG00000006445|ENSOCUT00000006441	http://www.genome.jp/kegg-bin/show_pathway?ko04916/K00444%09red/K09048%09red/K02375%09red/K03209%09red/K01357%09red/K04630%09red/K04632%09red/K05461%09red/K02354%09red
Colorectal cancer	ko05210	0.0898876	8	89	0.796131	0.999999	ENSOCUG00000021506|ENSOCUT00000024610|ENSOCUG00000001138|ENSOCUT00000001139|ENSOCUG00000014319|ENSOCUT00000023310|ENSOCUG00000029601|ENSOCUT00000034102|ENSOCUG00000016921|ENSOCUT00000016927|ENSOCUG00000014319|ENSOCUT00000014318|ENSOCUG00000001212|ENSOCUT00000001212|ENSOCUG00000025312|ENSOCUT00000028994	http://www.genome.jp/kegg-bin/show_pathway?ko05210/K08736%09red/K04500%09red/K04379%09red/K04451%09red/K02161%09red/K04448%09red/K02649%09red
Cytokine-cytokine receptor interaction	ko04060	0.0979592	24	245	0.803265	0.999999	ENSOCUG00000027985|ENSOCUT00000025272|ENSOCUG00000005255|ENSOCUT00000005254|ENSOCUG00000005094|ENSOCUT00000005092|ENSOCUG00000007482|ENSOCUT00000007479|ENSOCUG00000016398|ENSOCUT00000016400|ENSOCUG00000000621|ENSOCUT00000000623|ENSOCUG00000029611|ENSOCUT00000033573|ENSOCUG00000009546|ENSOCUT00000009547|ENSOCUG00000006248|ENSOCUT00000006246|ENSOCUG00000026956|ENSOCUT00000023174|ENSOCUG00000025029|…	http://www.genome.jp/kegg-bin/show_pathway?ko04060/K12671%09red/K03160%09red/K10030%09red/K05482%09red/K04667%09red/K17386%09red/K04664%09red/K05508%09red/K05461%09red/K05074%09red/K05073%09red/K05058%09red/K05416%09red/K05453%09red/K05450%09red/K14624%09red/K05149%09red/K04670%09red/K05431%09red/K05419%09red/K05432%09red/K04363%09red
Endometrial cancer	ko05213	0.0847458	5	59	0.803455	0.999999	ENSOCUG00000014319|ENSOCUT00000023310|ENSOCUG00000007844|ENSOCUT00000021553|ENSOCUG00000014319|ENSOCUT00000014318|ENSOCUG00000006052|ENSOCUT00000006056|ENSOCUG00000001138|ENSOCUT00000001139	http://www.genome.jp/kegg-bin/show_pathway?ko05213/K03099%09red/K04451%09red/K02649%09red
Glycosaminoglycan biosynthesis - keratan sulfate	ko00533	0.0714286	1	14	0.805017	0.999999	ENSOCUG00000008301|ENSOCUT00000008300	http://www.genome.jp/kegg-bin/show_pathway?ko00533/K07969%09red
Pyruvate metabolism	ko00620	0.0816327	4	49	0.810576	0.999999	ENSOCUG00000014667|ENSOCUT00000014667|ENSOCUG00000002836|ENSOCUT00000002836|ENSOCUG00000026383|ENSOCUT00000026904|ENSOCUG00000010814|ENSOCUT00000010816	http://www.genome.jp/kegg-bin/show_pathway?ko00620/K01596%09red/K00011%09red/K00029%09red/K00382%09red
Fc gamma R-mediated phagocytosis	ko04666	0.0916031	12	131	0.814052	0.999999	ENSOCUG00000010024|ENSOCUT00000010023|ENSOCUG00000014319|ENSOCUT00000023310|ENSOCUG00000000172|ENSOCUT00000000172|ENSOCUG00000007028|ENSOCUT00000029189|ENSOCUG00000026899|ENSOCUT00000029805|ENSOCUG00000017519|ENSOCUT00000020923|ENSOCUG00000002315|ENSOCUT00000025193|ENSOCUG00000008947|ENSOCUT00000008951|ENSOCUG00000007028|ENSOCUT00000007027|ENSOCUG00000025604|ENSOCUT00000024470|ENSOCUG00000026899|…	http://www.genome.jp/kegg-bin/show_pathway?ko04666/K05730%09red/K05744%09red/K13536%09red/K05765%09red/K06274%09red/K01080%09red/K12561%09red/K12559%09red/K02649%09red
Legionellosis	ko05134	0.0864198	7	81	0.815986	0.999999	ENSOCUG00000002541|ENSOCUT00000002540|ENSOCUG00000026580|ENSOCUT00000000844|ENSOCUG00000011835|ENSOCUT00000030077|ENSOCUG00000005735|ENSOCUT00000005746|ENSOCUG00000005255|ENSOCUT00000005254|ENSOCUG00000020959|ENSOCUT00000026161|ENSOCUG00000015642|ENSOCUT00000015644	http://www.genome.jp/kegg-bin/show_pathway?ko05134/K04469%09red/K15464%09red/K05482%09red/K04734%09red/K03231%09red/K03233%09red/K10030%09red
Malaria	ko05144	0.0864198	7	81	0.815986	0.999999	ENSOCUG00000029644|ENSOCUT00000034077|ENSOCUG00000002492|ENSOCUT00000002492|ENSOCUG00000002662|ENSOCUT00000002662|ENSOCUG00000005631|ENSOCUT00000005633|ENSOCUG00000011835|ENSOCUT00000030077|ENSOCUG00000021710|ENSOCUT00000028902|ENSOCUG00000005255|ENSOCUT00000005254	http://www.genome.jp/kegg-bin/show_pathway?ko05144/K16336%09red/K14624%09red/K05482%09red/K06490%09red/K03160%09red/K06259%09red/K10030%09red
Other types of O-glycan biosynthesis	ko00514	0.0740741	2	27	0.816062	0.999999	ENSOCUG00000001894|ENSOCUT00000023061|ENSOCUG00000014798|ENSOCUT00000014801	http://www.genome.jp/kegg-bin/show_pathway?ko00514/K05948%09red/K13675%09red
Thyroid hormone synthesis	ko04918	0.084507	6	71	0.819265	0.999999	ENSOCUG00000017968|ENSOCUT00000017968|ENSOCUG00000023089|ENSOCUT00000022637|ENSOCUG00000017234|ENSOCUT00000033986|ENSOCUG00000011784|ENSOCUT00000011782|ENSOCUG00000017234|ENSOCUT00000017236|ENSOCUG00000011007|ENSOCUT00000011039	http://www.genome.jp/kegg-bin/show_pathway?ko04918/K06233%09red/K04632%09red/K09048%09red/K09049%09red/K00383%09red
Rheumatoid arthritis	ko05323	0.0935673	16	171	0.819476	0.999999	ENSOCUG00000029644|ENSOCUT00000034077|ENSOCUG00000025029|ENSOCUT00000030714|ENSOCUG00000011503|ENSOCUT00000011501|ENSOCUG00000015169|ENSOCUT00000015182|ENSOCUG00000007121|ENSOCUT00000007117|ENSOCUG00000015169|ENSOCUT00000025820|ENSOCUG00000012018|ENSOCUT00000012014|ENSOCUG00000003722|ENSOCUT00000003722|ENSOCUG00000014136|ENSOCUT00000014129|ENSOCUG00000011835|ENSOCUT00000030077|ENSOCUG00000021710|…	http://www.genome.jp/kegg-bin/show_pathway?ko05323/K05453%09red/K02154%09red/K05465%09red/K14624%09red/K05482%09red/K06490%09red/K04379%09red/K02145%09red/K02146%09red/K02149%09red/K02155%09red/K04448%09red/K02151%09red/K10030%09red
Osteoclast differentiation	ko04380	0.0901639	11	122	0.820783	0.999999	ENSOCUG00000025029|ENSOCUT00000030714|ENSOCUG00000011143|ENSOCUT00000024790|ENSOCUG00000021506|ENSOCUT00000024610|ENSOCUG00000014319|ENSOCUT00000023310|ENSOCUG00000014319|ENSOCUT00000014318|ENSOCUG00000005735|ENSOCUT00000005746|ENSOCUG00000010706|ENSOCUT00000010705|ENSOCUG00000023019|ENSOCUT00000022366|ENSOCUG00000007967|ENSOCUT00000007966|ENSOCUG00000001212|ENSOCUT00000001212|ENSOCUG00000015642|…	http://www.genome.jp/kegg-bin/show_pathway?ko04380/K04469%09red/K05453%09red/K04502%09red/K04734%09red/K04379%09red/K09029%09red/K14380%09red/K04448%09red/K09030%09red/K02649%09red
Jak-STAT signaling pathway	ko04630	0.0921053	14	152	0.823046	0.999999	ENSOCUG00000029611|ENSOCUT00000033573|ENSOCUG00000014319|ENSOCUT00000023310|ENSOCUG00000009546|ENSOCUT00000009547|ENSOCUG00000003768|ENSOCUT00000003765|ENSOCUG00000015724|ENSOCUT00000015725|ENSOCUG00000017573|ENSOCUT00000017571|ENSOCUG00000006052|ENSOCUT00000006056|ENSOCUG00000006248|ENSOCUT00000006246|ENSOCUG00000009608|ENSOCUT00000009604|ENSOCUG00000014319|ENSOCUT00000014318|ENSOCUG00000006369|…	http://www.genome.jp/kegg-bin/show_pathway?ko04630/K05074%09red/K03099%09red/K05073%09red/K10152%09red/K05058%09red/K17383%09red/K04699%09red/K05431%09red/K05419%09red/K04703%09red/K02649%09red/K05432%09red
Protein processing in endoplasmic reticulum	ko04141	0.0927835	18	194	0.840036	0.999999	ENSOCUG00000012451|ENSOCUT00000012453|ENSOCUG00000023877|ENSOCUT00000024134|ENSOCUG00000027360|ENSOCUT00000024038|ENSOCUG00000012972|ENSOCUT00000012969|ENSOCUG00000001009|ENSOCUT00000033927|ENSOCUG00000011918|ENSOCUT00000011918|ENSOCUG00000029255|ENSOCUT00000033469|ENSOCUG00000023503|ENSOCUT00000026465|ENSOCUG00000023089|ENSOCUT00000022637|ENSOCUG00000012944|ENSOCUT00000012943|ENSOCUG00000001009|…	http://www.genome.jp/kegg-bin/show_pathway?ko04141/K09530%09red/K09485%09red/K05638%09red/K09049%09red/K08860%09red/K03094%09red/K09542%09red/K04555%09red/K07342%09red/K07151%09red/K04571%09red/K04426%09red/K04452%09red/K02161%09red/K11718%09red/K16195%09red
Transcriptional misregulation in cancer	ko05202	0.0944882	24	254	0.849128	0.999999	ENSOCUG00000016719|ENSOCUT00000016717|ENSOCUG00000014989|ENSOCUT00000014984|ENSOCUG00000016642|ENSOCUT00000016648|ENSOCUG00000017566|ENSOCUT00000030720|ENSOCUG00000024667|ENSOCUT00000022387|ENSOCUG00000013731|ENSOCUT00000013730|ENSOCUG00000003155|ENSOCUT00000029709|ENSOCUG00000016048|ENSOCUT00000016040|ENSOCUG00000005429|ENSOCUT00000005428|ENSOCUG00000003754|ENSOCUT00000003755|ENSOCUG00000023877|…	http://www.genome.jp/kegg-bin/show_pathway?ko05202/K06067%09red/K03160%09red/K10053%09red/K10054%09red/K10056%09red/K06532%09red/K08367%09red/K08024%09red/K10030%09red/K15589%09red/K09283%09red/K11253%09red/K10048%09red/K08821%09red/K07201%09red/K04676%09red/K15618%09red/K15592%09red/K04451%09red/K04452%09red/K06625%09red/K15614%09red/K01348%09red
Porphyrin and chlorophyll metabolism	ko00860	0.078125	5	64	0.852724	0.999999	ENSOCUG00000012422|ENSOCUT00000012424|ENSOCUG00000014108|ENSOCUT00000014104|ENSOCUG00000001570|ENSOCUT00000023031|ENSOCUG00000012422|ENSOCUT00000033400|ENSOCUG00000010633|ENSOCUT00000010632	http://www.genome.jp/kegg-bin/show_pathway?ko00860/K00510%09red/K02257%09red/K00699%09red/K00522%09red
Amyotrophic lateral sclerosis (ALS)	ko05014	0.078125	5	64	0.852724	0.999999	ENSOCUG00000004311|ENSOCUT00000023980|ENSOCUG00000015434|ENSOCUT00000015446|ENSOCUG00000024552|ENSOCUT00000021000|ENSOCUG00000025312|ENSOCUT00000028994|ENSOCUG00000001138|ENSOCUT00000001139	http://www.genome.jp/kegg-bin/show_pathway?ko05014/K04565%09red/K04426%09red/K04432%09red/K04451%09red/K02161%09red
Glycosphingolipid biosynthesis - lacto and neolacto series	ko00601	0.0666667	2	30	0.856827	0.999999	ENSOCUG00000001623|ENSOCUT00000001621|ENSOCUG00000008301|ENSOCUT00000008300	http://www.genome.jp/kegg-bin/show_pathway?ko00601/K07819%09red/K07969%09red
Vascular smooth muscle contraction	ko04270	0.0869565	12	138	0.859986	0.999999	ENSOCUG00000000637|ENSOCUT00000000637|ENSOCUG00000008127|ENSOCUT00000008127|ENSOCUG00000000478|ENSOCUT00000000479|ENSOCUG00000014644|ENSOCUT00000014645|ENSOCUG00000027941|ENSOCUT00000030502|ENSOCUG00000017968|ENSOCUT00000017968|ENSOCUG00000005721|ENSOCUT00000005717|ENSOCUG00000001250|ENSOCUT00000001249|ENSOCUG00000005721|ENSOCUT00000033268|ENSOCUG00000027936|ENSOCUT00000030891|ENSOCUG00000027588|…	http://www.genome.jp/kegg-bin/show_pathway?ko04270/K12755%09red/K04941%09red/K04136%09red/K04197%09red/K16342%09red/K12323%09red/K12330%09red/K12327%09red/K09821%09red/K04632%09red/K06269%09red
Arachidonic acid metabolism	ko00590	0.0859375	11	128	0.860933	0.999999	ENSOCUG00000026898|ENSOCUT00000021725|ENSOCUG00000015168|ENSOCUT00000015201|ENSOCUG00000014644|ENSOCUT00000014645|ENSOCUG00000025911|ENSOCUT00000028241|ENSOCUG00000012841|ENSOCUT00000012839|ENSOCUG00000016771|ENSOCUT00000033271|ENSOCUG00000021938|ENSOCUT00000026846|ENSOCUG00000022139|ENSOCUT00000029703|ENSOCUG00000016771|ENSOCUT00000016770|ENSOCUG00000014318|ENSOCUT00000014315|ENSOCUG00000004199|…	http://www.genome.jp/kegg-bin/show_pathway?ko00590/K14621%09red/K15730%09red/K04119%09red/K16342%09red/K11987%09red/K07418%09red
Butanoate metabolism	ko00650	0.0645161	2	31	0.868464	0.999999	ENSOCUG00000013476|ENSOCUT00000013485|ENSOCUG00000010579|ENSOCUT00000010580	http://www.genome.jp/kegg-bin/show_pathway?ko00650/K13524%09red/K01907%09red
alpha-Linolenic acid metabolism	ko00592	0.0645161	2	31	0.868464	0.999999	ENSOCUG00000015168|ENSOCUT00000015201|ENSOCUG00000014644|ENSOCUT00000014645	http://www.genome.jp/kegg-bin/show_pathway?ko00592/K16342%09red/K14621%09red
NOD-like receptor signaling pathway	ko04621	0.0727273	4	55	0.871001	0.999999	ENSOCUG00000011835|ENSOCUT00000030077|ENSOCUG00000021710|ENSOCUT00000028902|ENSOCUG00000015642|ENSOCUT00000015644|ENSOCUG00000005255|ENSOCUT00000005254	http://www.genome.jp/kegg-bin/show_pathway?ko04621/K05482%09red/K04734%09red/K14624%09red/K10030%09red
GABAergic synapse	ko04727	0.0795455	7	88	0.871481	0.999999	ENSOCUG00000001020|ENSOCUT00000001020|ENSOCUG00000010579|ENSOCUT00000010580|ENSOCUG00000016834|ENSOCUT00000016832|ENSOCUG00000008001|ENSOCUT00000008002|ENSOCUG00000000156|ENSOCUT00000000157|ENSOCUG00000002657|ENSOCUT00000025218|ENSOCUG00000011893|ENSOCUT00000011891	http://www.genome.jp/kegg-bin/show_pathway?ko04727/K13524%09red/K14992%09red/K04539%09red/K04537%09red/K08341%09red/K04630%09red/K15374%09red
Plant-pathogen interaction	ko04626	0.0555556	1	18	0.873935	0.999999	ENSOCUG00000002683|ENSOCUT00000002684	http://www.genome.jp/kegg-bin/show_pathway?ko04626/K02358%09red
Fc epsilon RI signaling pathway	ko04664	0.0818182	9	110	0.87689	0.999999	ENSOCUG00000000172|ENSOCUT00000000172|ENSOCUG00000014644|ENSOCUT00000014645|ENSOCUG00000004311|ENSOCUT00000023980|ENSOCUG00000014319|ENSOCUT00000023310|ENSOCUG00000006052|ENSOCUT00000006056|ENSOCUG00000014319|ENSOCUT00000014318|ENSOCUG00000027656|ENSOCUT00000031052|ENSOCUG00000027656|ENSOCUT00000028765|ENSOCUG00000007844|ENSOCUT00000021553	http://www.genome.jp/kegg-bin/show_pathway?ko04664/K05730%09red/K03099%09red/K12077%09red/K16342%09red/K04432%09red/K02649%09red
PPAR signaling pathway	ko03320	0.0769231	6	78	0.876933	0.999999	ENSOCUG00000002492|ENSOCUT00000002492|ENSOCUG00000002555|ENSOCUT00000023566|ENSOCUG00000014608|ENSOCUT00000014605|ENSOCUG00000002836|ENSOCUT00000002836|ENSOCUG00000005617|ENSOCUT00000005617|ENSOCUG00000002555|ENSOCUT00000002557	http://www.genome.jp/kegg-bin/show_pathway?ko03320/K01596%09red/K06259%09red/K01897%09red/K08764%09red/K08752%09red
Alcoholism	ko05034	0.0864198	14	162	0.880006	0.999999	ENSOCUG00000001020|ENSOCUT00000001020|ENSOCUG00000014989|ENSOCUT00000014984|ENSOCUG00000017968|ENSOCUT00000017968|ENSOCUG00000008574|ENSOCUT00000008584|ENSOCUG00000006052|ENSOCUT00000006056|ENSOCUG00000023019|ENSOCUT00000022366|ENSOCUG00000006438|ENSOCUT00000006439|ENSOCUG00000011784|ENSOCUT00000011782|ENSOCUG00000023089|ENSOCUT00000022637|ENSOCUG00000027936|ENSOCUT00000030891|ENSOCUG00000002657|…	http://www.genome.jp/kegg-bin/show_pathway?ko05034/K09048%09red/K09049%09red/K04539%09red/K11253%09red/K04537%09red/K11406%09red/K06067%09red/K09029%09red/K04630%09red/K03099%09red/K04632%09red/K06269%09red/K17449%09red
Phosphatidylinositol signaling system	ko04070	0.0759494	6	79	0.883756	0.999999	ENSOCUG00000017161|ENSOCUT00000017159|ENSOCUG00000014535|ENSOCUT00000014535|ENSOCUG00000014319|ENSOCUT00000023310|ENSOCUG00000021918|ENSOCUT00000027296|ENSOCUG00000014319|ENSOCUT00000014318|ENSOCUG00000005896|ENSOCUT00000005899	http://www.genome.jp/kegg-bin/show_pathway?ko04070/K01109%09red/K05857%09red/K01092%09red/K02649%09red/K00901%09red
Pertussis	ko05133	0.0759494	6	79	0.883756	0.999999	ENSOCUG00000001020|ENSOCUT00000001020|ENSOCUG00000021506|ENSOCUT00000024610|ENSOCUG00000014468|ENSOCUT00000014470|ENSOCUG00000011835|ENSOCUT00000030077|ENSOCUG00000025604|ENSOCUT00000024470|ENSOCUG00000001212|ENSOCUT00000001212	http://www.genome.jp/kegg-bin/show_pathway?ko05133/K04379%09red/K04630%09red/K01331%09red/K05765%09red/K04448%09red/K10030%09red
Chemical carcinogenesis	ko05204	0.0819672	10	122	0.885587	0.999999	ENSOCUG00000021171|ENSOCUT00000021072|ENSOCUG00000001570|ENSOCUT00000023031|ENSOCUG00000016771|ENSOCUT00000016770|ENSOCUG00000010376|ENSOCUT00000010374|ENSOCUG00000016771|ENSOCUT00000033271|ENSOCUG00000026033|ENSOCUT00000012630|ENSOCUG00000011952|ENSOCUT00000011951|ENSOCUG00000002230|ENSOCUT00000002229|ENSOCUG00000014428|ENSOCUT00000014424|ENSOCUG00000029486|ENSOCUT00000033738	http://www.genome.jp/kegg-bin/show_pathway?ko05204/K00622%09red/K11987%09red/K00699%09red/K13980%09red/K00799%09red
NF-kappa B signaling pathway	ko04064	0.0853659	14	164	0.889423	0.999999	ENSOCUG00000029644|ENSOCUT00000034077|ENSOCUG00000016771|ENSOCUT00000033271|ENSOCUG00000003155|ENSOCUT00000029709|ENSOCUG00000025312|ENSOCUT00000028994|ENSOCUG00000005631|ENSOCUT00000005633|ENSOCUG00000016771|ENSOCUT00000016770|ENSOCUG00000011835|ENSOCUT00000030077|ENSOCUG00000025249|ENSOCUT00000028181|ENSOCUG00000016199|ENSOCUT00000016194|ENSOCUG00000005735|ENSOCUT00000005746|ENSOCUG00000023483|…	http://www.genome.jp/kegg-bin/show_pathway?ko04064/K04469%09red/K06490%09red/K10030%09red/K07368%09red/K04734%09red/K04724%09red/K04725%09red/K11987%09red/K03115%09red/K02161%09red/K03160%09red/K03171%09red/K01348%09red
Bile secretion	ko04976	0.0704225	5	71	0.904039	0.999999	ENSOCUG00000005924|ENSOCUT00000034026|ENSOCUG00000005924|ENSOCUT00000005927|ENSOCUG00000017968|ENSOCUT00000017968|ENSOCUG00000014610|ENSOCUT00000014626|ENSOCUG00000005345|ENSOCUT00000005343	http://www.genome.jp/kegg-bin/show_pathway?ko04976/K14349%09red/K04632%09red/K05673%09red/K07299%09red
Progesterone-mediated oocyte maturation	ko04914	0.0744681	7	94	0.907311	0.999999	ENSOCUG00000026694|ENSOCUT00000024766|ENSOCUG00000025281|ENSOCUT00000028322|ENSOCUG00000014319|ENSOCUT00000023310|ENSOCUG00000001020|ENSOCUT00000001020|ENSOCUG00000014319|ENSOCUT00000014318|ENSOCUG00000007719|ENSOCUT00000007721|ENSOCUG00000002858|ENSOCUT00000002855	http://www.genome.jp/kegg-bin/show_pathway?ko04914/K13296%09red/K02087%09red/K04630%09red/K02602%09red/K06627%09red/K02649%09red
Cholinergic synapse	ko04725	0.0761905	8	105	0.907623	0.999999	ENSOCUG00000001020|ENSOCUT00000001020|ENSOCUG00000021506|ENSOCUT00000024610|ENSOCUG00000014319|ENSOCUT00000023310|ENSOCUG00000011784|ENSOCUT00000011782|ENSOCUG00000014319|ENSOCUT00000014318|ENSOCUG00000002657|ENSOCUT00000025218|ENSOCUG00000025312|ENSOCUT00000028994|ENSOCUG00000011893|ENSOCUT00000011891	http://www.genome.jp/kegg-bin/show_pathway?ko04725/K09048%09red/K04539%09red/K04537%09red/K04379%09red/K02161%09red/K04630%09red/K02649%09red
Ascorbate and aldarate metabolism	ko00053	0.0555556	2	36	0.914611	0.999999	ENSOCUG00000005531|ENSOCUT00000005531|ENSOCUG00000001570|ENSOCUT00000023031	http://www.genome.jp/kegg-bin/show_pathway?ko00053/K00012%09red/K00699%09red
Proximal tubule bicarbonate reclamation	ko04964	0.0454545	1	22	0.918499	0.999999	ENSOCUG00000002836|ENSOCUT00000002836	http://www.genome.jp/kegg-bin/show_pathway?ko04964/K01596%09red
Fatty acid degradation	ko00071	0.06	3	50	0.921456	0.999999	ENSOCUG00000005617|ENSOCUT00000005617|ENSOCUG00000016540|ENSOCUT00000016538|ENSOCUG00000026033|ENSOCUT00000012630	http://www.genome.jp/kegg-bin/show_pathway?ko00071/K01897%09red/K13980%09red/K07508%09red
Drug metabolism - cytochrome P450	ko00982	0.075	9	120	0.925621	0.999999	ENSOCUG00000021171|ENSOCUT00000021072|ENSOCUG00000001570|ENSOCUT00000023031|ENSOCUG00000010376|ENSOCUT00000010374|ENSOCUG00000002230|ENSOCUT00000002229|ENSOCUG00000026033|ENSOCUT00000012630|ENSOCUG00000011952|ENSOCUT00000011951|ENSOCUG00000009330|ENSOCUT00000009329|ENSOCUG00000013971|ENSOCUT00000013986|ENSOCUG00000029486|ENSOCUT00000033738	http://www.genome.jp/kegg-bin/show_pathway?ko00982/K00699%09red/K13980%09red/K00799%09red/K00485%09red/K00157%09red
Lysine degradation	ko00310	0.0576923	3	52	0.932751	0.999999	ENSOCUG00000008669|ENSOCUT00000008668|ENSOCUG00000001461|ENSOCUT00000001464|ENSOCUG00000015278|ENSOCUT00000015275	http://www.genome.jp/kegg-bin/show_pathway?ko00310/K13645%09red/K00474%09red/K00306%09red
Two-component system	ko02020	0.0416667	1	24	0.93447	0.999999	ENSOCUG00000029115|ENSOCUT00000033140	http://www.genome.jp/kegg-bin/show_pathway?ko02020/K00412%09red
Long-term depression	ko04730	0.0615385	4	65	0.935082	0.999999	ENSOCUG00000021029|ENSOCUT00000024016|ENSOCUG00000017968|ENSOCUT00000017968|ENSOCUG00000001020|ENSOCUT00000001020|ENSOCUG00000014644|ENSOCUT00000014645	http://www.genome.jp/kegg-bin/show_pathway?ko04730/K04630%09red/K16342%09red/K04632%09red/K04382%09red
Fat digestion and absorption	ko04975	0.0566038	3	53	0.937818	0.999999	ENSOCUG00000010024|ENSOCUT00000010023|ENSOCUG00000009279|ENSOCUT00000009288|ENSOCUG00000002492|ENSOCUT00000002492	http://www.genome.jp/kegg-bin/show_pathway?ko04975/K01080%09red/K06259%09red/K05641%09red
T cell receptor signaling pathway	ko04660	0.0764331	12	157	0.940711	0.999999	ENSOCUG00000006056|ENSOCUT00000006057|ENSOCUG00000000172|ENSOCUT00000000172|ENSOCUG00000021506|ENSOCUT00000024610|ENSOCUG00000014319|ENSOCUT00000023310|ENSOCUG00000006052|ENSOCUT00000006056|ENSOCUG00000016199|ENSOCUT00000016194|ENSOCUG00000014319|ENSOCUT00000014318|ENSOCUG00000027656|ENSOCUT00000031052|ENSOCUG00000027656|ENSOCUT00000028765|ENSOCUG00000001212|ENSOCUT00000001212|ENSOCUG00000015642|…	http://www.genome.jp/kegg-bin/show_pathway?ko04660/K05730%09red/K03099%09red/K04415%09red/K04734%09red/K12077%09red/K04379%09red/K04448%09red/K02649%09red/K07368%09red
Shigellosis	ko05131	0.0597015	4	67	0.94375	0.999999	ENSOCUG00000000715|ENSOCUT00000000715|ENSOCUG00000011835|ENSOCUT00000030077|ENSOCUG00000005867|ENSOCUT00000005867|ENSOCUG00000015642|ENSOCUT00000015644	http://www.genome.jp/kegg-bin/show_pathway?ko05131/K05692%09red/K04734%09red/K06256%09red/K10030%09red
Aminoacyl-tRNA biosynthesis	ko00970	0.047619	2	42	0.949922	0.999999	ENSOCUG00000010419|ENSOCUT00000010426|ENSOCUG00000007373|ENSOCUT00000007375	http://www.genome.jp/kegg-bin/show_pathway?ko00970/K01870%09red/K01874%09red
Gastric acid secretion	ko04971	0.057971	4	69	0.951348	0.999999	ENSOCUG00000017968|ENSOCUT00000017968|ENSOCUG00000001020|ENSOCUT00000001020|ENSOCUG00000026552|ENSOCUT00000030540|ENSOCUG00000010926|ENSOCUT00000029200	http://www.genome.jp/kegg-bin/show_pathway?ko04971/K04630%09red/K04632%09red/K01542%09red/K05009%09red
Salivary secretion	ko04970	0.0609756	5	82	0.953394	0.999999	ENSOCUG00000006168|ENSOCUT00000006169|ENSOCUG00000005721|ENSOCUT00000005717|ENSOCUG00000017968|ENSOCUT00000017968|ENSOCUG00000005721|ENSOCUT00000033268|ENSOCUG00000029623|ENSOCUT00000002385	http://www.genome.jp/kegg-bin/show_pathway?ko04970/K04632%09red/K04945%09red/K04136%09red/K05850%09red
Arginine and proline metabolism	ko00330	0.0508475	3	59	0.961496	0.999999	ENSOCUG00000009645|ENSOCUT00000029634|ENSOCUG00000004008|ENSOCUT00000004008|ENSOCUG00000015315|ENSOCUT00000015321	http://www.genome.jp/kegg-bin/show_pathway?ko00330/K00657%09red/K00294%09red/K05604%09red
Retinol metabolism	ko00830	0.0618557	6	97	0.961519	0.999999	ENSOCUG00000001570|ENSOCUT00000023031|ENSOCUG00000026033|ENSOCUT00000012630|ENSOCUG00000008414|ENSOCUT00000008418|ENSOCUG00000000592|ENSOCUT00000000590|ENSOCUG00000009444|ENSOCUT00000026662|ENSOCUG00000013971|ENSOCUT00000013986	http://www.genome.jp/kegg-bin/show_pathway?ko00830/K00157%09red/K13980%09red/K00699%09red/K07249%09red/K11153%09red/K11151%09red
Linoleic acid metabolism	ko00591	0.0491803	3	61	0.967287	0.999999	ENSOCUG00000004199|ENSOCUT00000004202|ENSOCUG00000015168|ENSOCUT00000015201|ENSOCUG00000014644|ENSOCUT00000014645	http://www.genome.jp/kegg-bin/show_pathway?ko00591/K16342%09red/K14621%09red/K07418%09red
Tryptophan metabolism	ko00380	0.0425532	2	47	0.968225	0.999999	ENSOCUG00000013971|ENSOCUT00000013986|ENSOCUG00000010048|ENSOCUT00000010045	http://www.genome.jp/kegg-bin/show_pathway?ko00380/K01432%09red/K00157%09red
Leishmaniasis	ko05140	0.0625	7	112	0.968262	0.999999	ENSOCUG00000021506|ENSOCUT00000024610|ENSOCUG00000008947|ENSOCUT00000008951|ENSOCUG00000016771|ENSOCUT00000033271|ENSOCUG00000003008|ENSOCUT00000028028|ENSOCUG00000001212|ENSOCUT00000001212|ENSOCUG00000016771|ENSOCUT00000016770|ENSOCUG00000015642|ENSOCUT00000015644	http://www.genome.jp/kegg-bin/show_pathway?ko05140/K13536%09red/K04734%09red/K06483%09red/K04379%09red/K11987%09red/K04448%09red
Inositol phosphate metabolism	ko00562	0.0483871	3	62	0.969864	0.999999	ENSOCUG00000014535|ENSOCUT00000014535|ENSOCUG00000017161|ENSOCUT00000017159|ENSOCUG00000005896|ENSOCUT00000005899	http://www.genome.jp/kegg-bin/show_pathway?ko00562/K01109%09red/K05857%09red/K01092%09red
Circadian entrainment	ko04713	0.0561798	5	89	0.971338	0.999999	ENSOCUG00000002657|ENSOCUT00000025218|ENSOCUG00000017968|ENSOCUT00000017968|ENSOCUG00000001020|ENSOCUT00000001020|ENSOCUG00000011893|ENSOCUT00000011891|ENSOCUG00000021506|ENSOCUT00000024610	http://www.genome.jp/kegg-bin/show_pathway?ko04713/K04630%09red/K04537%09red/K04632%09red/K04539%09red/K04379%09red
Spliceosome	ko03040	0.0697674	12	172	0.972275	0.999999	ENSOCUG00000016387|ENSOCUT00000016383|ENSOCUG00000023785|ENSOCUT00000028097|ENSOCUG00000027653|ENSOCUT00000022619|ENSOCUG00000022668|ENSOCUT00000030800|ENSOCUG00000012284|ENSOCUT00000012280|ENSOCUG00000004614|ENSOCUT00000004609|ENSOCUG00000007633|ENSOCUT00000007634|ENSOCUG00000010925|ENSOCUT00000010925|ENSOCUG00000011214|ENSOCUT00000011215|ENSOCUG00000022402|ENSOCUT00000026765|ENSOCUG00000004845|…	http://www.genome.jp/kegg-bin/show_pathway?ko03040/K12880%09red/K12741%09red/K12825%09red/K12831%09red/K11096%09red/K12622%09red/K12845%09red/K12896%09red/K11088%09red/K11098%09red/K11099%09red
Taste transduction	ko04742	0.03125	1	32	0.972618	0.999999	ENSOCUG00000017968|ENSOCUT00000017968	http://www.genome.jp/kegg-bin/show_pathway?ko04742/K04632%09red
RNA degradation	ko03018	0.0506329	4	79	0.977012	0.999999	ENSOCUG00000004422|ENSOCUT00000004421|ENSOCUG00000027653|ENSOCUT00000022619|ENSOCUG00000011497|ENSOCUT00000011497|ENSOCUG00000009951|ENSOCUT00000009952	http://www.genome.jp/kegg-bin/show_pathway?ko03018/K14443%09red/K12622%09red/K12605%09red/K12590%09red
Thyroid cancer	ko05216	0.0294118	1	34	0.977986	0.999999	ENSOCUG00000001138|ENSOCUT00000001139	http://www.genome.jp/kegg-bin/show_pathway?ko05216/K04451%09red
Prion diseases	ko05020	0.0294118	1	34	0.977986	0.999999	ENSOCUG00000024552|ENSOCUT00000021000	http://www.genome.jp/kegg-bin/show_pathway?ko05020/K04565%09red
Metabolism of xenobiotics by cytochrome P450	ko00980	0.0615385	8	130	0.978244	0.999999	ENSOCUG00000021171|ENSOCUT00000021072|ENSOCUG00000001570|ENSOCUT00000023031|ENSOCUG00000010376|ENSOCUT00000010374|ENSOCUG00000026033|ENSOCUT00000012630|ENSOCUG00000011952|ENSOCUT00000011951|ENSOCUG00000002230|ENSOCUT00000002229|ENSOCUG00000014622|ENSOCUT00000014617|ENSOCUG00000029486|ENSOCUT00000033738	http://www.genome.jp/kegg-bin/show_pathway?ko00980/K15303%09red/K00699%09red/K13980%09red/K00799%09red
Serotonergic synapse	ko04726	0.0629371	9	143	0.979659	0.999999	ENSOCUG00000001020|ENSOCUT00000001020|ENSOCUG00000011893|ENSOCUT00000011891|ENSOCUG00000014644|ENSOCUT00000014645|ENSOCUG00000017968|ENSOCUT00000017968|ENSOCUG00000016771|ENSOCUT00000033271|ENSOCUG00000004199|ENSOCUT00000004202|ENSOCUG00000002657|ENSOCUT00000025218|ENSOCUG00000016771|ENSOCUT00000016770|ENSOCUG00000023758|ENSOCUT00000024900	http://www.genome.jp/kegg-bin/show_pathway?ko04726/K04539%09red/K04537%09red/K16342%09red/K11987%09red/K08014%09red/K07418%09red/K04630%09red/K04632%09red
African trypanosomiasis	ko05143	0.0416667	3	72	0.986978	0.999999	ENSOCUG00000002582|ENSOCUT00000002580|ENSOCUG00000029644|ENSOCUT00000034077|ENSOCUG00000005255|ENSOCUT00000005254	http://www.genome.jp/kegg-bin/show_pathway?ko05143/K04234%09red/K05482%09red/K06490%09red
Retrograde endocannabinoid signaling	ko04723	0.049505	5	101	0.988034	0.999999	ENSOCUG00000002657|ENSOCUT00000025218|ENSOCUG00000001020|ENSOCUT00000001020|ENSOCUG00000016771|ENSOCUT00000033271|ENSOCUG00000016771|ENSOCUT00000016770|ENSOCUG00000011893|ENSOCUT00000011891	http://www.genome.jp/kegg-bin/show_pathway?ko04723/K04630%09red/K04537%09red/K11987%09red/K04539%09red
Primary immunodeficiency	ko05340	0.0384615	3	78	0.992238	0.999999	ENSOCUG00000005631|ENSOCUT00000005633|ENSOCUG00000003145|ENSOCUT00000003144|ENSOCUG00000024818|ENSOCUT00000031797	http://www.genome.jp/kegg-bin/show_pathway?ko05340/K03160%09red/K03648%09red/K01488%09red
Long-term potentiation	ko04720	0.031746	2	63	0.992922	0.999999	ENSOCUG00000023758|ENSOCUT00000024900|ENSOCUG00000027936|ENSOCUT00000030891	http://www.genome.jp/kegg-bin/show_pathway?ko04720/K08014%09red/K06269%09red
Glutamatergic synapse	ko04724	0.0434783	5	115	0.995906	0.999999	ENSOCUG00000002657|ENSOCUT00000025218|ENSOCUG00000017968|ENSOCUT00000017968|ENSOCUG00000001020|ENSOCUT00000001020|ENSOCUG00000011893|ENSOCUT00000011891|ENSOCUG00000014644|ENSOCUT00000014645	http://www.genome.jp/kegg-bin/show_pathway?ko04724/K04630%09red/K16342%09red/K04632%09red/K04537%09red/K04539%09red
Viral myocarditis	ko05416	0.0487805	8	164	0.997749	0.999999	ENSOCUG00000029644|ENSOCUT00000034077|ENSOCUG00000005867|ENSOCUT00000005867|ENSOCUG00000008738|ENSOCUT00000025997|ENSOCUG00000005631|ENSOCUT00000005633|ENSOCUG00000026736|ENSOCUT00000028833|ENSOCUG00000008738|ENSOCUT00000008737|ENSOCUG00000015166|ENSOCUT00000015209|ENSOCUG00000015166|ENSOCUT00000033153	http://www.genome.jp/kegg-bin/show_pathway?ko05416/K08887%09red/K05692%09red/K06490%09red/K03160%09red/K10366%09red/K12565%09red
Measles	ko05162	0.0526316	11	209	0.998509	0.999999	ENSOCUG00000012451|ENSOCUT00000012453|ENSOCUG00000012136|ENSOCUT00000012137|ENSOCUG00000001138|ENSOCUT00000001139|ENSOCUG00000014319|ENSOCUT00000023310|ENSOCUG00000017573|ENSOCUT00000017571|ENSOCUG00000007223|ENSOCUT00000007225|ENSOCUG00000014319|ENSOCUT00000014318|ENSOCUG00000023483|ENSOCUT00000023439|ENSOCUG00000012136|ENSOCUT00000033849|ENSOCUG00000027849|ENSOCUT00000029507|ENSOCUG00000015642|…	http://www.genome.jp/kegg-bin/show_pathway?ko05162/K08860%09red/K16195%09red/K10152%09red/K04734%09red/K14216%09red/K03115%09red/K05410%09red/K02649%09red/K04451%09red
Inflammatory bowel disease (IBD)	ko05321	0.0306122	3	98	0.998696	0.999999	ENSOCUG00000001212|ENSOCUT00000001212|ENSOCUG00000029601|ENSOCUT00000034102|ENSOCUG00000005255|ENSOCUT00000005254	http://www.genome.jp/kegg-bin/show_pathway?ko05321/K05482%09red/K04448%09red/K04500%09red
Tuberculosis	ko05152	0.0526316	12	228	0.999011	0.999999	ENSOCUG00000015169|ENSOCUT00000015182|ENSOCUG00000010247|ENSOCUT00000010246|ENSOCUG00000007121|ENSOCUT00000007117|ENSOCUG00000015169|ENSOCUT00000025820|ENSOCUG00000024667|ENSOCUT00000022387|ENSOCUG00000001824|ENSOCUT00000001824|ENSOCUG00000025249|ENSOCUT00000028181|ENSOCUG00000016199|ENSOCUT00000016194|ENSOCUG00000005255|ENSOCUT00000005254|ENSOCUG00000024667|ENSOCUT00000024505|ENSOCUG00000004510|…	http://www.genome.jp/kegg-bin/show_pathway?ko05152/K02154%09red/K05482%09red/K04400%09red/K05398%09red/K10048%09red/K02146%09red/K02161%09red/K02155%09red/K03171%09red/K07368%09red
Calcium signaling pathway	ko04020	0.0557621	15	269	0.999202	0.999999	ENSOCUG00000017161|ENSOCUT00000017159|ENSOCUG00000024506|ENSOCUT00000023874|ENSOCUG00000006707|ENSOCUT00000026968|ENSOCUG00000017968|ENSOCUT00000017968|ENSOCUG00000026468|ENSOCUT00000026309|ENSOCUG00000000258|ENSOCUT00000000258|ENSOCUG00000029623|ENSOCUT00000002385|ENSOCUG00000017322|ENSOCUT00000017328|ENSOCUG00000005721|ENSOCUT00000005717|ENSOCUG00000001250|ENSOCUT00000001249|ENSOCUG00000005721|…	http://www.genome.jp/kegg-bin/show_pathway?ko04020/K04223%09red/K05084%09red/K04136%09red/K04197%09red/K04262%09red/K05857%09red/K05852%09red/K05850%09red/K04363%09red/K04632%09red/K07190%09red/K03915%09red/K03916%09red
Staphylococcus aureus infection	ko05150	0.0322581	4	124	0.999447	0.999999	ENSOCUG00000029644|ENSOCUT00000034077|ENSOCUG00000001766|ENSOCUT00000001767|ENSOCUG00000014468|ENSOCUT00000014470|ENSOCUG00000016509|ENSOCUT00000016511	http://www.genome.jp/kegg-bin/show_pathway?ko05150/K01315%09red/K01331%09red/K06490%09red/K04004%09red
Intestinal immune network for IgA production	ko04672	0.032	4	125	0.999493	0.999999	ENSOCUG00000005631|ENSOCUT00000005633|ENSOCUG00000003008|ENSOCUT00000028028|ENSOCUG00000014317|ENSOCUT00000014326|ENSOCUG00000006248|ENSOCUT00000006246	http://www.genome.jp/kegg-bin/show_pathway?ko04672/K13073%09red/K05074%09red/K06483%09red/K03160%09red
Natural killer cell mediated cytotoxicity	ko04650	0.0409357	7	171	0.999518	0.999999	ENSOCUG00000029644|ENSOCUT00000034077|ENSOCUG00000000172|ENSOCUT00000000172|ENSOCUG00000014319|ENSOCUT00000023310|ENSOCUG00000006052|ENSOCUT00000006056|ENSOCUG00000006438|ENSOCUT00000006439|ENSOCUG00000014319|ENSOCUT00000014318|ENSOCUG00000007844|ENSOCUT00000021553	http://www.genome.jp/kegg-bin/show_pathway?ko04650/K06490%09red/K05730%09red/K03099%09red/K17449%09red/K02649%09red
Asthma	ko05310	0.0194175	2	103	0.999862	0.999999	ENSOCUG00000005631|ENSOCUT00000005633|ENSOCUG00000006369|ENSOCUT00000006368	http://www.genome.jp/kegg-bin/show_pathway?ko05310/K03160%09red/K05432%09red
Pancreatic secretion	ko04972	0.0172414	2	116	0.999963	0.999999	ENSOCUG00000017968|ENSOCUT00000017968|ENSOCUG00000029623|ENSOCUT00000002385	http://www.genome.jp/kegg-bin/show_pathway?ko04972/K04632%09red/K05850%09red
Neuroactive ligand-receptor interaction	ko04080	0.0447284	14	313	0.999982	0.999999	ENSOCUG00000004532|ENSOCUT00000032118|ENSOCUG00000005721|ENSOCUT00000005717|ENSOCUG00000006707|ENSOCUT00000026968|ENSOCUG00000026468|ENSOCUT00000026309|ENSOCUG00000011676|ENSOCUT00000011676|ENSOCUG00000002582|ENSOCUT00000002580|ENSOCUG00000001766|ENSOCUT00000001767|ENSOCUG00000001250|ENSOCUT00000001249|ENSOCUG00000005721|ENSOCUT00000033268|ENSOCUG00000026635|ENSOCUT00000022613|ENSOCUG00000011017|…	http://www.genome.jp/kegg-bin/show_pathway?ko04080/K04234%09red/K04223%09red/K04262%09red/K04136%09red/K04197%09red/K03915%09red/K08362%09red/K04269%09red/K01315%09red/K04265%09red/K08521%09red/K03916%09red/K05771%09red
Allograft rejection	ko05330	0.00869565	1	115	0.999997	0.999999	ENSOCUG00000005631|ENSOCUT00000005633	http://www.genome.jp/kegg-bin/show_pathway?ko05330/K03160%09red
Systemic lupus erythematosus	ko05322	0.0241546	5	207	0.999999	0.999999	ENSOCUG00000005631|ENSOCUT00000005633|ENSOCUG00000004845|ENSOCUT00000004842|ENSOCUG00000015449|ENSOCUT00000031523|ENSOCUG00000014468|ENSOCUT00000014470|ENSOCUG00000014989|ENSOCUT00000014984	http://www.genome.jp/kegg-bin/show_pathway?ko05322/K05699%09red/K03160%09red/K01331%09red/K11088%09red/K11253%09red
Autoimmune thyroid disease	ko05320	0.00793651	1	126	0.999999	0.999999	ENSOCUG00000005631|ENSOCUT00000005633	http://www.genome.jp/kegg-bin/show_pathway?ko05320/K03160%09red
